# Supplementary material for: Cross-species insights into placental evolution and diseases at the single-cell resolution
Source: Nat Commun. 2026 May 9;17:6259. doi: 10.1038/s41467-026-72652-w (PMC13377192; doi:10.1038/s41467-026-72652-w)
Supplement: Supplementary file 4 — Supplementary Data 1 [file 41467_2026_72652_MOESM4_ESM.xlsx]

## Sheet: Sample information
Sample information
Species	Breed	Technology	Source	Sample	Biological duplication	Gestational age, wk	Duration of pregnancy, day	Pregnancy stage	Sex	DOI
Mus musculus musculus	C57BL/6J Mice	10×genomics, Single nuclear RNA sequencing，snRNA-seq	Bryan Marsh, Robert Blelloch (2020)	E12.5,E14.5	2	1.8, 2.1	18-21	Late	M	https://doi.org/10.7554/eLife.60266
Homo sapiens sapiens		10×genomics, Single cell RNA sequencing，scRNA-seq	Tsang(2017)	PN1,PN2,PN3C,PN3P,PN4C,PN4P	6	38	280	Late	M	https://doi.org/10.1073/pnas.1710470114
cynomolgus macaque	Macaca fascicularis	10×genomics, Single cell RNA sequencing，scRNA-seq	Jiang(2023)	E140S,E140M	2	20	165	Late	M	https://doi.org/10.1073/pnas.2210633119
Rattus Norwegius	Holtzman Sprague–Dawley rats	10×genomics, Single cell RNA sequencing，scRNA-seq	Marija Kuna(2022)	gd19.5	3	2.8	23	Late	M
Canis lupus familiaris	Beagle	DNBelab C4, Single nuclear RNA sequencing，snRNA-seq	present study(Experimental Animal Center of Northwest A&F University)	E50.5	3	7.2	60	Late	M
Cavia porcellus	ILAS-004-1-0000001	DNBelab C4, Single nuclear RNA sequencing，snRNA-seq	present study(Experimental Animal Center of Northwest A&F University)	E45.5	3	6.5	65~70	Late	M
Oryctolagus cuniculus	New Zealand White Rabbit	DNBelab C4, Single nuclear RNA sequencing，snRNA-seq	present study(Experimental Animal Center of Northwest A&F University)	E25.5	3	3.6	31-33	Late	M
Bos taurus	Holstein cows	DNBelab C4, Single nuclear RNA sequencing，snRNA-seq	present study(Northwest A&F University Experimental Farm)	E240	3	34	270~285	Late	M
Capra hircus	saanen	DNBelab C4, Single nuclear RNA sequencing，snRNA-seq	present study(Experimental Animal Center of Northwest A&F University)	E120,E145	5	17-21	140~159	Late	M
Sus scrofa	Duroc pig	DNBelab C4, Single nuclear RNA sequencing，snRNA-seq	present study(Northwest A&F University Experimental Farm)	E100	3	14.3	114	Late	M

## Sheet: Quality metrics 
A summary of sequencing quality metrics for rat placenta samples (E19.5)
sample	cell_number	avg_nCount_RNA	avg_nFeature_RNA	percent_low_quality(≥20)	median_percent_mito
GSM6241484_19_5_1-PD	16481	7467.85	1806.17	29.82	12.589
GSM6241485_19_5_2-PD	19716	6576.74	1622.7	28.61	13.341
GSM6241486_19_5_3-PD	16618	7571.13	1755.22	31.8	13.354
GSM8016898_19_5_7-PD	7808	7314.51	1796.65	20.39	12.605
species	sample	Median_Genes_Per_Cell	Median_UMI_Per_Cell
human	PN1	1084	2496
human	PN2	1383	3963.5
human	PN3C	1030	2525
human	PN3P	858.5	2001
human	PN4C	993	2515
human	PN4P	978.5	2355
macaca	E140-M	2430	10000
macaca	E140-S	2277	10000
rat	Rat_19_5_1_PD	1855	5416
rat	Rat_19_5_2_PD	1648	4722
rat	Rat_19_5_3_PD	1725	4949
mouse	mouse_rep1	1300	2166
mouse	mouse_rep2	1445.5	2351.5
guinea pigs	GP_rep1	1773	3505
guinea pigs	GP_rep2	1083	1649.5
guinea pigs	GP_rep3	728	1077
rabbit	rabbit_rep1	1051	1817
rabbit	rabbit_rep2	1051	1817
rabbit	rabbit_rep3	1009	2203
dog	dog_rep1	892	1426
dog	dog_rep2	910	1460
dog	dog_rep3	2219	4526
cow	cow_rep1	1200.5	1977
cow	cow_rep2	2256	4336.5
goat	goat_rep1	682	1135
goat	goat_rep2	723	1111
goat	goat_rep3	881	1556
goat	goat_rep4	832.5	1378
goat	goat_rep5	1734	3047
pig	Pig_rep1	1874	3431
pig	Pig_rep2	1054.5	2022
pig	Pig_rep3	1153	2273

## Sheet: Cell Number
species	sample	Before filtering	After filtering
cow	Rep1	19359	17243
	Rep2	7826	7330
	Rep3	9962	9175
goat	Rep1	3892	2580
	Rep2	3529	2419
	Rep3	9723	8699
	Rep4	8452	7786
	Rep5	16899	16771
Cavia porcellus	Rep1	16823	16040
	Rep2	14962	14059
	Rep3	27197	25857
dog	Rep1	7313	7178
	Rep2	5921	5549
	Rep3	28484	26881
pig	Rep1	10823	10271
	Rep2	1200	839
	Rep3	22159	21719
rabbit	Rep1	13853	13163
	Rep2	13540	13000
	Rep3	47264	46768

## Sheet: scIB
Benchmarking of data integration methods
Metric type	Bio conservation	Bio conservation	Bio conservation	Batch correction	Batch correction	Batch correction	Aggregate score	Aggregate score	Aggregate score
Methods	Isolated labels	Silhouette label	cLISI	Silhouette batch	iLISI	Graph connectivity	Bio conservation	Batch correction	Total
Seurat(CCA)	0.855962	0.637998	0.982969	0.864963	0.214525	0.955712	0.825643	0.6784	0.752021
scVI	0.712595	0.570976	0.999226	0.867672	0.0363099	0.992664	0.760933	0.632215	0.696574
Harmony	0.528687	0.526986	0.9948	0.89391	0.132288	0.879686	0.683491	0.635294	0.659393
BBKNN	0.52622	0.472036	0.996646	0.880712	0.0396879	0.917064	0.664968	0.612488	0.638728
fastMNN	0.427455	0.469286	0.997192	0.912117	0.0338397	0.885021	0.631311	0.610326	0.620818
Scanorama	0.419162	0.455443	0.998901	0.92472	0.0281255	0.722063	0.624502	0.558303	0.591402
cLISI: cell Labeling In Silico Integration Score;
iLISI: integration Labeling In Silico Integration Score
