# Supplementary material for: Cross-species insights into placental evolution and diseases at the single-cell resolution
Source: Nat Commun. 2026 May 9;17:6259. doi: 10.1038/s41467-026-72652-w (PMC13377192; doi:10.1038/s41467-026-72652-w)
Supplement: Supplementary file 6 — Supplementary Data 3 [file 41467_2026_72652_MOESM6_ESM.xlsx]

## Sheet: cow_cluster_marker
p_val	avg_log2FC	pct.1	pct.2	p_val_adj	cluster	gene
0	3.46018	0.98	0.309	0	0	PAG2
0	3.11025	0.998	0.25	0	0	PEG3
0	2.74573	0.759	0.106	0	0	FAR2
0	2.71598	0.974	0.294	0	0	HSD3B1
0	2.62519	0.487	0.02	0	0	SMOC1
0	2.6112	0.914	0.188	0	0	PLCL2
0	2.51136	0.942	0.188	0	0	PHLDA2
0	2.42706	0.97	0.251	0	0	C16H1orf21
0	2.40019	0.921	0.255	0	0	TLN2
0	2.39616	0.909	0.312	0	0	CASK
0	2.3805	0.923	0.36	0	0	SULT1E1
0	2.36887	0.631	0.093	0	0	LOC112448071
0	2.33463	0.876	0.144	0	0	SLC8A1
0	2.32927	0.568	0.021	0	0	SLCO1C1
0	2.28201	0.807	0.151	0	0	GNA14
0	2.25056	0.974	0.259	0	0	ADGRL3
0	2.22145	0.891	0.274	0	0	DAPK1
0	2.21596	0.959	0.383	0	0	EPS8
0	2.21407	0.822	0.127	0	0	CDYL2
0	2.20616	0.74	0.12	0	0	TTC39B
0	2.20116	0.968	0.267	0	0	C15H11orf34
0	2.19911	0.868	0.136	0	0	LOC100294726
0	2.15599	0.9	0.338	0	0	MCU
0	2.1251	0.898	0.336	0	0	SHROOM3
0	2.12305	0.964	0.257	0	0	SH2D4A
0	2.11939	0.727	0.097	0	0	LOC101907852
0	2.11468	0.916	0.337	0	0	FGFR2
0	2.11359	0.847	0.165	0	0	HEBP1
0	2.11291	0.781	0.151	0	0	AMOT
0	2.11017	0.965	0.494	0	0	RAPGEF2
0	2.10741	0.975	0.366	0	0	EPAS1
0	2.09835	0.788	0.162	0	0	LOC404103
0	2.09382	0.761	0.141	0	0	LOC104969531
0	2.09339	0.578	0.05	0	0	LOC508098
0	2.09073	0.865	0.163	0	0	CDKN1C
0	2.08359	0.974	0.523	0	0	USP9X
0	2.07793	0.972	0.421	0	0	FGD4
0	2.06797	0.774	0.209	0	0	ANKH
0	2.06556	0.974	0.52	0	0	TEAD1
0	2.06004	0.79	0.141	0	0	KIF5C
0	2.05936	0.657	0.084	0	0	B4GALNT3
0	2.05777	0.837	0.278	0	0	FDX1
0	2.05612	0.796	0.142	0	0	CDKL5
0	2.05587	0.828	0.162	0	0	PAGE4
0	2.04778	0.895	0.269	0	0	WWC3
0	2.00751	0.973	0.401	0	0	FMNL2
0	1.99188	0.811	0.168	0	0	SSLP1
0	1.98175	0.949	0.451	0	0	PACSIN2
0	1.98101	0.865	0.221	0	0	SLCO2A1
0	1.97463	0.908	0.249	0	0	MME
0	1.94138	0.88	0.329	0	0	DGKD
0	1.94035	0.797	0.136	0	0	PLBD1
0	1.93627	0.741	0.19	0	0	MTHFD1L
0	1.91387	0.589	0.053	0	0	ABCC2
0	1.90787	0.663	0.118	0	0	ABTB2
0	1.9057	0.566	0.083	0	0	CTNND2
0	1.90328	0.734	0.137	0	0	RTL5
0	1.88393	0.837	0.185	0	0	PTGER3
0	1.87695	0.73	0.112	0	0	B3GALT5
0	1.8747	0.733	0.14	0	0	PRR5
0	1.86321	0.711	0.149	0	0	PPM1L
0	1.86197	0.721	0.168	0	0	CECR2
0	1.85924	0.902	0.362	0	0	MARK1
0	1.83936	0.829	0.238	0	0	SLC9A9
0	1.8376	0.748	0.17	0	0	AHCYL2
0	1.83278	0.902	0.287	0	0	PTPRM
0	1.82735	0.759	0.172	0	0	FOXO4
0	1.82479	0.784	0.183	0	0	MGLL
0	1.81616	0.923	0.258	0	0	GATA3
0	1.80655	0.703	0.142	0	0	ABCB1
0	1.80544	0.672	0.104	0	0	LOC789803
0	1.79923	0.966	0.361	0	0	TANC2
0	1.79285	0.822	0.287	0	0	CHKA
0	1.77581	0.8	0.176	0	0	GNAI1
0	1.76934	0.855	0.218	0	0	AKR1B1
0	1.76397	0.933	0.452	0	0	FTO
0	1.76156	0.607	0.079	0	0	PLEKHD1
0	1.75204	0.692	0.121	0	0	SLC1A3
0	1.7464	0.809	0.247	0	0	UBASH3B
0	1.72606	0.777	0.22	0	0	TTC7B
0	1.71541	0.601	0.109	0	0	CPPED1
0	1.71169	0.805	0.209	0	0	PLS1
0	1.70932	0.962	0.505	0	0	DOCK1
0	1.68983	0.642	0.111	0	0	FHDC1
0	1.68976	0.908	0.479	0	0	TNKS2
0	1.68845	0.551	0.067	0	0	NTNG1
0	1.68654	0.701	0.172	0	0	SLC27A1
0	1.68634	0.848	0.308	0	0	SGMS2
0	1.68608	0.58	0.078	0	0	PTGFR
0	1.68086	0.974	0.522	0	0	PARD3B
0	1.66965	0.621	0.104	0	0	TRIM71
0	1.66035	0.838	0.353	0	0	PIK3CB
0	1.64144	0.743	0.127	0	0	GREB1L
0	1.63866	0.866	0.22	0	0	CACNA2D3
0	1.63221	0.834	0.317	0	0	FAM122B
0	1.63081	0.773	0.256	0	0	SMURF1
0	1.62965	0.629	0.135	0	0	SLC16A7
0	1.62736	0.671	0.165	0	0	SLC37A1
0	1.6249	0.522	0.067	0	0	PDE1B
0	1.62431	0.679	0.153	0	0	CEACAM19
0	1.62089	0.703	0.164	0	0	CYP11A1
0	1.62019	0.457	0.066	0	0	DTNA
0	1.61403	0.962	0.548	0	0	LOC112444653
0	1.61126	0.717	0.217	0	0	PC
0	1.60905	0.909	0.413	0	0	ERC1
0	1.60856	0.871	0.268	0	0	IQGAP2
0	1.60773	0.964	0.457	0	0	ARL15
0	1.60605	0.809	0.283	0	0	PLD1
0	1.60512	0.949	0.553	0	0	TRIP12
0	1.60201	0.886	0.422	0	0	CBL
0	1.59906	0.805	0.331	0	0	NHSL1
0	1.58859	0.676	0.139	0	0	LTBP1
0	1.58667	0.87	0.428	0	0	MORF4L2
0	1.58427	0.562	0.125	0	0	MAPK4
0	1.57652	0.853	0.37	0	0	B4GALT5
0	1.57312	0.785	0.26	0	0	ACSL6
0	1.56595	0.51	0.083	0	0	CDH23
0	1.5607	0.822	0.307	0	0	TEC
0	1.55821	0.781	0.199	0	0	RNF150
0	1.55667	0.553	0.091	0	0	MLXIPL
0	1.55664	0.894	0.413	0	0	PTPRJ
0	1.55661	0.828	0.244	0	0	NRK
0	1.55653	0.762	0.282	0	0	IGF1R
0	1.55581	0.547	0.081	0	0	SLC4A5
0	1.54078	0.909	0.472	0	0	FARP1
0	1.54062	0.561	0.092	0	0	TNFRSF19
0	1.53703	0.505	0.074	0	0	PAG8
0	1.5324	0.949	0.521	0	0	NCOA2
0	1.52808	0.783	0.283	0	0	SH3D19
0	1.52589	0.493	0.065	0	0	RFX4
0	1.52325	0.58	0.099	0	0	SLC13A4
0	1.50828	0.68	0.204	0	0	EPB41L3
0	1.50557	0.707	0.227	0	0	GATA2
0	1.49638	0.786	0.327	0	0	SH3BGRL2
0	1.49379	0.622	0.14	0	0	FA2H
0	1.49139	0.939	0.36	0	0	AKT3
0	1.48093	0.494	0.093	0	0	ELP6
0	1.47895	0.748	0.209	0	0	SLC26A2
0	1.47819	0.522	0.137	0	0	PRKCA
0	1.47407	0.855	0.357	0	0	LRRFIP1
0	1.47005	0.713	0.273	0	0	TBC1D22A
0	1.46715	0.808	0.342	0	0	CDK14
0	1.46552	0.562	0.102	0	0	LOC104973767
0	1.46375	0.887	0.42	0	0	WWTR1
0	1.46296	0.473	0.062	0	0	ZMAT1
0	1.45995	0.518	0.083	0	0	PPP1R3F
0	1.45845	0.663	0.193	0	0	FAM169A
0	1.45537	0.699	0.255	0	0	CPQ
0	1.45491	0.822	0.378	0	0	RBBP7
0	1.45051	0.682	0.259	0	0	ELOVL7
0	1.44344	0.884	0.44	0	0	CDC42SE2
0	1.44238	0.812	0.426	0	0	FBXL20
0	1.44225	0.743	0.227	0	0	DIP2C
0	1.43587	0.726	0.298	0	0	SLC43A1
0	1.43498	0.468	0.057	0	0	LOC509911
0	1.43083	0.767	0.286	0	0	FBXO21
0	1.43013	0.71	0.254	0	0	TFAP2A
0	1.41861	0.71	0.28	0	0	NPC2
0	1.41221	0.87	0.425	0	0	WWC1
0	1.40984	0.644	0.21	0	0	ARHGAP28
0	1.40967	0.975	0.54	0	0	MAML2
0	1.40811	0.95	0.574	0	0	RBM47
0	1.40086	0.891	0.424	0	0	MTA3
0	1.39453	0.65	0.231	0	0	STK10
0	1.394	0.94	0.558	0	0	DOCK9
0	1.3874	0.822	0.387	0	0	TAOK3
0	1.37121	0.534	0.138	0	0	NCKAP5
0	1.36693	0.888	0.54	0	0	DYRK1A
0	1.36063	0.966	0.638	0	0	KMT2C
0	1.36027	0.518	0.123	0	0	ISPD
0	1.35709	0.885	0.511	0	0	NFAT5
0	1.35175	0.439	0.063	0	0	ATP10A
0	1.34991	0.994	0.629	0	0	NAALADL2
0	1.34968	0.522	0.141	0	0	RTKN2
0	1.3367	0.514	0.106	0	0	RIN3
0	1.33377	0.832	0.276	0	0	DMXL2
0	1.3312	0.813	0.44	0	0	STAU2
0	1.3311	0.397	0.034	0	0	TMPRSS7
0	1.32759	0.82	0.421	0	0	NEK1
0	1.31946	0.73	0.352	0	0	DUSP16
0	1.31703	0.451	0.076	0	0	TAF4B
0	1.31557	0.452	0.072	0	0	RIPK3
0	1.30323	0.979	0.329	0	0	EFNA5
0	1.29862	0.55	0.17	0	0	SLC6A14
0	1.29848	0.672	0.223	0	0	STXBP6
0	1.29806	0.6	0.147	0	0	BNC2
0	1.29264	0.683	0.28	0	0	LITAF
0	1.28929	0.917	0.58	0	0	ACTN4
0	1.28791	0.502	0.126	0	0	TRIM6
0	1.28496	0.417	0.052	0	0	TEX15
0	1.2837	0.829	0.474	0	0	MYCBP2
0	1.27764	0.865	0.467	0	0	AP3B1
0	1.27761	0.77	0.422	0	0	SVIL
0	1.27405	0.44	0.095	0	0	CYP2D14
0	1.27185	0.639	0.132	0	0	NOS2
0	1.27147	0.354	0.028	0	0	GLDN
0	1.27036	0.441	0.077	0	0	LOC112441870
0	1.26983	0.41	0.047	0	0	GSTT1
0	1.26895	0.544	0.129	0	0	RCAN2
0	1.26638	0.609	0.192	0	0	LOC100847951
0	1.26583	0.745	0.353	0	0	ITPK1
0	1.26197	0.512	0.113	0	0	GCGR
0	1.26166	0.745	0.344	0	0	EPHX2
0	1.25976	0.832	0.454	0	0	ABR
0	1.25781	0.844	0.399	0	0	BAIAP2L1
0	1.25746	0.72	0.217	0	0	TP63
0	1.25621	0.493	0.137	0	0	B3GNT6
0	1.24894	0.525	0.112	0	0	GALM
0	1.24315	0.558	0.166	0	0	ARHGEF26
0	1.24186	0.329	0.032	0	0	EPHA7
0	1.23708	0.725	0.352	0	0	ABTB1
0	1.23595	0.475	0.104	0	0	SLC29A3
0	1.23548	0.805	0.285	0	0	TBC1D4
0	1.23413	0.376	0.082	0	0	TRABD2B
0	1.2336	0.773	0.386	0	0	ADAM9
0	1.23234	0.649	0.217	0	0	SMARCA1
0	1.23066	0.753	0.296	0	0	CCSER1
0	1.23055	0.697	0.313	0	0	OSBPL3
0	1.23005	0.94	0.573	0	0	MYO1E
0	1.23002	0.848	0.44	0	0	FOXN3
0	1.22945	0.689	0.233	0	0	BCAT1
0	1.22092	0.917	0.54	0	0	FAF1
0	1.22079	0.924	0.557	0	0	BBX
0	1.21859	0.392	0.055	0	0	LOC101901998
0	1.21853	0.666	0.307	0	0	NFATC3
0	1.2084	0.837	0.434	0	0	KIF16B
0	1.20641	0.674	0.294	0	0	YES1
0	1.19869	0.779	0.403	0	0	TNS1
0	1.19597	0.802	0.432	0	0	SND1
0	1.19086	0.522	0.149	0	0	C5H12orf75
0	1.18517	0.684	0.199	0	0	MITF
0	1.18469	0.555	0.183	0	0	LOC104975285
0	1.18461	0.922	0.534	0	0	AKAP13
0	1.18236	0.546	0.154	0	0	IL17RD
0	1.17679	0.79	0.359	0	0	LOC107131356
0	1.17649	0.742	0.301	0	0	FYB2
0	1.17528	0.683	0.337	0	0	SMAD4
0	1.17464	0.816	0.357	0	0	SWAP70
0	1.1715	0.464	0.11	0	0	INPP5A
0	1.17149	0.947	0.625	0	0	EGFR
0	1.16741	0.482	0.182	0	0	GSTP1.1
0	1.16531	0.648	0.296	0	0	PPARD
0	1.16347	0.744	0.334	0	0	CALD1
0	1.16241	0.412	0.098	0	0	SLC6A4
0	1.16094	0.87	0.414	0	0	VGLL4
0	1.15562	0.554	0.175	0	0	SPATA13
0	1.15514	0.633	0.268	0	0	SMAD1
0	1.1548	0.632	0.289	0	0	ECHDC1
0	1.1545	0.626	0.269	0	0	PREP
0	1.15254	0.611	0.218	0	0	INPP5D
0	1.14957	0.444	0.089	0	0	ABCA9
0	1.14887	0.953	0.532	0	0	IMMP2L
0	1.14857	1	0.542	0	0	LOC112444681
0	1.1468	0.623	0.26	0	0	TRAFD1
0	1.1456	0.427	0.118	0	0	RTL8C.1
0	1.14301	0.749	0.278	0	0	NDRG1
0	1.1421	0.743	0.353	0	0	ATP9A
0	1.1372	0.355	0.089	0	0	SPTLC3
0	1.13703	0.902	0.557	0	0	CLIC4
0	1.13688	0.663	0.281	0	0	CLIP1
0	1.13671	0.708	0.306	0	0	IGF2BP2
0	1.13669	0.792	0.366	0	0	MAST4
0	1.13668	0.541	0.147	0	0	CAPN6
0	1.13411	0.589	0.223	0	0	MICAL3
0	1.13333	0.716	0.368	0	0	FMR1
0	1.13007	0.451	0.12	0	0	EML1
0	1.12934	0.515	0.203	0	0	MACROD1
0	1.12927	0.733	0.341	0	0	FGGY
0	1.12869	0.719	0.361	0	0	WDFY2
0	1.12731	0.517	0.142	0	0	GNB4
0	1.12448	0.389	0.106	0	0	DNAH14
0	1.12338	0.646	0.311	0	0	RELL1
0	1.12245	0.666	0.292	0	0	SH3RF1
0	1.1185	0.875	0.501	0	0	TJP2
0	1.11825	0.378	0.056	0	0	LOC107131944
0	1.11798	0.775	0.441	0	0	NBEAL1
0	1.11615	0.464	0.152	0	0	LOC107133289
0	1.11569	0.475	0.136	0	0	NUDT4
0	1.11484	0.724	0.359	0	0	MGA
0	1.108	0.841	0.46	0	0	EPB41L4A
0	1.10569	0.789	0.486	0	0	ANKIB1
0	1.10503	0.635	0.289	0	0	TOM1L2
0	1.10362	0.893	0.567	0	0	ARHGEF28
0	1.10322	0.829	0.512	0	0	SIPA1L1
0	1.10027	0.757	0.367	0	0	GAB1
0	1.09931	0.732	0.292	0	0	CASD1
0	1.09837	0.632	0.256	0	0	IGF2BP3
0	1.09731	0.404	0.075	0	0	TMEM106C
0	1.09203	0.465	0.09	0	0	ELOVL2
0	1.0911	0.395	0.063	0	0	SMOX
0	1.08579	0.88	0.555	0	0	PATJ
0	1.08533	0.735	0.397	0	0	RNF130
0	1.07959	0.655	0.314	0	0	ARFGAP3
0	1.07434	0.498	0.176	0	0	HECW1
0	1.06891	0.41	0.102	0	0	SIDT2
0	1.06727	0.946	0.51	0	0	MAML3
0	1.0666	0.517	0.164	0	0	VEGFA
0	1.06466	0.445	0.133	0	0	PKIA
0	1.06365	0.838	0.459	0	0	PLEKHA5
0	1.06318	0.34	0.056	0	0	HUNK
0	1.06077	0.828	0.484	0	0	OSBPL9
0	1.05626	0.469	0.166	0	0	SLC41A2
0	1.05012	0.464	0.152	0	0	LOC104975911
0	1.04445	0.747	0.416	0	0	RAP1B
0	1.03844	0.575	0.202	0	0	ANLN
0	1.03517	0.678	0.337	0	0	INPP4A
0	1.02864	0.285	0.026	0	0	LOC112446804
0	1.02681	0.328	0.047	0	0	SLC34A3
0	1.02415	0.377	0.077	0	0	STYK1
0	1.02207	0.458	0.147	0	0	ARAF
0	1.02076	0.504	0.184	0	0	JADE3
0	1.01829	0.343	0.059	0	0	QPRT
0	1.01774	0.499	0.165	0	0	EFNB2
0	1.01586	0.6	0.249	0	0	MTUS1
0	1.01506	0.488	0.168	0	0	PPFIBP2
0	1.01365	0.407	0.111	0	0	LOXL3
0	1.01008	0.821	0.527	0	0	UBE3A
0	1.00854	0.584	0.241	0	0	RRP15
0	1.0084	0.869	0.545	0	0	SUPT20H
0	1.00564	0.344	0.057	0	0	C9H6orf58
0	0.988446	0.539	0.207	0	0	MOV10
0	0.981318	0.351	0.07	0	0	SALL4
0	0.978952	0.823	0.518	0	0	GSK3B
0	0.963248	0.571	0.221	0	0	ARHGEF12
0	0.962913	0.834	0.509	0	0	GOLGA4
0	0.961019	0.645	0.282	0	0	MOB3B
0	0.950111	0.366	0.093	0	0	TRPV6
0	0.947316	0.379	0.095	0	0	PPARGC1B
0	0.945835	0.847	0.416	0	0	TNIK
0	0.941701	0.33	0.07	0	0	LPCAT1
0	0.939876	0.27	0.027	0	0	LOC112444776
0	0.936379	0.333	0.067	0	0	STARD5
0	0.930713	0.35	0.067	0	0	FLVCR2
0	0.929775	0.945	0.574	0	0	LRBA
0	0.922754	0.342	0.073	0	0	SLC36A2
0	0.914279	0.899	0.635	0	0	DLG5
0	0.911349	0.276	0.038	0	0	CITED1
0	0.906399	0.912	0.597	0	0	VPS13B
0	0.894782	0.325	0.078	0	0	PLEKHA6.1
0	0.887674	0.437	0.109	0	0	PLCG2
0	0.886002	0.25	0.018	0	0	LOC503858
0	0.872054	0.682	0.229	0	0	ARHGAP24
0	0.853541	0.278	0.047	0	0	LOC104973964
0	0.848878	0.219	0.03	0	0	NOL4
0	0.81836	0.999	0.898	0	0	TMSB10
0	0.808607	0.247	0.041	0	0	SYNDIG1L
0	0.780448	0.258	0.044	0	0	ADHFE1
0	0.764088	0.923	0.666	0	0	LUC7L
0	0.756049	0.189	0.014	0	0	LOC112447824
0	0.750619	0.266	0.049	0	0	LOC112444897
0	0.748325	0.23	0.029	0	0	RASEF
0	0.742807	0.24	0.037	0	0	TSPAN33
0	0.739065	0.224	0.029	0	0	LOC784572
0	0.724309	0.203	0.019	0	0	HTRA4
0	0.692035	0.178	0.017	0	0	UNC80
0	0.686567	0.934	0.644	0	0	FLNB
0	0.652723	0.22	0.031	0	0	LOC112443869
0	0.647848	0.189	0.02	0	0	LOC100139075
0	0.577415	0.161	0.012	0	0	LOC112446686
4.88552e-308	0.607855	0.234	0.036	1.09802e-303	0	SYT9
3.22678e-305	0.840693	0.305	0.067	7.25218e-301	0	RAB7B
8.18746e-305	0.792667	0.298	0.064	1.84013e-300	0	LOC100196897
1.15099e-304	0.91777	0.858	0.57	2.58685e-300	0	DLG1
1.58316e-304	0.989428	0.617	0.28	3.55815e-300	0	MET
1.79325e-304	1.01978	0.491	0.183	4.03032e-300	0	APPL1
1.80333e-303	0.890521	0.346	0.09	4.05299e-299	0	SLC19A3
3.00608e-303	0.856228	0.326	0.076	6.75615e-299	0	SLC9A2
1.29525e-300	1.06567	0.518	0.209	2.91108e-296	0	DHRS9
1.85484e-299	1.04158	0.512	0.201	4.16876e-295	0	ALDH2
2.00172e-299	0.882848	0.299	0.066	4.49887e-295	0	MSX1
8.39812e-299	0.973954	0.775	0.435	1.88748e-294	0	DDB1
1.42632e-298	1.05679	0.562	0.247	3.20565e-294	0	HMGXB3
5.75923e-297	0.970052	0.465	0.163	1.29439e-292	0	GRHL1
1.16687e-296	1.06259	0.708	0.401	2.62255e-292	0	MAP2K5
3.29355e-296	0.91753	0.774	0.429	7.40224e-292	0	FERMT2
4.17084e-296	0.93137	0.805	0.492	9.37396e-292	0	CTNND1
1.64735e-295	0.984012	0.693	0.36	3.70242e-291	0	IVNS1ABP
4.20403e-295	0.891047	0.358	0.096	9.44856e-291	0	MKX
4.02135e-294	0.6112	0.171	0.019	9.03797e-290	0	SLC10A1
4.34701e-294	0.823941	0.276	0.057	9.76991e-290	0	KIF26A
7.83294e-294	0.736188	0.455	0.145	1.76045e-289	0	ATP6V0A4
1.09448e-292	0.608852	0.175	0.02	2.45983e-288	0	GJB3
1.43697e-292	0.780017	0.862	0.511	3.22959e-288	0	STXBP5
5.17345e-292	1.05472	0.565	0.253	1.16273e-287	0	ELMO2
2.22524e-291	1.0236	0.724	0.434	5.00122e-287	0	UBR4
5.9169e-291	0.77106	0.296	0.065	1.32982e-286	0	KCNQ1
7.99869e-291	1.07707	0.748	0.434	1.7977e-286	0	GLCE
1.89396e-288	0.969295	0.76	0.456	4.25667e-284	0	TAOK1
2.40299e-288	0.976183	0.637	0.309	5.40071e-284	0	UAP1
1.26668e-287	0.839857	0.758	0.38	2.84686e-283	0	RNF217
3.99266e-286	0.837323	0.302	0.07	8.97349e-282	0	NECTIN4
4.14432e-286	0.673595	0.22	0.035	9.31436e-282	0	PCYT1B
4.923e-285	0.533134	0.743	0.334	1.10644e-280	0	LOC104969238
9.86823e-285	0.997922	0.655	0.333	2.21789e-280	0	B4GALT1
1.84596e-284	1.0396	0.541	0.233	4.1488e-280	0	MLH1
7.05608e-284	0.661991	0.214	0.034	1.58585e-279	0	NOX1
1.40761e-283	0.996383	0.55	0.23	3.16361e-279	0	CTTNBP2NL
7.24828e-283	0.892454	0.87	0.652	1.62905e-278	0	MACF1
2.49186e-282	0.696979	0.896	0.593	5.60047e-278	0	MYO1D
1.1239e-281	0.738077	0.829	0.407	2.52596e-277	0	FHIT
1.77345e-281	1.05603	0.467	0.182	3.98584e-277	0	ARHGAP8
1.79245e-281	0.803722	0.459	0.156	4.02853e-277	0	TBC1D9
3.52985e-281	1.02068	0.6	0.285	7.93334e-277	0	KATNBL1
1.44542e-280	0.951232	0.773	0.46	3.24859e-276	0	MYO1B
2.60986e-280	0.999867	0.784	0.497	5.86567e-276	0	CEP350
3.17185e-280	0.950461	0.567	0.248	7.12874e-276	0	FAM160A1
4.43914e-280	0.971233	0.652	0.335	9.97697e-276	0	EPM2AIP1
6.12379e-280	0.779425	0.23	0.041	1.37632e-275	0	TLR5
1.27128e-279	0.892633	0.383	0.116	2.8572e-275	0	S100A14
3.39905e-278	0.842645	0.311	0.076	7.63936e-274	0	CTNS
8.07445e-278	0.599198	0.187	0.025	1.81473e-273	0	WNT7A
5.62458e-277	0.936008	0.523	0.207	1.26412e-272	0	B3GNT5
8.00808e-277	1.03704	0.602	0.298	1.79982e-272	0	FCHO2
9.92005e-277	0.658759	0.237	0.043	2.22953e-272	0	KIAA0895
2.23714e-274	1.01201	0.55	0.24	5.02798e-270	0	ATP2B4
7.45724e-274	0.892123	0.53	0.199	1.67601e-269	0	MEIS2
4.7388e-272	0.772231	0.334	0.088	1.06504e-267	0	MAP3K8
1.62798e-271	0.945537	0.571	0.245	3.65889e-267	0	RPS6KA5
2.33575e-271	0.938515	0.415	0.134	5.24959e-267	0	RIMS2
1.65009e-270	0.951779	0.422	0.148	3.70858e-266	0	RNF43
2.22861e-270	1.05545	0.486	0.199	5.00879e-266	0	SHROOM2
2.60366e-269	0.892033	0.762	0.452	5.85173e-265	0	DIP2B
1.09955e-268	0.53277	0.187	0.026	2.47124e-264	0	ITGAX
3.18878e-268	0.949559	0.573	0.259	7.16678e-264	0	LOC104976281
4.46951e-267	0.920333	0.349	0.102	1.00452e-262	0	TRPM4
1.87771e-266	0.44594	0.115	0.007	4.22016e-262	0	LOC107131364
2.68177e-264	0.794862	0.33	0.088	6.02727e-260	0	ABCG2
2.42977e-263	0.866514	0.782	0.5	5.4609e-259	0	OGA
1.56265e-262	0.937829	0.704	0.403	3.51207e-258	0	CCAR2
4.57063e-262	0.858429	0.859	0.617	1.02725e-257	0	CUX1
8.80791e-262	0.770931	0.609	0.283	1.97958e-257	0	MAP3K5
5.20119e-260	0.965246	0.732	0.419	1.16897e-255	0	ADK
6.09362e-260	0.863677	0.597	0.264	1.36954e-255	0	TBX3
3.9092e-259	0.902114	0.672	0.359	8.78592e-255	0	PAK1
3.0265e-258	0.682174	0.901	0.644	6.80205e-254	0	PARD3
8.5968e-258	1.09652	0.616	0.313	1.93213e-253	0	CC2D2B
1.29781e-257	0.653648	0.206	0.035	2.91683e-253	0	EAF2
1.89068e-257	0.87065	0.768	0.446	4.24931e-253	0	MAGI3
3.29397e-257	0.786382	0.297	0.076	7.4032e-253	0	ZFP57
1.10252e-256	0.891515	0.407	0.131	2.47791e-252	0	CEMIP
2.4994e-255	0.661633	0.215	0.038	5.6174e-251	0	PTGES
2.59312e-255	1.00092	0.609	0.303	5.82804e-251	0	ITSN1
1.76355e-254	0.720416	0.233	0.046	3.96359e-250	0	THEM4
3.01797e-253	0.792115	0.834	0.57	6.78288e-249	0	DENND1B
9.24127e-253	0.911019	0.441	0.164	2.07698e-248	0	ACSL1
1.15032e-251	1.02286	0.495	0.216	2.58535e-247	0	PQLC2
2.34999e-251	0.916511	0.618	0.303	5.28161e-247	0	REXO2
5.64001e-251	0.844596	0.791	0.534	1.26759e-246	0	PRRC2C
1.0133e-250	0.776096	0.353	0.102	2.27739e-246	0	LRP2
1.49462e-250	0.795845	0.351	0.106	3.35917e-246	0	PLEKHA6
1.49495e-250	0.841103	0.741	0.418	3.35991e-246	0	RAP2C
3.11148e-250	0.717249	0.232	0.047	6.99306e-246	0	SORD
2.59554e-249	0.764892	0.279	0.069	5.83348e-245	0	KBTBD6
3.0628e-249	0.955622	0.661	0.36	6.88364e-245	0	NEK7
3.8945e-248	0.802524	0.821	0.555	8.75288e-244	0	CD46
4.22025e-248	0.937014	0.655	0.352	9.48501e-244	0	ABHD2
1.18438e-247	0.822166	0.349	0.106	2.6619e-243	0	FAM234B
4.1442e-247	0.767648	0.263	0.06	9.31409e-243	0	VOPP1
5.72913e-247	0.89677	0.685	0.372	1.28762e-242	0	RAB11FIP1
5.93595e-247	0.902828	0.639	0.323	1.3341e-242	0	NSD1
7.67515e-247	0.604555	0.735	0.365	1.72499e-242	0	GCA
2.12021e-246	0.745758	0.877	0.611	4.76518e-242	0	IQGAP1
3.94385e-246	0.919468	0.693	0.413	8.86381e-242	0	TJP1
7.81467e-246	0.665339	0.219	0.042	1.75635e-241	0	CD226
7.98742e-246	0.851192	0.364	0.117	1.79517e-241	0	TMEM268
1.14133e-243	0.915108	0.528	0.235	2.56514e-239	0	ABHD6
8.5559e-243	0.709476	0.259	0.059	1.92294e-238	0	B4GALT6
8.90002e-243	0.544213	0.176	0.026	2.00028e-238	0	LOC112445025
1.0254e-241	0.591596	0.203	0.036	2.30459e-237	0	CTSL
2.58018e-241	0.935487	0.543	0.252	5.79895e-237	0	PI4KA
3.48523e-241	0.670986	0.24	0.052	7.83304e-237	0	PLA2G15
1.21799e-240	0.876817	0.678	0.38	2.73744e-236	0	DCAF5
1.79206e-240	0.845501	0.528	0.225	4.02765e-236	0	NT5DC3
2.1674e-240	0.947242	0.544	0.256	4.87122e-236	0	ABCD3
2.78475e-240	0.762162	0.277	0.069	6.25872e-236	0	NLGN3
8.29672e-240	0.844309	0.283	0.075	1.86469e-235	0	RTL8C
8.68446e-240	0.772673	0.812	0.479	1.95183e-235	0	AGAP1
9.14554e-240	0.911721	0.665	0.371	2.05546e-235	0	DMXL1
4.2276e-239	0.918286	0.358	0.117	9.50154e-235	0	PDE4DIP
1.02976e-238	0.901325	0.75	0.448	2.31438e-234	0	LRRFIP2
2.60074e-238	0.885455	0.772	0.518	5.84516e-234	0	USP15
6.86915e-238	0.809189	0.721	0.407	1.54384e-233	0	SHTN1
1.84919e-237	0.680512	0.897	0.577	4.15604e-233	0	FNDC3B
2.10973e-237	0.821342	0.756	0.469	4.74162e-233	0	REPS1
8.51851e-237	0.830347	0.535	0.238	1.91454e-232	0	ITPKB
9.44652e-237	0.618358	0.353	0.105	2.12311e-232	0	AOX1
9.11031e-236	0.669296	0.216	0.042	2.04754e-231	0	SERPING1
3.78657e-235	0.872608	0.721	0.418	8.51032e-231	0	PDE8A
7.09928e-235	0.872022	0.474	0.195	1.59556e-230	0	SOCS6
2.27422e-234	1.09556	0.6	0.323	5.11131e-230	0	TRRAP
2.54886e-234	0.791578	0.667	0.355	5.72856e-230	0	SLC7A8
4.86807e-234	0.899702	0.454	0.186	1.0941e-229	0	KLHL15
1.39479e-233	0.746381	0.787	0.474	3.13479e-229	0	SLC25A36
2.75449e-233	0.764973	0.366	0.118	6.19071e-229	0	ENPP6
6.40135e-233	0.879465	0.75	0.458	1.4387e-228	0	FBXO11
7.38127e-233	0.802546	0.354	0.112	1.65894e-228	0	GFOD1
8.4756e-232	0.658035	0.513	0.221	1.90489e-227	0	SHANK2
1.87187e-231	0.932938	0.459	0.193	4.20704e-227	0	RXRA
4.90627e-231	0.818169	0.254	0.06	1.10268e-226	0	STPG2
5.40069e-230	0.650689	0.774	0.435	1.2138e-225	0	BCAS3
1.62902e-229	0.928351	0.475	0.211	3.66123e-225	0	SNX8
3.58774e-229	0.620733	0.246	0.055	8.06344e-225	0	MUC19
3.75175e-229	0.729932	0.274	0.065	8.43206e-225	0	CYP19A1
6.48344e-228	0.855578	0.514	0.224	1.45715e-223	0	TNFRSF21
1.47587e-227	0.836105	0.759	0.476	3.31701e-223	0	KANK1
3.39051e-227	1.01504	0.428	0.16	7.62017e-223	0	LOC101907523
4.84428e-225	0.994963	0.464	0.206	1.08875e-220	0	RMDN2
2.59748e-223	0.83554	0.606	0.301	5.83784e-219	0	RASA2
4.06106e-223	0.851505	0.634	0.34	9.12724e-219	0	LGR4
2.7827e-222	0.6312	0.214	0.044	6.25411e-218	0	LOC101903925
8.76821e-222	0.865422	0.478	0.199	1.97065e-217	0	GPR39
2.73395e-221	0.804672	0.702	0.42	6.14454e-217	0	CPEB4
3.20345e-221	0.960205	0.584	0.316	7.19976e-217	0	SEMA4B
3.85935e-221	0.910822	0.594	0.313	8.67389e-217	0	SMAD3
6.13507e-221	0.845187	0.406	0.149	1.37886e-216	0	ACSS1
1.52613e-220	0.759509	0.347	0.114	3.42997e-216	0	LOC787057
2.16995e-220	0.809255	0.466	0.189	4.87695e-216	0	LOC112441605
4.25731e-220	0.88162	0.481	0.211	9.5683e-216	0	SH3BP5
3.446e-219	0.494796	0.115	0.01	7.74488e-215	0	LOC101902361
8.017e-219	0.56812	0.202	0.039	1.80182e-214	0	GFPT2
1.24492e-218	0.783088	0.528	0.228	2.79796e-214	0	SAMD4A
1.71999e-218	0.826493	0.574	0.295	3.86569e-214	0	PWWP2A
1.42723e-217	0.667929	0.362	0.117	3.2077e-213	0	DISC1
6.26229e-216	0.744701	0.488	0.199	1.40745e-211	0	RAPH1
8.71492e-216	0.772734	0.782	0.535	1.95868e-211	0	ITCH
2.31374e-215	0.774366	0.341	0.11	5.20014e-211	0	HIVEP3
8.99598e-215	0.884817	0.628	0.347	2.02185e-210	0	LUZP1
3.42418e-214	0.540898	0.161	0.025	7.69585e-210	0	LOC101903685
5.36362e-214	0.530068	0.151	0.021	1.20547e-209	0	LOC617302
9.0232e-214	0.552346	0.142	0.019	2.02796e-209	0	LOC104970008
2.14419e-213	0.517288	0.168	0.027	4.81907e-209	0	USP27X
5.15595e-213	0.819695	0.429	0.17	1.1588e-208	0	MYO1C
1.9416e-212	0.551279	0.179	0.032	4.36376e-208	0	CYP2S1
3.96194e-211	0.738101	0.364	0.127	8.90446e-207	0	KIAA0930
1.93562e-210	0.779623	0.788	0.543	4.35031e-206	0	AFF4
2.35396e-209	0.705863	0.292	0.085	5.29051e-205	0	CELSR1
2.37948e-209	0.52229	0.92	0.687	5.34789e-205	0	SYNE2
2.43159e-209	0.442442	0.808	0.46	5.46501e-205	0	TIAM1
1.13102e-208	0.877158	0.614	0.35	2.54198e-204	0	DENND4C
3.16976e-208	0.545681	0.925	0.623	7.12403e-204	0	SBF2
3.3486e-208	0.764543	0.691	0.395	7.52598e-204	0	SRGAP1
2.19212e-207	0.749536	0.71	0.408	4.92679e-203	0	KIAA1217
3.07979e-207	0.789655	0.788	0.511	6.92182e-203	0	RREB1
8.23771e-207	0.67953	0.875	0.604	1.85143e-202	0	ZMYND8
2.03439e-206	0.400941	0.113	0.011	4.57229e-202	0	GJB5
4.07087e-205	0.533191	0.171	0.03	9.14927e-201	0	BEST3
3.80893e-204	0.410739	0.108	0.01	8.56057e-200	0	PRG3.1
4.51842e-204	0.544717	0.132	0.017	1.01551e-199	0	LOC112448272
5.77447e-203	0.784075	0.38	0.142	1.29781e-198	0	TYRO3
1.20146e-201	0.449317	0.764	0.432	2.70029e-197	0	MGAT5
5.05362e-201	0.849914	0.65	0.379	1.1358e-196	0	INTS6
1.53667e-200	0.772104	0.721	0.463	3.45367e-196	0	RC3H1
1.57241e-200	0.350532	0.847	0.522	3.53399e-196	0	DGKH
1.60057e-200	0.894415	0.405	0.166	3.59729e-196	0	LOC101902037
1.62955e-200	0.765266	0.656	0.357	3.66241e-196	0	TLE4
3.35817e-200	0.909086	0.414	0.176	7.54748e-196	0	MTR
1.18663e-198	0.850521	0.672	0.42	2.66696e-194	0	MICU1
4.96385e-198	0.819488	0.309	0.104	1.11563e-193	0	GPAM
7.05464e-198	0.581763	0.334	0.11	1.58553e-193	0	SLC40A1
1.70565e-197	0.497094	0.145	0.022	3.83345e-193	0	STPG1
2.24236e-196	0.77617	0.414	0.163	5.0397e-192	0	GULP1
2.47013e-195	0.771152	0.381	0.147	5.55163e-191	0	ELK1
3.06494e-195	0.894437	0.425	0.187	6.88846e-191	0	SNX30
3.91958e-195	0.709752	0.8	0.542	8.80926e-191	0	HELZ
6.223e-195	0.820038	0.501	0.241	1.39862e-190	0	TRANK1
3.67778e-194	0.436359	0.731	0.416	8.26581e-190	0	DTNB
5.00716e-194	0.689924	0.616	0.329	1.12536e-189	0	SLC39A10
2.03399e-193	0.763022	0.723	0.438	4.57139e-189	0	LRCH1
2.24127e-193	0.708647	0.31	0.099	5.03726e-189	0	INF2
7.16104e-193	0.751166	0.34	0.118	1.60944e-188	0	CFAP54
3.59314e-192	0.816545	0.399	0.163	8.07558e-188	0	LARGE2
5.47486e-192	0.550363	0.938	0.81	1.23047e-187	0	HNRNPH1
2.45711e-191	0.671947	0.305	0.096	5.52236e-187	0	PDZD2
9.04558e-191	0.332253	0.861	0.554	2.03299e-186	0	TCF7L2
1.15454e-190	0.887034	0.732	0.515	2.59482e-186	0	GLG1
1.33233e-190	0.705235	0.817	0.594	2.99441e-186	0	BRWD1
2.63625e-189	0.439049	0.144	0.022	5.92496e-185	0	LOC112444332
5.02808e-189	0.788828	0.307	0.107	1.13006e-184	0	C8H8orf58
2.51913e-188	0.66306	0.722	0.401	5.66175e-184	0	NR6A1
3.93603e-188	0.577241	0.205	0.047	8.84623e-184	0	GNA15
2.49589e-187	0.632045	0.248	0.067	5.60952e-183	0	FADS3
2.92224e-187	0.80422	0.386	0.156	6.56774e-183	0	TXNRD1
4.8502e-187	0.737297	0.719	0.462	1.09008e-182	0	CELF1
6.23669e-187	0.622131	0.197	0.045	1.4017e-182	0	TRIP6
1.37642e-186	0.65075	0.685	0.386	3.09351e-182	0	ITGA6
1.89198e-186	0.682617	0.232	0.062	4.25222e-182	0	SLC29A2
2.06e-186	0.719626	0.453	0.198	4.62986e-182	0	SNX24
5.3499e-186	0.777652	0.51	0.256	1.20239e-181	0	PDK1
1.34193e-185	0.788968	0.679	0.377	3.01598e-181	0	STOX2
5.05759e-185	0.888053	0.401	0.176	1.13669e-180	0	MAN1B1
7.03861e-185	0.809428	0.308	0.107	1.58193e-180	0	CAMSAP3
8.12244e-184	0.36814	0.838	0.491	1.82552e-179	0	MAGI1
1.64435e-183	0.634228	0.251	0.07	3.69568e-179	0	GRID1
2.25285e-183	0.721311	0.388	0.155	5.06328e-179	0	ELOVL5
2.85067e-183	0.458442	0.861	0.557	6.40689e-179	0	PIP4K2A
4.16522e-183	0.764871	0.51	0.255	9.36134e-179	0	DNAJC6
5.9145e-183	0.662028	0.7	0.431	1.32928e-178	0	PDLIM5
7.23394e-183	0.844393	0.545	0.293	1.62583e-178	0	BZW2
4.66269e-182	0.701681	0.277	0.086	1.04794e-177	0	SLC35F2
6.85199e-182	0.840574	0.489	0.244	1.53998e-177	0	PRKCI
1.76053e-181	0.791351	0.534	0.277	3.95679e-177	0	SERTAD2
2.56942e-181	0.647217	0.212	0.053	5.77478e-177	0	LOC101904768
3.21434e-181	0.529017	0.892	0.595	7.22423e-177	0	LPP
5.43615e-181	0.377814	0.108	0.012	1.22177e-176	0	SLCO4C1
9.90908e-181	0.691194	0.57	0.295	2.22707e-176	0	ATRX
1.0775e-180	0.768381	0.481	0.227	2.42168e-176	0	AK4
1.31485e-179	0.756304	0.67	0.424	2.95512e-175	0	ARHGAP21
2.59379e-179	0.53158	0.183	0.04	5.82954e-175	0	LOC100299242
4.02049e-179	0.688574	0.563	0.298	9.03605e-175	0	A4GALT
1.38924e-178	0.745879	0.695	0.431	3.12233e-174	0	ANKRD28
2.74008e-178	0.749263	0.682	0.452	6.15833e-174	0	CDC42BPB
8.45559e-178	0.542537	0.166	0.033	1.90039e-173	0	NUP210
1.08546e-177	0.562775	0.267	0.078	2.43958e-173	0	GCNT4
3.01972e-177	0.67612	0.684	0.439	6.78681e-173	0	ZNF292
3.28285e-177	0.803868	0.414	0.186	7.3782e-173	0	C28H1orf131
7.55851e-177	0.671896	0.68	0.388	1.69878e-172	0	TESK2
1.39862e-176	0.743798	0.45	0.2	3.1434e-172	0	SPRED1
1.79618e-176	0.853406	0.433	0.203	4.03692e-172	0	ADCK5
1.65821e-175	0.483787	0.152	0.027	3.72682e-171	0	TRAF5
7.29064e-175	0.648241	0.246	0.072	1.63857e-170	0	NFATC1
2.32179e-174	0.800327	0.438	0.205	5.21823e-170	0	SOAT1
4.28375e-174	0.735229	0.697	0.463	9.62773e-170	0	PKM
1.1765e-173	0.435493	0.145	0.025	2.64418e-169	0	AOX2
9.55892e-173	0.731413	0.356	0.139	2.14837e-168	0	DGKA
4.89778e-172	0.64197	0.774	0.527	1.10078e-167	0	LOC104970537
9.14251e-172	0.717573	0.596	0.342	2.05478e-167	0	BAIAP2
4.00395e-171	0.77506	0.496	0.262	8.99889e-167	0	RSPRY1
5.44943e-171	0.701178	0.664	0.403	1.22476e-166	0	KIF13B
7.2162e-171	0.800108	0.595	0.352	1.62184e-166	0	CSNK1G3
9.96406e-171	0.653511	0.754	0.465	2.23942e-166	0	DENND1A
1.33804e-170	0.5381	0.186	0.043	3.00724e-166	0	LOC100848492
1.8668e-170	0.54712	0.2	0.049	4.19563e-166	0	GABBR1
2.23896e-170	0.780959	0.618	0.389	5.03206e-166	0	PRDM2
4.22024e-170	0.799756	0.459	0.219	9.48499e-166	0	HHAT
6.85196e-170	0.70478	0.647	0.394	1.53998e-165	0	RASA1
2.21609e-169	0.767811	0.313	0.117	4.98066e-165	0	TRAK2
1.06068e-168	0.651578	0.252	0.078	2.38387e-164	0	COMT
1.61938e-168	0.321193	0.105	0.012	3.63955e-164	0	LOC112449550
3.869e-168	0.730475	0.687	0.457	8.69557e-164	0	GPBP1L1
6.10873e-168	0.756562	0.531	0.288	1.37294e-163	0	SUSD6
3.22069e-167	0.777244	0.42	0.189	7.2385e-163	0	GLB1
1.0852e-166	0.592191	0.85	0.577	2.439e-162	0	ZFHX3
1.10403e-166	0.68782	0.331	0.125	2.48131e-162	0	INPP5K
2.09017e-166	0.589241	0.854	0.657	4.69766e-162	0	USP34
3.38128e-166	0.696197	0.678	0.444	7.59943e-162	0	ANKS1A
1.38565e-165	0.79349	0.577	0.342	3.11424e-161	0	DNAJB6
2.43109e-165	0.677751	0.442	0.201	5.46388e-161	0	TMCC3
4.51451e-165	0.695962	0.651	0.385	1.01464e-160	0	TBL1X
3.03208e-164	0.685039	0.711	0.495	6.8146e-160	0	ATL2
5.13456e-164	0.429801	0.145	0.027	1.15399e-159	0	LOC112445041
6.15851e-164	0.367053	0.117	0.016	1.38412e-159	0	SNED1
6.51031e-163	0.739768	0.462	0.231	1.46319e-158	0	TEX10
8.44444e-163	0.748047	0.459	0.221	1.89789e-158	0	TNRC18
1.71209e-162	0.3653	0.103	0.012	3.84793e-158	0	LOC789337
1.89516e-161	0.592045	0.799	0.542	4.25936e-157	0	EZR
3.01518e-161	0.776469	0.543	0.306	6.77662e-157	0	MAP3K1
3.30732e-161	0.85507	0.559	0.329	7.43321e-157	0	MPP5
6.15916e-161	0.55416	0.691	0.433	1.38427e-156	0	UBE4B
6.90521e-161	0.544987	0.182	0.043	1.55195e-156	0	FAM167A
3.88089e-160	0.815127	0.432	0.208	8.72231e-156	0	OTUD7B
6.75608e-160	0.51223	0.162	0.034	1.51843e-155	0	JAG2
2.0275e-159	0.789707	0.49	0.263	4.55681e-155	0	RNF146
3.68041e-159	0.694358	0.307	0.115	8.27173e-155	0	MIER2
1.39588e-158	0.676592	0.716	0.484	3.13724e-154	0	MAP4K4
2.46933e-158	0.692562	0.369	0.154	5.54982e-154	0	UGCG
3.03422e-158	0.757946	0.377	0.165	6.81941e-154	0	ZNF652
2.22796e-157	0.565663	0.726	0.434	5.00734e-153	0	GAREM1
4.77696e-157	0.760515	0.604	0.378	1.07362e-152	0	PIK3CA
5.31621e-157	0.499675	0.731	0.419	1.19482e-152	0	UBE2E2
6.51748e-157	0.741253	0.478	0.25	1.4648e-152	0	PGGT1B
1.09208e-156	0.809833	0.435	0.208	2.45444e-152	0	CLCN5
1.46749e-156	0.71198	0.677	0.449	3.29819e-152	0	NCOA3
1.52984e-156	0.716352	0.301	0.111	3.43832e-152	0	RAVER2
1.75423e-156	0.522864	0.192	0.048	3.94262e-152	0	SOX13
1.96352e-156	0.607403	0.226	0.067	4.41302e-152	0	PDZK1
2.37748e-156	0.707443	0.61	0.368	5.34339e-152	0	CCDC91
1.06545e-155	0.789034	0.401	0.186	2.3946e-151	0	LPCAT4
1.18657e-155	0.600902	0.75	0.524	2.66683e-151	0	ATP13A3
1.46304e-155	0.754856	0.552	0.327	3.28819e-151	0	TP53BP2
1.57792e-155	0.757182	0.406	0.194	3.54637e-151	0	BLVRA
2.53655e-155	0.688862	0.458	0.231	5.70091e-151	0	LOC520336
2.59374e-155	0.805558	0.392	0.183	5.82944e-151	0	TMEM62
5.15068e-155	0.325969	0.368	0.144	1.15761e-150	0	RORA
2.6154e-154	0.727501	0.353	0.153	5.8781e-150	0	TEAD3
2.65295e-154	0.395353	0.113	0.016	5.9625e-150	0	LOC112448468
3.12478e-154	0.781263	0.543	0.317	7.02294e-150	0	TXNDC11
3.26858e-154	0.495251	0.546	0.265	7.34613e-150	0	GRAMD1B
5.20925e-154	0.658646	0.725	0.495	1.17078e-149	0	USP32
8.22088e-154	0.630073	0.668	0.42	1.84764e-149	0	ARHGAP10
3.51601e-153	0.676802	0.371	0.156	7.90224e-149	0	SGCE
3.90438e-153	0.71537	0.496	0.258	8.77509e-149	0	SNTB2
5.36536e-153	0.505639	0.363	0.146	1.20586e-148	0	SVOPL
2.67609e-152	0.815201	0.445	0.229	6.01451e-148	0	CNKSR3
6.08551e-152	0.693821	0.38	0.165	1.36772e-147	0	ZC3HAV1
6.65857e-152	0.605349	0.687	0.438	1.49651e-147	0	RBPJ
8.32769e-152	0.771487	0.413	0.194	1.87165e-147	0	MB21D2
9.21423e-152	0.676687	0.443	0.212	2.0709e-147	0	KRT19
1.09129e-151	0.744041	0.596	0.377	2.45268e-147	0	TBCA
2.11152e-151	0.523135	0.23	0.067	4.74564e-147	0	TSPAN7
2.94865e-151	0.699614	0.348	0.146	6.62709e-147	0	NPC1
6.25005e-151	0.623234	0.741	0.485	1.4047e-146	0	TLK1
6.82984e-151	0.712601	0.52	0.286	1.53501e-146	0	LCLAT1
1.51466e-150	0.444174	0.149	0.031	3.4042e-146	0	LOC112443431
3.59634e-150	0.496018	0.16	0.036	8.08277e-146	0	FBXO17
1.1449e-149	0.477037	0.811	0.517	2.57316e-145	0	ANK3
3.06617e-149	0.646888	0.534	0.284	6.89122e-145	0	CDC14B
3.44981e-149	0.632174	0.389	0.174	7.75344e-145	0	PLAGL1
4.00864e-149	0.64822	0.425	0.196	9.00943e-145	0	ANXA8L1
7.07164e-149	0.784698	0.452	0.236	1.58935e-144	0	DNASE2
8.2201e-149	0.573021	0.784	0.527	1.84747e-144	0	MAP4K3
1.44696e-148	0.426742	0.141	0.028	3.25204e-144	0	PPIF
1.23663e-147	0.748645	0.643	0.432	2.77932e-143	0	FAM120A
1.41601e-147	0.708485	0.507	0.267	3.18249e-143	0	TPK1
5.38352e-147	0.756681	0.528	0.306	1.20995e-142	0	RHOT1
7.4787e-147	0.722108	0.497	0.274	1.68084e-142	0	WIPF2
2.19634e-146	0.766804	0.454	0.24	4.93628e-142	0	HIP1R
3.19078e-146	0.716857	0.574	0.352	7.17128e-142	0	LRIG2
3.93324e-146	0.704781	0.633	0.404	8.83995e-142	0	UBE2R2
4.07581e-146	0.490128	0.148	0.031	9.16038e-142	0	UAP1L1
7.37282e-146	0.712951	0.558	0.325	1.65704e-141	0	GFPT1
8.09723e-146	0.666578	0.447	0.225	1.81985e-141	0	C7H5orf30
1.10334e-145	0.767806	0.489	0.274	2.47977e-141	0	MGRN1
1.44619e-145	0.518741	0.195	0.053	3.25031e-141	0	SLC45A4
2.47318e-145	0.49115	0.252	0.082	5.55847e-141	0	STEAP4
4.61028e-145	0.708427	0.656	0.442	1.03616e-140	0	CCNY
5.43064e-145	0.604335	0.346	0.137	1.22054e-140	0	LOC104971021
5.80123e-145	0.692944	0.655	0.408	1.30383e-140	0	UBE2E3
2.41413e-144	0.694126	0.587	0.364	5.42577e-140	0	LMTK2
4.84801e-144	0.711273	0.619	0.394	1.08959e-139	0	SOS1
5.82248e-144	0.683737	0.442	0.219	1.3086e-139	0	WDR59
1.1601e-143	0.672379	0.615	0.387	2.60732e-139	0	UBAC2
1.22005e-143	0.707229	0.548	0.318	2.74206e-139	0	MED25
1.65852e-143	0.699633	0.553	0.332	3.72752e-139	0	TOR1AIP2
1.96041e-143	0.714946	0.51	0.287	4.40602e-139	0	45546
1.33094e-142	0.679988	0.39	0.183	2.99129e-138	0	AGO1
2.35597e-142	0.513461	0.163	0.038	5.29504e-138	0	CFAP70
3.56894e-142	0.650244	0.559	0.317	8.02119e-138	0	CDH1
3.58983e-142	0.707899	0.352	0.152	8.06814e-138	0	MYBL1
7.92436e-142	0.499619	0.827	0.612	1.781e-137	0	C8H9orf3
2.13638e-141	0.657526	0.328	0.137	4.80152e-137	0	ZC2HC1A
2.67929e-141	0.685945	0.485	0.259	6.0217e-137	0	CLN3
3.06929e-141	0.691994	0.647	0.414	6.89823e-137	0	CCSER2
1.22089e-140	0.798761	0.442	0.232	2.74394e-136	0	ESF1
2.32527e-140	0.658994	0.547	0.306	5.22605e-136	0	RPS6KA6
3.05877e-139	0.59736	0.315	0.126	6.87458e-135	0	GLIPR1
3.88918e-139	0.343119	0.107	0.017	8.74093e-135	0	GSTM1
1.90177e-138	0.70831	0.465	0.241	4.27423e-134	0	NECTIN3
2.64114e-138	0.570715	0.785	0.586	5.93596e-134	0	PUM1
1.51039e-137	0.516159	0.203	0.059	3.39459e-133	0	LOC112445127
1.70037e-137	0.581269	0.494	0.263	3.82159e-133	0	ENPP1
2.19481e-137	0.475305	0.145	0.032	4.93284e-133	0	HMGB3
2.98366e-137	0.801813	0.461	0.252	6.70577e-133	0	ACVR2A
3.23303e-137	0.563556	0.659	0.39	7.26624e-133	0	VCL
4.01522e-137	0.762007	0.538	0.333	9.02421e-133	0	AEBP2
5.80067e-137	0.318414	0.11	0.018	1.3037e-132	0	LOC107132296
1.54191e-136	0.619746	0.676	0.465	3.46544e-132	0	ACIN1
1.61999e-136	0.623143	0.723	0.512	3.64093e-132	0	MKL2
4.728e-136	0.627896	0.58	0.346	1.06262e-131	0	MAP3K20
3.57405e-135	0.564787	0.25	0.087	8.03267e-131	0	TMEM144
4.9577e-135	0.675642	0.487	0.264	1.11424e-130	0	CREB3L2
5.95664e-135	0.658135	0.555	0.335	1.33876e-130	0	SMARCA2
1.21949e-134	0.685011	0.202	0.063	2.7408e-130	0	LOC101904071
4.09495e-134	0.546371	0.674	0.415	9.20341e-130	0	PPM1H
4.3756e-134	0.561808	0.454	0.234	9.83415e-130	0	ALAD
4.60182e-134	0.640945	0.272	0.102	1.03426e-129	0	TDRP
2.52016e-133	0.352969	0.68	0.372	5.66407e-129	0	DIAPH2.1
4.44791e-133	0.676349	0.486	0.275	9.99667e-129	0	TAF5L
1.10903e-132	0.558333	0.814	0.582	2.49255e-128	0	NSD3
1.16404e-132	0.727815	0.546	0.33	2.61618e-128	0	SLC38A9
1.59497e-132	0.3754	0.392	0.174	3.5847e-128	0	CTSD
3.5523e-132	0.557955	0.245	0.085	7.98378e-128	0	TMEM86A
4.75948e-132	0.656474	0.498	0.284	1.06969e-127	0	ZBTB10
9.2858e-132	0.714201	0.371	0.182	2.08698e-127	0	PCCB
1.11451e-131	0.556516	0.791	0.568	2.50486e-127	0	SETD5
1.38368e-131	0.616372	0.428	0.216	3.10982e-127	0	CGN
1.46374e-131	0.625711	0.232	0.079	3.28976e-127	0	NHEJ1
3.8899e-131	0.538825	0.159	0.04	8.74255e-127	0	NME4
7.43695e-131	0.697318	0.56	0.343	1.67145e-126	0	ZMYM4
1.37946e-130	0.422511	0.127	0.026	3.10034e-126	0	TGM1
2.05394e-130	0.582069	0.201	0.062	4.61623e-126	0	PAK3
3.08311e-130	0.696919	0.397	0.191	6.92929e-126	0	CRYBG1
3.15898e-130	0.686753	0.452	0.244	7.09981e-126	0	ZDHHC13
4.71463e-130	0.65038	0.614	0.412	1.05961e-125	0	WASL
3.79046e-129	0.681867	0.462	0.252	8.51906e-125	0	HNRNPLL
7.88908e-129	0.263901	0.796	0.558	1.77307e-124	0	SAT1
1.00302e-128	0.613478	0.23	0.078	2.25429e-124	0	PROM1
1.53065e-127	0.513694	0.189	0.056	3.44013e-123	0	MRGPRX2
3.18131e-127	0.277926	0.548	0.27	7.15e-123	0	TCF7L1
5.4664e-127	0.640763	0.666	0.454	1.22857e-122	0	PHLPP1
6.52229e-127	0.629443	0.338	0.15	1.46588e-122	0	CTIF
1.62563e-126	0.50953	0.164	0.044	3.65361e-122	0	LOC112441539
1.75473e-126	0.634746	0.4	0.199	3.94375e-122	0	TMC6
4.22206e-126	0.641803	0.532	0.317	9.48909e-122	0	ABL2
6.96362e-126	0.725029	0.41	0.212	1.56507e-121	0	PFKP
3.09271e-125	0.66633	0.396	0.199	6.95087e-121	0	GRAMD2B
3.20578e-125	0.503163	0.168	0.045	7.20499e-121	0	RASGRP1
3.20743e-125	0.697369	0.312	0.136	7.20869e-121	0	HSF5
4.3116e-125	0.591988	0.299	0.123	9.69033e-121	0	PPL
6.47417e-125	0.463881	0.823	0.625	1.45507e-120	0	PAN3
1.8396e-124	0.637737	0.347	0.16	4.1345e-120	0	SPECC1L
3.09817e-124	0.608441	0.233	0.082	6.96314e-120	0	SCLY
3.11594e-124	0.728788	0.345	0.163	7.00308e-120	0	TUFT1
8.45872e-124	0.582562	0.726	0.516	1.9011e-119	0	ATXN2
1.01055e-123	0.636886	0.424	0.221	2.27122e-119	0	FAM129A
2.43256e-123	0.473955	0.208	0.067	5.46717e-119	0	LOC787397
2.59989e-123	0.539904	0.581	0.342	5.84324e-119	0	FRY
6.15165e-123	0.481153	0.409	0.191	1.38258e-118	0	GCNT1
7.39286e-123	0.574455	0.57	0.355	1.66154e-118	0	WIPF1
7.56333e-123	0.615625	0.542	0.331	1.69986e-118	0	RHPN2
8.65479e-123	0.683835	0.471	0.273	1.94516e-118	0	HBP1
1.52777e-122	0.623884	0.512	0.287	3.43366e-118	0	TNFAIP8
2.36265e-122	0.329167	0.137	0.031	5.31006e-118	0	HCK
3.53349e-122	0.633789	0.423	0.219	7.94153e-118	0	HIVEP1
5.01857e-122	0.561355	0.712	0.462	1.12792e-117	0	PRKN
5.90453e-122	0.459162	0.739	0.472	1.32704e-117	0	LMO7
7.75744e-122	0.641088	0.279	0.11	1.74349e-117	0	LOC107132071
8.17882e-122	0.630858	0.58	0.379	1.83819e-117	0	MTMR2
1.88952e-121	0.441186	0.151	0.038	4.2467e-117	0	PODXL2
2.20495e-121	0.549207	0.702	0.481	4.95562e-117	0	ATXN7
4.43274e-121	0.649919	0.573	0.359	9.96259e-117	0	ERGIC1
5.17856e-121	0.690059	0.315	0.136	1.16388e-116	0	SMAD6
9.97361e-121	0.365827	0.193	0.058	2.24157e-116	0	VSTM5
1.3283e-120	0.558021	0.22	0.076	2.98536e-116	0	EPHA2
1.7771e-120	0.61615	0.274	0.111	3.99402e-116	0	IGF2BP1
2.82847e-120	0.70804	0.471	0.276	6.357e-116	0	LOC112442408
3.05721e-120	0.627866	0.355	0.171	6.87108e-116	0	MED12
3.82775e-120	0.353966	0.111	0.021	8.60287e-116	0	NTF3
1.41416e-119	0.582185	0.361	0.162	3.17834e-115	0	LOC100848596
1.50522e-119	0.633548	0.592	0.383	3.38299e-115	0	PHACTR4
1.69528e-119	0.596019	0.704	0.504	3.81014e-115	0	FUS
4.23694e-119	0.589191	0.25	0.095	9.52253e-115	0	HID1
1.58871e-118	0.466722	0.187	0.057	3.57062e-114	0	ZSWIM4
2.3803e-118	0.624747	0.398	0.205	5.34972e-114	0	EXTL3
3.89678e-118	0.396623	0.449	0.223	8.75801e-114	0	ARID5B
3.97929e-118	0.632169	0.445	0.239	8.94344e-114	0	MPP6
9.99586e-118	0.637321	0.32	0.145	2.24657e-113	0	HKDC1
1.80143e-117	0.431368	0.2	0.064	4.04872e-113	0	FBXO32.1
2.10558e-117	0.569341	0.671	0.454	4.73229e-113	0	EVL
3.50687e-117	0.627811	0.626	0.418	7.8817e-113	0	MAP4
1.1498e-116	0.625675	0.349	0.168	2.58418e-112	0	DEPDC5
2.65352e-116	0.716883	0.317	0.145	5.96379e-112	0	LOC112449036
2.90551e-116	0.399895	0.106	0.02	6.53013e-112	0	HSPB3
4.82522e-116	0.636351	0.443	0.242	1.08447e-111	0	MOSPD1
4.92303e-116	0.603098	0.505	0.31	1.10645e-111	0	GTF2B
6.08178e-116	0.61914	0.6	0.404	1.36688e-111	0	HACD2
6.67436e-116	0.512883	0.729	0.526	1.50006e-111	0	WDFY3
1.05513e-115	0.425604	0.2	0.064	2.37141e-111	0	ARL14EPL
4.17179e-115	0.669106	0.374	0.192	9.3761e-111	0	MRAS
5.30257e-115	0.37181	0.13	0.03	1.19175e-110	0	PPEF1
8.03906e-115	0.505245	0.376	0.174	1.80678e-110	0	CADM1
1.24843e-114	0.55016	0.465	0.242	2.80584e-110	0	FAM126A
9.37069e-114	0.572659	0.198	0.064	2.10606e-109	0	PLCL1
1.43235e-113	0.374857	0.134	0.032	3.21921e-109	0	LOC112449039
1.64621e-113	0.5549	0.255	0.1	3.69985e-109	0	ZNF697
2.00602e-113	0.651302	0.293	0.129	4.50853e-109	0	SLC43A3
3.62494e-113	0.596162	0.225	0.084	8.14705e-109	0	TFAP2C
4.58246e-113	0.588155	0.548	0.339	1.02991e-108	0	ADD3
1.49163e-112	0.432328	0.776	0.572	3.35244e-108	0	MYO9A
1.96794e-112	0.536037	0.638	0.423	4.42295e-108	0	PTBP2
3.16973e-112	0.463773	0.195	0.062	7.12398e-108	0	RASAL1
4.25937e-112	0.561818	0.262	0.105	9.57294e-108	0	PCED1B
4.91675e-112	0.452732	0.145	0.037	1.10504e-107	0	CCBE1
5.9235e-112	0.562957	0.215	0.078	1.33131e-107	0	ZYG11A
6.54246e-112	0.688955	0.405	0.221	1.47042e-107	0	SLC22A23
6.62115e-112	0.589613	0.628	0.415	1.4881e-107	0	ACACA
8.16109e-112	0.661685	0.369	0.19	1.83421e-107	0	STK40
2.23742e-111	0.428342	0.464	0.239	5.0286e-107	0	STK26
3.21359e-111	0.666787	0.337	0.165	7.22255e-107	0	ARL14EP
5.60747e-111	0.615985	0.624	0.425	1.26028e-106	0	NCOA6
9.02924e-111	0.593038	0.477	0.283	2.02932e-106	0	PHLPP2
1.40824e-110	0.655049	0.319	0.149	3.16501e-106	0	TMEM94
1.78185e-110	0.697341	0.347	0.173	4.00472e-106	0	TBPL1
2.6173e-110	0.521302	0.598	0.389	5.88239e-106	0	GPX4
3.06925e-110	0.490253	0.733	0.548	6.89814e-106	0	ARGLU1
5.21447e-110	0.635666	0.309	0.142	1.17195e-105	0	FAAH
5.26034e-110	0.670252	0.399	0.218	1.18226e-105	0	LRP5
2.5659e-109	0.623975	0.423	0.235	5.76685e-105	0	KLHL24
3.09355e-109	0.537485	0.318	0.147	6.95275e-105	0	ABLIM3
5.49477e-109	0.440019	0.877	0.601	1.23495e-104	0	ZFAND3
5.80397e-109	0.543349	0.264	0.107	1.30444e-104	0	CSRP1
1.01885e-108	0.368142	0.454	0.24	2.28986e-104	0	DLC1
6.56217e-108	0.281537	0.648	0.39	1.47485e-103	0	SELENOP
7.98875e-108	0.507052	0.585	0.382	1.79547e-103	0	SLC38A2
1.21159e-107	0.473874	0.791	0.56	2.72304e-103	0	KANSL1
1.38226e-107	0.487335	0.251	0.099	3.10663e-103	0	EPS8L2
2.05769e-107	0.584095	0.639	0.45	4.62466e-103	0	HERC2
2.1972e-107	0.565086	0.656	0.465	4.93821e-103	0	PTPRA
2.25339e-107	0.409355	0.137	0.035	5.06448e-103	0	ANO9
4.05819e-107	0.673033	0.464	0.278	9.12078e-103	0	BICRAL
4.70272e-107	0.624326	0.308	0.149	1.05694e-102	0	SRC
4.88614e-107	0.388359	0.137	0.035	1.09816e-102	0	LOC101905908
6.29345e-107	0.629251	0.423	0.23	1.41445e-102	0	PITPNM2
6.42551e-107	0.526351	0.172	0.053	1.44413e-102	0	WT1
1.57907e-106	0.435122	0.239	0.089	3.54897e-102	0	SOX6
1.94268e-106	0.597487	0.531	0.335	4.36618e-102	0	ARMH3
4.13558e-106	0.480474	0.587	0.36	9.29473e-102	0	POLA1
1.7174e-105	0.507038	0.58	0.353	3.85986e-101	0	KSR1
1.76744e-105	0.661759	0.351	0.184	3.97233e-101	0	SLC25A30
1.97659e-105	0.581667	0.589	0.4	4.44238e-101	0	PIAS2
2.81935e-105	0.456777	0.417	0.214	6.3365e-101	0	GRK5
1.55834e-104	0.429058	0.766	0.574	3.50237e-100	0	U2SURP
2.03801e-104	0.604571	0.343	0.174	4.58044e-100	0	ETV3
2.14249e-103	0.563593	0.248	0.101	4.81525e-99	0	RAB11FIP4
2.15036e-103	0.611894	0.451	0.257	4.83294e-99	0	ANKRD27
5.05471e-103	0.416582	0.145	0.041	1.13605e-98	0	SERPINC1
1.02673e-102	0.402671	0.762	0.585	2.30757e-98	0	SRSF5
1.224e-102	0.456043	0.177	0.058	2.75094e-98	0	FAM196A
1.41879e-102	0.601631	0.522	0.329	3.18873e-98	0	SETD3
1.68293e-102	0.583402	0.301	0.141	3.78239e-98	0	TMEM116
2.18312e-102	0.47817	0.66	0.453	4.90656e-98	0	MEF2A
3.79524e-102	0.511687	0.26	0.11	8.5298e-98	0	AGO4
1.5057e-101	0.378776	0.168	0.052	3.38405e-97	0	GPR183
1.58453e-101	0.435234	0.381	0.191	3.56124e-97	0	SORBS1
1.94163e-101	0.342957	0.127	0.032	4.36382e-97	0	TRIM55
2.15419e-101	0.632448	0.303	0.145	4.84155e-97	0	IQSEC1
2.67927e-101	0.587378	0.395	0.219	6.02167e-97	0	PAPSS1
3.96585e-101	0.525578	0.612	0.428	8.91325e-97	0	PRPF39
8.98932e-101	0.607282	0.507	0.323	2.02035e-96	0	C23H6orf106
1.05939e-100	0.583751	0.295	0.135	2.38099e-96	0	SLC39A2
1.26655e-100	0.325675	0.115	0.027	2.84657e-96	0	SULT4A1
1.57668e-100	0.631138	0.437	0.256	3.54359e-96	0	GALNT3
2.01161e-100	0.367235	0.138	0.037	4.52108e-96	0	FSCN1
2.25768e-100	0.598786	0.409	0.228	5.07413e-96	0	IPMK
2.44407e-100	0.595616	0.56	0.37	5.49304e-96	0	RAPGEF6
5.20956e-100	0.510061	0.534	0.313	1.17085e-95	0	ZNRF3
1.20003e-99	0.599088	0.442	0.266	2.69707e-95	0	RAB18
1.5776e-99	0.57916	0.345	0.18	3.54565e-95	0	ARNT
1.97354e-99	0.580503	0.548	0.36	4.43554e-95	0	PUM3
4.72861e-99	0.594092	0.545	0.362	1.06275e-94	0	ZYG11B
9.21943e-99	0.358023	0.198	0.069	2.07207e-94	0	LOC112447378
1.31984e-98	0.478459	0.438	0.235	2.96633e-94	0	LOC112444603
1.49121e-98	0.527251	0.268	0.117	3.35149e-94	0	C8H9orf72
1.89158e-98	0.623065	0.246	0.106	4.25133e-94	0	SLC41A3
2.06562e-98	0.478779	0.172	0.058	4.64249e-94	0	FMO4
4.42954e-98	0.487889	0.688	0.476	9.9554e-94	0	KIDINS220
8.72328e-98	0.335841	0.1	0.021	1.96056e-93	0	SMIM1
1.07123e-97	0.618906	0.262	0.118	2.40759e-93	0	GRAMD2A
1.68613e-97	0.434343	0.15	0.045	3.78957e-93	0	GTF2IRD1
1.74365e-97	0.361037	0.87	0.677	3.91886e-93	0	MED13L
2.26517e-97	0.398353	0.797	0.558	5.09096e-93	0	FBXL17
6.31229e-97	0.332028	0.116	0.028	1.41869e-92	0	CD48
6.80593e-97	0.55278	0.328	0.164	1.52963e-92	0	CDK2
1.30848e-96	0.582459	0.25	0.109	2.94082e-92	0	SNX7
1.32322e-96	0.662997	0.252	0.112	2.97393e-92	0	VWCE
1.74988e-96	0.411868	0.159	0.049	3.93286e-92	0	WHRN
2.2699e-96	0.340501	0.106	0.024	5.1016e-92	0	LOC101904012
5.7802e-96	0.62465	0.416	0.244	1.2991e-91	0	SCAP
6.60147e-96	0.598032	0.355	0.19	1.48368e-91	0	CCM2
8.37262e-96	0.610827	0.284	0.134	1.88175e-91	0	CHDH
1.39646e-95	0.480547	0.495	0.292	3.13854e-91	0	DISP1
3.81846e-95	0.517306	0.279	0.126	8.58199e-91	0	ADGRG6
3.84634e-95	0.530411	0.659	0.462	8.64465e-91	0	OXSR1
4.52555e-95	0.379923	0.122	0.031	1.01712e-90	0	RTL6
4.59551e-95	0.621016	0.476	0.301	1.03284e-90	0	CEP170B
9.12043e-95	0.585574	0.471	0.294	2.04982e-90	0	NAA25
2.37597e-94	0.410493	0.387	0.202	5.33999e-90	0	RIPOR3
2.47278e-94	0.563596	0.559	0.37	5.55757e-90	0	NUMB
2.73061e-94	0.505208	0.705	0.534	6.13704e-90	0	WDR33
2.73615e-94	0.394356	0.731	0.513	6.1495e-90	0	MAN2A1
1.10626e-93	0.508879	0.677	0.487	2.48632e-89	0	UBR5
2.03798e-93	0.559926	0.284	0.133	4.58036e-89	0	BRF1
2.06928e-93	0.573976	0.221	0.09	4.6507e-89	0	NSMF
2.82736e-93	0.531645	0.398	0.216	6.3545e-89	0	ATP1B3
3.02946e-93	0.579478	0.501	0.326	6.80872e-89	0	MAP3K4
5.81706e-93	0.49543	0.186	0.067	1.30738e-88	0	ANKRD31
9.30365e-93	0.389052	0.122	0.032	2.091e-88	0	ABCC6
9.81918e-93	0.600408	0.513	0.344	2.20686e-88	0	ATF7
1.56593e-92	0.475517	0.754	0.58	3.51942e-88	0	PAFAH1B1
2.68053e-92	0.522227	0.496	0.306	6.0245e-88	0	GALNT7
2.82474e-92	0.43777	0.617	0.4	6.3486e-88	0	ACTN1
5.86561e-92	0.476082	0.722	0.551	1.3183e-87	0	SRSF2
5.94036e-92	0.527118	0.303	0.145	1.3351e-87	0	ARHGAP22
8.21847e-92	0.563569	0.459	0.278	1.8471e-87	0	SLC25A13
1.69421e-91	0.285315	0.101	0.022	3.80775e-87	0	LOC112444863
2.53793e-91	0.447401	0.216	0.085	5.70399e-87	0	LOC112448253
3.43146e-91	0.405278	0.705	0.474	7.7122e-87	0	ZCCHC7
4.32256e-91	0.628316	0.411	0.249	9.71495e-87	0	YWHAH
7.45292e-91	0.540438	0.594	0.428	1.67504e-86	0	YEATS2
8.29697e-91	0.668751	0.413	0.252	1.86474e-86	0	NFYC
9.04658e-91	0.500305	0.639	0.465	2.03322e-86	0	HERC4
1.31907e-90	0.49226	0.425	0.236	2.96462e-86	0	IL1R1
3.12247e-90	0.384714	0.478	0.268	7.01774e-86	0	CAMK2D
8.76325e-90	0.520448	0.606	0.429	1.96954e-85	0	MARK3
2.11298e-89	0.611664	0.449	0.283	4.74892e-85	0	DAZAP1
3.06603e-89	0.491044	0.766	0.609	6.89091e-85	0	HNRNPDL
3.43927e-89	0.615682	0.337	0.183	7.72975e-85	0	UBTD1
3.47829e-89	0.374459	0.617	0.399	7.81747e-85	0	ARSE
1.23696e-88	0.264925	0.366	0.181	2.78006e-84	0	ABCA1
3.77266e-88	0.538489	0.462	0.281	8.47905e-84	0	PHTF2
3.82396e-88	0.55955	0.55	0.378	8.59436e-84	0	ERBB2
8.65195e-88	0.579835	0.483	0.309	1.94452e-83	0	GATAD2B
1.74117e-87	0.31707	0.485	0.284	3.91329e-83	0	ASB11
2.84692e-87	0.433888	0.202	0.078	6.39844e-83	0	PMAIP1
2.89625e-87	0.454567	0.187	0.07	6.50933e-83	0	LOC614376
3.71014e-87	0.52657	0.573	0.401	8.33854e-83	0	XRN1
5.24812e-87	0.514509	0.596	0.431	1.17952e-82	0	RBM33
8.59043e-87	0.556095	0.513	0.342	1.9307e-82	0	ATP6V1B2
1.0743e-86	0.578346	0.459	0.296	2.41448e-82	0	ZFYVE1
1.13676e-86	0.421697	0.498	0.303	2.55487e-82	0	ZFP36L1
4.56619e-86	0.34074	0.791	0.634	1.02625e-81	0	RBM25
4.64015e-86	0.547235	0.393	0.231	1.04287e-81	0	DTNBP1
6.92639e-86	0.385922	0.142	0.044	1.55671e-81	0	CDC42EP1
1.46588e-85	0.569615	0.29	0.149	3.29457e-81	0	TBC1D10A
2.64574e-85	0.50031	0.573	0.386	5.9463e-81	0	TNRC6B
4.34935e-85	0.343511	0.127	0.037	9.77517e-81	0	LOC100336734
5.41093e-85	0.583168	0.32	0.172	1.21611e-80	0	DCTN1
9.16883e-85	0.299436	0.139	0.042	2.06069e-80	0	ABCA4
1.37366e-84	0.606467	0.522	0.358	3.0873e-80	0	KCTD3
1.77192e-84	0.395145	0.177	0.064	3.98238e-80	0	SNX10
2.17147e-84	0.524557	0.317	0.165	4.88037e-80	0	BAZ1A
3.37363e-84	0.573646	0.349	0.197	7.58223e-80	0	IQANK1
3.7342e-84	0.541747	0.296	0.149	8.39261e-80	0	PISD
6.34877e-84	0.649637	0.347	0.198	1.42689e-79	0	CLDN7
8.05611e-84	0.535865	0.422	0.257	1.81061e-79	0	PRR14L
8.86759e-84	0.578326	0.411	0.246	1.99299e-79	0	CAB39L
1.71403e-83	0.431012	0.187	0.071	3.85229e-79	0	SLC16A1
2.09338e-83	0.580323	0.44	0.282	4.70487e-79	0	NDEL1
3.29869e-83	0.527319	0.206	0.085	7.41379e-79	0	NUPR1
3.5974e-83	0.357865	0.103	0.026	8.08516e-79	0	FOXQ1
3.65011e-83	0.321852	0.113	0.03	8.20363e-79	0	FRAS1
8.67641e-83	0.559661	0.276	0.135	1.95002e-78	0	GIPC2
1.3056e-82	0.26558	0.107	0.027	2.93434e-78	0	LOC100337328
1.68928e-82	0.515922	0.24	0.11	3.79665e-78	0	ACVR2B
1.70816e-82	0.487814	0.503	0.328	3.83908e-78	0	SFMBT1
1.84802e-82	0.514083	0.37	0.211	4.15343e-78	0	LRIF1
3.62954e-82	0.560531	0.556	0.414	8.15739e-78	0	RAB7A
4.53754e-82	0.466358	0.19	0.076	1.01981e-77	0	LOC101905172
6.97784e-82	0.431214	0.296	0.14	1.56827e-77	0	WNK2
8.74048e-82	0.573541	0.352	0.203	1.96442e-77	0	CARM1
1.61365e-81	0.528039	0.484	0.321	3.62668e-77	0	STK19
2.02187e-81	0.607472	0.344	0.196	4.54415e-77	0	FURIN
2.46586e-81	0.55651	0.403	0.249	5.54202e-77	0	MAPKAPK5
3.02335e-81	0.410773	0.133	0.041	6.79498e-77	0	LOC525947
7.91213e-81	0.489157	0.272	0.133	1.77825e-76	0	NIPAL3
8.28759e-81	0.506771	0.207	0.087	1.86264e-76	0	LOC783730
9.37764e-81	0.314173	0.111	0.029	2.10762e-76	0	PRKCB
2.14722e-80	0.425478	0.587	0.402	4.82588e-76	0	PHF21A
2.73499e-80	0.301662	0.122	0.035	6.14688e-76	0	PAPLN
5.70381e-80	0.409347	0.557	0.376	1.28193e-75	0	TSC22D2
5.98136e-80	0.528009	0.546	0.39	1.34431e-75	0	SBNO1
7.1784e-80	0.481594	0.6	0.434	1.61335e-75	0	EXOC2
8.86004e-80	0.327488	0.468	0.28	1.99129e-75	0	ABHD5
1.13908e-79	0.382174	0.377	0.204	2.56008e-75	0	MPPED2
1.31022e-79	0.428794	0.615	0.448	2.94471e-75	0	TFDP2
1.91621e-79	0.487278	0.433	0.262	4.30667e-75	0	HSPG2
2.04558e-79	0.401128	0.154	0.053	4.59745e-75	0	FADS2
3.61551e-79	0.569762	0.517	0.362	8.12586e-75	0	CLCN3
4.38607e-79	0.448775	0.298	0.15	9.85769e-75	0	ARRDC2
4.44518e-79	0.475559	0.543	0.363	9.99054e-75	0	CDC42BPA
5.67802e-79	0.538952	0.337	0.186	1.27613e-74	0	DNAH12
6.90199e-79	0.334491	0.1	0.025	1.55122e-74	0	FHAD1
2.14554e-78	0.489177	0.625	0.469	4.82211e-74	0	SMCHD1
3.16014e-78	0.29449	0.132	0.041	7.10242e-74	0	LOC512464
5.58651e-78	0.491894	0.581	0.397	1.25557e-73	0	COTL1
5.90445e-78	0.401291	0.161	0.058	1.32703e-73	0	HESX1
5.98428e-78	0.465865	0.505	0.327	1.34497e-73	0	LOC107132175
6.48146e-78	0.275206	0.103	0.027	1.45671e-73	0	DDO
9.87987e-78	0.422009	0.194	0.079	2.2205e-73	0	FBXL2
2.63821e-77	0.390461	0.307	0.157	5.92937e-73	0	SUSD4
3.23519e-77	0.380643	0.142	0.048	7.27109e-73	0	MAP1S
4.82063e-77	0.435946	0.362	0.2	1.08344e-72	0	VASP
7.2353e-77	0.390347	0.506	0.331	1.62613e-72	0	ATP2C2
8.089e-77	0.431388	0.163	0.062	1.818e-72	0	RIC3
2.09357e-76	0.465486	0.619	0.455	4.70531e-72	0	ERBIN
2.78974e-76	0.428833	0.222	0.097	6.26995e-72	0	CABLES1
4.42235e-76	0.471269	0.366	0.214	9.93924e-72	0	PLEKHF2
5.49614e-76	0.382425	0.129	0.041	1.23526e-71	0	LOC101905648
5.88519e-76	0.418419	0.146	0.051	1.3227e-71	0	C7H5orf63
9.5491e-76	0.441459	0.207	0.088	2.14616e-71	0	ABHD4
9.68817e-76	0.328484	0.106	0.029	2.17742e-71	0	LOC100847917
3.83315e-75	0.404159	0.662	0.5	8.61501e-71	0	ZZZ3
4.84715e-75	0.324772	0.745	0.519	1.0894e-70	0	TBC1D5
1.67683e-74	0.407134	0.706	0.533	3.76867e-70	0	BIRC6
5.1488e-74	0.492277	0.502	0.35	1.15719e-69	0	NBR1
5.69728e-74	0.432118	0.507	0.32	1.28046e-69	0	RASSF3
5.98784e-74	0.548966	0.426	0.274	1.34577e-69	0	WASHC5
6.86198e-74	0.382132	0.18	0.072	1.54223e-69	0	MYLK3
1.57941e-73	0.518952	0.398	0.247	3.54972e-69	0	TJP3
3.50124e-73	0.540807	0.253	0.126	7.86904e-69	0	CENPV
4.74544e-73	0.391751	0.559	0.373	1.06654e-68	0	CTDSPL
4.8386e-73	0.524898	0.532	0.379	1.08748e-68	0	XPO6
5.65637e-73	0.4807	0.267	0.134	1.27127e-68	0	ZNF282
1.06367e-72	0.486281	0.511	0.355	2.3906e-68	0	ABHD12
1.07951e-72	0.544567	0.375	0.231	2.42621e-68	0	FOXN2
1.25852e-72	0.503975	0.571	0.409	2.82853e-68	0	TMEM50B
2.45795e-72	0.425855	0.629	0.468	5.52424e-68	0	USP47
4.02845e-72	0.530933	0.536	0.394	9.05394e-68	0	CAB39
4.20662e-72	0.372024	0.779	0.603	9.45439e-68	0	SRSF7
8.23852e-72	0.528914	0.438	0.284	1.85161e-67	0	NUP153
1.5588e-71	0.401122	0.125	0.041	3.50341e-67	0	LOC101904633
2.29825e-71	0.515825	0.414	0.266	5.16531e-67	0	ERGIC2
3.35613e-71	0.457837	0.5	0.334	7.54289e-67	0	PARVA
3.46745e-71	0.332524	0.841	0.723	7.79309e-67	0	DDX17
7.74501e-71	0.49628	0.282	0.148	1.74069e-66	0	LDB1
8.1917e-71	0.557097	0.47	0.324	1.84109e-66	0	HSD17B12
8.22327e-71	0.415738	0.801	0.678	1.84818e-66	0	CTNNA1
1.30099e-70	0.610671	0.264	0.14	2.92398e-66	0	LAD1
2.40393e-70	0.519027	0.366	0.221	5.40283e-66	0	MAGED1
2.71341e-70	0.447994	0.573	0.42	6.09839e-66	0	STIM2
3.16939e-70	0.449068	0.29	0.155	7.1232e-66	0	IQCB1
3.67981e-70	0.410407	0.171	0.069	8.27037e-66	0	CYP2U1
4.72713e-70	0.436995	0.324	0.18	1.06242e-65	0	SLCO2B1
4.87998e-70	0.412616	0.545	0.387	1.09678e-65	0	AMD1
5.00173e-70	0.284192	0.346	0.188	1.12414e-65	0	MACC1
8.55177e-70	0.436426	0.248	0.123	1.92201e-65	0	UMPS
1.79329e-69	0.407054	0.683	0.539	4.03041e-65	0	SAFB
1.91777e-69	0.481846	0.517	0.374	4.31019e-65	0	USP8
1.94393e-69	0.421567	0.672	0.519	4.36899e-65	0	ROCK2
2.80894e-69	0.30753	0.197	0.082	6.31308e-65	0	PLA2R1
3.2521e-69	0.4728	0.428	0.263	7.3091e-65	0	SLC39A4
4.80277e-69	0.37224	0.151	0.056	1.07942e-64	0	PARP10
5.06055e-69	0.464792	0.583	0.436	1.13736e-64	0	GIGYF2
6.99919e-69	0.485951	0.274	0.146	1.57307e-64	0	DLD
7.17963e-69	0.351465	0.577	0.394	1.61362e-64	0	LOC107132255
1.14219e-68	0.409495	0.184	0.078	2.56708e-64	0	LOC100335642
2.32819e-68	0.490342	0.502	0.34	5.23261e-64	0	CITED2
2.36593e-68	0.42828	0.644	0.501	5.31743e-64	0	CNOT1
3.2032e-68	0.341658	0.703	0.501	7.19919e-64	0	ARIH1
4.10847e-68	0.445649	0.433	0.272	9.2338e-64	0	GBE1
4.4491e-68	0.450576	0.558	0.415	9.99934e-64	0	KIAA1468
5.9409e-68	0.270593	0.103	0.03	1.33522e-63	0	ADPRM
8.01219e-68	0.450964	0.515	0.356	1.80074e-63	0	UIMC1
1.07341e-67	0.741683	0.273	0.144	2.41248e-63	0	SCHIP1
1.14172e-67	0.451761	0.524	0.372	2.56602e-63	0	ANO10
1.46468e-67	0.329234	0.146	0.054	3.29186e-63	0	IFFO2
1.64373e-67	0.446976	0.59	0.433	3.69429e-63	0	LAMA5
2.13772e-67	0.484603	0.509	0.344	4.80452e-63	0	ST14
2.96943e-67	0.386252	0.275	0.142	6.67379e-63	0	LNPEP
3.77432e-67	0.463672	0.452	0.305	8.48278e-63	0	CAMSAP1
5.05657e-67	0.278508	0.163	0.063	1.13646e-62	0	PDE6A
8.15795e-67	0.346807	0.135	0.048	1.8335e-62	0	PLEKHG2
8.4903e-67	0.358834	0.191	0.08	1.90819e-62	0	ROBO2
9.17554e-67	0.358296	0.251	0.124	2.0622e-62	0	MYLIP
1.1247e-66	0.328309	0.352	0.196	2.52776e-62	0	IKZF2
1.40311e-66	0.454947	0.513	0.357	3.15349e-62	0	SMG6
2.29443e-66	0.549476	0.432	0.295	5.15673e-62	0	AAGAB
2.30815e-66	0.380489	0.149	0.056	5.18757e-62	0	PITPNM1
3.37585e-66	0.35206	0.178	0.074	7.58722e-62	0	ARHGEF37
3.7115e-66	0.388021	0.602	0.438	8.34159e-62	0	ADGRL2
7.91401e-66	0.388175	0.639	0.472	1.77867e-61	0	GPATCH8
8.63738e-66	0.61117	0.194	0.089	1.94125e-61	0	ATF5
1.00008e-65	0.50608	0.461	0.312	2.24769e-61	0	CDK17
2.6853e-65	0.520833	0.37	0.237	6.0352e-61	0	SNX1
3.28329e-65	0.394267	0.618	0.437	7.37919e-61	0	DOCK8
4.18925e-65	0.498634	0.423	0.276	9.41533e-61	0	LOC112445193
4.37769e-65	0.456805	0.429	0.279	9.83885e-61	0	DSTN
5.5805e-65	0.320301	0.133	0.048	1.25422e-60	0	LOC112443415
8.16651e-65	0.39741	0.601	0.418	1.83542e-60	0	ESRP1
1.23188e-64	0.330969	0.148	0.056	2.76866e-60	0	PLA2G7
1.28473e-64	0.454325	0.414	0.269	2.88743e-60	0	WBP1L
1.54986e-64	0.454413	0.341	0.199	3.48332e-60	0	TSPAN13
1.87225e-64	0.492614	0.355	0.219	4.20788e-60	0	PPP1CC
4.33755e-64	0.41865	0.15	0.059	9.74864e-60	0	LOC112446730
4.94349e-64	0.392511	0.459	0.296	1.11105e-59	0	BCAM
5.44162e-64	0.4509	0.458	0.311	1.223e-59	0	SWT1
6.97782e-64	0.435408	0.632	0.487	1.56826e-59	0	MYO10
1.27529e-63	0.494589	0.32	0.187	2.86622e-59	0	WDR44
1.57956e-63	0.388972	0.188	0.083	3.55006e-59	0	EEPD1
1.69575e-63	0.346991	0.121	0.041	3.81119e-59	0	HSF4
4.17158e-63	0.395912	0.175	0.075	9.37563e-59	0	C21H15orf39
1.10333e-62	0.370987	0.515	0.359	2.47974e-58	0	CLASP1
1.37565e-62	0.46179	0.531	0.381	3.09176e-58	0	RCAN1
1.68969e-62	0.280142	0.101	0.031	3.79759e-58	0	SLC16A13
3.16088e-62	0.425041	0.61	0.464	7.10407e-58	0	DIAPH1
3.31613e-62	0.377469	0.172	0.073	7.453e-58	0	STX1A
3.6354e-62	0.448558	0.323	0.191	8.17055e-58	0	ESRP2
4.18543e-62	0.494766	0.27	0.149	9.40676e-58	0	TLDC1
4.33676e-62	0.466053	0.361	0.218	9.74687e-58	0	DOCK6
4.96543e-62	0.256063	0.808	0.652	1.11598e-57	0	ANXA2
6.01456e-62	0.397203	0.614	0.477	1.35177e-57	0	TAX1BP1
6.67914e-62	0.402877	0.203	0.095	1.50114e-57	0	LOC101902124
8.59824e-62	0.516196	0.319	0.188	1.93245e-57	0	GALK1
1.31009e-61	0.416185	0.507	0.354	2.94442e-57	0	SPTAN1
1.77709e-61	0.500883	0.423	0.29	3.99402e-57	0	GTF2H1
2.38943e-61	0.412887	0.226	0.111	5.37024e-57	0	SPATS2
4.79819e-61	0.431503	0.344	0.208	1.07839e-56	0	GGA2
7.13061e-61	0.386071	0.626	0.478	1.6026e-56	0	MED13
7.82104e-61	0.341223	0.121	0.043	1.75778e-56	0	CNR2
1.01096e-60	0.343371	0.113	0.038	2.27213e-56	0	EFHD1
1.06581e-60	0.382884	0.566	0.407	2.39541e-56	0	ECPAS
1.17469e-60	0.415772	0.558	0.414	2.64012e-56	0	TRIM33
1.5127e-60	0.467328	0.256	0.135	3.39979e-56	0	FDXR
1.73881e-60	0.363717	0.731	0.569	3.90797e-56	0	PUM2
1.82318e-60	0.47277	0.342	0.212	4.09759e-56	0	ABCB10
2.14658e-60	0.382069	0.478	0.318	4.82444e-56	0	GMDS
2.16853e-60	0.335909	0.134	0.05	4.87378e-56	0	LOC508879
2.29988e-60	0.443377	0.472	0.333	5.16897e-56	0	UBAP2L
2.44247e-60	0.366645	0.425	0.273	5.48944e-56	0	GNS
2.85059e-60	0.331456	0.299	0.158	6.4067e-56	0	JAZF1
4.3654e-60	0.498084	0.477	0.331	9.81123e-56	0	GARS
4.38789e-60	0.517266	0.449	0.319	9.86178e-56	0	NUMA1
5.21934e-60	0.460273	0.407	0.262	1.17305e-55	0	CORO1C
1.29112e-59	0.475589	0.223	0.113	2.90179e-55	0	CHKB
1.47092e-59	0.420409	0.43	0.28	3.30589e-55	0	NECTIN2
1.92216e-59	0.477229	0.372	0.242	4.32005e-55	0	TMEM41B
2.4214e-59	0.333803	0.122	0.043	5.4421e-55	0	SFN
3.15409e-59	0.463178	0.322	0.196	7.08882e-55	0	BCL2L2
3.22898e-59	0.411151	0.258	0.136	7.25712e-55	0	PPM1K
3.44241e-59	0.496359	0.248	0.135	7.73682e-55	0	PDLIM2
4.11287e-59	0.461126	0.451	0.312	9.24367e-55	0	SKP2
5.33805e-59	0.447851	0.39	0.25	1.19973e-54	0	CPLANE1
6.65209e-59	0.503594	0.441	0.304	1.49506e-54	0	PGS1
1.18068e-58	0.463698	0.306	0.181	2.65357e-54	0	SAMD4B
1.59617e-58	0.483092	0.403	0.269	3.5874e-54	0	ATXN10
2.97033e-58	0.442241	0.226	0.117	6.67583e-54	0	BCL2L14
3.47267e-58	0.457448	0.259	0.142	7.80482e-54	0	CYB5A
5.64725e-58	0.421549	0.334	0.203	1.26922e-53	0	TYK2
6.92463e-58	0.39525	0.476	0.333	1.55631e-53	0	TSC1
7.26502e-58	0.289782	0.114	0.04	1.63281e-53	0	LOC112443226
8.68127e-58	0.360984	0.188	0.087	1.95112e-53	0	LOC112447473
9.23182e-58	0.466421	0.304	0.177	2.07485e-53	0	MBOAT2
1.09819e-57	0.313642	0.743	0.594	2.46817e-53	0	NIPBL
1.40758e-57	0.250706	0.197	0.089	3.16352e-53	0	RFTN1
1.68987e-57	0.349136	0.201	0.094	3.79799e-53	0	L3MBTL3
2.83747e-57	0.423193	0.455	0.319	6.37722e-53	0	EPS15L1
4.55214e-57	0.476155	0.364	0.236	1.02309e-52	0	STX6
4.75173e-57	0.397281	0.205	0.101	1.06795e-52	0	ABRACL
4.81402e-57	0.432652	0.559	0.424	1.08195e-52	0	NAP1L4
1.47435e-56	0.425559	0.45	0.314	3.3136e-52	0	KPNA4
1.5054e-56	0.353142	0.209	0.101	3.38339e-52	0	TCIRG1
2.51036e-56	0.485773	0.276	0.16	5.64204e-52	0	SMPD2
2.57344e-56	0.349622	0.127	0.048	5.78381e-52	0	GSDMB
2.99835e-56	0.344572	0.127	0.048	6.7388e-52	0	NEB
3.53314e-56	0.445068	0.461	0.329	7.94072e-52	0	RAB10
4.66905e-56	0.454909	0.498	0.36	1.04937e-51	0	RNF111
7.86192e-56	0.333776	0.672	0.521	1.76697e-51	0	STRN3
9.18604e-56	0.470532	0.362	0.235	2.06456e-51	0	C18H16orf87
1.09386e-55	0.362436	0.524	0.383	2.45844e-51	0	MYSM1
1.11077e-55	0.412428	0.475	0.342	2.49645e-51	0	TRIP11
1.32897e-55	0.406155	0.183	0.087	2.98687e-51	0	LRRC4
1.34709e-55	0.337753	0.544	0.388	3.02758e-51	0	SFXN1
1.48427e-55	0.509123	0.349	0.228	3.33589e-51	0	TCEA1
1.7272e-55	0.391964	0.154	0.067	3.88189e-51	0	ZNF674
2.23298e-55	0.358961	0.501	0.353	5.01861e-51	0	BMPR1A
2.46286e-55	0.285494	0.737	0.571	5.53528e-51	0	ANKRD17
3.49424e-55	0.345351	0.127	0.048	7.85331e-51	0	SLC45A2
3.82486e-55	0.353298	0.647	0.481	8.59637e-51	0	PAK2
4.65625e-55	0.317089	0.154	0.065	1.04649e-50	0	RPH3AL
4.7751e-55	0.292942	0.121	0.044	1.0732e-50	0	APOBR
5.02441e-55	0.418505	0.544	0.41	1.12924e-50	0	XPO1
5.30941e-55	0.413109	0.578	0.429	1.19329e-50	0	RCOR1
8.98671e-55	0.327556	0.627	0.48	2.01976e-50	0	PHF3
9.99843e-55	0.306154	0.187	0.087	2.24715e-50	0	ADARB1
1.04157e-54	0.417061	0.561	0.437	2.34093e-50	0	SNX14
1.1599e-54	0.447665	0.373	0.244	2.60688e-50	0	STRADA
1.20746e-54	0.311188	0.218	0.108	2.71376e-50	0	GPC1
1.23757e-54	0.440721	0.515	0.388	2.78145e-50	0	WWP2
1.51269e-54	0.424656	0.34	0.211	3.39978e-50	0	IFRD1
1.78946e-54	0.383328	0.399	0.254	4.0218e-50	0	KCNK1
1.95147e-54	0.462654	0.37	0.245	4.38594e-50	0	MORC2
2.0294e-54	0.288436	0.13	0.05	4.56109e-50	0	LIMK1
2.62289e-54	0.465963	0.369	0.246	5.89494e-50	0	GOLPH3L
2.72032e-54	0.449909	0.291	0.175	6.11392e-50	0	CLDND1
2.80678e-54	0.425185	0.443	0.312	6.30824e-50	0	PIP5K1A
1.12892e-53	0.455732	0.377	0.252	2.53724e-49	0	ZFYVE9
1.64471e-53	0.327457	0.561	0.392	3.69648e-49	0	PARN
1.73244e-53	0.295835	0.709	0.592	3.89367e-49	0	AFDN
1.9596e-53	0.309937	0.115	0.042	4.4042e-49	0	EPS8L1
3.02824e-53	0.436444	0.249	0.138	6.80597e-49	0	TEAD4
3.53142e-53	0.418924	0.331	0.207	7.93687e-49	0	TMEM68
5.71741e-53	0.382437	0.517	0.387	1.28499e-48	0	SLC44A1
6.47213e-53	0.438113	0.428	0.302	1.45461e-48	0	TRAPPC10
7.70937e-53	0.4275	0.37	0.24	1.73268e-48	0	SHLD1
9.15845e-53	0.348492	0.26	0.142	2.05836e-48	0	IL6R
9.67927e-53	0.408734	0.421	0.28	2.17542e-48	0	CYB5R3
1.10179e-52	0.534473	0.394	0.272	2.47628e-48	0	MICALL2
1.18588e-52	0.333899	0.155	0.068	2.66527e-48	0	GPR34
1.60611e-52	0.452985	0.38	0.257	3.60973e-48	0	NMRK1
1.83404e-52	0.390499	0.586	0.455	4.122e-48	0	PRRC2B
2.17849e-52	0.335497	0.134	0.054	4.89615e-48	0	USP35
3.06242e-52	0.346025	0.299	0.175	6.88279e-48	0	NINL
4.84212e-52	0.434064	0.442	0.308	1.08827e-47	0	ATG7
5.71896e-52	0.305729	0.112	0.041	1.28534e-47	0	NIPAL1
8.91871e-52	0.397752	0.346	0.218	2.00448e-47	0	CLASRP
1.43432e-51	0.352571	0.572	0.428	3.22363e-47	0	BABAM2
2.10155e-51	0.375537	0.186	0.091	4.72324e-47	0	NIT2
2.16286e-51	0.404226	0.625	0.496	4.86103e-47	0	SMG1
4.12368e-51	0.444782	0.162	0.075	9.26796e-47	0	ARL13A
5.60742e-51	0.446707	0.356	0.212	1.26027e-46	0	LOC112442737
6.42495e-51	0.382226	0.528	0.401	1.44401e-46	0	IMMP1L
7.78807e-51	0.455304	0.325	0.205	1.75037e-46	0	MTHFD1
1.14667e-50	0.283328	0.111	0.041	2.57715e-46	0	SERPINB5
1.26461e-50	0.358112	0.604	0.461	2.8422e-46	0	RABGAP1
1.27078e-50	0.477009	0.361	0.243	2.85607e-46	0	PXN
1.68441e-50	0.345671	0.128	0.052	3.78572e-46	0	MARK4.1
2.4071e-50	0.349165	0.497	0.364	5.40996e-46	0	PCMTD1
2.58238e-50	0.383719	0.304	0.183	5.80391e-46	0	ZNF395
2.76025e-50	0.406517	0.181	0.088	6.20365e-46	0	GALNT12
3.64689e-50	0.394565	0.272	0.161	8.19638e-46	0	RAB9A
4.72441e-50	0.383459	0.517	0.382	1.06181e-45	0	UBAP2
5.27251e-50	0.282351	0.776	0.604	1.185e-45	0	MLLT10
6.0931e-50	0.418184	0.43	0.307	1.36942e-45	0	NFX1
7.31019e-50	0.379209	0.462	0.316	1.64297e-45	0	GTDC1
7.84021e-50	0.434534	0.24	0.137	1.76209e-45	0	BCL9L
1.0867e-49	0.395028	0.213	0.111	2.44237e-45	0	DUSP8
1.22971e-49	0.263249	0.715	0.601	2.76377e-45	0	PAWR
1.30266e-49	0.269981	0.134	0.055	2.92773e-45	0	WDR88
1.70893e-49	0.41959	0.331	0.213	3.84081e-45	0	HERPUD1
2.05896e-49	0.427436	0.495	0.36	4.62752e-45	0	MCM7
2.78148e-49	0.346975	0.301	0.177	6.25138e-45	0	SLC7A6
4.3589e-49	0.457753	0.419	0.301	9.79664e-45	0	ATG5
7.00086e-49	0.365918	0.142	0.062	1.57344e-44	0	SIGIRR
8.65254e-49	0.31782	0.568	0.431	1.94466e-44	0	GRHL2
1.00754e-48	0.325849	0.696	0.565	2.26444e-44	0	TPD52
1.48531e-48	0.284597	0.616	0.458	3.33824e-44	0	FNDC3A
2.15436e-48	0.459124	0.208	0.111	4.84193e-44	0	KLHL22
3.0981e-48	0.429031	0.442	0.325	6.96297e-44	0	DAP
3.3789e-48	0.404718	0.375	0.25	7.59407e-44	0	CMTM4
3.74598e-48	0.314123	0.599	0.464	8.41908e-44	0	ZNF148
4.85289e-48	0.271053	0.138	0.059	1.09069e-43	0	ENOSF1
5.13824e-48	0.283065	0.109	0.041	1.15482e-43	0	LOC104973054
5.56606e-48	0.303355	0.574	0.416	1.25097e-43	0	ZNF407
5.71796e-48	0.406029	0.243	0.138	1.28511e-43	0	PLD3
6.30843e-48	0.352875	0.119	0.048	1.41782e-43	0	TMEM88
9.55277e-48	0.341066	0.187	0.094	2.14699e-43	0	HPRT1
1.55964e-47	0.448181	0.362	0.245	3.50529e-43	0	MTPN
1.56082e-47	0.43758	0.375	0.255	3.50794e-43	0	RNF169
1.62716e-47	0.386293	0.458	0.335	3.65705e-43	0	ORC4
2.1737e-47	0.255246	0.124	0.05	4.88538e-43	0	NPDC1
2.86612e-47	0.342676	0.402	0.274	6.4416e-43	0	CREBRF
3.23622e-47	0.305982	0.458	0.304	7.2734e-43	0	MGMT
6.11305e-47	0.282913	0.622	0.492	1.37391e-42	0	NKTR
6.78347e-47	0.350423	0.137	0.06	1.52459e-42	0	AMACR
7.13745e-47	0.473527	0.381	0.269	1.60414e-42	0	CARF
7.4997e-47	0.332616	0.138	0.061	1.68556e-42	0	STPG4
9.01276e-47	0.357443	0.401	0.268	2.02562e-42	0	RNF157
1.22355e-46	0.480391	0.269	0.166	2.74992e-42	0	ZNF613
1.38627e-46	0.30432	0.664	0.527	3.11564e-42	0	MYH9
1.88979e-46	0.31902	0.165	0.077	4.2473e-42	0	OSGIN1
2.51794e-46	0.36974	0.258	0.151	5.65907e-42	0	POLR3A
2.80955e-46	0.383144	0.288	0.177	6.31447e-42	0	RTTN
2.82864e-46	0.396765	0.4	0.275	6.35738e-42	0	AUH
3.41383e-46	0.437017	0.402	0.289	7.67258e-42	0	AASDHPPT
4.72593e-46	0.456327	0.228	0.131	1.06215e-41	0	TMCO4
5.87258e-46	0.487787	0.28	0.177	1.31986e-41	0	ACAP1
8.45927e-46	0.38867	0.513	0.397	1.90122e-41	0	VKORC1L1
1.21101e-45	0.421819	0.27	0.166	2.72175e-41	0	MUT
1.23135e-45	0.439592	0.394	0.283	2.76745e-41	0	CDYL
1.76253e-45	0.35268	0.388	0.27	3.96129e-41	0	ODR4
2.35333e-45	0.336467	0.184	0.094	5.2891e-41	0	AHDC1
3.61642e-45	0.313493	0.433	0.301	8.12791e-41	0	GRB7
7.03568e-45	0.464134	0.324	0.215	1.58127e-40	0	BAHD1
7.62054e-45	0.453965	0.363	0.255	1.71272e-40	0	CLEC16A
9.78571e-45	0.321478	0.175	0.088	2.19934e-40	0	PRKCD
1.20426e-44	0.360431	0.505	0.389	2.70658e-40	0	WAPL
1.27593e-44	0.324506	0.17	0.084	2.86764e-40	0	TMEM254
1.3343e-44	0.369252	0.16	0.078	2.99884e-40	0	LCA5
2.02962e-44	0.439503	0.198	0.109	4.56158e-40	0	FBXO6
2.24857e-44	0.444651	0.284	0.179	5.05367e-40	0	SLC25A28
3.24536e-44	0.32032	0.496	0.37	7.29394e-40	0	MAP3K2
3.29824e-44	0.260827	0.507	0.365	7.4128e-40	0	NDFIP2
3.80417e-44	0.352978	0.511	0.394	8.54987e-40	0	RICTOR
6.74873e-44	0.287298	0.683	0.558	1.51678e-39	0	OSBPL1A
1.55955e-43	0.392922	0.376	0.261	3.5051e-39	0	UBA6
2.00599e-43	0.385066	0.205	0.113	4.50846e-39	0	JMY
2.25074e-43	0.375327	0.319	0.209	5.05855e-39	0	PXDC1
2.31391e-43	0.397638	0.419	0.309	5.20051e-39	0	FRS2
2.66036e-43	0.371557	0.151	0.072	5.97917e-39	0	FOXRED1
3.16467e-43	0.319389	0.478	0.347	7.11259e-39	0	MSRA
3.24331e-43	0.369113	0.498	0.385	7.28933e-39	0	CAPRIN1
3.34736e-43	0.330233	0.203	0.109	7.52319e-39	0	GYG2
4.39239e-43	0.421014	0.436	0.323	9.87191e-39	0	RNF145
8.53887e-43	0.394156	0.269	0.166	1.91911e-38	0	TGFB2
9.67051e-43	0.417045	0.353	0.244	2.17345e-38	0	FIG4
1.66147e-42	0.343538	0.329	0.218	3.73415e-38	0	REST
2.12381e-42	0.31263	0.153	0.074	4.77326e-38	0	RAB20
2.61768e-42	0.310527	0.161	0.079	5.88324e-38	0	SLC15A1
2.74705e-42	0.273064	0.685	0.553	6.17399e-38	0	SENP6
3.92966e-42	0.300406	0.104	0.042	8.8319e-38	0	NAAA
4.01522e-42	0.341872	0.501	0.37	9.0242e-38	0	UBE2G1
5.42173e-42	0.312533	0.377	0.256	1.21853e-37	0	ATAD2
7.92167e-42	0.363764	0.23	0.134	1.7804e-37	0	GTF3C3
1.02104e-41	0.294815	0.334	0.219	2.29479e-37	0	RAB12
1.42419e-41	0.311294	0.377	0.254	3.20086e-37	0	LIMK2
1.54584e-41	0.293993	0.669	0.56	3.47427e-37	0	WAC
1.73273e-41	0.303072	0.101	0.04	3.8943e-37	0	PRKCG
3.6626e-41	0.287265	0.138	0.064	8.23169e-37	0	ATG4A
3.78028e-41	0.357912	0.145	0.07	8.49618e-37	0	NADSYN1
4.67505e-41	0.261206	0.591	0.469	1.05072e-36	0	ANKRD11
5.83171e-41	0.408103	0.401	0.293	1.31068e-36	0	SLC25A12
5.97262e-41	0.250589	0.152	0.073	1.34235e-36	0	GALNT4
6.21019e-41	0.316224	0.25	0.147	1.39574e-36	0	RAB15
6.58684e-41	0.378196	0.494	0.385	1.48039e-36	0	SPPL3
6.60409e-41	0.436251	0.357	0.254	1.48427e-36	0	PPP1R10
6.97552e-41	0.313103	0.45	0.325	1.56775e-36	0	MBTD1
8.7386e-41	0.416255	0.45	0.349	1.964e-36	0	SCP2
1.21779e-40	0.32893	0.113	0.048	2.73699e-36	0	GOT1L1
1.2492e-40	0.371244	0.198	0.109	2.80757e-36	0	PGLS
1.70318e-40	0.298986	0.498	0.368	3.8279e-36	0	COG5
1.95933e-40	0.364584	0.351	0.24	4.40359e-36	0	TTC27
2.46298e-40	0.417321	0.275	0.177	5.53556e-36	0	HPS5
2.6865e-40	0.402466	0.343	0.239	6.0379e-36	0	SCAF4
3.3933e-40	0.281951	0.233	0.134	7.62644e-36	0	SESN2
4.13048e-40	0.271167	0.101	0.04	9.28326e-36	0	TMC8
6.12858e-40	0.325617	0.394	0.279	1.3774e-35	0	PHC2
7.70696e-40	0.398557	0.23	0.138	1.73214e-35	0	PPTC7
1.05506e-39	0.36483	0.343	0.236	2.37126e-35	0	LOC101906607
1.68638e-39	0.376836	0.327	0.219	3.79015e-35	0	KAT8
1.80583e-39	0.413043	0.356	0.251	4.05861e-35	0	ANXA6
1.84501e-39	0.380957	0.395	0.28	4.14667e-35	0	SIK2
2.72519e-39	0.365398	0.173	0.092	6.12487e-35	0	LOC112449245
2.7719e-39	0.251293	0.653	0.548	6.22984e-35	0	WASF2
3.02273e-39	0.346586	0.456	0.341	6.79359e-35	0	MAPK1
3.79343e-39	0.332793	0.31	0.204	8.52573e-35	0	OTUD5
4.03794e-39	0.323837	0.295	0.193	9.07527e-35	0	TCAF1
4.56193e-39	0.29174	0.314	0.201	1.02529e-34	0	RIC8B
5.18058e-39	0.35709	0.275	0.175	1.16434e-34	0	MPZL3
5.28773e-39	0.296846	0.146	0.071	1.18842e-34	0	LOC112442547
5.62582e-39	0.357111	0.43	0.316	1.2644e-34	0	FARS2
6.37892e-39	0.385356	0.218	0.13	1.43366e-34	0	PLCB3
8.29762e-39	0.261236	0.482	0.361	1.86489e-34	0	CHCHD3
1.43786e-38	0.353556	0.513	0.406	3.23159e-34	0	YWHAZ
1.9144e-38	0.38357	0.228	0.135	4.30261e-34	0	RGS20
6.52773e-38	0.331499	0.202	0.115	1.46711e-33	0	LIMD1
9.1514e-38	0.275166	0.364	0.251	2.05678e-33	0	TADA2A
1.08307e-37	0.307631	0.168	0.087	2.43419e-33	0	CCDC120
1.23579e-37	0.321785	0.21	0.122	2.77745e-33	0	ZNF614
1.29508e-37	0.325977	0.476	0.37	2.91068e-33	0	KIAA0232
1.47334e-37	0.366726	0.411	0.304	3.31132e-33	0	RAB3GAP2
1.55508e-37	0.272629	0.627	0.517	3.49503e-33	0	PPFIA1
1.73056e-37	0.370374	0.325	0.224	3.88944e-33	0	ICE1
2.12164e-37	0.321044	0.574	0.461	4.76839e-33	0	COP1
2.18531e-37	0.386885	0.397	0.294	4.91147e-33	0	MAN2A2
2.27942e-37	0.455661	0.202	0.115	5.123e-33	0	NOL4L
2.30728e-37	0.27363	0.102	0.042	5.18562e-33	0	ZNF713
2.37615e-37	0.365324	0.312	0.209	5.34039e-33	0	HLCS
2.45844e-37	0.26145	0.616	0.488	5.52534e-33	0	CDK13
3.54777e-37	0.356293	0.352	0.246	7.97362e-33	0	ACSL5
6.26543e-37	0.430994	0.228	0.14	1.40816e-32	0	HYDIN
1.41285e-36	0.283299	0.123	0.057	3.17539e-32	0	LOC101902390
1.43801e-36	0.25989	0.185	0.1	3.23192e-32	0	LRP4
1.75479e-36	0.378706	0.164	0.088	3.9439e-32	0	GMPPA
2.00858e-36	0.308272	0.592	0.475	4.51427e-32	0	FBXW11
2.59605e-36	0.424266	0.176	0.1	5.83462e-32	0	RASGEF1A
2.82294e-36	0.251737	0.415	0.301	6.34457e-32	0	LOC107131948
2.96193e-36	0.362612	0.237	0.145	6.65694e-32	0	GOLIM4
3.00713e-36	0.332489	0.132	0.065	6.75854e-32	0	UBALD1
3.01414e-36	0.414296	0.361	0.264	6.77429e-32	0	PCBD2
4.0271e-36	0.317266	0.318	0.214	9.05091e-32	0	WDSUB1
4.25662e-36	0.258955	0.467	0.345	9.56675e-32	0	ZAR1L
4.27733e-36	0.357371	0.219	0.131	9.6133e-32	0	POR
5.31364e-36	0.330099	0.297	0.198	1.19424e-31	0	TINAGL1
6.48934e-36	0.377588	0.37	0.271	1.45848e-31	0	TCF20
6.52311e-36	0.267909	0.643	0.541	1.46607e-31	0	ADAM10
6.95648e-36	0.32371	0.206	0.118	1.56347e-31	0	OSBPL7
8.83253e-36	0.390211	0.369	0.27	1.98511e-31	0	SNX4
9.1584e-36	0.318176	0.502	0.397	2.05835e-31	0	AKAP8L
1.60608e-35	0.262634	0.543	0.425	3.60966e-31	0	SCAF8
2.08381e-35	0.368284	0.299	0.204	4.68337e-31	0	ZKSCAN5
2.33254e-35	0.391126	0.413	0.314	5.24239e-31	0	TMEM245
2.62132e-35	0.346544	0.41	0.312	5.89142e-31	0	UBAP1
2.8424e-35	0.341276	0.377	0.277	6.3883e-31	0	RLIM
3.05188e-35	0.291727	0.129	0.062	6.8591e-31	0	LRRC63
3.37961e-35	0.319771	0.264	0.168	7.59568e-31	0	POC1B
3.55906e-35	0.349128	0.286	0.188	7.999e-31	0	VPS37B
4.17178e-35	0.440455	0.269	0.182	9.37607e-31	0	MTMR4
4.55697e-35	0.355313	0.454	0.355	1.02418e-30	0	USP12
7.80355e-35	0.324841	0.481	0.38	1.75385e-30	0	LMBR1
8.88169e-35	0.277936	0.428	0.312	1.99616e-30	0	SCFD2
9.65642e-35	0.327806	0.22	0.135	2.17028e-30	0	WDYHV1
1.03233e-34	0.370708	0.358	0.258	2.32015e-30	0	IARS
1.06949e-34	0.252856	0.1	0.043	2.40369e-30	0	FAM124A
1.19018e-34	0.290451	0.522	0.42	2.67492e-30	0	PCF11
1.50899e-34	0.308355	0.471	0.364	3.39145e-30	0	VPS8
1.55285e-34	0.260903	0.307	0.207	3.49004e-30	0	LOC100848895
1.57017e-34	0.293594	0.49	0.378	3.52895e-30	0	MKL1
2.08067e-34	0.313001	0.241	0.149	4.6763e-30	0	SPAG1
3.04393e-34	0.362439	0.367	0.268	6.84123e-30	0	SEC24A
3.24891e-34	0.361708	0.373	0.274	7.30192e-30	0	KBTBD3
3.55169e-34	0.324015	0.225	0.136	7.98242e-30	0	PNPLA2
3.83366e-34	0.279185	0.134	0.066	8.61614e-30	0	STARD10
4.08063e-34	0.3258	0.388	0.285	9.17123e-30	0	EMSY
4.89131e-34	0.302239	0.287	0.184	1.09932e-29	0	CEACAM1
5.02509e-34	0.307065	0.632	0.532	1.12939e-29	0	GNB1
7.93085e-34	0.274228	0.52	0.405	1.78246e-29	0	DCAF6
9.29444e-34	0.352158	0.438	0.339	2.08892e-29	0	FAM208B
1.09355e-33	0.332927	0.498	0.402	2.45775e-29	0	ZFR
1.14714e-33	0.402555	0.413	0.32	2.57819e-29	0	PTPN23
1.32046e-33	0.37568	0.374	0.283	2.96773e-29	0	SLC9A8
1.36026e-33	0.265092	0.38	0.266	3.05719e-29	0	ITGB5
2.37896e-33	0.289466	0.55	0.455	5.34671e-29	0	UBR1
2.63016e-33	0.370466	0.207	0.124	5.91128e-29	0	APBA3
3.48419e-33	0.298707	0.135	0.068	7.83072e-29	0	GBGT1
3.52415e-33	0.317018	0.26	0.168	7.92053e-29	0	NAB1
3.52745e-33	0.276307	0.22	0.133	7.92794e-29	0	PLEKHM3
4.20826e-33	0.292719	0.565	0.478	9.45806e-29	0	LSM14A
5.26632e-33	0.371453	0.283	0.194	1.18361e-28	0	MSL2
5.66968e-33	0.290789	0.478	0.377	1.27426e-28	0	VPS54
7.32634e-33	0.338607	0.353	0.258	1.6466e-28	0	STX18
7.45908e-33	0.300991	0.119	0.058	1.67643e-28	0	LOC104972906
7.87807e-33	0.390604	0.188	0.111	1.7706e-28	0	CALML5
1.43903e-32	0.281612	0.57	0.459	3.23422e-28	0	MAPKAP1
2.42046e-32	0.298106	0.329	0.223	5.43999e-28	0	CAMKMT
6.35187e-32	0.39604	0.252	0.168	1.42758e-27	0	FAM221A
7.15633e-32	0.319555	0.203	0.123	1.60839e-27	0	PEX7
7.25665e-32	0.34045	0.174	0.099	1.63093e-27	0	ATG2A
8.13952e-32	0.355355	0.399	0.309	1.82936e-27	0	EDEM3
8.30748e-32	0.299271	0.527	0.435	1.86711e-27	0	EP300
1.53778e-31	0.338522	0.422	0.327	3.45616e-27	0	CHD2
2.54771e-31	0.316589	0.248	0.158	5.72597e-27	0	ADCY9
2.70882e-31	0.265638	0.498	0.397	6.08807e-27	0	STAU1
2.72616e-31	0.261447	0.337	0.236	6.12705e-27	0	OCLN
3.63035e-31	0.423119	0.226	0.145	8.15921e-27	0	L3MBTL1
4.37537e-31	0.333659	0.233	0.149	9.83364e-27	0	CDH3
4.71003e-31	0.308599	0.33	0.237	1.05858e-26	0	TEX2
5.27169e-31	0.346273	0.272	0.187	1.18481e-26	0	AKT2
5.54919e-31	0.391571	0.182	0.109	1.24718e-26	0	AXIN2
6.68019e-31	0.342689	0.277	0.189	1.50137e-26	0	HERPUD2
9.66186e-31	0.327697	0.204	0.126	2.1715e-26	0	STX5
1.05259e-30	0.338666	0.181	0.108	2.36569e-26	0	PLCD3
1.21921e-30	0.320829	0.329	0.238	2.74018e-26	0	SLAIN2
1.451e-30	0.346104	0.224	0.144	3.26111e-26	0	ARID3A
2.00935e-30	0.344673	0.189	0.114	4.51601e-26	0	NADK2
3.48143e-30	0.274529	0.32	0.226	7.82452e-26	0	SPATS2L
4.7517e-30	0.292425	0.245	0.16	1.06795e-25	0	TCP11L1
5.38056e-30	0.30326	0.135	0.072	1.20928e-25	0	AASS
5.52958e-30	0.31338	0.479	0.384	1.24277e-25	0	SUCO
6.51412e-30	0.258326	0.487	0.379	1.46405e-25	0	RPTOR
7.94854e-30	0.318171	0.412	0.317	1.78643e-25	0	EXOC6
8.98646e-30	0.35535	0.443	0.348	2.01971e-25	0	MARK2
1.03537e-29	0.349858	0.149	0.085	2.327e-25	0	LOC107131845
1.09318e-29	0.303715	0.461	0.372	2.45691e-25	0	KDM5B
1.17468e-29	0.369677	0.26	0.178	2.64009e-25	0	LOC112445194
1.21081e-29	0.282041	0.188	0.112	2.72131e-25	0	CXXC5
1.24262e-29	0.333435	0.405	0.314	2.7928e-25	0	MFSD6
1.51123e-29	0.288518	0.417	0.321	3.39648e-25	0	CNOT6L
1.54508e-29	0.267594	0.111	0.054	3.47256e-25	0	MZF1
2.52209e-29	0.371853	0.267	0.183	5.66839e-25	0	CLIP2
2.63328e-29	0.344899	0.364	0.28	5.9183e-25	0	UBE2B
3.2082e-29	0.339807	0.392	0.293	7.21044e-25	0	TACC2
4.35924e-29	0.276417	0.392	0.294	9.79739e-25	0	SC5D
9.85537e-29	0.304834	0.279	0.189	2.215e-24	0	RNLS
9.99077e-29	0.284527	0.236	0.154	2.24542e-24	0	CNN2
1.06763e-28	0.333807	0.327	0.241	2.3995e-24	0	YTHDC2
1.08232e-28	0.325799	0.449	0.362	2.43252e-24	0	ATP6V0E1
1.1166e-28	0.313546	0.419	0.326	2.50955e-24	0	EED
1.15796e-28	0.287616	0.518	0.425	2.60251e-24	0	MTMR3
1.3696e-28	0.312061	0.107	0.052	3.07817e-24	0	CCDC8
1.69646e-28	0.318488	0.371	0.282	3.81279e-24	0	SOS2
1.73324e-28	0.277771	0.483	0.395	3.89545e-24	0	MOB1B
2.18675e-28	0.327106	0.283	0.199	4.91471e-24	0	PHKG2
2.20219e-28	0.316053	0.339	0.254	4.94941e-24	0	KRIT1
3.82004e-28	0.298689	0.512	0.43	8.58554e-24	0	TMEM87B
3.94423e-28	0.319542	0.363	0.27	8.86466e-24	0	GBF1
4.0031e-28	0.311589	0.406	0.32	8.99696e-24	0	DDX42
4.84266e-28	0.318648	0.366	0.279	1.08839e-23	0	AVL9
6.49606e-28	0.369119	0.158	0.093	1.45999e-23	0	LOC112446675
9.76508e-28	0.335848	0.206	0.13	2.1947e-23	0	C8G
2.39728e-27	0.312566	0.243	0.164	5.38788e-23	0	METAP1
5.29972e-27	0.272337	0.175	0.104	1.19111e-22	0	ZNF512B
5.91223e-27	0.399766	0.297	0.219	1.32877e-22	0	ALDH7A1
8.64866e-27	0.268442	0.218	0.139	1.94379e-22	0	SHISA5
1.00013e-26	0.270736	0.231	0.151	2.2478e-22	0	GGACT
1.06988e-26	0.307582	0.389	0.302	2.40455e-22	0	STRN
1.12645e-26	0.262415	0.647	0.559	2.53169e-22	0	RAC1
1.80323e-26	0.26934	0.528	0.441	4.05276e-22	0	NPEPPS
2.83929e-26	0.313265	0.319	0.233	6.38131e-22	0	CDK7
3.10469e-26	0.266248	0.1	0.049	6.97778e-22	0	GTPBP6
3.96445e-26	0.265215	0.478	0.394	8.9101e-22	0	FOXJ3
4.62637e-26	0.311565	0.345	0.262	1.03978e-21	0	FAM104A
5.57647e-26	0.324687	0.212	0.139	1.25331e-21	0	DHCR24
5.84458e-26	0.315256	0.583	0.498	1.31357e-21	0	LAMC1
7.06339e-26	0.299764	0.353	0.263	1.5875e-21	0	LIN52
7.48916e-26	0.328943	0.208	0.135	1.68319e-21	0	CBLC
1.54906e-25	0.289563	0.401	0.317	3.48152e-21	0	DHX36
1.90244e-25	0.289777	0.19	0.119	4.27574e-21	0	N4BP2L1
2.62369e-25	0.274622	0.425	0.342	5.89674e-21	0	PHC3
2.84338e-25	0.352558	0.361	0.284	6.39051e-21	0	LEPROTL1
3.31579e-25	0.255515	0.156	0.091	7.45223e-21	0	ZNF782
3.31742e-25	0.303435	0.144	0.082	7.4559e-21	0	LOC112444621
3.56617e-25	0.304516	0.309	0.229	8.01498e-21	0	FBXW4
3.63366e-25	0.265499	0.349	0.266	8.16665e-21	0	CRK
4.04636e-25	0.28655	0.445	0.361	9.09419e-21	0	DCAF1
5.52774e-25	0.310101	0.235	0.159	1.24236e-20	0	GIGYF1
5.53962e-25	0.280948	0.221	0.146	1.24503e-20	0	NAPB
7.55848e-25	0.362892	0.283	0.21	1.69877e-20	0	NCOA4
1.09631e-24	0.359577	0.305	0.231	2.46395e-20	0	PTGR2
1.1775e-24	0.292528	0.296	0.217	2.64642e-20	0	NSFL1C
1.48621e-24	0.306549	0.292	0.213	3.34025e-20	0	GAN
1.55642e-24	0.263701	0.221	0.148	3.49804e-20	0	EIF4H
1.81168e-24	0.270094	0.412	0.323	4.07175e-20	0	TRIM24
3.04472e-24	0.274784	0.389	0.303	6.84302e-20	0	LARP4
3.54273e-24	0.292001	0.349	0.271	7.96228e-20	0	PARP6
3.59014e-24	0.25772	0.391	0.308	8.06885e-20	0	RCOR3
4.22804e-24	0.298602	0.388	0.309	9.50251e-20	0	TRIP4
4.33025e-24	0.264009	0.121	0.066	9.73223e-20	0	SLC2A12
5.07183e-24	0.295214	0.335	0.254	1.13989e-19	0	SYNJ1
8.63582e-24	0.326684	0.277	0.202	1.9409e-19	0	DGAT1
1.61132e-23	0.256248	0.209	0.138	3.62144e-19	0	TMEM170B
1.96432e-23	0.276702	0.156	0.094	4.41482e-19	0	NOXA1
2.47129e-23	0.296794	0.324	0.248	5.55423e-19	0	EPB41L4B
5.79079e-23	0.308681	0.249	0.178	1.30148e-18	0	CHML
1.41712e-22	0.280261	0.228	0.158	3.18498e-18	0	UFL1
1.54554e-22	0.26692	0.154	0.095	3.4736e-18	0	MTMR10
2.54851e-22	0.262476	0.526	0.462	5.72778e-18	0	KCMF1
3.0852e-22	0.303451	0.147	0.09	6.93399e-18	0	TIGAR
3.46259e-22	0.273866	0.397	0.324	7.78217e-18	0	WASHC4
3.59962e-22	0.289981	0.214	0.145	8.09015e-18	0	CSTB.1
3.84416e-22	0.315351	0.325	0.256	8.63975e-18	0	ARCN1
3.98938e-22	0.261488	0.171	0.108	8.96613e-18	0	RHOBTB2
4.65188e-22	0.251953	0.452	0.377	1.04551e-17	0	FIP1L1
5.97651e-22	0.251909	0.317	0.242	1.34322e-17	0	PCMTD2
7.01915e-22	0.255983	0.241	0.166	1.57755e-17	0	ID2
8.32526e-22	0.263817	0.368	0.29	1.8711e-17	0	LNX2
8.54875e-22	0.327108	0.234	0.166	1.92133e-17	0	CARS
8.70388e-22	0.250408	0.441	0.357	1.9562e-17	0	TMEM259
1.35546e-21	0.307902	0.321	0.249	3.04639e-17	0	CIRBP
1.41513e-21	0.264224	0.155	0.096	3.1805e-17	0	EXD3
1.54363e-21	0.282245	0.124	0.073	3.4693e-17	0	IGSF3
2.6285e-21	0.316074	0.131	0.076	5.90755e-17	0	LOC100848114
6.57089e-21	0.272455	0.247	0.177	1.47681e-16	0	MTRF1L
8.65088e-21	0.280684	0.196	0.132	1.94429e-16	0	PPIL2
2.11217e-20	0.275127	0.419	0.343	4.7471e-16	0	SPRED2
2.20708e-20	0.27916	0.24	0.173	4.96041e-16	0	ADAR
2.40322e-20	0.358382	0.185	0.127	5.40124e-16	0	ASAP3
3.66885e-20	0.268103	0.364	0.295	8.24573e-16	0	MTREX
1.16613e-19	0.323468	0.275	0.212	2.62087e-15	0	RMDN1
1.56798e-19	0.266927	0.237	0.173	3.52404e-15	0	RAD54L2
2.55615e-19	0.276222	0.289	0.219	5.74495e-15	0	ADGRG1
3.03105e-19	0.259491	0.195	0.134	6.81227e-15	0	IQCH
9.50006e-19	0.323549	0.276	0.215	2.13514e-14	0	SAMM50
1.00796e-18	0.266205	0.169	0.112	2.26538e-14	0	SPATA16
1.12552e-18	0.255661	0.396	0.332	2.52961e-14	0	AMBRA1
1.18037e-18	0.350911	0.245	0.183	2.65289e-14	0	OMA1
1.31152e-18	0.293677	0.128	0.077	2.94763e-14	0	GPLD1
1.87051e-18	0.293589	0.35	0.288	4.20398e-14	0	RALBP1
2.22564e-18	0.325084	0.258	0.196	5.00212e-14	0	CYHR1
2.80388e-18	0.262975	0.27	0.205	6.30172e-14	0	MAML1
3.14283e-18	0.298481	0.181	0.124	7.06351e-14	0	NDUFA9
5.47071e-18	0.262927	0.346	0.28	1.22954e-13	0	DCP1A
8.05449e-18	0.290924	0.194	0.137	1.81025e-13	0	ITPRIPL2
8.60783e-18	0.283417	0.247	0.185	1.93461e-13	0	MAD1L1
1.25289e-17	0.297865	0.228	0.169	2.81587e-13	0	TRMT11
1.42862e-17	0.259616	0.341	0.277	3.21083e-13	0	FAM91A1
1.72183e-17	0.265235	0.413	0.343	3.86982e-13	0	RAB6A
1.98594e-17	0.265487	0.278	0.215	4.46339e-13	0	KLHDC3
2.30879e-17	0.275816	0.333	0.269	5.189e-13	0	ERCC6
4.02948e-17	0.285456	0.317	0.257	9.05627e-13	0	GOSR1
4.45859e-17	0.291702	0.263	0.204	1.00207e-12	0	USP42
6.38425e-17	0.282453	0.127	0.081	1.43486e-12	0	USP43
8.22524e-17	0.270987	0.123	0.077	1.84862e-12	0	PTPMT1
1.72522e-16	0.281686	0.254	0.195	3.87744e-12	0	TTLL3
1.83655e-16	0.283513	0.223	0.166	4.12764e-12	0	MOB2
3.07681e-16	0.327072	0.186	0.134	6.91514e-12	0	GATD3A
4.04118e-16	0.298604	0.2	0.148	9.08254e-12	0	DLG3
4.12891e-16	0.288507	0.287	0.227	9.27971e-12	0	LLGL2
9.01189e-16	0.346119	0.31	0.259	2.02542e-11	0	PRRC2A
1.26198e-15	0.266982	0.474	0.42	2.83631e-11	0	CYSTM1
1.74127e-15	0.262868	0.236	0.18	3.91351e-11	0	COPG2
2.98946e-15	0.32219	0.253	0.2	6.71881e-11	0	ARHGEF1
7.42875e-15	0.310494	0.131	0.088	1.66961e-10	0	AKR7A2
8.86266e-15	0.291813	0.213	0.161	1.99188e-10	0	BDH2
1.02646e-14	0.322929	0.271	0.219	2.30696e-10	0	GPAT4
2.0926e-14	0.325927	0.154	0.109	4.70312e-10	0	TKFC
3.09164e-14	0.265359	0.166	0.117	6.94847e-10	0	KIAA1211L
4.13755e-14	0.302556	0.257	0.206	9.29914e-10	0	CABIN1
8.91476e-14	0.276652	0.12	0.08	2.00359e-09	0	PXMP4
9.63729e-14	0.258203	0.204	0.155	2.16598e-09	0	CBX4
2.24221e-13	0.259333	0.26	0.208	5.03936e-09	0	UQCC1
2.39412e-13	0.265543	0.268	0.209	5.38078e-09	0	MAPKBP1
2.77559e-13	0.255935	0.219	0.17	6.23815e-09	0	TBC1D22B
4.18464e-13	0.25191	0.14	0.098	9.40498e-09	0	ETHE1
4.8187e-13	0.299075	0.282	0.233	1.083e-08	0	UBE2E1
5.88061e-13	0.269671	0.317	0.268	1.32167e-08	0	SGPL1
2.2442e-12	0.25326	0.27	0.221	5.04383e-08	0	PANK1
2.17691e-11	0.31386	0.231	0.189	4.8926e-07	0	METTL27
4.18862e-11	0.251982	0.186	0.144	9.41393e-07	0	CUTC
2.12389e-10	0.273109	0.242	0.203	4.77343e-06	0	C25H7orf50
5.88748e-09	0.339267	0.173	0.138	0.000132321	0	RHBG
6.21373e-09	0.258416	0.191	0.157	0.000139654	0	MINDY1
1.28192e-08	0.265364	0.14	0.108	0.000288111	0	SH3BP1
5.339e-253	1.21814	0.719	0.423	1.19994e-248	1	FKBP5
1.20132e-214	1.68396	0.545	0.272	2.69997e-210	1	AUTS2
2.53083e-205	1.38438	0.638	0.406	5.68803e-201	1	VAV3
7.55377e-185	1.42844	0.484	0.235	1.69771e-180	1	MECOM
1.53022e-180	1.46557	0.435	0.204	3.43916e-176	1	PAX8
5.35301e-146	1.0234	0.851	0.846	1.20309e-141	1	LOC104976804
6.22075e-144	1.30622	0.441	0.237	1.39811e-139	1	MYOF
2.17117e-143	1.30981	0.448	0.243	4.8797e-139	1	XKR6
3.1221e-141	1.34356	0.403	0.199	7.01693e-137	1	PRKD1
8.19857e-137	1.39294	0.337	0.146	1.84263e-132	1	ESRRG
2.31498e-136	1.15143	0.438	0.226	5.20292e-132	1	TRPS1
9.98186e-133	0.778712	0.45	0.239	2.24342e-128	1	GLIS3
9.87497e-130	1.21228	0.349	0.163	2.2194e-125	1	ZNF462
3.5413e-129	1.40713	0.306	0.131	7.95907e-125	1	ITGA7
6.68005e-124	1.27686	0.313	0.136	1.50134e-119	1	THRB
1.29149e-122	1.43177	0.453	0.278	2.90262e-118	1	SSBP2
2.93231e-120	1.27171	0.359	0.18	6.59037e-116	1	ARHGAP26
2.08183e-113	1.76761	0.285	0.123	4.67891e-109	1	CTNNA3
3.35449e-107	1.15403	0.358	0.19	7.53921e-103	1	ACSS3
3.03016e-106	1.07133	0.434	0.252	6.81029e-102	1	PTPRG
3.36013e-100	1.04262	0.404	0.234	7.55189e-96	1	TMEM131L
2.21723e-98	0.97805	0.347	0.179	4.98323e-94	1	ARHGEF9
8.13483e-93	1.12316	0.232	0.096	1.8283e-88	1	PLD5
1.62732e-91	1.08294	0.479	0.328	3.65739e-87	1	ABLIM1
2.73005e-88	1.03124	0.286	0.14	6.13579e-84	1	PDE3B
7.15055e-88	0.917439	0.285	0.139	1.60709e-83	1	ARHGAP42
1.17435e-86	1.06532	0.274	0.132	2.63936e-82	1	PDE8B
5.78905e-86	1.16346	0.377	0.222	1.30109e-81	1	XIST
7.80134e-86	1.0788	0.323	0.177	1.75335e-81	1	ZNF827
1.43626e-84	0.939461	0.367	0.208	3.228e-80	1	SORBS2
3.8107e-84	0.983143	0.269	0.131	8.56455e-80	1	ARAP2
1.78436e-81	0.97937	0.367	0.214	4.01036e-77	1	ATXN1
8.78081e-77	1.04123	0.628	0.571	1.97349e-72	1	RIMKLB
2.51163e-73	0.982813	0.329	0.19	5.64489e-69	1	DMD
8.11293e-72	0.758225	0.313	0.172	1.82338e-67	1	RBMS3
1.40207e-71	1.36943	0.439	0.329	3.15115e-67	1	BMPR1B
1.86992e-71	1.01544	0.568	0.534	4.20263e-67	1	PNISR
1.07707e-70	1.11871	0.317	0.182	2.42072e-66	1	LOC101902122
4.91065e-69	1.18615	0.438	0.321	1.10367e-64	1	NFIB
7.70307e-68	0.757748	0.142	0.051	1.73127e-63	1	KLHL14
3.26564e-67	0.939252	0.24	0.119	7.33952e-63	1	PHACTR1
1.46404e-66	1.17147	0.301	0.17	3.29044e-62	1	RUNX1
2.07126e-66	0.803376	0.246	0.124	4.65516e-62	1	PAX2
2.5992e-66	0.859071	0.336	0.199	5.8417e-62	1	NHS
8.1377e-66	0.939352	0.211	0.099	1.82895e-61	1	ZNF608
5.24537e-64	1.20625	0.271	0.148	1.1789e-59	1	SVEP1
2.80804e-62	0.901421	0.26	0.143	6.31108e-58	1	SPAG6
5.59384e-62	1.02548	0.5	0.451	1.25722e-57	1	RNPC3
6.97683e-61	0.70623	0.201	0.093	1.56804e-56	1	PDE3A
9.057e-59	1.15196	0.312	0.197	2.03556e-54	1	TRAF3IP2
9.97988e-58	1.37057	0.255	0.141	2.24298e-53	1	CNTNAP2
9.68967e-56	0.999601	0.292	0.184	2.17775e-51	1	DZIP3
5.45515e-55	1.05838	0.467	0.382	1.22604e-50	1	NFIA
8.45824e-55	0.850205	0.238	0.129	1.90099e-50	1	MAP2
1.8525e-52	0.76406	0.204	0.104	4.1635e-48	1	LOC104968411
5.09065e-52	0.758304	0.242	0.135	1.14412e-47	1	ANK2
5.29416e-51	0.73621	0.306	0.186	1.18986e-46	1	DPYD
2.1631e-50	1.0719	0.376	0.28	4.86157e-46	1	SETBP1
2.046e-49	0.768184	0.207	0.109	4.59838e-45	1	NPHP4
1.27107e-48	0.86829	0.266	0.161	2.85674e-44	1	ADGRV1
2.34153e-48	0.908183	0.272	0.169	5.2626e-44	1	MAP2K6
8.44834e-48	0.80674	0.213	0.114	1.89877e-43	1	DEPTOR
3.81442e-46	0.760027	0.213	0.119	8.57292e-42	1	CASZ1
1.38667e-45	1.02181	0.554	0.57	3.11653e-41	1	DDX39B
2.00226e-45	1.00829	0.271	0.172	4.50008e-41	1	ATP2B2
4.91489e-45	0.843718	0.238	0.136	1.10462e-40	1	KCNMA1
9.34408e-45	1.12522	0.433	0.38	2.10008e-40	1	SUPT5H
2.99974e-44	1.02217	0.146	0.067	6.74191e-40	1	MGAT4C
2.77383e-43	0.928447	0.565	0.569	6.23417e-39	1	PNN
4.98408e-43	0.874047	0.26	0.165	1.12017e-38	1	MICU3
3.38338e-42	0.614962	0.471	0.377	7.60414e-38	1	MSI2
4.2225e-42	0.945337	0.37	0.285	9.49007e-38	1	LDLRAD4
9.00168e-42	0.655662	0.153	0.074	2.02313e-37	1	CORO2B
4.06893e-41	0.869668	0.271	0.18	9.14492e-37	1	TMC4
7.76448e-41	0.693293	0.245	0.148	1.74507e-36	1	CTTNBP2
9.95955e-41	1.20441	0.335	0.245	2.23841e-36	1	WDR25
3.92791e-40	0.81293	0.26	0.166	8.82797e-36	1	PARP8
5.32943e-40	0.766986	0.257	0.163	1.19779e-35	1	TBC1D1
1.80389e-39	0.65249	0.138	0.066	4.05424e-35	1	LOC530929
2.98925e-38	0.836685	0.26	0.168	6.71833e-34	1	ITGB6
4.64377e-38	0.629856	0.144	0.07	1.04369e-33	1	PKHD1
2.93309e-37	0.57324	0.157	0.081	6.59212e-33	1	ZNF618
9.8025e-37	0.905288	0.291	0.201	2.20311e-32	1	EHF
1.87529e-36	0.68358	0.194	0.11	4.21471e-32	1	CCDC7
4.89067e-36	0.716485	0.142	0.072	1.09918e-31	1	NOS1AP
1.45738e-35	0.604669	0.136	0.066	3.27547e-31	1	KLF12
1.7867e-35	0.964736	0.202	0.121	4.01562e-31	1	MFSD4A
6.13509e-35	0.923209	0.241	0.157	1.37886e-30	1	TRIM2
2.1265e-34	0.502292	0.124	0.059	4.7793e-30	1	MCOLN3
3.08482e-34	0.93926	0.33	0.263	6.93313e-30	1	RAB11FIP2
6.62841e-34	0.663559	0.219	0.133	1.48974e-29	1	GLI3
7.05282e-34	0.709792	0.536	0.525	1.58512e-29	1	SGMS1
1.62117e-33	0.86993	0.459	0.45	3.64358e-29	1	TIA1
5.05872e-33	0.598417	0.132	0.066	1.13695e-28	1	LOC788150
2.39114e-32	0.727138	0.218	0.138	5.37409e-28	1	STAT3
3.70785e-32	0.786443	0.378	0.312	8.33339e-28	1	MYO5B
4.9253e-32	0.861831	0.315	0.236	1.10696e-27	1	ASB12
1.68126e-31	0.841743	0.237	0.161	3.77864e-27	1	KIF21A
2.32706e-31	1.00814	0.3	0.232	5.23007e-27	1	HOOK2
2.53942e-31	0.925897	0.155	0.086	5.70735e-27	1	LOC101906324
6.0711e-31	0.389405	0.392	0.305	1.36448e-26	1	TCF4
7.28828e-31	0.703429	0.185	0.11	1.63804e-26	1	TEX13B
9.82451e-31	0.56879	0.146	0.078	2.20806e-26	1	DCLK2
1.588e-30	0.81379	0.133	0.069	3.56903e-26	1	ARMC12
2.63639e-30	0.86543	0.252	0.177	5.9253e-26	1	PLCH1
2.81245e-30	0.77971	0.186	0.113	6.32098e-26	1	PROM2
5.5632e-30	0.486267	0.104	0.048	1.25033e-25	1	KIF12
5.72768e-30	0.831654	0.219	0.142	1.2873e-25	1	STAT5B
6.41117e-30	0.624562	0.129	0.067	1.44091e-25	1	MAATS1
6.68709e-30	0.703286	0.257	0.177	1.50292e-25	1	CDKN2A
7.40486e-30	0.753019	0.129	0.066	1.66424e-25	1	CTNNA2
7.68222e-30	0.897254	0.401	0.366	1.72658e-25	1	SMC5
1.55764e-29	0.65764	0.117	0.057	3.5008e-25	1	ZFPM2
2.25873e-29	0.777779	0.509	0.537	5.07649e-25	1	RBM26
3.67255e-29	0.777753	0.311	0.237	8.25406e-25	1	RIN2
4.50784e-29	0.890558	0.427	0.402	1.01314e-24	1	CHD9
4.7493e-29	0.649458	0.211	0.133	1.0674e-24	1	SHROOM4
6.31537e-29	0.722216	0.154	0.087	1.41938e-24	1	DYNC1I1
1.44795e-28	0.541073	0.116	0.058	3.25428e-24	1	ARHGEF4
1.48376e-28	0.698159	0.179	0.106	3.33476e-24	1	MLLT3
2.02433e-28	0.838967	0.447	0.43	4.54968e-24	1	THADA
2.37321e-28	0.478228	0.101	0.048	5.3338e-24	1	COL27A1
2.82744e-28	1.33875	0.228	0.156	6.35467e-24	1	PIK3R3
6.35066e-28	0.664444	0.152	0.087	1.42731e-23	1	ACOX2
8.08679e-28	0.625281	0.14	0.077	1.81751e-23	1	DCX
9.20341e-28	0.710416	0.53	0.564	2.06847e-23	1	TNRC6A
1.27325e-27	0.749033	0.1	0.047	2.86163e-23	1	DACH1
1.64621e-27	0.650372	0.172	0.105	3.69986e-23	1	AMY2B
1.65362e-27	0.529586	0.113	0.057	3.71651e-23	1	LOC101905838
1.7117e-27	0.72435	0.508	0.502	3.84705e-23	1	MYO6
4.17984e-27	0.908899	0.458	0.457	9.39419e-23	1	FAM172A
4.94803e-27	0.813386	0.489	0.504	1.11207e-22	1	LOC516355
7.46594e-27	0.874614	0.414	0.392	1.67797e-22	1	TIAL1
1.11048e-26	0.375824	0.17	0.101	2.49579e-22	1	ESR1
1.14367e-26	0.820922	0.381	0.334	2.57039e-22	1	ITPR2
1.51614e-26	0.67575	0.162	0.097	3.40752e-22	1	MYO5C
1.63955e-26	0.705209	0.149	0.087	3.68488e-22	1	CCDC9B
1.99055e-26	0.623884	0.119	0.062	4.47377e-22	1	KIF26B
4.461e-26	1.03948	0.586	0.631	1.00261e-21	1	DDX3X
8.3872e-26	0.510082	0.141	0.079	1.88502e-21	1	LOC101907577
9.25411e-26	0.96558	0.278	0.212	2.07986e-21	1	ROBO1
1.02261e-25	0.837112	0.466	0.441	2.29832e-21	1	EEF2K
3.38363e-25	0.666289	0.321	0.255	7.6047e-21	1	PRKCH
5.50869e-25	0.686878	0.221	0.151	1.23808e-20	1	PTPRU
5.59263e-25	1.03711	0.246	0.173	1.25694e-20	1	DST
8.23241e-25	0.579419	0.126	0.069	1.85023e-20	1	TCP11
9.98114e-25	0.59527	0.142	0.08	2.24326e-20	1	LEF1
1.13199e-24	0.684838	0.644	0.741	2.54414e-20	1	SON
1.50192e-24	0.708554	0.283	0.213	3.37556e-20	1	SRGAP2
2.0301e-24	0.535451	0.119	0.064	4.56265e-20	1	NEK10
3.68997e-24	0.753553	0.191	0.127	8.29322e-20	1	ARFGEF3
5.11497e-24	0.701699	0.361	0.307	1.14959e-19	1	SLC4A7
6.15129e-24	0.921486	0.214	0.149	1.3825e-19	1	CHST3
1.52318e-23	0.846935	0.358	0.315	3.42335e-19	1	XPC
2.07373e-23	0.451789	0.109	0.057	4.6607e-19	1	NAV3
2.22407e-23	0.323855	0.521	0.371	4.99859e-19	1	KEH36-r01
2.25908e-23	0.573261	0.39	0.334	5.07728e-19	1	PPP2R3A
2.40264e-23	0.651777	0.181	0.118	5.39994e-19	1	TTC39A
2.86222e-23	0.549517	0.159	0.097	6.43284e-19	1	ELAVL2
3.16159e-23	0.710209	0.136	0.079	7.10568e-19	1	HOXB6
3.97463e-23	0.66779	0.181	0.118	8.93297e-19	1	SESN3
4.257e-23	0.774826	0.374	0.336	9.56761e-19	1	CAMTA1
4.54959e-23	1.10336	0.326	0.286	1.02252e-18	1	XPR1
5.40875e-23	0.488369	0.11	0.058	1.21562e-18	1	LRIG3
6.05172e-23	0.830175	0.257	0.196	1.36012e-18	1	KIAA0825
6.82305e-23	0.579101	0.153	0.092	1.53348e-18	1	BICC1
8.37768e-23	0.279701	0.214	0.374	1.88288e-18	1	ATP2C2
1.25774e-22	0.94915	0.522	0.541	2.82676e-18	1	PDXK
1.58865e-22	0.755986	0.265	0.204	3.57048e-18	1	TNFRSF10D
1.70177e-22	0.573485	0.129	0.073	3.82472e-18	1	PTPRD
2.12836e-22	0.715519	0.505	0.526	4.7835e-18	1	ZCCHC11
2.53021e-22	0.703707	0.155	0.096	5.68665e-18	1	COBL
3.02851e-22	0.659448	0.166	0.107	6.80657e-18	1	TMEM232
7.99601e-22	0.845994	0.384	0.353	1.7971e-17	1	SUPT3H
1.79668e-21	0.829077	0.253	0.198	4.03804e-17	1	CFAP298
2.69872e-21	0.565256	0.256	0.188	6.06538e-17	1	PHACTR2
4.51019e-21	0.627007	0.205	0.144	1.01367e-16	1	HDGFL3
5.97745e-21	0.422494	0.508	0.37	1.34343e-16	1	KEH36-r02
6.9202e-21	0.603987	0.157	0.1	1.55532e-16	1	HNF1B
1.40266e-20	0.821823	0.323	0.277	3.15247e-16	1	ATP8A1
1.42943e-20	0.885562	0.247	0.194	3.21264e-16	1	SLC23A1
1.65006e-20	0.485962	0.113	0.064	3.7085e-16	1	LRIG1
2.89829e-20	0.642108	0.121	0.07	6.51391e-16	1	LOC618456
3.93187e-20	0.548569	0.114	0.066	8.83689e-16	1	RASSF4
3.97264e-20	0.466164	0.149	0.093	8.92851e-16	1	ST5
5.29988e-20	0.598046	0.137	0.082	1.19115e-15	1	GPC6
7.64706e-20	0.459251	0.115	0.066	1.71868e-15	1	ZBTB7C
3.49483e-19	0.799884	0.24	0.188	7.85464e-15	1	CATSPERG
4.95282e-19	0.632552	0.15	0.096	1.11315e-14	1	LOC112446001
9.18214e-19	0.606033	0.192	0.137	2.06369e-14	1	ZNF266
1.07851e-18	0.758516	0.481	0.503	2.42396e-14	1	THOC2
1.25405e-18	0.605412	0.125	0.075	2.81847e-14	1	SLC44A3
1.86649e-18	0.522648	0.104	0.058	4.19493e-14	1	GRIK2
2.02694e-18	0.7208	0.162	0.109	4.55555e-14	1	FAM43A
2.44541e-18	0.58165	0.138	0.087	5.49605e-14	1	PRDM5
2.91308e-18	0.564824	0.146	0.094	6.54716e-14	1	TRIQK
4.04954e-18	0.455626	0.143	0.09	9.10134e-14	1	LTBP2
5.37696e-18	0.524177	0.134	0.084	1.20847e-13	1	CASP4
7.68303e-18	0.720295	0.188	0.136	1.72676e-13	1	CROT
9.06563e-18	0.572667	0.15	0.098	2.0375e-13	1	PPARGC1A
9.89835e-18	0.738909	0.524	0.58	2.22465e-13	1	ARID1B
2.19523e-17	0.685469	0.239	0.187	4.93378e-13	1	RFX3
2.84656e-17	0.652543	0.288	0.235	6.39765e-13	1	SLC12A2
3.30582e-17	0.501397	0.14	0.088	7.42984e-13	1	NCAM1
3.54706e-17	0.265621	0.192	0.318	7.97202e-13	1	WBP4
4.61172e-17	1.09544	0.506	0.557	1.03648e-12	1	WWOX
1.03437e-16	0.696708	0.231	0.179	2.32474e-12	1	SORT1
3.11945e-16	0.47219	0.12	0.076	7.01096e-12	1	MOK
4.79104e-16	0.521358	0.131	0.085	1.07679e-11	1	RRAGB
5.92653e-16	0.536073	0.11	0.067	1.33199e-11	1	WIPF3
6.06012e-16	0.254006	0.208	0.338	1.36201e-11	1	CHD4
8.19434e-16	0.692425	0.449	0.445	1.84168e-11	1	TNS3
1.08141e-15	0.857462	0.288	0.246	2.43046e-11	1	PAPOLG
1.22359e-15	0.715227	0.2	0.149	2.75002e-11	1	LARGE1
1.23211e-15	0.962734	0.253	0.213	2.76916e-11	1	PRPSAP2
1.47169e-15	0.693267	0.157	0.11	3.30762e-11	1	ACSF2
1.75336e-15	0.944422	0.284	0.256	3.94067e-11	1	PPWD1
1.96199e-15	0.449532	0.103	0.061	4.40957e-11	1	ANKS6
4.05183e-15	0.424408	0.24	0.182	9.10649e-11	1	PLXDC2
5.74215e-15	0.613185	0.174	0.126	1.29055e-10	1	PCDHGA2
6.10477e-15	0.254875	0.249	0.394	1.37205e-10	1	POLR2B
7.86424e-15	0.250647	0.166	0.272	1.76749e-10	1	CEPT1
8.20664e-15	0.306391	0.19	0.309	1.84444e-10	1	VPS13A
8.54877e-15	0.678511	0.178	0.132	1.92134e-10	1	NPNT
1.29142e-14	0.514256	0.123	0.08	2.90248e-10	1	FAM174B
1.56485e-14	0.644382	0.582	0.682	3.517e-10	1	SF3B1
1.77438e-14	0.582276	0.141	0.097	3.98791e-10	1	LRWD1
2.13413e-14	0.69673	0.229	0.188	4.79646e-10	1	ZFP2
2.28141e-14	0.473448	0.117	0.076	5.12746e-10	1	LOC100848264
2.8945e-14	0.279884	0.158	0.261	6.50538e-10	1	CCNC
4.1888e-14	0.622629	0.447	0.473	9.41432e-10	1	MAP7
5.7527e-14	0.503197	0.133	0.089	1.29292e-09	1	RUNX2
6.1537e-14	0.307172	0.168	0.277	1.38304e-09	1	RETREG3
7.6747e-14	0.550366	0.246	0.198	1.72489e-09	1	SORL1
9.12875e-14	0.568278	0.154	0.109	2.05169e-09	1	ADCY7
1.01074e-13	0.661189	0.597	0.694	2.27164e-09	1	SRSF11
1.30743e-13	0.735331	0.228	0.187	2.93844e-09	1	ADAMTS17
1.45686e-13	0.292154	0.194	0.309	3.27429e-09	1	CEBPZ
1.71248e-13	0.407558	0.111	0.071	3.8488e-09	1	SGSM2
2.01221e-13	0.281598	0.23	0.365	4.52244e-09	1	HNRNPL
2.25608e-13	0.740063	0.25	0.211	5.07054e-09	1	IKZF2
2.41528e-13	0.286186	0.161	0.263	5.42834e-09	1	PSMD12
2.88691e-13	0.656227	0.167	0.122	6.48833e-09	1	SLC4A4
3.53881e-13	0.66854	0.417	0.42	7.95348e-09	1	PLEKHA1
4.1689e-13	0.313727	0.203	0.319	9.3696e-09	1	ABHD5
4.63802e-13	0.261895	0.207	0.328	1.0424e-08	1	SDHA
5.92748e-13	0.294761	0.203	0.322	1.3322e-08	1	BAZ2A
5.99308e-13	0.597871	0.493	0.55	1.34695e-08	1	FUBP1
6.4998e-13	0.600942	0.407	0.383	1.46083e-08	1	TXNIP
6.69448e-13	0.268307	0.183	0.289	1.50458e-08	1	UQCRB
6.79896e-13	0.743385	0.284	0.258	1.52807e-08	1	ULK4
7.13941e-13	0.955019	0.341	0.337	1.60458e-08	1	AGGF1
7.83884e-13	0.489538	0.111	0.073	1.76178e-08	1	RSAD1
8.68305e-13	0.512359	0.129	0.089	1.95151e-08	1	ZNF182
9.17107e-13	0.656415	0.406	0.415	2.0612e-08	1	SRPK2
9.64081e-13	0.699275	0.353	0.341	2.16677e-08	1	NT5C2
1.14649e-12	0.653624	0.275	0.24	2.57674e-08	1	RETREG1
1.14809e-12	0.276267	0.235	0.358	2.58034e-08	1	ERRFI1
1.16844e-12	0.708964	0.495	0.565	2.62607e-08	1	EWSR1
1.65212e-12	0.281506	0.196	0.309	3.71313e-08	1	ACBD3
1.77149e-12	0.703104	0.233	0.195	3.98142e-08	1	ZHX3
2.50302e-12	0.265644	0.321	0.495	5.62553e-08	1	HECTD1
2.6054e-12	0.664447	0.483	0.551	5.85563e-08	1	PABPN1
2.97196e-12	0.253042	0.26	0.398	6.67948e-08	1	PCMTD1
3.2631e-12	0.600558	0.226	0.187	7.33383e-08	1	SESTD1
3.3772e-12	0.285091	0.15	0.243	7.59027e-08	1	SART3
3.4568e-12	0.27195	0.199	0.311	7.76916e-08	1	USO1
3.66416e-12	0.253404	0.133	0.217	8.23519e-08	1	SNW1
4.32672e-12	0.612566	0.257	0.221	9.7243e-08	1	ABCA5
5.11347e-12	0.61158	0.455	0.479	1.14925e-07	1	GPHN
5.50425e-12	0.28147	0.227	0.352	1.23708e-07	1	BRD2
5.7015e-12	0.376083	0.109	0.072	1.28141e-07	1	LOC101903200
5.8497e-12	0.312487	0.258	0.391	1.31472e-07	1	BAIAP2
6.30587e-12	0.644408	0.156	0.113	1.41724e-07	1	ARMC2
6.95904e-12	0.311306	0.205	0.319	1.56405e-07	1	GTF2A1
8.29616e-12	0.272004	0.193	0.301	1.86456e-07	1	CDC5L
8.67223e-12	0.51129	0.392	0.38	1.94908e-07	1	CARMIL1
1.00485e-11	0.738291	0.281	0.256	2.2584e-07	1	TPCN1
1.10482e-11	0.254487	0.202	0.31	2.48309e-07	1	EFCAB14
1.39556e-11	0.509653	0.15	0.111	3.13651e-07	1	C15H11orf49
1.44373e-11	0.513098	0.526	0.602	3.24478e-07	1	SFPQ
2.17944e-11	0.257484	0.195	0.298	4.89829e-07	1	ODR4
2.41294e-11	0.535316	0.155	0.117	5.42309e-07	1	CCDC57
2.89804e-11	0.663774	0.424	0.453	6.51334e-07	1	GRHL2
2.96743e-11	0.532207	0.117	0.081	6.66929e-07	1	ACADM
3.27553e-11	0.488445	0.174	0.132	7.36174e-07	1	PTPN14
3.30848e-11	0.266259	0.193	0.298	7.4358e-07	1	EIF4G1
3.91648e-11	0.257621	0.145	0.228	8.8023e-07	1	TBC1D15
4.09539e-11	0.706757	0.317	0.306	9.2044e-07	1	MFN1
4.26015e-11	0.714628	0.265	0.238	9.57469e-07	1	MIPOL1
4.35812e-11	0.568357	0.388	0.373	9.79487e-07	1	PBX3
4.86388e-11	0.889413	0.179	0.142	1.09316e-06	1	LPIN1
6.68572e-11	0.545091	0.159	0.12	1.50261e-06	1	SCIN
7.00898e-11	0.261647	0.215	0.324	1.57527e-06	1	SERTAD2
7.23689e-11	0.528047	0.158	0.121	1.62649e-06	1	IFT74
7.48955e-11	0.329299	0.296	0.443	1.68328e-06	1	GOLGB1
7.96894e-11	0.492644	0.1	0.066	1.79102e-06	1	SATB1
8.09745e-11	0.258089	0.104	0.172	1.8199e-06	1	TSNAX
8.24437e-11	0.262252	0.145	0.227	1.85292e-06	1	MMADHC
8.33815e-11	0.770274	0.308	0.297	1.874e-06	1	ACBD6
9.08739e-11	0.256862	0.145	0.227	2.04239e-06	1	TGS1
9.33486e-11	0.586061	0.152	0.114	2.09801e-06	1	NFKBIZ
1.25459e-10	0.265595	0.177	0.272	2.81969e-06	1	ETAA1
1.30234e-10	0.270234	0.182	0.28	2.92702e-06	1	ZNF146
1.40531e-10	0.251589	0.211	0.32	3.15844e-06	1	FAM21A
1.44485e-10	0.681256	0.493	0.561	3.24729e-06	1	EXOC6B
1.44674e-10	0.757935	0.364	0.365	3.25154e-06	1	OPHN1
1.88701e-10	0.270502	0.144	0.226	4.24107e-06	1	AARS
1.95353e-10	0.276337	0.157	0.242	4.39056e-06	1	SDHC
2.45606e-10	0.674122	0.502	0.583	5.51999e-06	1	LUC7L3
2.9076e-10	0.559605	0.218	0.185	6.53484e-06	1	DNMT3A
3.17141e-10	0.492289	0.191	0.148	7.12775e-06	1	LOC112443761
3.23843e-10	0.410281	0.1	0.067	7.27836e-06	1	DENND2A
3.2889e-10	0.807737	0.17	0.135	7.39181e-06	1	VEPH1
3.86411e-10	0.268624	0.143	0.221	8.68459e-06	1	DOT1L
3.89888e-10	0.274497	0.171	0.26	8.76274e-06	1	JADE1
4.39329e-10	0.297518	0.146	0.228	9.87391e-06	1	FBRSL1
4.42563e-10	0.676397	0.355	0.351	9.94661e-06	1	FOXO1
4.89443e-10	0.342403	0.171	0.26	1.10002e-05	1	DENND6A
4.94532e-10	0.408994	0.132	0.095	1.11146e-05	1	GPD2
5.23144e-10	0.283831	0.187	0.284	1.17577e-05	1	EIF2AK1
6.02438e-10	0.336054	0.146	0.228	1.35398e-05	1	VPS25
7.07024e-10	0.60732	0.487	0.549	1.58904e-05	1	HOOK3
7.46671e-10	0.455643	0.108	0.075	1.67814e-05	1	MAP3K21
8.24259e-10	0.265379	0.395	0.585	1.85252e-05	1	WASF2
8.30179e-10	0.271463	0.186	0.282	1.86583e-05	1	STXBP3
8.96052e-10	0.267642	0.128	0.199	2.01388e-05	1	WIPI2
1.04394e-09	0.25813	0.174	0.264	2.34625e-05	1	UBXN7
[truncated: 30,017 more rows]

## Sheet: dog_cluster_marker
p_val	avg_log2FC	pct.1	pct.2	p_val_adj	cluster	gene
0	2.06008	0.948	0.623	0	0	FHDC1
0	2.00734	0.313	0.1	0	0	MMP12
0	1.87973	0.885	0.565	0	0	LUZP1
0	1.83808	0.726	0.49	0	0	ST6GALNAC3
0	1.82812	0.468	0.182	0	0	PPP2R2B
0	1.81483	0.556	0.332	0	0	RRAS2
0	1.79368	0.84	0.5	0	0	ARAP2
0	1.78945	0.903	0.669	0	0	EXT1
0	1.72305	0.973	0.762	0	0	RAPGEF5
0	1.71666	0.57	0.198	0	0	ST14
0	1.71416	0.734	0.379	0	0	NPC1
0	1.70829	0.844	0.51	0	0	PAPOLG
0	1.69651	0.808	0.538	0	0	TRIM24
0	1.69123	0.793	0.516	0	0	PHLPP1
0	1.68944	0.676	0.286	0	0	TIAM1
0	1.68737	0.777	0.369	0	0	RAB27B
0	1.6853	0.938	0.672	0	0	MAP4K4
0	1.64319	0.748	0.36	0	0	MTMR14
0	1.64052	0.836	0.541	0	0	SDC2
0	1.62718	0.649	0.288	0	0	PLXNC1
0	1.61552	0.825	0.552	0	0	KAT6B
0	1.60447	0.834	0.504	0	0	TMEM108
0	1.54953	0.708	0.412	0	0	MTSS1
0	1.51908	0.91	0.637	0	0	CCSER1
0	1.51481	0.841	0.517	0	0	TEC
0	1.51364	0.664	0.362	0	0	GADD45B
0	1.50698	0.797	0.478	0	0	ABR
0	1.47958	0.688	0.358	0	0	RECK
0	1.47766	0.772	0.494	0	0	VTI1A
0	1.46592	0.908	0.638	0	0	SLC22A23
0	1.46482	0.415	0.137	0	0	BDKRB2
0	1.46191	0.905	0.616	0	0	TP53INP1
0	1.45501	0.916	0.692	0	0	C7H1orf21
0	1.44975	0.667	0.347	0	0	CMTR1
0	1.44442	0.686	0.374	0	0	LOC111091984
0	1.42504	0.841	0.605	0	0	BCAS3
0	1.42503	0.785	0.555	0	0	CADM1
0	1.41609	0.917	0.659	0	0	ZC3H12C
0	1.415	0.858	0.579	0	0	PTPN14
0	1.41264	0.804	0.509	0	0	NEDD4L
0	1.40234	0.421	0.136	0	0	KCNK5
0	1.39001	0.815	0.627	0	0	LRCH1
0	1.38473	0.89	0.605	0	0	LCLAT1
0	1.38157	0.344	0.081	0	0	ANKRD24
0	1.34879	0.887	0.659	0	0	GAB1
0	1.34468	0.62	0.338	0	0	EPHA4
0	1.3357	0.649	0.36	0	0	SLC6A6
0	1.33321	0.756	0.415	0	0	PLXNA1
0	1.31537	0.869	0.65	0	0	FAM13A
0	1.31517	0.617	0.382	0	0	KAZN
0	1.31517	0.913	0.607	0	0	GATA3
0	1.31096	0.721	0.489	0	0	MAGI2
0	1.29664	0.527	0.222	0	0	FRMD3
0	1.29542	0.869	0.622	0	0	DCLK2
0	1.29476	0.741	0.472	0	0	ADIPOR2
0	1.28071	0.653	0.322	0	0	FAM107B
0	1.27666	0.543	0.332	0	0	VGLL4
0	1.27321	0.892	0.691	0	0	RABGAP1L
0	1.27081	0.776	0.567	0	0	MT2A
0	1.26921	0.516	0.221	0	0	CDK5R1
0	1.268	0.886	0.64	0	0	SEMA5A
0	1.26554	0.649	0.33	0	0	PPP1R15B
0	1.24938	0.899	0.583	0	0	ANO2
0	1.24342	0.634	0.324	0	0	DNMBP
0	1.2349	0.754	0.488	0	0	MPP7
0	1.23465	0.622	0.338	0	0	RNF24
0	1.21067	0.6	0.289	0	0	BAIAP2
0	1.20744	0.399	0.149	0	0	SYTL2
0	1.20613	0.665	0.397	0	0	LOC119866906
0	1.20607	0.887	0.664	0	0	CPEB2
0	1.20304	0.563	0.24	0	0	PACSIN3
0	1.19965	0.602	0.321	0	0	LOC111095140
0	1.19955	0.707	0.446	0	0	SRGAP2
0	1.18854	0.856	0.629	0	0	ATXN2
0	1.18846	0.866	0.599	0	0	KPNA1
0	1.18727	0.733	0.455	0	0	GLCCI1
0	1.18663	0.697	0.362	0	0	PFN2
0	1.17304	0.787	0.546	0	0	PNPLA8
0	1.17144	0.589	0.297	0	0	NRBF2
0	1.16577	0.853	0.679	0	0	PDGFRA
0	1.15756	0.481	0.232	0	0	LOC611632
0	1.15694	0.609	0.453	0	0	SIK3
0	1.15511	0.863	0.621	0	0	NEK7
0	1.15292	0.631	0.381	0	0	JMY
0	1.15117	0.577	0.316	0	0	REPS1
0	1.14857	0.615	0.326	0	0	ARHGEF26
0	1.14777	0.59	0.294	0	0	DOP1A
0	1.13355	0.938	0.805	0	0	MED13L
0	1.12727	0.57	0.329	0	0	ABTB2
0	1.12583	0.801	0.601	0	0	MYOF
0	1.12184	0.659	0.4	0	0	NR3C1
0	1.11843	0.694	0.451	0	0	FAM214A
0	1.10488	0.609	0.352	0	0	FMNL2
0	1.08666	0.606	0.306	0	0	LOC119878487
0	1.0853	0.642	0.346	0	0	PLEKHA6
0	1.08499	0.681	0.368	0	0	IFFO2
0	1.07923	0.623	0.391	0	0	TACC2
0	1.07713	0.568	0.321	0	0	CDC42SE2
0	1.0764	0.742	0.469	0	0	PHYHIP
0	1.07447	0.582	0.329	0	0	PKDCC
0	1.0702	0.679	0.389	0	0	LOC119873395
0	1.06313	0.591	0.268	0	0	CDIP1
0	1.05621	0.782	0.551	0	0	CDK17
0	1.05176	0.405	0.213	0	0	FBXO32
0	1.04317	0.665	0.385	0	0	KIAA0232
0	1.04188	0.54	0.257	0	0	NAPEPLD
0	1.0415	0.539	0.269	0	0	BPGM
0	1.03088	0.702	0.459	0	0	PEA15
0	1.02984	0.713	0.446	0	0	GABARAPL1
0	1.02628	0.755	0.526	0	0	SNX27
0	1.02538	0.566	0.321	0	0	PPP1R13B
0	1.0216	0.464	0.193	0	0	LOC102152103
0	1.02001	0.547	0.294	0	0	MAP7
0	1.01641	0.858	0.639	0	0	LOC119877247
0	1.01194	0.415	0.163	0	0	LOC119876881
0	1.01039	0.462	0.209	0	0	ANKRD42
0	1.00375	0.645	0.381	0	0	NAV2
0	0.995154	0.917	0.671	0	0	C1QTNF1
0	0.993551	0.455	0.168	0	0	EIF2AK1
0	0.989139	0.619	0.367	0	0	PDE7A
0	0.987627	0.785	0.58	0	0	ERC1
0	0.986903	0.836	0.628	0	0	AHCTF1
0	0.986711	0.435	0.198	0	0	LOC111090690
0	0.977079	0.735	0.527	0	0	CHIC2
0	0.976361	0.589	0.361	0	0	WFS1
0	0.969319	0.683	0.418	0	0	ARHGAP25
0	0.966183	0.935	0.827	0	0	RBMS1
0	0.964607	0.566	0.279	0	0	PLAAT3
0	0.962562	0.724	0.546	0	0	ZNF644
0	0.958942	0.546	0.334	0	0	CITED2
0	0.95646	0.994	0.9	0	0	CP
0	0.956286	0.781	0.571	0	0	SPATS2L
0	0.951146	0.758	0.481	0	0	TDRP
0	0.948852	0.639	0.378	0	0	RAB43
0	0.945464	0.833	0.618	0	0	FLNB
0	0.944556	0.64	0.386	0	0	ILRUN
0	0.939173	0.532	0.291	0	0	LOC102154417
0	0.939104	0.317	0.106	0	0	ADAMTS15
0	0.938618	0.667	0.392	0	0	NET1
0	0.936509	0.582	0.321	0	0	BAIAP2L1
0	0.93376	0.782	0.573	0	0	RREB1
0	0.931766	0.563	0.325	0	0	TMEM164
0	0.930282	0.4	0.163	0	0	PRKCZ
0	0.929235	0.41	0.22	0	0	ENPP1
0	0.92862	0.553	0.305	0	0	TENT4A
0	0.927247	0.527	0.314	0	0	B3GLCT
0	0.924992	0.509	0.315	0	0	AKAP11
0	0.921722	0.817	0.577	0	0	LOC482182
0	0.920096	0.866	0.65	0	0	PLA2G7
0	0.918553	0.872	0.672	0	0	FOXO3
0	0.915939	0.722	0.49	0	0	TPR
0	0.912059	0.337	0.15	0	0	CYP24A1
0	0.910527	0.658	0.451	0	0	CLASP2
0	0.902	0.63	0.385	0	0	HBP1
0	0.898045	0.616	0.408	0	0	TM4SF1
0	0.897348	0.601	0.34	0	0	SLC16A7
0	0.897	0.791	0.519	0	0	TPD52
0	0.895976	0.316	0.135	0	0	CA12
0	0.894265	0.437	0.209	0	0	DEPDC5
0	0.891799	0.882	0.686	0	0	SASH1
0	0.888912	0.626	0.37	0	0	GRAMD1B
0	0.887529	0.754	0.535	0	0	TCF7L2
0	0.885645	0.815	0.596	0	0	ELL2
0	0.884743	0.575	0.321	0	0	PGM3
0	0.884599	0.617	0.395	0	0	TMEM135
0	0.884481	0.417	0.174	0	0	SCCPDH
0	0.879918	0.793	0.616	0	0	ERBIN
0	0.878889	0.579	0.37	0	0	STXBP6
0	0.869704	0.894	0.742	0	0	MACF1
0	0.869419	0.764	0.56	0	0	EFR3A
0	0.864364	0.565	0.306	0	0	RAB11FIP5
0	0.862444	0.759	0.525	0	0	SAT1
0	0.859212	0.827	0.601	0	0	JPT1
0	0.858621	0.604	0.399	0	0	BCL2
0	0.856949	0.55	0.3	0	0	PGPEP1
0	0.851672	0.949	0.818	0	0	C1H9orf3
0	0.851472	0.546	0.291	0	0	PIK3CD
0	0.845055	0.403	0.179	0	0	PCP2
0	0.844358	0.631	0.439	0	0	CMIP
0	0.837611	0.561	0.325	0	0	ARNT2
0	0.835471	0.468	0.218	0	0	LOC119867740
0	0.835255	0.586	0.351	0	0	CHCHD6
0	0.826713	0.704	0.492	0	0	GREB1L
0	0.822587	0.575	0.358	0	0	WWC1
0	0.822286	0.888	0.707	0	0	MTUS1
0	0.821197	0.836	0.657	0	0	MAGI1
0	0.820529	0.818	0.626	0	0	DPYD
0	0.820493	0.618	0.386	0	0	TSPAN5
0	0.819847	0.596	0.34	0	0	FANCE
0	0.816926	0.576	0.352	0	0	UBE2O
0	0.814079	0.436	0.188	0	0	RIPK4
0	0.809633	0.626	0.37	0	0	CCDC50
0	0.807061	0.561	0.34	0	0	UBALD2
0	0.800357	0.389	0.196	0	0	PPARG
0	0.800206	0.483	0.285	0	0	KIFC3
0	0.797986	0.58	0.387	0	0	NUP98
0	0.795448	0.807	0.607	0	0	ZNF532
0	0.792711	0.707	0.452	0	0	TMCC3
0	0.791043	0.571	0.357	0	0	LRRC8A
0	0.788314	0.801	0.562	0	0	ARL4C
0	0.78723	0.611	0.393	0	0	GNPTAB
0	0.786364	0.752	0.557	0	0	MSI2
0	0.784201	0.577	0.385	0	0	SCAPER
0	0.782283	0.777	0.591	0	0	DSTN
0	0.781363	0.42	0.201	0	0	ASAP3
0	0.781196	0.776	0.557	0	0	MYO1E
0	0.778896	0.607	0.401	0	0	ZMIZ1
0	0.775805	0.395	0.196	0	0	GRB14
0	0.774911	0.604	0.422	0	0	EPS15
0	0.77479	0.466	0.238	0	0	DKK1
0	0.774208	0.64	0.413	0	0	FGFR2
0	0.772164	0.737	0.514	0	0	TGFBR1
0	0.770232	0.688	0.484	0	0	EGLN3
0	0.764222	0.487	0.266	0	0	PRKAA2
0	0.762132	0.527	0.311	0	0	CREBRF
0	0.758619	0.763	0.571	0	0	CAP1
0	0.758153	0.397	0.196	0	0	HAGH
0	0.756207	0.496	0.29	0	0	S100A1
0	0.756193	0.348	0.147	0	0	DDB2
0	0.751592	0.689	0.473	0	0	TUFT1
0	0.75109	0.477	0.246	0	0	ADRB2
0	0.749293	0.594	0.399	0	0	ZRANB1
0	0.746549	0.912	0.743	0	0	BASP1
0	0.737659	0.777	0.598	0	0	RBBP6
0	0.734921	0.804	0.557	0	0	LIFR
0	0.732525	0.787	0.59	0	0	WWOX
0	0.730612	0.785	0.552	0	0	OSTF1
0	0.724588	0.567	0.341	0	0	SH3TC2
0	0.722038	0.319	0.128	0	0	TNFAIP3
0	0.715599	0.709	0.437	0	0	LOC102155895
0	0.715005	0.918	0.777	0	0	CSTB
0	0.714095	0.716	0.492	0	0	EGFLAM
0	0.710154	0.301	0.124	0	0	LONRF3
0	0.708984	0.802	0.638	0	0	PTBP3
0	0.707574	0.795	0.629	0	0	KLF6
0	0.701048	0.497	0.282	0	0	HRH3
0	0.696582	0.706	0.5	0	0	DCAF8
0	0.694754	0.412	0.217	0	0	RFK
0	0.690591	0.325	0.128	0	0	LOC119866753
0	0.690422	0.46	0.254	0	0	PPARD
0	0.690118	0.513	0.297	0	0	HMOX2
0	0.689362	0.816	0.642	0	0	AFDN
0	0.687727	0.636	0.433	0	0	NRIP1
0	0.6854	0.987	0.901	0	0	GNS
0	0.68472	0.742	0.527	0	0	ETS2
0	0.681549	0.518	0.315	0	0	IREB2
0	0.675677	0.787	0.628	0	0	FOSL2
0	0.673791	0.351	0.168	0	0	TBPL1
0	0.671093	0.913	0.723	0	0	KRT7
0	0.670244	0.41	0.209	0	0	LOC119877472
0	0.669708	0.353	0.157	0	0	PLEKHF1
0	0.665376	0.301	0.13	0	0	RRM2B
0	0.664523	0.579	0.358	0	0	GRHL2
0	0.660331	0.671	0.464	0	0	YTHDC1
0	0.643025	0.498	0.288	0	0	RHPN2
0	0.638179	0.839	0.579	0	0	LOC119864161
0	0.635124	0.371	0.182	0	0	DYNC2I1
0	0.632365	0.847	0.634	0	0	EDNRB
0	0.629553	0.788	0.567	0	0	PTPRF
0	0.628152	0.986	0.94	0	0	LCN2
0	0.62678	0.896	0.736	0	0	CUX1
0	0.626257	0.373	0.174	0	0	TOM1
0	0.62564	0.776	0.578	0	0	LONRF1
0	0.619109	0.902	0.767	0	0	SPTBN1
0	0.610552	0.594	0.373	0	0	OSBPL2
0	0.602746	0.778	0.602	0	0	LASP1
0	0.561997	0.987	0.956	0	0	TMSB10
0	0.527416	0.929	0.804	0	0	EPAS1
0	0.524288	0.899	0.713	0	0	PLPP3
0	0.48604	0.966	0.827	0	0	MMP2
0	0.479482	0.657	0.44	0	0	ILKAP
0	0.442995	0.989	0.931	0	0	EGFR
0	0.297064	1	0.991	0	0	GM2A
0	0.273958	0.79	0.489	0	0	IL1RL1
4.80573e-308	0.655205	0.731	0.548	1.53548e-303	0	BTBD7
6.50294e-308	0.625147	0.743	0.571	2.07775e-303	0	GNG5
1.57255e-306	0.786111	0.519	0.329	5.02444e-302	0	RCOR1
3.13332e-303	0.598657	0.838	0.67	1.00113e-298	0	PLET1
6.29839e-303	0.769938	0.57	0.384	2.0124e-298	0	IQSEC1
1.13229e-302	0.657729	0.429	0.233	3.61777e-298	0	HPS3
1.13797e-302	0.606064	0.77	0.608	3.63592e-298	0	ZNF326
2.96677e-302	0.696248	0.489	0.298	9.47911e-298	0	PPP1R15A
3.13653e-302	0.76309	0.717	0.532	1.00215e-297	0	ERRFI1
4.99764e-302	0.677227	0.669	0.483	1.5968e-297	0	PRDM2
3.60617e-301	1.02873	0.635	0.459	1.15221e-296	0	ANKRD44
4.97856e-300	0.427664	0.853	0.657	1.5907e-295	0	CTBS
5.82503e-300	0.743597	0.623	0.45	1.86115e-295	0	CUL3
7.60481e-299	0.694145	0.529	0.33	2.42981e-294	0	ZCCHC14
8.63831e-299	0.601451	0.648	0.436	2.76003e-294	0	KIF13B
1.03564e-298	0.944883	0.737	0.529	3.30898e-294	0	ADM
1.60737e-296	0.65952	0.58	0.378	5.13569e-292	0	TET3
2.03992e-289	0.632551	0.788	0.618	6.51775e-285	0	DENND4C
1.04115e-288	0.673862	0.452	0.263	3.32659e-284	0	LNPK
1.35261e-288	0.671311	0.352	0.176	4.32174e-284	0	CCNT1
7.45875e-287	0.815293	0.695	0.538	2.38315e-282	0	DLG1
1.04515e-285	0.741333	0.462	0.269	3.33937e-281	0	REPS2
3.32127e-282	0.588097	0.773	0.62	1.06118e-277	0	PUM2
1.0332e-281	0.721606	0.538	0.357	3.30118e-277	0	KATNBL1
2.74298e-279	0.627498	0.658	0.474	8.7641e-275	0	MTMR10
1.57634e-277	0.706187	0.632	0.466	5.03658e-273	0	CAPRIN1
4.00968e-274	0.568857	0.585	0.379	1.28113e-269	0	ABAT
8.95865e-274	0.585035	0.531	0.333	2.86238e-269	0	LOC119878551
2.31443e-271	0.751397	0.488	0.296	7.39485e-267	0	RNF157
9.41757e-271	0.591589	0.871	0.748	3.00901e-266	0	ANXA1
9.67201e-271	0.538196	0.47	0.276	3.0903e-266	0	DCAF4
4.70075e-270	0.687706	0.607	0.434	1.50194e-265	0	PHACTR4
6.32332e-270	0.827375	0.424	0.245	2.02036e-265	0	PTPRE
2.51051e-266	0.944513	0.713	0.558	8.02132e-262	0	UBE2H
4.25901e-266	0.741848	0.583	0.398	1.3608e-261	0	NOTCH2
1.423e-264	0.751789	0.435	0.253	4.54663e-260	0	WNT4
8.39518e-263	0.623078	0.549	0.369	2.68234e-258	0	FBXO21
7.50111e-262	0.593692	0.309	0.143	2.39668e-257	0	NEURL1
7.52211e-261	0.629982	0.563	0.345	2.40339e-256	0	LOC119876147
6.72478e-260	0.52002	0.709	0.525	2.14863e-255	0	GOLGA2
7.14586e-260	0.566588	0.336	0.168	2.28317e-255	0	CAMSAP3
4.60357e-257	0.535644	0.752	0.591	1.47089e-252	0	CTNNB1
5.3825e-257	0.656582	0.363	0.196	1.71976e-252	0	PPM1D
3.81576e-256	0.500079	0.601	0.384	1.21917e-251	0	MAN1C1
6.98582e-256	0.680228	0.602	0.429	2.23204e-251	0	SPPL3
2.7103e-255	0.589426	0.538	0.347	8.65967e-251	0	CEBPB
1.70591e-254	0.59071	0.61	0.395	5.45055e-250	0	RBM47
1.78898e-252	0.6687	0.387	0.214	5.71597e-248	0	CHST3
2.26388e-251	0.789107	0.383	0.215	7.23332e-247	0	RPS6KA5
1.80266e-250	0.568166	0.618	0.449	5.75967e-246	0	MORF4L1
8.24766e-250	0.505108	0.756	0.598	2.63521e-245	0	LAMA5
1.17254e-246	0.575126	0.759	0.618	3.74638e-242	0	ELF1
1.38455e-245	0.579918	0.501	0.326	4.42378e-241	0	TOM1L2
3.908e-245	0.713577	0.494	0.324	1.24865e-240	0	KLHL24
6.96286e-245	0.640607	0.509	0.332	2.2247e-240	0	ARRDC3
3.07953e-244	0.57711	0.639	0.439	9.83942e-240	0	RALGPS2
1.79671e-242	0.615513	0.489	0.295	5.74066e-238	0	BBOX1
6.00277e-242	0.487181	0.695	0.509	1.91795e-237	0	RCN2
7.86922e-241	0.612497	0.496	0.319	2.51429e-236	0	SERTAD2
1.03433e-240	0.599071	0.456	0.278	3.3048e-236	0	LOC119866748
9.49378e-240	0.594133	0.475	0.302	3.03336e-235	0	ANKFY1
5.03573e-238	0.579946	0.825	0.694	1.60897e-233	0	TXN
7.3297e-238	0.620194	0.68	0.536	2.34191e-233	0	STK24
2.33501e-236	0.585669	0.303	0.149	7.46058e-232	0	PHYHD1
9.7043e-236	0.597738	0.439	0.265	3.10062e-231	0	GCNT4
1.20942e-235	1.00038	0.524	0.349	3.86421e-231	0	LOC100686073
1.6803e-235	0.561302	0.45	0.273	5.36873e-231	0	KCNJ15
2.03938e-235	0.562217	0.498	0.322	6.51602e-231	0	CARNMT1
3.07629e-234	0.617153	0.405	0.236	9.82907e-230	0	LOC119869524
5.05236e-234	0.530962	0.405	0.228	1.61428e-229	0	MYO3B
8.56506e-232	0.592706	0.589	0.419	2.73662e-227	0	PACSIN2
3.59156e-231	0.597792	0.378	0.217	1.14754e-226	0	DAPK3
1.29243e-230	0.571517	0.474	0.302	4.12945e-226	0	CYTH1
6.34713e-229	0.72076	0.606	0.442	2.02797e-224	0	CPEB4
2.28842e-228	1.12509	0.427	0.264	7.31173e-224	0	CACNA1C
3.1294e-228	0.631153	0.37	0.208	9.99873e-224	0	LOC477353
6.53487e-227	0.617056	0.46	0.289	2.08796e-222	0	DUSP16
2.17893e-225	0.588196	0.541	0.382	6.96189e-221	0	SHOC2
5.7191e-225	0.400958	0.857	0.726	1.82731e-220	0	SLC36A3
7.09156e-225	0.69595	0.569	0.403	2.26582e-220	0	PRRG1
7.51967e-225	0.566376	0.512	0.347	2.40261e-220	0	CHMP2B
6.50943e-223	0.698441	0.715	0.567	2.07983e-218	0	GPHN
3.05217e-222	0.58422	0.461	0.287	9.75198e-218	0	NDRG1
2.71414e-221	0.46505	0.679	0.501	8.67193e-217	0	LPCAT2
4.54033e-221	0.504278	0.633	0.439	1.45068e-216	0	VOPP1
8.05613e-221	1.00951	0.551	0.404	2.57401e-216	0	LHFPL6
1.12719e-219	1.06313	0.397	0.233	3.6015e-215	0	KIF26B
7.32793e-219	0.493045	0.372	0.212	2.34135e-214	0	ZNF592
1.49248e-218	0.507595	0.464	0.295	4.76861e-214	0	FBXO7
6.45583e-218	1.14516	0.456	0.286	2.0627e-213	0	SLIT2
1.5767e-217	0.624858	0.48	0.32	5.03771e-213	0	AFTPH
5.38439e-217	0.472758	0.71	0.554	1.72037e-212	0	TBK1
2.75755e-215	0.569748	0.465	0.299	8.81064e-211	0	NDRG3
3.07719e-215	0.562353	0.488	0.319	9.83192e-211	0	TTC7A
4.85459e-213	0.635914	0.474	0.3	1.55109e-208	0	VSNL1
4.45317e-212	0.61419	0.699	0.552	1.42283e-207	0	EXOC6B
6.57749e-212	0.534113	0.627	0.457	2.10157e-207	0	FRS2
1.23991e-211	0.536043	0.476	0.31	3.96165e-207	0	CHMP4B
4.14524e-211	0.666968	0.572	0.417	1.32445e-206	0	RICTOR
4.21531e-211	0.633155	0.661	0.506	1.34683e-206	0	SMAP1
7.18247e-211	0.641955	0.32	0.174	2.29487e-206	0	KDM1A
1.88191e-210	0.491982	0.641	0.453	6.01289e-206	0	TFAP2A
1.7915e-209	0.729073	0.386	0.233	5.72402e-205	0	HIPK2
2.19015e-208	0.565197	0.465	0.3	6.99774e-204	0	RCL1
6.21518e-207	0.53	0.476	0.311	1.98581e-202	0	ATP9A
8.62038e-207	1.52574	0.308	0.17	2.7543e-202	0	PDE1C
9.46328e-207	0.513195	0.425	0.265	3.02361e-202	0	EP400
1.85385e-206	0.508095	0.621	0.455	5.92325e-202	0	RXRA
3.50714e-206	0.727495	0.503	0.349	1.12057e-201	0	SNX30
6.67921e-206	0.47078	0.396	0.229	2.13407e-201	0	LBH
3.1535e-204	0.540114	0.514	0.355	1.00758e-199	0	SNX1
1.39334e-203	0.515526	0.364	0.212	4.45185e-199	0	RAB22A
2.68291e-203	0.64392	0.449	0.287	8.57217e-199	0	FGD6
8.4788e-203	0.653786	0.512	0.353	2.70906e-198	0	MICAL2
6.28759e-202	0.531101	0.694	0.542	2.00895e-197	0	TJP2
1.73952e-199	0.556993	0.34	0.191	5.55795e-195	0	CHKA
7.8807e-199	0.402657	0.528	0.336	2.51796e-194	0	DNAH14
1.7197e-198	0.76608	0.513	0.359	5.49462e-194	0	IP6K2
6.7646e-197	0.395009	0.605	0.421	2.16136e-192	0	GCNT1
1.58034e-196	0.587803	0.324	0.182	5.04934e-192	0	PDK3
1.97843e-196	0.474068	0.7	0.507	6.32128e-192	0	SPTLC3
6.79252e-196	0.472427	0.704	0.563	2.17028e-191	0	EP300
2.99368e-195	0.466799	0.658	0.493	9.56511e-191	0	MDFIC
6.14708e-194	0.489822	0.514	0.337	1.96405e-189	0	CXADR
1.05044e-193	0.509061	0.539	0.361	3.35627e-189	0	LOC102157361
1.67615e-193	0.526259	0.608	0.435	5.35547e-189	0	CD274
4.87234e-193	0.518888	0.326	0.181	1.55676e-188	0	SDR16C5
2.45916e-192	0.535369	0.337	0.188	7.85725e-188	0	LIPH
1.10888e-191	0.60973	0.473	0.319	3.54298e-187	0	SOCS5
1.69724e-191	0.539839	0.365	0.217	5.42285e-187	0	SLC9A1
2.14883e-191	0.811203	0.34	0.199	6.86573e-187	0	TRABD2B
3.14007e-191	0.592496	0.541	0.395	1.00328e-186	0	KDM7A
8.0402e-191	0.568606	0.618	0.448	2.56892e-186	0	XPR1
1.51353e-190	0.630891	0.319	0.177	4.83589e-186	0	RASA3
4.12177e-190	0.898672	0.319	0.18	1.31695e-185	0	XYLT1
3.89993e-189	0.514827	0.446	0.292	1.24607e-184	0	KDM4A
8.02213e-189	0.502595	0.52	0.352	2.56315e-184	0	IRX3
1.81301e-188	0.617299	0.449	0.299	5.79273e-184	0	ZBTB44
1.62391e-186	0.707962	0.619	0.49	5.18857e-182	0	UBE2R2
3.31105e-186	0.378523	0.563	0.373	1.05791e-181	0	PATJ
3.81262e-185	0.506	0.547	0.391	1.21817e-180	0	SNX2
2.26078e-182	0.49746	0.484	0.327	7.22341e-178	0	PRCP
5.88263e-182	0.440945	0.692	0.535	1.87956e-177	0	STXBP5
2.54603e-181	0.489564	0.715	0.551	8.13483e-177	0	GAB2
2.56111e-181	0.532685	0.642	0.496	8.18301e-177	0	AP3B1
2.96419e-181	0.550244	0.356	0.212	9.47088e-177	0	SERPINB6
9.14229e-180	0.511387	0.472	0.32	2.92105e-175	0	PDHX
5.0146e-179	0.355332	0.406	0.241	1.60222e-174	0	KIF14
2.2246e-178	0.472124	0.352	0.209	7.10783e-174	0	ARHGEF37
3.34529e-178	0.627476	0.433	0.279	1.06885e-173	0	MXD1
4.19717e-178	0.401931	0.602	0.439	1.34104e-173	0	CMTM7
2.53807e-177	0.479952	0.535	0.385	8.10938e-173	0	PCYT1A
4.96936e-177	0.431594	0.551	0.389	1.58776e-172	0	AIF1L
8.24482e-177	0.471892	0.343	0.202	2.6343e-172	0	NATD1
2.4424e-176	0.521721	0.615	0.467	7.80372e-172	0	SGMS2
4.83198e-176	0.534468	0.593	0.456	1.54387e-171	0	SFPQ
1.38135e-175	0.506917	0.501	0.328	4.41357e-171	0	LOC106558638
6.64395e-175	0.519539	0.335	0.193	2.12281e-170	0	GPR157
1.48133e-174	0.551206	0.599	0.463	4.733e-170	0	JUND
5.0166e-174	0.552791	0.346	0.208	1.60285e-169	0	ANKRD33B
9.34167e-174	0.525294	0.401	0.251	2.98476e-169	0	SH3D21
1.72977e-173	0.745943	0.619	0.481	5.5268e-169	0	CBLB
2.22842e-173	0.329516	0.61	0.409	7.12003e-169	0	EPHA6
4.14524e-173	0.747258	0.382	0.23	1.32445e-168	0	ZNF385B
3.50099e-172	0.445038	0.612	0.467	1.1186e-167	0	UBQLN1
1.04973e-171	0.521138	0.585	0.453	3.35401e-167	0	STAG2
4.53504e-171	0.489037	0.451	0.298	1.44899e-166	0	EMB
1.08272e-170	0.424661	0.309	0.173	3.45938e-166	0	ZFAND2A
4.61724e-170	0.418987	0.617	0.468	1.47525e-165	0	SMAD2
1.51063e-169	0.288856	0.497	0.323	4.82663e-165	0	SLC19A2
5.40137e-169	0.528727	0.467	0.32	1.72579e-164	0	BNIP3L
7.85487e-169	0.408866	0.738	0.605	2.50971e-164	0	CERT1
8.79359e-169	0.498228	0.518	0.365	2.80964e-164	0	LOC119866590
2.96294e-168	0.51622	0.679	0.554	9.46688e-164	0	CAPZA2
7.50626e-168	0.493035	0.553	0.387	2.39833e-163	0	IL1RAP
4.92602e-167	0.554996	0.31	0.177	1.57391e-162	0	IRF6
5.92339e-166	0.464765	0.427	0.276	1.89258e-161	0	CDCP1
8.34195e-166	0.402027	0.582	0.422	2.66534e-161	0	CDS1
1.52506e-165	0.505282	0.351	0.211	4.87273e-161	0	HIC2
1.68664e-165	0.328584	0.865	0.741	5.38897e-161	0	IL6ST
7.20238e-164	0.527722	0.712	0.56	2.30123e-159	0	MLLT1
1.02773e-162	0.982884	0.371	0.229	3.28369e-158	0	LOC119874670
1.65496e-162	0.716601	0.397	0.257	5.28776e-158	0	CDKL5
3.63965e-162	0.40896	0.513	0.354	1.1629e-157	0	RASGEF1B
4.06246e-162	0.458781	0.551	0.393	1.29799e-157	0	CERS5
6.95803e-162	0.49472	0.379	0.241	2.22316e-157	0	KAT14
9.55369e-162	0.34118	0.717	0.538	3.0525e-157	0	ACER2
2.86707e-161	0.569513	0.663	0.54	9.16058e-157	0	MBNL2
5.26757e-160	0.36242	0.722	0.566	1.68304e-155	0	LOC478670
2.48446e-159	0.545879	0.391	0.238	7.93809e-155	0	DOCK10
1.4443e-158	0.456708	0.568	0.431	4.61468e-154	0	RB1CC1
4.567e-158	0.427164	0.701	0.582	1.4592e-153	0	ADAM10
1.2799e-157	0.535025	0.445	0.309	4.08941e-153	0	ALDH3A2
3.43469e-156	0.503177	0.489	0.345	1.09742e-151	0	MANBA
8.19917e-156	0.433812	0.741	0.595	2.61972e-151	0	ENAH
4.48032e-155	0.430977	0.355	0.218	1.43151e-150	0	MCM3AP
5.95664e-155	0.606811	0.565	0.436	1.90321e-150	0	CEP350
3.67738e-154	0.513802	0.362	0.225	1.17496e-149	0	LOC106558746
1.15245e-153	0.528079	0.301	0.177	3.68219e-149	0	SPATA13
1.26409e-152	0.748002	0.441	0.314	4.0389e-148	0	TSC22D2
5.66985e-152	0.621099	0.601	0.477	1.81157e-147	0	MBD5
6.7378e-152	0.499367	0.431	0.289	2.15279e-147	0	SLC7A8
1.30972e-150	0.501166	0.445	0.296	4.18468e-146	0	TNFRSF11B
8.8477e-150	0.483262	0.524	0.379	2.82693e-145	0	ATP8A1
8.45865e-148	0.488092	0.61	0.49	2.70262e-143	0	HIPK3
6.57279e-147	0.416312	0.535	0.39	2.10007e-142	0	WIPI1
3.51093e-146	0.405317	0.482	0.336	1.12178e-141	0	NR2F2
2.88928e-145	0.580452	0.609	0.474	9.23154e-141	0	JAK2
5.54998e-143	0.386288	0.721	0.542	1.77328e-138	0	FGD4
9.10553e-143	0.447384	0.598	0.472	2.90931e-138	0	UBE3A
1.87462e-142	0.360409	0.732	0.59	5.9896e-138	0	TBX3
5.22576e-142	0.522066	0.567	0.443	1.66968e-137	0	WASL
1.28411e-141	0.737441	0.543	0.41	4.10287e-137	0	TMEM150C
4.64972e-141	0.491603	0.455	0.32	1.48563e-136	0	FARP2
2.46214e-140	0.458527	0.346	0.218	7.86677e-136	0	TRIB1
1.0961e-139	0.577844	0.465	0.335	3.50214e-135	0	FOXO1
1.6317e-139	0.417381	0.412	0.279	5.21344e-135	0	USF3
1.69819e-139	0.461337	0.403	0.274	5.4259e-135	0	FEM1C
9.24208e-139	0.372898	0.5	0.364	2.95294e-134	0	PAIP2
2.5864e-138	0.613459	0.564	0.422	8.2638e-134	0	RUNX1
4.08986e-138	0.721774	0.394	0.261	1.30675e-133	0	LOC119877828
1.16304e-137	0.408303	0.465	0.325	3.71602e-133	0	HILPDA
1.49778e-137	0.519297	0.447	0.319	4.78554e-133	0	ZNRF2
2.43517e-137	0.508471	0.772	0.635	7.78061e-133	0	ANK3
3.69946e-137	0.399389	0.66	0.529	1.18201e-132	0	UBR5
1.21895e-136	0.527549	0.552	0.407	3.89465e-132	0	CLDN4
2.03046e-136	0.265847	0.717	0.576	6.48751e-132	0	SMG1
5.5419e-136	0.40231	0.659	0.532	1.77069e-131	0	ZNF395
3.20002e-133	0.551784	0.633	0.523	1.02244e-128	0	APC
1.55464e-132	0.473873	0.522	0.391	4.96723e-128	0	PLIN2
1.77722e-132	0.399209	0.502	0.371	5.67838e-128	0	WIPI2
2.73644e-132	0.395119	0.504	0.377	8.74321e-128	0	BAZ2A
7.79769e-131	0.490208	0.436	0.315	2.49144e-126	0	SLAIN2
2.9236e-130	0.334949	0.616	0.454	9.3412e-126	0	LOC119863905
3.46814e-130	0.469898	0.682	0.568	1.10811e-125	0	UBC
9.71853e-130	0.445684	0.322	0.201	3.10517e-125	0	SIN3B
1.28625e-129	0.417103	0.466	0.334	4.10971e-125	0	LRIG2
1.70206e-129	0.419178	0.585	0.458	5.43824e-125	0	CAB39
7.3136e-129	0.642189	0.487	0.368	2.33677e-124	0	TNFRSF21
1.00971e-128	0.436386	0.326	0.207	3.22613e-124	0	CRBN
1.11688e-128	0.59616	0.375	0.258	3.56854e-124	0	RPTOR
1.12862e-128	0.412784	0.645	0.507	3.60604e-124	0	NR6A1
2.37343e-128	0.404825	0.41	0.285	7.58336e-124	0	AP2A1
3.34228e-128	0.409474	0.585	0.454	1.06789e-123	0	SOAT1
9.9503e-128	0.366386	0.864	0.777	3.17922e-123	0	ABCA1
2.879e-127	0.412282	0.62	0.505	9.1987e-123	0	EIF5
8.96698e-127	0.437808	0.42	0.286	2.86504e-122	0	MITF
2.01924e-126	0.582594	0.438	0.311	6.45168e-122	0	NECTIN2
3.63248e-126	0.421819	0.568	0.429	1.16061e-121	0	ARHGEF3
9.30662e-126	0.510626	0.373	0.241	2.97356e-121	0	TCIM
8.27768e-125	0.624718	0.485	0.365	2.6448e-120	0	B3GNT2
9.57993e-125	0.365833	0.812	0.693	3.06088e-120	0	PHACTR2
1.05079e-124	0.415203	0.496	0.371	3.35737e-120	0	RILPL1
1.27399e-124	0.375749	0.592	0.459	4.07052e-120	0	WBP1L
1.66473e-124	0.538929	0.615	0.488	5.31898e-120	0	ASAP1
2.45609e-122	0.471856	0.393	0.271	7.84747e-118	0	FBXL2
2.62067e-122	0.518085	0.304	0.191	8.37331e-118	0	NPAS2
8.62035e-122	0.306678	0.545	0.396	2.75429e-117	0	ASS1
2.40234e-121	0.473104	0.579	0.471	7.67573e-117	0	GOLPH3
4.24271e-120	0.500756	0.601	0.495	1.35559e-115	0	USP47
7.69154e-120	0.320426	0.536	0.39	2.45752e-115	0	EIF4EBP2
1.44915e-119	0.534309	0.381	0.256	4.63017e-115	0	TRPC4
2.45614e-119	0.426956	0.641	0.51	7.8476e-115	0	TBL1XR1
5.51356e-119	0.446412	0.487	0.365	1.76164e-114	0	PTGES
8.21261e-119	0.856228	0.301	0.196	2.62401e-114	0	UBE3D
9.8958e-119	0.376162	0.624	0.505	3.16181e-114	0	CAMSAP2
3.40987e-118	0.277794	0.813	0.688	1.08949e-113	0	FNDC3A
1.67822e-117	0.410149	0.655	0.494	5.36207e-113	0	DOCK5
4.28839e-117	0.63474	0.33	0.219	1.37018e-112	0	HSPH1
5.4119e-117	0.798333	0.36	0.245	1.72915e-112	0	SLC24A3
6.68382e-117	0.456379	0.563	0.449	2.13555e-112	0	CUL1
9.90413e-117	0.313912	0.88	0.804	3.16447e-112	0	ACTG1
1.29818e-116	0.409994	0.47	0.352	4.14781e-112	0	COPS2
1.74631e-116	0.435562	0.348	0.232	5.57964e-112	0	EIF2AK3
3.91159e-116	0.440117	0.396	0.279	1.24979e-111	0	PRRC2B
4.62831e-116	0.368115	0.313	0.201	1.47879e-111	0	KDM6B
1.10386e-115	0.39656	0.541	0.421	3.52693e-111	0	MAP1LC3B
1.96087e-115	0.358416	0.545	0.407	6.26518e-111	0	PXDC1
3.32424e-115	0.303252	0.603	0.472	1.06213e-110	0	LGMN
4.57066e-115	0.398832	0.739	0.628	1.46037e-110	0	TOP1
5.94612e-115	0.368318	0.513	0.373	1.89984e-110	0	SEMA4C
8.37463e-115	0.471615	0.712	0.588	2.67578e-110	0	COBLL1
3.61987e-114	0.412544	0.569	0.443	1.15658e-109	0	TRAK1
6.41967e-114	0.450213	0.331	0.221	2.05115e-109	0	BICRA
1.31473e-113	0.343517	0.465	0.333	4.2007e-109	0	DGKZ
1.84103e-113	0.371595	0.385	0.266	5.88227e-109	0	PSMD11
1.99734e-113	0.334961	0.35	0.231	6.38169e-109	0	ARMC10
5.31143e-113	0.509407	0.582	0.461	1.69705e-108	0	MAGI3
6.32407e-113	0.425198	0.492	0.37	2.0206e-108	0	ZFP36L2
2.2378e-112	0.373683	0.612	0.485	7.15e-108	0	ARFIP1
4.03038e-112	0.45291	0.486	0.36	1.28775e-107	0	ABHD17C
4.25392e-112	0.395454	0.305	0.196	1.35917e-107	0	SENP2
6.05099e-112	0.579673	0.612	0.498	1.93335e-107	0	WIPF1
2.47792e-111	0.428848	0.697	0.599	7.91719e-107	0	MPZL1
1.05636e-110	0.418916	0.411	0.296	3.37519e-106	0	ZFAND6
1.06571e-110	0.294356	0.636	0.487	3.40506e-106	0	LOC119871051
2.27757e-110	0.374162	0.329	0.217	7.27707e-106	0	S100A13
4.98299e-110	0.41086	0.645	0.522	1.59211e-105	0	ZNF609
8.19309e-110	0.435441	0.359	0.243	2.61777e-105	0	DEGS1
2.19491e-109	0.450514	0.405	0.292	7.01296e-105	0	SH3PXD2A
1.63608e-107	0.343366	0.327	0.213	5.22743e-103	0	SEMA4D
1.14365e-106	0.433321	0.437	0.313	3.65409e-102	0	TET1
1.43288e-106	0.430802	0.428	0.313	4.5782e-102	0	PI4KA
2.97346e-106	0.33261	0.496	0.367	9.5005e-102	0	SSX2IP
3.42603e-106	0.494828	0.421	0.307	1.09465e-101	0	HEXIM1
6.99745e-106	0.408277	0.601	0.481	2.23576e-101	0	RALA
1.74542e-104	0.617853	0.499	0.391	5.5768e-100	0	ARHGAP31
5.07159e-104	0.339177	0.539	0.416	1.62042e-99	0	ZBTB10
5.1287e-104	0.460689	0.625	0.516	1.63867e-99	0	RALGAPA1
7.78715e-103	0.469809	0.478	0.359	2.48807e-98	0	ARHGAP18
1.29957e-101	0.446263	0.66	0.553	4.15226e-97	0	FAM172A
1.49992e-101	0.563979	0.55	0.433	4.79238e-97	0	CD44
1.60604e-101	0.405141	0.375	0.263	5.13144e-97	0	TIPARP
2.15556e-101	0.373293	0.41	0.296	6.88722e-97	0	SIPA1L3
3.45861e-101	1.04717	0.322	0.221	1.10506e-96	0	ANKRD50
4.69032e-101	0.251915	0.807	0.717	1.49861e-96	0	CTNNA1
5.85529e-99	0.32772	0.321	0.215	1.87082e-94	0	LOC477273
1.39753e-98	0.433756	0.411	0.299	4.46525e-94	0	CDC14A
1.58992e-98	0.475136	0.524	0.423	5.07994e-94	0	UBR4
3.86778e-98	0.294961	0.696	0.589	1.23579e-93	0	GOLGB1
6.55908e-98	0.265587	0.62	0.488	2.09569e-93	0	SGPL1
8.62488e-98	0.413132	0.441	0.331	2.75574e-93	0	UBE2G1
2.88569e-97	0.47251	0.462	0.353	9.22007e-93	0	NSMCE2
3.44354e-97	0.390284	0.345	0.241	1.10024e-92	0	SPOPL
4.3975e-97	0.324802	0.761	0.67	1.40504e-92	0	CD164
5.83184e-97	0.463526	0.603	0.502	1.86333e-92	0	RIC1
8.9845e-97	0.279515	0.837	0.732	2.87064e-92	0	ITGAV
1.80859e-96	0.451482	0.474	0.36	5.77862e-92	0	TANC1
2.8409e-95	0.258156	0.303	0.197	9.07695e-91	0	BRAP
5.14248e-95	0.456738	0.375	0.271	1.64308e-90	0	LOC119873979
7.11052e-95	0.37439	0.568	0.446	2.27188e-90	0	VGLL3
1.22293e-94	0.432311	0.631	0.538	3.90738e-90	0	RYBP
1.97609e-94	0.355384	0.326	0.223	6.31381e-90	0	CORO1C
3.42531e-93	0.275541	0.835	0.739	1.09442e-88	0	TAX1BP1
4.69987e-93	0.341507	0.373	0.26	1.50165e-88	0	GPR155
1.68677e-92	0.446781	0.571	0.456	5.3894e-88	0	ZSWIM6
4.52084e-92	0.254311	0.479	0.356	1.44445e-87	0	LOC478277
1.40395e-91	0.446176	0.611	0.516	4.48576e-87	0	WWP1
6.455e-91	0.428158	0.591	0.472	2.06244e-86	0	IMMP2L
6.88437e-91	0.449797	0.582	0.483	2.19963e-86	0	GSK3B
1.07631e-90	0.388453	0.454	0.347	3.43892e-86	0	UGP2
1.86009e-90	0.391916	0.473	0.374	5.94318e-86	0	AP1G1
3.53297e-90	0.330476	0.613	0.5	1.12882e-85	0	UNC5B
1.30255e-89	0.35422	0.303	0.203	4.16178e-85	0	LOC102151320
2.24312e-88	0.382944	0.712	0.608	7.167e-84	0	WWTR1
3.78521e-88	0.377251	0.371	0.268	1.20941e-83	0	AMOTL1
4.01803e-88	0.408022	0.312	0.211	1.2838e-83	0	LOC119865207
4.22955e-88	0.33588	0.379	0.268	1.35138e-83	0	GADD45A
9.27861e-88	0.315546	0.352	0.25	2.96461e-83	0	YPEL5
2.08735e-87	0.351642	0.421	0.318	6.6693e-83	0	LONP2
8.12062e-87	0.384625	0.376	0.262	2.59462e-82	0	COBL
1.22247e-86	0.486869	0.427	0.329	3.9059e-82	0	ABL2
1.38273e-85	0.27498	0.74	0.624	4.41796e-81	0	GOLGA4
2.91005e-85	0.33135	0.353	0.249	9.29791e-81	0	BIN2
6.91781e-85	0.382435	0.468	0.371	2.21031e-80	0	YEATS2
1.78276e-84	0.390653	0.385	0.283	5.69611e-80	0	UBE2E3
4.49202e-84	0.32326	0.489	0.383	1.43525e-79	0	ARL6IP5
2.80597e-83	0.52963	0.314	0.219	8.96536e-79	0	NPAS3
3.33011e-83	0.321019	0.558	0.459	1.064e-78	0	TCF25
4.84791e-83	0.285041	0.517	0.417	1.54896e-78	0	KDM3A
3.88289e-82	0.356101	0.444	0.349	1.24062e-77	0	DDX6
4.958e-82	0.321152	0.433	0.331	1.58413e-77	0	UBE2B
6.38105e-82	0.415446	0.614	0.523	2.03881e-77	0	AAK1
3.29435e-81	0.369053	0.516	0.41	1.05258e-76	0	CARMIL1
7.75679e-79	0.349929	0.588	0.495	2.47837e-74	0	HERC2
1.20532e-78	0.419144	0.339	0.249	3.85113e-74	0	TRAM2
1.3984e-77	0.602793	0.427	0.343	4.46804e-73	0	HERC1
3.37529e-77	0.287387	0.597	0.495	1.07844e-72	0	RALBP1
4.94296e-77	0.363296	0.666	0.56	1.57932e-72	0	LAMB1
2.83602e-76	0.444048	0.395	0.301	9.06137e-72	0	MB21D2
4.21989e-76	0.298797	0.526	0.415	1.3483e-71	0	PPP2R3A
6.86949e-76	0.305013	0.308	0.215	2.19487e-71	0	FAM110A
7.95086e-76	0.32272	0.446	0.339	2.54038e-71	0	GPR4
3.02059e-75	0.258253	0.814	0.704	9.6511e-71	0	SLC20A1
3.5903e-75	0.256325	0.644	0.543	1.14714e-70	0	ITCH
1.27247e-74	0.432588	0.387	0.283	4.06567e-70	0	ADAMTS3
2.57172e-74	0.4484	0.422	0.328	8.21689e-70	0	UBP1
3.16828e-74	0.34094	0.423	0.328	1.0123e-69	0	ANKS1A
1.75138e-73	0.489543	0.4	0.312	5.59582e-69	0	PELI1
2.10102e-73	0.297265	0.684	0.569	6.71298e-69	0	SLC5A6
1.37449e-72	0.297302	0.647	0.539	4.39163e-68	0	RASAL2
4.48399e-72	0.334517	0.32	0.227	1.43268e-67	0	GSE1
5.25287e-72	0.36074	0.519	0.412	1.67834e-67	0	SGK1
7.52699e-72	0.385046	0.321	0.234	2.40495e-67	0	TLE3
1.58914e-71	0.302557	0.419	0.326	5.07747e-67	0	RNF114
1.63501e-71	0.266842	0.35	0.252	5.22403e-67	0	CD36
3.23295e-71	0.333292	0.495	0.399	1.03296e-66	0	PPP3CC
3.37711e-71	0.258419	0.586	0.473	1.07902e-66	0	MYO10
5.81969e-71	0.283692	0.54	0.449	1.85945e-66	0	UBXN4
3.72853e-70	0.383614	0.325	0.236	1.1913e-65	0	P2RY14
2.96205e-69	0.292093	0.336	0.247	9.46403e-65	0	ANKRD39
4.93143e-69	0.376595	0.314	0.228	1.57564e-64	0	LOC119879275
3.6052e-68	0.464401	0.639	0.513	1.1519e-63	0	FST
4.28514e-68	0.298772	0.617	0.528	1.36915e-63	0	CHD2
4.52358e-68	0.337265	0.335	0.243	1.44533e-63	0	BTG1
5.25981e-68	0.341885	0.324	0.236	1.68056e-63	0	CEP57L1
4.74691e-67	0.401161	0.451	0.355	1.51668e-62	0	ZNF704
9.56608e-67	0.250602	0.719	0.62	3.05646e-62	0	RRBP1
1.41968e-66	0.313614	0.67	0.579	4.53602e-62	0	ARHGEF12
1.0459e-65	0.29894	0.467	0.373	3.34174e-61	0	UBE4B
5.59264e-65	0.429808	0.446	0.359	1.7869e-60	0	STK3
2.10113e-64	0.402836	0.428	0.349	6.71332e-60	0	HERC3
4.64216e-63	0.594952	0.448	0.368	1.48322e-58	0	ANTXR2
9.09478e-63	0.274351	0.338	0.25	2.90587e-58	0	PLA2G15
1.01395e-62	0.290073	0.521	0.433	3.23966e-58	0	PSMB1
2.28345e-62	0.371552	0.336	0.254	7.29587e-58	0	CDK19
8.08799e-62	0.276082	0.49	0.396	2.58419e-57	0	RPL10
7.35968e-61	0.284325	0.328	0.247	2.35149e-56	0	DCP1A
8.37953e-61	0.276942	0.766	0.669	2.67734e-56	0	CD9
1.51723e-60	0.416911	0.635	0.543	4.84769e-56	0	EEA1
3.61501e-60	0.481498	0.456	0.371	1.15503e-55	0	FHIT
6.27309e-60	0.256029	0.367	0.276	2.00431e-55	0	S100A14
5.63057e-59	0.389551	0.355	0.27	1.79902e-54	0	CEP83
9.68274e-59	0.37679	0.418	0.339	3.09373e-54	0	STAT5B
1.38017e-58	0.344451	0.377	0.295	4.40979e-54	0	FBXO34
2.44439e-58	0.292397	0.323	0.242	7.81007e-54	0	NFXL1
2.90553e-58	0.302505	0.451	0.369	9.28347e-54	0	RNF13
9.25589e-58	0.290165	0.429	0.346	2.95735e-53	0	CCDC6
1.43826e-57	0.268745	0.326	0.236	4.59539e-53	0	LOC119870237
2.0623e-57	0.353148	0.375	0.298	6.58925e-53	0	AP2A2
5.46614e-57	0.415899	0.478	0.379	1.74649e-52	0	NID2
6.01255e-57	0.310835	0.418	0.337	1.92107e-52	0	HUWE1
7.07188e-57	0.288448	0.311	0.229	2.25954e-52	0	CERK
8.77477e-57	0.267678	0.65	0.57	2.80363e-52	0	NUPR1
2.79915e-56	0.258927	0.346	0.266	8.94357e-52	0	CIR1
1.82949e-55	0.282063	0.63	0.549	5.8454e-51	0	NUMB
2.58334e-55	0.413874	0.357	0.282	8.25404e-51	0	ME1
6.7851e-55	0.259229	0.467	0.381	2.16791e-50	0	CDYL
8.13899e-55	0.266804	0.508	0.423	2.60049e-50	0	SMURF1
1.66814e-54	0.273221	0.305	0.228	5.32988e-50	0	WDTC1
3.41383e-53	0.341353	0.633	0.547	1.09075e-48	0	SIPA1L1
5.77433e-53	0.27212	0.328	0.245	1.84496e-48	0	FRZB
6.39479e-53	0.296272	0.39	0.308	2.0432e-48	0	JUP
8.54424e-53	0.29704	0.342	0.261	2.72997e-48	0	ABHD2
1.04304e-52	0.298222	0.558	0.47	3.33261e-48	0	RAB11FIP1
1.07607e-52	0.34257	0.308	0.233	3.43815e-48	0	DLG5
1.446e-52	0.340763	0.686	0.594	4.62011e-48	0	MAML2
2.17782e-52	0.289062	0.364	0.286	6.95836e-48	0	ISCA1
2.98041e-52	0.287451	0.345	0.269	9.52271e-48	0	COPS9
5.45974e-52	0.31524	0.596	0.493	1.74444e-47	0	FAR2
4.72057e-51	0.320838	0.484	0.405	1.50827e-46	0	DIP2B
8.11884e-51	0.308997	0.488	0.416	2.59405e-46	0	ATF6
5.06158e-50	0.372458	0.492	0.428	1.61723e-45	0	PKN2
7.0531e-50	0.25756	0.504	0.415	2.25354e-45	0	STIM1
7.46136e-50	0.401302	0.368	0.295	2.38398e-45	0	SHB
1.11785e-48	0.26912	0.644	0.567	3.57165e-44	0	RAP1B
1.51256e-48	0.48729	0.53	0.46	4.83279e-44	0	MYO9A
2.36505e-48	0.33001	0.547	0.469	7.55658e-44	0	ATXN7
4.85796e-48	0.27381	0.328	0.251	1.55217e-43	0	ZFP36
7.49236e-48	0.331664	0.381	0.308	2.39388e-43	0	LOC610321
9.48812e-48	0.259055	0.477	0.399	3.03155e-43	0	SH3BGRL3
1.44641e-46	0.270168	0.356	0.283	4.62144e-42	0	LOC119866751
9.6863e-46	0.297171	0.3	0.232	3.09487e-41	0	RPGR
1.31132e-45	0.282907	0.336	0.266	4.18981e-41	0	GDAP2
3.77504e-45	0.266177	0.302	0.233	1.20616e-40	0	DCUN1D4
5.65673e-45	0.299723	0.603	0.528	1.80738e-40	0	B4GALT5
6.88019e-44	0.274366	0.408	0.339	2.19829e-39	0	PLEKHF2
1.15711e-41	0.264906	0.517	0.441	3.69708e-37	0	ZCCHC7
2.17306e-41	0.262301	0.334	0.269	6.94315e-37	0	EIF3J
4.9827e-41	0.338294	0.684	0.58	1.59202e-36	0	ADAMTS9
3.63291e-40	0.286371	0.316	0.25	1.16075e-35	0	PKD2
6.00164e-39	0.264181	0.544	0.485	1.91758e-34	0	ACTR2
1.34509e-38	0.392402	0.39	0.326	4.29771e-34	0	FNIP2
1.39886e-38	0.310073	0.35	0.286	4.46951e-34	0	TTF2
1.42031e-38	0.265235	0.403	0.336	4.53802e-34	0	MDH1
2.23399e-38	0.270673	0.317	0.255	7.13783e-34	0	SIAH1
4.09325e-38	0.492855	0.37	0.315	1.30783e-33	0	PRKDC
2.67952e-37	0.372762	0.346	0.289	8.56133e-33	0	ATRN
3.44537e-37	0.373477	0.474	0.419	1.10083e-32	0	RUSC2
5.36172e-37	0.311767	0.638	0.556	1.71312e-32	0	SORBS2
6.03694e-37	0.285241	0.348	0.282	1.92886e-32	0	MYO5B
1.47387e-35	0.300728	0.424	0.365	4.70915e-31	0	RASSF3
2.68285e-35	0.361855	0.444	0.385	8.57198e-31	0	INTS6
5.35494e-35	0.25555	0.34	0.28	1.71096e-30	0	UBAP2
1.77445e-34	0.27017	0.484	0.412	5.66955e-30	0	LOC100855540
3.25291e-34	0.35183	0.325	0.271	1.03934e-29	0	PTAR1
1.23016e-33	0.30399	0.44	0.378	3.93049e-29	0	PLPP1
1.31596e-33	0.287068	0.396	0.338	4.20463e-29	0	VEZT
1.38615e-33	0.35275	0.321	0.262	4.4289e-29	0	MACROD2
1.39794e-33	0.273072	0.38	0.324	4.46655e-29	0	USP33
1.94319e-29	0.300844	0.367	0.311	6.2087e-25	0	FOS
3.39208e-26	0.284304	0.623	0.569	1.0838e-21	0	TSC22D1
8.03435e-21	0.256999	0.394	0.355	2.56706e-16	0	CLASP1
8.82575e-20	0.25853	0.552	0.505	2.81991e-15	0	QKI
2.22986e-15	0.261196	0.518	0.485	7.12463e-11	0	NSD3
1.06222e-12	0.560776	0.312	0.29	3.39389e-08	0	PBX1
0	3.07042	0.835	0.35	0	1	RBFOX1
0	2.41445	0.542	0.086	0	1	AGMAT
0	2.35454	0.791	0.36	0	1	GPM6A
0	2.10375	0.967	0.686	0	1	WSB1
0	1.95971	0.746	0.413	0	1	CD44
0	1.86998	0.662	0.328	0	1	GMDS
0	1.80402	0.713	0.263	0	1	CD55
0	1.76616	0.621	0.222	0	1	SHTN1
0	1.76571	0.55	0.236	0	1	PDE1A
0	1.75446	0.424	0.103	0	1	GREM2
0	1.68248	0.37	0.12	0	1	CHRM3
0	1.67734	0.804	0.494	0	1	FAM135A
0	1.6707	0.593	0.289	0	1	TANC2
0	1.66581	0.569	0.168	0	1	SLC6A11
0	1.6283	0.686	0.268	0	1	PLA2R1
0	1.62554	0.519	0.138	0	1	LOC111098116
0	1.60748	0.619	0.282	0	1	NSUN7
0	1.59587	0.781	0.373	0	1	PODXL
0	1.57251	0.623	0.232	0	1	ATP6V0A4
0	1.5701	0.596	0.292	0	1	MCU
0	1.54184	0.693	0.278	0	1	FHL2
0	1.53952	0.535	0.15	0	1	ATP6V0D2
0	1.52494	0.629	0.298	0	1	CTNNA3
0	1.50438	0.649	0.318	0	1	PIK3CB
0	1.4975	0.596	0.257	0	1	EXPH5
0	1.49327	0.39	0.096	0	1	NEBL
0	1.4825	0.833	0.499	0	1	ITGA6
0	1.46935	0.831	0.533	0	1	SORBS2
0	1.46448	0.711	0.438	0	1	OSMR
0	1.46443	0.555	0.192	0	1	SLC40A1
0	1.45851	0.425	0.106	0	1	DSG3
0	1.4545	0.886	0.532	0	1	FMR1
0	1.44572	0.667	0.361	0	1	PTPRK
0	1.43983	0.52	0.227	0	1	PRLR
0	1.41477	0.522	0.261	0	1	EFNA5
0	1.4137	0.676	0.4	0	1	MGAT4A
0	1.40903	0.499	0.235	0	1	DUT
0	1.40488	0.74	0.487	0	1	LRRFIP2
0	1.39899	0.448	0.129	0	1	UPK3B
0	1.38799	0.832	0.569	0	1	SMG1
0	1.38011	0.648	0.414	0	1	ARL15
0	1.36055	0.539	0.201	0	1	LOC119863982
0	1.35585	0.505	0.174	0	1	DMD
0	1.35436	0.383	0.114	0	1	ATG9B
0	1.35357	0.448	0.12	0	1	ANKH
0	1.35115	0.634	0.343	0	1	DAAM1
0	1.33943	0.546	0.274	0	1	SWAP70
0	1.33701	0.375	0.08	0	1	ITGB6
0	1.3357	0.306	0.046	0	1	LOC111098070
0	1.33537	0.737	0.441	0	1	LOC119864243
0	1.32714	0.534	0.203	0	1	FMN1
0	1.31218	0.688	0.353	0	1	KIF5C
0	1.30611	0.73	0.428	0	1	RANBP17
0	1.30228	0.672	0.328	0	1	DNAH14
0	1.28056	0.716	0.417	0	1	GCNT1
0	1.27779	0.376	0.13	0	1	LOC119874183
0	1.27514	0.553	0.244	0	1	COBL
0	1.27419	0.601	0.303	0	1	UPP1
0	1.27064	0.506	0.184	0	1	COPG2
0	1.2638	0.485	0.201	0	1	PDZD2
0	1.26229	0.528	0.228	0	1	MTA3
0	1.25693	0.546	0.304	0	1	NAALADL2
0	1.25012	0.455	0.151	0	1	PDGFC
0	1.2498	0.308	0.07	0	1	LOC102153836
0	1.24411	0.943	0.656	0	1	CTBS
0	1.23399	0.585	0.329	0	1	TINAGL1
0	1.22994	0.57	0.257	0	1	PKP2
0	1.22419	0.663	0.385	0	1	SRPK2
0	1.21845	0.747	0.383	0	1	LMO7
0	1.21204	0.474	0.137	0	1	PKP1
0	1.2097	0.531	0.239	0	1	MOB3B
0	1.19762	0.315	0.11	0	1	GPNMB
0	1.19674	0.568	0.248	0	1	LAMA1
0	1.19509	0.413	0.122	0	1	RTP4
0	1.18983	0.665	0.382	0	1	DSP
0	1.18243	0.651	0.4	0	1	DAG1
0	1.17475	0.677	0.412	0	1	EPHA6
0	1.1742	0.366	0.092	0	1	LOC100686848
0	1.17377	0.787	0.566	0	1	EZR
0	1.17132	0.46	0.161	0	1	TTC39A
0	1.17007	0.682	0.368	0	1	CD47
0	1.16489	0.41	0.165	0	1	FAR1
0	1.15698	0.858	0.626	0	1	RUFY3
0	1.15537	0.646	0.448	0	1	PARVA
0	1.14957	0.435	0.135	0	1	CHST15
0	1.14821	0.423	0.115	0	1	UNC13C
0	1.14612	0.618	0.409	0	1	FER
0	1.14515	0.618	0.304	0	1	GPRC5A
0	1.13898	0.555	0.308	0	1	DOCK4
0	1.13859	0.648	0.389	0	1	TET2
0	1.13471	0.482	0.217	0	1	SLC9A2
0	1.13018	0.694	0.538	0	1	TMCC1
0	1.12995	0.724	0.462	0	1	LRRFIP1
0	1.12659	0.578	0.331	0	1	AGAP1
0	1.12553	0.483	0.17	0	1	ITGB5
0	1.11893	0.549	0.246	0	1	TGM2
0	1.11694	0.635	0.404	0	1	RBM47
0	1.11688	0.71	0.454	0	1	LOC102155895
0	1.10531	0.701	0.488	0	1	LOC119866323
0	1.10436	0.703	0.512	0	1	RTN4
0	1.09029	0.515	0.197	0	1	SSPN
0	1.08842	0.412	0.122	0	1	OCLN
0	1.08344	0.633	0.33	0	1	BAIAP2L1
0	1.08336	0.536	0.275	0	1	MBNL3
0	1.0813	0.637	0.385	0	1	IL1RAP
0	1.07821	0.72	0.547	0	1	EML4
0	1.07695	0.58	0.356	0	1	LOC119876147
0	1.07166	0.676	0.487	0	1	ASAP1
0	1.07088	0.338	0.082	0	1	TTC39C
0	1.07057	0.458	0.208	0	1	WDR72
0	1.06342	0.627	0.385	0	1	CCDC50
0	1.05964	0.549	0.332	0	1	LOC106558638
0	1.05842	0.416	0.128	0	1	FRRS1
0	1.05636	0.418	0.123	0	1	MET
0	1.05264	0.451	0.225	0	1	PTGR1
0	1.04474	0.345	0.11	0	1	ERBB3
0	1.04012	0.757	0.558	0	1	NBEAL1
0	1.03917	0.618	0.346	0	1	ANKRD10
0	1.03867	0.467	0.237	0	1	SLC24A3
0	1.03307	0.558	0.317	0	1	CDH1
0	1.03114	0.631	0.375	0	1	PATJ
0	1.02651	0.515	0.269	0	1	PLAGL1
0	1.02645	0.356	0.131	0	1	ITGA2
0	1.01602	0.643	0.383	0	1	ABAT
0	1.01045	0.579	0.351	0	1	AMD1
0	1.00965	0.91	0.795	0	1	AHNAK
0	1.00386	0.454	0.2	0	1	SLC25A12
0	1.00193	0.494	0.249	0	1	NCK2
0	1.00066	0.351	0.104	0	1	ANKS1B
0	0.997605	0.325	0.088	0	1	ANXA8L1
0	0.996605	0.361	0.116	0	1	DCLRE1C
0	0.995263	0.616	0.419	0	1	DOCK1
0	0.992779	0.333	0.101	0	1	LOC119874271
0	0.991533	0.433	0.202	0	1	TNK2
0	0.990915	0.489	0.231	0	1	TBC1D30
0	0.989457	0.663	0.447	0	1	KIF13B
0	0.988606	0.527	0.245	0	1	ITGB4
0	0.981627	0.369	0.1	0	1	FAM160A1
0	0.979085	0.424	0.177	0	1	DSC3
0	0.978912	0.402	0.121	0	1	SEMA4B
0	0.978359	0.676	0.484	0	1	DMXL1
0	0.973077	0.527	0.266	0	1	DOCK3
0	0.973001	0.542	0.329	0	1	OXSR1
0	0.969329	0.51	0.285	0	1	TBC1D4
0	0.96061	0.455	0.213	0	1	EIF2B3
0	0.951144	0.722	0.54	0	1	TRIP12
0	0.950613	0.364	0.139	0	1	DNAH6
0	0.948864	0.361	0.141	0	1	BARX2
0	0.946549	0.534	0.307	0	1	TET1
0	0.946498	0.726	0.553	0	1	BBX
0	0.943214	0.631	0.405	0	1	CLDN4
0	0.939466	0.356	0.121	0	1	TFAP2C
0	0.934678	0.799	0.673	0	1	MAGI1
0	0.923138	0.408	0.193	0	1	WSCD2
0	0.921657	0.386	0.132	0	1	AFAP1L2
0	0.920471	0.566	0.336	0	1	MPP6
0	0.920085	0.536	0.31	0	1	TEAD4
0	0.919346	0.658	0.463	0	1	FRS2
0	0.914449	0.733	0.564	0	1	KMT2C
0	0.91354	0.379	0.127	0	1	NIPAL2
0	0.903917	0.413	0.167	0	1	CCDC73
0	0.902291	0.337	0.117	0	1	LOC111095289
0	0.900672	0.462	0.236	0	1	BTBD10
0	0.896347	0.366	0.131	0	1	GCM1
0	0.89485	0.399	0.153	0	1	LRRK1
0	0.882538	0.325	0.105	0	1	WNK2
0	0.864071	0.455	0.215	0	1	DSC2
0	0.854156	0.394	0.163	0	1	LOC102151812
0	0.847283	0.585	0.337	0	1	CXADR
0	0.846207	0.678	0.472	0	1	TMCC3
0	0.844656	0.343	0.133	0	1	ABHD12
0	0.843524	0.498	0.263	0	1	SATB1
0	0.835238	0.727	0.547	0	1	TJP2
0	0.835049	0.448	0.22	0	1	LOC484933
0	0.829663	0.315	0.098	0	1	LOC119876782
0	0.819265	0.846	0.726	0	1	CAST
0	0.8079	0.402	0.174	0	1	RASEF
0	0.805861	0.31	0.099	0	1	GARNL3
0	0.791055	0.339	0.122	0	1	SNX10
0	0.789352	0.352	0.143	0	1	DENND1B
0	0.78678	0.327	0.115	0	1	LOC119863995
0	0.751243	0.311	0.096	0	1	LOC111097691
0	0.717776	0.572	0.308	0	1	NAA16
0	0.684408	0.899	0.737	0	1	KRT7
1.64121e-307	0.897061	0.512	0.288	5.24384e-303	1	FGD6
3.3891e-306	0.817321	0.446	0.22	1.08285e-301	1	DSG2
1.21139e-304	1.01778	0.32	0.127	3.8705e-300	1	ABCC5
1.52462e-302	0.709204	0.32	0.127	4.87131e-298	1	LOC102153619
1.14389e-300	0.845913	0.651	0.47	3.65483e-296	1	PUM1
1.66125e-300	1.23234	0.57	0.374	5.30784e-296	1	DGKH
1.96473e-300	0.907002	0.329	0.133	6.27752e-296	1	KCTD7
3.57536e-298	0.908676	0.444	0.221	1.14236e-293	1	WEE1
5.76131e-297	0.948472	0.738	0.609	1.8408e-292	1	WWOX
7.06859e-297	0.758355	0.802	0.67	2.25849e-292	1	CD9
2.88242e-293	0.784431	0.412	0.199	9.20963e-289	1	DGKA
7.84558e-293	0.823936	0.322	0.131	2.50674e-288	1	SNTB1
2.24675e-290	0.804157	0.359	0.158	7.17859e-286	1	LOC102156006
2.81327e-290	0.955037	0.585	0.388	8.98869e-286	1	FBXW7
1.17837e-289	0.670249	0.311	0.123	3.76502e-285	1	EVL
5.93824e-287	0.722096	0.325	0.132	1.89733e-282	1	LZTR1
3.85788e-286	0.860716	0.503	0.289	1.23263e-281	1	FNBP1L
5.07277e-286	0.870609	0.471	0.259	1.6208e-281	1	CEP83
2.16378e-284	0.945957	0.529	0.305	6.91348e-280	1	PRPF39
1.61819e-279	0.897087	0.572	0.369	5.17028e-275	1	PPP1R12B
1.02645e-277	0.898269	0.497	0.292	3.27962e-273	1	CSNK1G1
1.23552e-277	0.816851	0.521	0.306	3.94761e-273	1	IGF2BP3
1.22445e-275	0.913902	0.615	0.434	3.91223e-271	1	HERC4
5.76812e-275	0.738899	0.694	0.499	1.84297e-270	1	DOCK5
6.21105e-274	0.752577	0.758	0.575	1.98449e-269	1	RBM25
1.27378e-273	0.714821	0.339	0.147	4.06987e-269	1	LLGL2
3.02866e-272	0.902059	0.608	0.44	9.67688e-268	1	DENND1A
1.05148e-271	0.755022	0.447	0.227	3.35959e-267	1	B4GALT6
1.25599e-267	0.856092	0.52	0.312	4.01302e-263	1	RASA2
6.14962e-267	0.894407	0.613	0.419	1.96486e-262	1	ABLIM1
1.73985e-266	0.866594	0.554	0.354	5.55899e-262	1	TBC1D5
2.09481e-266	0.721216	0.323	0.138	6.69314e-262	1	GRHL1
1.82426e-263	0.843594	0.752	0.565	5.82871e-259	1	OGT
2.47996e-263	0.81189	0.611	0.413	7.92372e-259	1	N4BP2
5.94498e-262	0.843907	0.648	0.442	1.89948e-257	1	VGLL3
7.15851e-262	0.871615	0.508	0.305	2.28721e-257	1	USP25
2.11507e-261	0.878916	0.663	0.502	6.75787e-257	1	MDFIC
2.63569e-261	0.854347	0.514	0.306	8.4213e-257	1	SLC11A2
2.20049e-259	0.761852	0.479	0.261	7.03078e-255	1	TP63
4.72513e-259	0.806264	0.472	0.268	1.50973e-254	1	MYO5B
7.18698e-259	0.957	0.793	0.724	2.29631e-254	1	CTNNA1
1.17764e-258	0.85363	0.56	0.369	3.76267e-254	1	TLK1
6.61027e-258	0.74136	0.759	0.628	2.11205e-253	1	GOLGA4
6.90066e-258	0.714637	0.713	0.504	2.20483e-253	1	GREB1L
7.66839e-257	0.696126	0.419	0.214	2.45013e-252	1	TOPAZ1
3.70328e-254	0.681902	0.726	0.552	1.18323e-249	1	FGD4
5.6796e-252	0.747642	0.339	0.154	1.81469e-247	1	PARP4
6.72607e-250	0.740374	0.603	0.403	2.14905e-245	1	OAT
7.77426e-250	0.749898	0.542	0.329	2.48395e-245	1	ANXA4
1.12344e-249	0.700417	0.376	0.185	3.5895e-245	1	DTX2
1.20352e-249	0.710851	0.319	0.139	3.84538e-245	1	ARHGAP32
7.97417e-247	0.808193	0.553	0.359	2.54783e-242	1	VPS13C
2.26767e-246	0.804256	0.739	0.622	7.24542e-242	1	RAPGEF2
3.89353e-246	0.756456	0.459	0.257	1.24402e-241	1	TUBB6
1.23041e-245	0.854141	0.412	0.217	3.9313e-241	1	SRGAP1
4.995e-244	0.835026	0.379	0.19	1.59595e-239	1	CTNS
2.35026e-242	0.832299	0.425	0.229	7.50933e-238	1	LURAP1L
5.64659e-242	0.689278	0.415	0.216	1.80414e-237	1	LYN
1.67893e-241	0.9849	0.47	0.276	5.36436e-237	1	SAMD12
2.05419e-241	0.830441	0.576	0.39	6.56334e-237	1	LRBA
9.41794e-241	0.908023	0.541	0.354	3.00913e-236	1	PEAK1
8.98307e-240	0.721508	0.399	0.202	2.87018e-235	1	SH3BP5
1.76641e-239	1.07903	0.514	0.321	5.64385e-235	1	JAZF1
7.99644e-237	0.913028	0.478	0.29	2.55494e-232	1	OPHN1
1.3338e-236	0.748113	0.466	0.27	4.26164e-232	1	UBAC2
1.01398e-234	0.875445	0.729	0.622	3.23976e-230	1	DIAPH2
4.09797e-234	0.759218	0.7	0.548	1.30934e-229	1	TPD52
4.67441e-234	0.803857	0.66	0.513	1.49352e-229	1	NR6A1
5.5737e-234	0.831912	0.604	0.415	1.78085e-229	1	CAMK2D
8.04547e-234	0.879958	0.571	0.4	2.57061e-229	1	PLEKHM3
9.90822e-234	0.806439	0.458	0.264	3.16578e-229	1	ZBTB41
8.60121e-233	0.717809	0.644	0.467	2.74817e-228	1	LGALS3
1.55674e-231	0.817774	0.59	0.422	4.97395e-227	1	BTBD9
2.1246e-231	0.829081	0.438	0.249	6.78832e-227	1	DOCK7
7.41551e-231	0.635968	0.446	0.24	2.36933e-226	1	GALNT3
6.7715e-227	0.723637	0.394	0.203	2.16356e-222	1	PFKFB3
5.22103e-226	0.736344	0.482	0.287	1.66817e-221	1	ARAP1
4.51038e-224	0.669811	0.359	0.177	1.44111e-219	1	SNX7
9.26206e-224	0.764328	0.548	0.365	2.95932e-219	1	FOXN3
1.01562e-223	0.903987	0.642	0.443	3.24502e-219	1	SRSF2
1.66047e-223	0.812912	0.432	0.241	5.30537e-219	1	ACTN1
1.30959e-222	0.807295	0.473	0.277	4.18427e-218	1	ADAMTS3
3.74134e-222	0.868084	0.378	0.194	1.1954e-217	1	ACSL1
1.68111e-221	0.752216	0.76	0.626	5.3713e-217	1	ELF1
3.45261e-221	0.61519	0.752	0.632	1.10314e-216	1	PUM2
5.45837e-221	0.933844	0.375	0.195	1.744e-216	1	TCF7L1
5.69813e-221	0.933228	0.629	0.479	1.82061e-216	1	JAK2
4.8928e-220	0.6779	0.345	0.168	1.5633e-215	1	ST8SIA6
8.09614e-220	0.768598	0.42	0.234	2.5868e-215	1	RNF169
1.36837e-217	0.647764	0.314	0.145	4.37208e-213	1	LRRC28
1.83875e-217	0.803505	0.582	0.402	5.87499e-213	1	PDCD6IP
1.21375e-215	0.800733	0.599	0.449	3.87804e-211	1	NUDT3
2.85843e-215	0.680772	0.337	0.162	9.13296e-211	1	ATP11A
4.56701e-215	0.358881	0.556	0.346	1.4592e-210	1	RRAS2
6.8367e-215	0.731724	0.461	0.268	2.18439e-210	1	S100A14
4.74948e-214	1.0513	0.465	0.272	1.51751e-209	1	RSRP1
9.00386e-214	0.739031	0.382	0.201	2.87682e-209	1	CCND3
1.36814e-213	0.709142	0.544	0.359	4.37134e-209	1	VPS54
3.19296e-213	0.579158	0.606	0.403	1.02018e-208	1	NAV2
5.39554e-213	0.751019	0.546	0.366	1.72393e-208	1	VPS13A
9.01769e-213	0.675334	0.328	0.156	2.88124e-208	1	CENPP
2.01163e-212	0.789513	0.553	0.385	6.42735e-208	1	RPS6KC1
2.39531e-212	0.864486	0.566	0.386	7.65326e-208	1	SP1
9.71869e-211	0.740016	0.386	0.206	3.10522e-206	1	FAM83B
1.05963e-209	0.736114	0.474	0.294	3.38562e-205	1	SIPA1L3
4.35831e-208	0.77199	0.43	0.244	1.39252e-203	1	ALCAM
4.40592e-208	0.578658	0.306	0.142	1.40773e-203	1	LOC106560154
4.46039e-208	0.75078	0.606	0.434	1.42514e-203	1	ARHGAP12
1.61739e-206	0.665463	0.568	0.368	5.16772e-202	1	LOC102157361
4.52506e-206	0.787759	0.622	0.46	1.4458e-201	1	SESN1
7.90556e-205	0.760563	0.567	0.4	2.52591e-200	1	USP6NL
2.47804e-204	0.729381	0.44	0.264	7.91759e-200	1	DNAJC24
5.58279e-204	0.708854	0.607	0.453	1.78376e-199	1	MYO9A
2.63288e-203	0.598063	0.656	0.463	8.41232e-199	1	TFAP2A
4.42064e-202	1.04283	0.496	0.316	1.41244e-197	1	ST6GAL1
2.88401e-201	0.610842	0.327	0.16	9.21471e-197	1	LOC102152749
1.25332e-200	0.711918	0.613	0.44	4.00448e-196	1	PAN3
1.88386e-200	0.697047	0.327	0.16	6.01911e-196	1	ABCG2
1.04142e-199	0.715419	0.475	0.291	3.32745e-195	1	SSBP3
3.9054e-197	0.710484	0.389	0.214	1.24782e-192	1	HK1
5.81196e-197	0.635516	0.761	0.645	1.85698e-192	1	DPYD
6.18032e-197	0.735127	0.672	0.564	1.97467e-192	1	EXOC6B
2.53503e-196	0.848566	0.445	0.27	8.09968e-192	1	PLA2G4A
3.7089e-196	0.584384	0.354	0.184	1.18503e-191	1	TRAPPC9
5.16146e-195	0.726281	0.616	0.463	1.64914e-190	1	MAGI3
5.16153e-195	0.649633	0.423	0.243	1.64916e-190	1	PAK1
8.14218e-195	0.635158	0.612	0.421	2.60151e-190	1	CABLES1
1.16699e-194	0.937898	0.428	0.253	3.72866e-190	1	IL1R2
5.5633e-194	0.770221	0.551	0.365	1.77753e-189	1	ARGLU1
1.49312e-189	0.711348	0.483	0.302	4.77067e-185	1	CMTM8
1.81612e-188	0.656332	0.383	0.214	5.80267e-184	1	WWC3
1.86048e-187	0.818225	0.531	0.376	5.94441e-183	1	EPC1
6.17265e-187	0.766993	0.555	0.4	1.97222e-182	1	DIP2B
9.79324e-187	0.604977	0.323	0.161	3.12904e-182	1	TBC1D8
1.1427e-186	0.722485	0.511	0.339	3.65106e-182	1	PRKN
2.38684e-186	0.636428	0.692	0.553	7.6262e-182	1	PARD3B
8.10552e-186	0.706678	0.495	0.318	2.5898e-181	1	ABLIM3
5.65347e-185	0.65691	0.654	0.513	1.80634e-180	1	MAGI2
6.75326e-184	0.784606	0.343	0.178	2.15773e-179	1	BHLHE41
5.59364e-183	0.709029	0.52	0.36	1.78722e-178	1	FOXJ3
5.91069e-183	0.671273	0.409	0.238	1.88852e-178	1	MYO3B
8.79857e-183	0.681626	0.64	0.508	2.81123e-178	1	SCARB2
5.45237e-182	0.851991	0.328	0.167	1.74209e-177	1	HMGN3
1.05767e-181	0.573686	0.319	0.159	3.37936e-177	1	CYRIB
2.82839e-181	0.704578	0.587	0.437	9.03698e-177	1	NCOA3
2.39288e-180	0.724335	0.592	0.434	7.6455e-176	1	ARHGEF3
6.71853e-179	0.667101	0.355	0.191	2.14664e-174	1	INF2
4.5409e-176	0.700015	0.452	0.275	1.45086e-171	1	GNAI1
2.09009e-174	0.629948	0.403	0.237	6.67804e-170	1	SHQ1
5.82044e-173	0.698412	0.666	0.562	1.85969e-168	1	SEPTIN7
2.82535e-172	0.772262	0.616	0.486	9.02728e-168	1	RALA
1.0719e-170	0.624186	0.361	0.196	3.42482e-166	1	C2CD2
1.65492e-170	0.634871	0.331	0.18	5.28764e-166	1	STRBP
1.50608e-169	0.696382	0.699	0.588	4.81208e-165	1	PLS3
2.9484e-169	0.675018	0.352	0.195	9.42044e-165	1	LIPH
5.23397e-169	0.816002	0.612	0.476	1.67231e-164	1	IMMP2L
1.76149e-168	0.629223	0.424	0.252	5.62814e-164	1	MED12L
2.34311e-168	0.686173	0.611	0.477	7.48647e-164	1	MYO10
6.37072e-168	0.609979	0.83	0.708	2.03551e-163	1	SLC20A1
1.03112e-167	0.696534	0.381	0.22	3.29452e-163	1	ZNF462
3.40236e-167	0.753791	0.486	0.325	1.08709e-162	1	RAD51B
6.96021e-167	0.741749	0.541	0.406	2.22386e-162	1	SOS1
9.25792e-167	0.736823	0.731	0.635	2.958e-162	1	BCAS3
2.16587e-166	0.646081	0.612	0.467	6.92019e-162	1	RAB11FIP1
2.61263e-166	0.705382	0.403	0.236	8.34763e-162	1	SAMD4A
2.76773e-166	0.610254	0.321	0.169	8.84318e-162	1	AHCYL2
1.46628e-165	0.72164	0.619	0.511	4.68491e-161	1	EXOC4
8.00974e-165	0.612243	0.445	0.269	2.55919e-160	1	SATB2
8.3295e-165	0.641858	0.343	0.186	2.66136e-160	1	SYNJ1
3.28417e-164	0.626396	0.644	0.517	1.04933e-159	1	TBL1XR1
3.70416e-164	0.620472	0.554	0.406	1.18352e-159	1	CNOT1
5.34507e-164	0.623219	0.401	0.231	1.7078e-159	1	KRT19
8.71248e-164	0.694571	0.564	0.431	2.78372e-159	1	MAP2K4
2.61539e-163	0.696975	0.471	0.304	8.35644e-159	1	KBTBD6
9.00072e-163	0.669103	0.458	0.292	2.87582e-158	1	SFMBT2
1.77385e-162	0.742245	0.552	0.388	5.66763e-158	1	SRSF4
2.76977e-162	0.585959	0.317	0.162	8.8497e-158	1	FAM189A2
5.09674e-162	0.718418	0.566	0.416	1.62846e-157	1	GPCPD1
1.07811e-161	0.627429	0.317	0.167	3.44467e-157	1	MLF1
5.85745e-161	0.621698	0.502	0.345	1.87151e-156	1	DNM2
8.57137e-161	0.71522	0.568	0.434	2.73864e-156	1	MAP4
1.21581e-160	0.626491	0.583	0.438	3.88464e-156	1	CTNND1
3.51309e-160	0.482903	0.347	0.187	1.12247e-155	1	LOC102151865
5.63335e-160	0.650581	0.581	0.428	1.79991e-155	1	MARCHF7
1.13526e-159	0.735825	0.41	0.247	3.62727e-155	1	BIN2
1.35462e-159	0.756049	0.49	0.339	4.32813e-155	1	NXN
1.55735e-159	0.709607	0.474	0.318	4.9759e-155	1	PHF14
3.06758e-159	0.697866	0.574	0.44	9.80122e-155	1	SH3RF1
3.22189e-158	0.79731	0.677	0.584	1.02943e-153	1	MYO1E
5.12307e-158	0.69416	0.435	0.278	1.63687e-153	1	RNLS
2.96024e-157	0.586224	0.334	0.183	9.45827e-153	1	GOLGA1
2.84574e-156	0.461242	0.303	0.154	9.09242e-152	1	HSPG2
9.07765e-156	0.674978	0.557	0.405	2.9004e-151	1	ANKIB1
1.22747e-155	0.588248	0.72	0.632	3.9219e-151	1	AKAP13
4.81198e-154	0.675446	0.476	0.323	1.53748e-149	1	ATXN7L1
5.00287e-153	0.632118	0.525	0.376	1.59847e-148	1	CLIP1
2.55963e-152	0.645808	0.524	0.357	8.17828e-148	1	VAV3
2.64815e-152	0.481635	0.681	0.545	8.46112e-148	1	NEDD4L
9.5451e-152	1.29086	0.666	0.66	3.04976e-147	1	LOC119876281
1.11297e-149	0.624748	0.637	0.513	3.55604e-145	1	PAWR
1.45723e-149	0.677012	0.607	0.459	4.65601e-145	1	SOAT1
6.44431e-149	0.644576	0.419	0.27	2.05902e-144	1	STRN
1.73561e-148	0.646954	0.434	0.279	5.54545e-144	1	RCAN3
2.42101e-148	0.725085	0.565	0.412	7.73538e-144	1	SREK1
1.45064e-147	0.486541	0.413	0.243	4.63494e-143	1	DAB2
9.45629e-147	0.616682	0.479	0.326	3.02138e-142	1	ARHGAP17
2.35404e-146	0.552867	0.4	0.239	7.52139e-142	1	RIPOR3
4.69666e-145	0.623931	0.303	0.164	1.50063e-140	1	TMED8
6.4446e-144	0.561093	0.675	0.572	2.05912e-139	1	MYO1D
6.51782e-144	0.604468	0.542	0.406	2.08251e-139	1	SUCLG2
1.23839e-143	0.626821	0.315	0.172	3.95677e-139	1	MSANTD2
1.9429e-143	0.509495	0.309	0.169	6.20775e-139	1	RNF41
1.96646e-143	0.566055	0.417	0.258	6.28304e-139	1	SH3D21
7.23761e-143	0.627961	0.518	0.372	2.31249e-138	1	UBE4B
7.99486e-143	0.653572	0.361	0.217	2.55444e-138	1	ZCCHC2
3.95747e-142	0.621194	0.573	0.443	1.26445e-137	1	PARD3
9.20673e-142	0.589438	0.362	0.215	2.94164e-137	1	NLK
2.45258e-141	0.618785	0.691	0.589	7.83625e-137	1	MBNL1
2.49303e-141	0.576237	0.554	0.392	7.96547e-137	1	PDE7A
4.07958e-140	0.58096	0.367	0.218	1.30347e-135	1	LARGE1
6.53226e-139	0.593805	0.337	0.192	2.08712e-134	1	PCSK7
1.20271e-138	0.753057	0.57	0.436	3.84278e-134	1	APBB2
4.88372e-138	0.60867	0.356	0.212	1.5604e-133	1	EIF2AK4
6.42543e-138	0.62494	0.588	0.459	2.05299e-133	1	BIRC6
1.16402e-137	0.623661	0.83	0.743	3.71916e-133	1	DDX17
1.93725e-137	0.610039	0.567	0.433	6.18972e-133	1	RC3H1
3.94472e-137	0.533857	0.348	0.201	1.26038e-132	1	CCDC66
4.07737e-137	0.599925	0.378	0.23	1.30276e-132	1	EXOC1
1.63196e-136	0.578425	0.655	0.536	5.21427e-132	1	JMJD1C
4.20637e-136	0.484998	0.317	0.178	1.34398e-131	1	CYFIP1
9.87571e-136	0.582765	0.412	0.267	3.15539e-131	1	SH3BP4
1.05795e-135	0.601119	0.421	0.267	3.38026e-131	1	CYTH3
2.1344e-135	0.655261	0.491	0.346	6.81962e-131	1	KIAA1109
2.66613e-135	0.6277	0.412	0.267	8.51857e-131	1	PRKCI
1.2726e-134	0.618872	0.35	0.209	4.06607e-130	1	CYLD
1.92675e-134	0.520555	0.633	0.494	6.15616e-130	1	TUFT1
1.36725e-133	0.574837	0.466	0.324	4.36851e-129	1	VWA8
1.72652e-133	0.622001	0.333	0.195	5.51641e-129	1	SMARCA2
2.69467e-133	0.583163	0.447	0.297	8.60973e-129	1	KIAA1328
3.55521e-132	0.570241	0.315	0.177	1.13592e-127	1	HNRNPLL
1.68665e-131	0.745416	0.437	0.293	5.389e-127	1	PTPN13
4.55008e-131	0.58774	0.652	0.551	1.4538e-126	1	ITPR2
1.59093e-130	0.492496	0.339	0.195	5.08318e-126	1	PKP4
3.05521e-130	0.656925	0.674	0.566	9.76172e-126	1	GAB2
4.44488e-130	0.580293	0.452	0.309	1.42018e-125	1	MICU1
2.52e-129	0.598673	0.303	0.171	8.05167e-125	1	SLC7A3
3.0738e-129	0.56503	0.466	0.323	9.8211e-125	1	PTK2
3.7053e-129	0.565269	0.649	0.549	1.18388e-124	1	ITCH
4.36211e-128	0.496449	0.777	0.648	1.39374e-123	1	GATA2
9.90677e-128	0.647655	0.59	0.483	3.16531e-123	1	NCOA2
1.53535e-127	0.623213	0.467	0.317	4.90559e-123	1	MYO6
2.76736e-127	0.821363	0.431	0.282	8.84198e-123	1	SRSF7
4.6331e-127	0.737404	0.351	0.211	1.48032e-122	1	CD24
5.81212e-127	0.461702	0.303	0.17	1.85703e-122	1	PTDSS1
2.20588e-126	0.580079	0.317	0.182	7.04802e-122	1	RAB12
1.04278e-125	0.598005	0.417	0.276	3.33177e-121	1	NT5C2
4.96673e-125	0.573756	0.445	0.301	1.58692e-120	1	CSTF3
1.21618e-124	0.668433	0.599	0.464	3.88583e-120	1	SLC25A36
1.3162e-124	0.430214	0.817	0.767	4.20538e-120	1	TEAD1
5.71718e-124	0.504829	0.409	0.26	1.8267e-119	1	R3HDM2
8.80194e-124	0.559047	0.622	0.502	2.81231e-119	1	PCNX1
3.13576e-123	0.649255	0.304	0.174	1.00191e-118	1	POGK
4.39901e-123	0.557564	0.614	0.497	1.40553e-118	1	UBR2
5.95312e-123	0.560795	0.342	0.207	1.90208e-118	1	UBXN8
9.38246e-123	0.526666	0.488	0.337	2.99779e-118	1	ZFHX3
1.58557e-122	0.491139	0.726	0.622	5.06607e-118	1	ELL2
3.11948e-122	0.513039	0.407	0.26	9.96706e-118	1	TEAD3
1.01482e-121	0.499196	0.34	0.204	3.24244e-117	1	NINL
6.09438e-121	0.679239	0.313	0.184	1.94722e-116	1	CACHD1
7.89149e-121	0.41423	0.329	0.19	2.52141e-116	1	RIC3
7.95581e-121	0.531064	0.411	0.267	2.54196e-116	1	CDC42BPG
9.65643e-121	0.459895	0.302	0.169	3.08533e-116	1	FAM110B
1.00758e-120	0.643642	0.385	0.243	3.21932e-116	1	PNN
2.25417e-120	0.586546	0.374	0.239	7.20229e-116	1	AGTPBP1
4.18029e-120	0.524044	0.321	0.189	1.33565e-115	1	OLA1
7.76321e-120	0.559334	0.415	0.28	2.48042e-115	1	NFATC3
3.74172e-119	0.686589	0.403	0.266	1.19552e-114	1	RBSN
5.08699e-119	0.59907	0.49	0.35	1.62534e-114	1	CAPG
5.14179e-119	0.500482	0.304	0.176	1.64285e-114	1	KCNQ1
7.40672e-119	0.632986	0.503	0.37	2.36652e-114	1	FHIT
9.66167e-119	0.593494	0.375	0.233	3.087e-114	1	SMAD5
1.17752e-118	0.365783	0.871	0.781	3.76228e-114	1	KRT18
3.17064e-118	0.641278	0.303	0.177	1.01305e-113	1	CCDC3
4.53891e-118	0.359765	0.881	0.836	1.45023e-113	1	C1H9orf3
4.72104e-118	0.55296	0.498	0.367	1.50842e-113	1	ATP9B
8.60242e-118	0.540304	0.356	0.217	2.74856e-113	1	SCPEP1
5.22328e-117	0.453785	0.791	0.711	1.66889e-112	1	SRRM2
5.31813e-117	0.614319	0.442	0.302	1.69919e-112	1	PARD6B
8.19702e-117	0.3667	0.867	0.75	2.61903e-112	1	LRP2
9.38148e-117	0.582623	0.467	0.337	2.99748e-112	1	ZNF407
1.07181e-116	0.554064	0.372	0.239	3.42454e-112	1	VPS37B
1.21618e-116	0.606565	0.502	0.36	3.88583e-112	1	MAT2A
1.54815e-116	0.520777	0.577	0.458	4.94648e-112	1	RBM6
3.03405e-116	0.540237	0.357	0.225	9.69408e-112	1	R3HCC1L
3.25302e-116	0.531019	0.635	0.541	1.03937e-111	1	UBR5
1.00449e-115	0.57342	0.3	0.174	3.20945e-111	1	SFN
1.11254e-115	0.720618	0.481	0.347	3.55467e-111	1	SQSTM1
3.18546e-115	0.480865	0.842	0.77	1.01779e-110	1	SEMA6D
6.88959e-115	0.454485	0.558	0.417	2.20129e-110	1	KIAA0232
1.21208e-114	0.496351	0.417	0.278	3.87271e-110	1	ATXN10
1.4214e-114	0.543638	0.469	0.329	4.54152e-110	1	PREX1
2.62883e-114	0.533775	0.336	0.205	8.39938e-110	1	TASP1
2.79296e-114	0.557396	0.522	0.395	8.9238e-110	1	ANXA2
3.02832e-114	0.678021	0.526	0.394	9.67579e-110	1	SRSF5
5.21442e-114	0.518516	0.486	0.348	1.66606e-109	1	MYCBP2
9.40308e-114	0.618748	0.45	0.32	3.00438e-109	1	TXNRD1
2.33268e-113	0.366458	0.758	0.652	7.45314e-109	1	DCLK2
3.89402e-113	0.595874	0.555	0.438	1.24418e-108	1	FBXL17
9.17827e-112	0.570441	0.555	0.423	2.93255e-107	1	SNRK
1.67805e-111	0.757973	0.512	0.399	5.36153e-107	1	PPP3CA
3.2714e-111	0.593478	0.44	0.307	1.04525e-106	1	TFCP2
6.2637e-111	0.745448	0.347	0.216	2.00132e-106	1	MEST
6.89015e-111	0.577218	0.51	0.373	2.20147e-106	1	HNRNPA3
1.50908e-110	0.555741	0.53	0.412	4.82165e-106	1	MARK3
1.56955e-110	0.554321	0.454	0.321	5.01487e-106	1	OSBPL9
2.57096e-110	0.51319	0.57	0.45	8.21446e-106	1	WASL
2.69866e-110	0.57275	0.75	0.658	8.6225e-106	1	RBM39
4.55592e-110	0.586589	0.558	0.452	1.45566e-105	1	SCMH1
5.61784e-110	0.456212	0.336	0.208	1.79496e-105	1	RABGEF1
7.31272e-110	0.534183	0.538	0.418	2.33649e-105	1	MLLT10
1.34711e-109	0.518448	0.455	0.323	4.30414e-105	1	CHMP4B
2.68011e-109	0.547321	0.464	0.335	8.56322e-105	1	TBC1D12
3.14722e-109	0.509032	0.359	0.23	1.00557e-104	1	PDSS2
2.66096e-108	0.551579	0.55	0.431	8.50203e-104	1	RBFOX2
5.19114e-108	0.451984	0.572	0.453	1.65862e-103	1	PDLIM5
7.91656e-108	0.551948	0.492	0.371	2.52942e-103	1	PIAS1
1.42646e-107	0.493527	0.375	0.245	4.55769e-103	1	FAM222B
2.53441e-107	0.549423	0.571	0.459	8.09769e-103	1	JARID2
2.57101e-107	0.493387	0.323	0.198	8.21462e-103	1	CDYL2
3.63868e-107	0.583586	0.366	0.235	1.16259e-102	1	LOC119877856
4.49984e-107	0.556409	0.472	0.346	1.43774e-102	1	RSU1
8.83974e-107	0.516261	0.354	0.226	2.82439e-102	1	N4BP1
1.05792e-106	0.531403	0.43	0.297	3.38015e-102	1	GNA12
1.12396e-106	0.519418	0.62	0.509	3.59116e-102	1	STAU2
3.17316e-106	0.546084	0.482	0.359	1.01386e-101	1	STK3
8.39735e-106	0.462097	0.307	0.184	2.68304e-101	1	RGS12
2.05734e-105	0.590896	0.544	0.419	6.57339e-101	1	PPP2R3A
3.16515e-105	0.577043	0.399	0.271	1.0113e-100	1	MDM2
3.8655e-105	0.668108	0.328	0.206	1.23506e-100	1	KIAA1217
5.3383e-105	0.521612	0.445	0.314	1.70564e-100	1	SUPT3H
7.79912e-105	0.412119	0.421	0.276	2.4919e-100	1	OSBPL3
1.15184e-104	0.493412	0.609	0.497	3.68025e-100	1	TRIO
1.69792e-104	0.565717	0.605	0.48	5.42501e-100	1	NKTR
2.13759e-104	0.569745	0.348	0.223	6.82981e-100	1	COMMD7
2.52029e-104	0.499343	0.383	0.253	8.05259e-100	1	SPG11
3.2054e-104	0.7542	0.494	0.385	1.02416e-99	1	RHOA
5.40838e-104	0.509896	0.315	0.194	1.72803e-99	1	RRAGD
8.59411e-104	0.492459	0.651	0.55	2.7459e-99	1	SIPA1L1
8.88236e-104	0.540242	0.554	0.441	2.838e-99	1	ZCCHC7
1.23637e-103	0.536055	0.481	0.35	3.95033e-99	1	PLEKHA5
4.87093e-103	0.524262	0.521	0.389	1.55631e-98	1	ATP8A1
9.112e-103	0.44362	0.668	0.561	2.91138e-98	1	TEC
2.92218e-102	0.528988	0.455	0.323	9.33665e-98	1	CPLANE1
3.69056e-102	0.539371	0.368	0.236	1.17917e-97	1	LOC119870237
1.71925e-101	0.496178	0.33	0.208	5.49318e-97	1	RELCH
2.04184e-101	0.566534	0.336	0.21	6.52387e-97	1	SERPINB1
2.88952e-101	0.46169	0.301	0.181	9.2323e-97	1	EPB41
4.51046e-101	0.398684	0.75	0.634	1.44114e-96	1	DENND4C
1.34428e-100	0.499924	0.349	0.225	4.29511e-96	1	OSBPL8
1.55644e-100	0.45429	0.331	0.208	4.97299e-96	1	CKAP5
2.51237e-99	0.382014	0.75	0.662	8.02727e-95	1	AFDN
3.0795e-99	0.548978	0.487	0.373	9.83932e-95	1	ANO10
3.35178e-98	0.564499	0.621	0.505	1.07093e-93	1	SRSF10
7.68246e-98	0.607276	0.534	0.417	2.45462e-93	1	MYL7
1.45773e-97	0.516062	0.309	0.191	4.65759e-93	1	SLC16A1
3.7903e-97	0.501509	0.441	0.318	1.21104e-92	1	PI4KA
5.32579e-97	0.492456	0.448	0.321	1.70164e-92	1	ABCD3
5.33051e-97	0.48233	0.378	0.252	1.70315e-92	1	TPK1
1.37639e-96	0.509014	0.371	0.248	4.39769e-92	1	TMEM65
5.86316e-96	0.560794	0.468	0.34	1.87334e-91	1	TIA1
5.19064e-95	0.430893	0.655	0.55	1.65846e-90	1	STXBP5
1.53296e-94	0.456571	0.4	0.273	4.89797e-90	1	RHOBTB1
2.56129e-94	0.387296	0.506	0.369	8.18359e-90	1	B3GNT2
5.48048e-94	0.429743	0.347	0.227	1.75107e-89	1	TBC1D22A
9.96769e-94	0.706566	0.473	0.366	3.18478e-89	1	MRTFA
1.39582e-93	0.42022	0.686	0.606	4.45978e-89	1	ERC1
5.6639e-93	0.44711	0.686	0.608	1.80967e-88	1	CHD9
7.23565e-93	0.469093	0.386	0.266	2.31186e-88	1	LOC119865448
7.54869e-93	0.582568	0.303	0.189	2.41188e-88	1	CST6
1.53635e-92	0.412307	0.325	0.2	4.9088e-88	1	AK3
4.62598e-92	0.58224	0.573	0.455	1.47805e-87	1	HNRNPH1
1.1657e-91	0.446797	0.31	0.196	3.72452e-87	1	LOC111096756
2.24965e-91	0.663164	0.538	0.419	7.18785e-87	1	SRSF6
3.98443e-91	0.522822	0.52	0.411	1.27306e-86	1	FNIP1
4.73498e-91	0.431551	0.333	0.216	1.51287e-86	1	MNAT1
6.76938e-91	0.531014	0.395	0.275	2.16288e-86	1	SCFD2
1.17459e-90	0.470255	0.567	0.459	3.75294e-86	1	CMIP
1.86848e-90	0.573082	0.349	0.234	5.96999e-86	1	LOC111096968
3.07816e-90	0.460447	0.458	0.334	9.83503e-86	1	PRR14L
3.16115e-90	0.475499	0.446	0.329	1.01002e-85	1	RBM33
8.15506e-90	0.564479	0.485	0.375	2.60562e-85	1	PLPP1
8.40721e-90	0.377852	0.385	0.254	2.68619e-85	1	SMAD1
1.0717e-89	0.557855	0.463	0.349	3.4242e-85	1	SMYD3
6.32711e-89	0.398834	0.624	0.523	2.02158e-84	1	MPP7
9.72565e-89	0.475415	0.421	0.296	3.10744e-84	1	ZNF292
2.63754e-88	0.486697	0.603	0.519	8.42719e-84	1	VPS13B
3.68866e-88	0.519487	0.315	0.203	1.17857e-83	1	PDK1
1.14191e-87	0.488279	0.583	0.46	3.64852e-83	1	APP
1.57562e-87	0.54693	0.668	0.609	5.03428e-83	1	MPZL1
2.004e-87	0.494182	0.546	0.45	6.40298e-83	1	RAPGEF1
3.88879e-87	0.513968	0.398	0.283	1.24251e-82	1	ESCO1
5.03029e-87	0.52627	0.471	0.359	1.60723e-82	1	KPNA4
5.14037e-87	0.554734	0.489	0.376	1.6424e-82	1	PCMTD1
1.29853e-86	0.520623	0.481	0.368	4.14895e-82	1	ANKRD28
6.22046e-86	0.495393	0.401	0.283	1.9875e-81	1	TTF2
5.17665e-85	0.52344	0.609	0.535	1.65399e-80	1	ZNF609
1.27137e-84	0.500584	0.496	0.389	4.06214e-80	1	PDS5A
1.85105e-84	0.473054	0.505	0.397	5.91427e-80	1	TNKS2
1.92973e-84	0.541742	0.315	0.203	6.16567e-80	1	FAM193B
2.94408e-84	0.562098	0.303	0.191	9.40665e-80	1	TACSTD2
4.09317e-84	0.479591	0.508	0.402	1.30781e-79	1	COP1
4.09409e-84	0.504613	0.486	0.369	1.3081e-79	1	MYSM1
8.42853e-84	0.433956	0.653	0.573	2.693e-79	1	GNB4
1.00909e-83	0.433857	0.406	0.291	3.22414e-79	1	VPS8
1.36108e-83	0.51389	0.338	0.226	4.3488e-79	1	AIG1
2.68115e-83	0.348459	0.557	0.449	8.56653e-79	1	MLLT3
9.62236e-83	0.443072	0.35	0.237	3.07444e-78	1	SENP7
3.58543e-82	0.349299	0.511	0.385	1.14558e-77	1	LPIN2
1.24931e-81	0.450561	0.349	0.236	3.99166e-77	1	ATP13A3
1.69362e-81	0.525205	0.433	0.327	5.41129e-77	1	LOC102156908
7.25388e-81	0.346367	0.74	0.652	2.31769e-76	1	LDHB
7.99879e-81	0.439005	0.355	0.243	2.55569e-76	1	NFXL1
1.11836e-80	0.501808	0.434	0.322	3.57326e-76	1	GLO1
3.70414e-80	0.466224	0.509	0.401	1.18351e-75	1	MAP4K3
4.05834e-80	0.457777	0.581	0.497	1.29668e-75	1	ARFIP1
5.60355e-80	0.498827	0.495	0.395	1.79039e-75	1	SLMAP
6.8403e-80	0.348915	0.513	0.38	2.18554e-75	1	WWC1
1.86599e-79	0.503142	0.528	0.44	5.96203e-75	1	YWHAZ
2.66881e-79	0.429694	0.409	0.292	8.52713e-75	1	TAB2
2.84465e-79	0.370248	0.381	0.263	9.08893e-75	1	FOCAD
3.16805e-79	0.430372	0.365	0.249	1.01222e-74	1	CTDSPL
3.70981e-79	0.483997	0.404	0.293	1.18532e-74	1	RAPGEF6
6.28158e-79	0.434912	0.371	0.26	2.00703e-74	1	TRIM33
6.91919e-79	0.474019	0.474	0.371	2.21075e-74	1	BABAM2
1.1917e-78	0.38704	0.33	0.22	3.80759e-74	1	AGPS
1.82122e-78	0.559983	0.432	0.319	5.81899e-74	1	LOC102157078
2.48263e-78	0.44964	0.422	0.306	7.93224e-74	1	SREBF2
2.56052e-78	0.445914	0.481	0.36	8.18113e-74	1	SVBP
3.69291e-78	0.486984	0.442	0.335	1.17992e-73	1	VEZT
4.82515e-78	0.447515	0.388	0.276	1.54168e-73	1	SLC20A2
5.30144e-78	0.464189	0.467	0.359	1.69386e-73	1	ULK2
8.08825e-78	0.447249	0.412	0.296	2.58428e-73	1	MITF
8.56933e-78	0.417481	0.316	0.208	2.73799e-73	1	LOC102151320
1.2965e-77	0.463758	0.389	0.279	4.14245e-73	1	KCTD1
6.09212e-77	0.453643	0.354	0.246	1.94649e-72	1	CBFA2T2
8.50954e-77	0.488395	0.658	0.625	2.71888e-72	1	ZFAND3
1.17992e-76	0.528186	0.47	0.358	3.76996e-72	1	ZNF704
3.87046e-76	0.446599	0.527	0.425	1.23665e-71	1	SMURF1
5.64453e-76	0.470049	0.593	0.509	1.80348e-71	1	PTPRM
7.43352e-76	0.559351	0.506	0.403	2.37508e-71	1	KMT2A
5.73301e-75	0.398469	0.391	0.276	1.83175e-70	1	RELL1
8.12331e-75	0.408518	0.325	0.218	2.59548e-70	1	GTF2E2
1.07835e-74	0.418924	0.63	0.543	3.44544e-70	1	MKLN1
1.29871e-74	0.524246	0.311	0.208	4.14951e-70	1	PRICKLE1
1.76926e-74	0.387155	0.65	0.562	5.65296e-70	1	KRT8
6.75119e-74	0.373077	0.707	0.661	2.15707e-69	1	PTBP3
6.82817e-74	0.468538	0.37	0.261	2.18167e-69	1	TCERG1
2.09597e-73	0.462665	0.53	0.434	6.69684e-69	1	ABI1
2.35129e-73	0.518452	0.51	0.412	7.51259e-69	1	HOOK3
2.4974e-73	0.417489	0.607	0.523	7.97943e-69	1	SMAP1
3.16023e-73	0.459523	0.52	0.423	1.00972e-68	1	FBXO11
3.48279e-73	0.453472	0.32	0.217	1.11279e-68	1	KDM4B
5.95843e-73	0.464006	0.605	0.503	1.90378e-68	1	GLUL
7.40689e-73	0.455981	0.434	0.324	2.36657e-68	1	FNIP2
7.41127e-73	0.489524	0.467	0.368	2.36798e-68	1	NSD1
7.51753e-73	0.379703	0.431	0.32	2.40193e-68	1	NECTIN2
1.02969e-72	0.349699	0.301	0.195	3.28997e-68	1	TAF15
2.12357e-72	0.417723	0.461	0.356	6.78503e-68	1	SMG7
2.23028e-72	0.460917	0.498	0.395	7.12597e-68	1	TUSC3
2.33102e-72	0.462174	0.352	0.246	7.44783e-68	1	EXOSC10
9.61801e-72	0.459871	0.317	0.213	3.07305e-67	1	ZMYM1
1.03972e-71	0.460113	0.514	0.417	3.32202e-67	1	MAP3K2
2.49103e-71	0.380934	0.301	0.197	7.9591e-67	1	XPO4
2.50875e-71	0.592779	0.631	0.533	8.01571e-67	1	CLIC4
3.68314e-71	0.410791	0.397	0.293	1.1768e-66	1	ZNF277
5.42459e-71	0.451949	0.491	0.394	1.73321e-66	1	ASCC3
7.78811e-71	0.342021	0.508	0.382	2.48838e-66	1	GRHL2
8.01385e-71	0.403768	0.685	0.622	2.56051e-66	1	ACTR3
9.00751e-71	0.499542	0.357	0.252	2.87799e-66	1	SNRNP48
2.56334e-70	0.445928	0.528	0.438	8.19013e-66	1	SETD5
3.1328e-70	0.480387	0.362	0.254	1.00096e-65	1	DZIP3
4.08317e-70	0.56126	0.558	0.48	1.30461e-65	1	SPAG9
6.13121e-70	0.424431	0.389	0.282	1.95898e-65	1	LMBRD1
1.15041e-69	0.423931	0.403	0.301	3.67567e-65	1	GATAD2A
1.55592e-69	0.442477	0.511	0.414	4.97131e-65	1	PPP1R12A
1.62401e-69	0.458581	0.32	0.219	5.18886e-65	1	ANAPC4
2.81862e-69	0.468282	0.47	0.362	9.00578e-65	1	ZFP90
3.38216e-69	0.338234	0.537	0.41	1.08063e-64	1	STX3
4.44392e-69	0.40596	0.327	0.226	1.41988e-64	1	MFSD8
4.98269e-69	0.50831	0.506	0.403	1.59202e-64	1	PCF11
9.64288e-69	0.413513	0.38	0.276	3.081e-64	1	LOC119873979
2.39363e-68	0.414023	0.493	0.393	7.64789e-64	1	AKAP7
8.90291e-68	0.316724	0.934	0.88	2.84457e-63	1	IFI30
1.18592e-67	0.414265	0.378	0.271	3.78914e-63	1	PPP3R1
1.84532e-67	0.435363	0.497	0.397	5.89599e-63	1	MED15
4.2796e-67	0.415488	0.337	0.235	1.36738e-62	1	AQR
6.41468e-67	0.38694	0.45	0.345	2.04955e-62	1	LRIG2
9.38587e-67	0.435067	0.42	0.317	2.99888e-62	1	CENPC
1.64741e-66	0.453759	0.38	0.281	5.26363e-62	1	FBXL2
2.06044e-66	0.426551	0.523	0.438	6.58331e-62	1	PACSIN2
3.36984e-66	0.445791	0.528	0.424	1.0767e-61	1	EWSR1
5.00743e-66	0.405842	0.438	0.338	1.59992e-61	1	UBE2G1
1.19558e-65	0.44405	0.417	0.313	3.82001e-61	1	SWT1
5.22366e-65	0.432577	0.407	0.303	1.66901e-60	1	SLIT2
8.25289e-65	0.362642	0.523	0.415	2.63688e-60	1	SIRPA
9.66106e-65	0.44796	0.586	0.502	3.0868e-60	1	SENP6
2.38233e-64	0.394039	0.304	0.205	7.61178e-60	1	ABCB7
3.30307e-64	0.42451	0.456	0.359	1.05536e-59	1	CDKAL1
3.38694e-64	0.393151	0.305	0.208	1.08216e-59	1	METTL21A
4.46853e-64	0.396811	0.571	0.488	1.42774e-59	1	MBD5
5.40674e-64	0.403851	0.366	0.268	1.72751e-59	1	SEC24B
1.18271e-63	0.318078	0.337	0.233	3.77887e-59	1	DLG5
1.92475e-63	0.38728	0.301	0.205	6.14978e-59	1	MAP2K5
1.0327e-62	0.417435	0.421	0.323	3.2996e-58	1	ACBD6
1.53391e-62	0.418999	0.529	0.444	4.901e-58	1	ZNF148
1.62094e-62	0.37506	0.321	0.223	5.17908e-58	1	NFX1
1.92506e-62	0.411872	0.824	0.748	6.15075e-58	1	FABP5
2.20419e-62	0.42534	0.495	0.401	7.04261e-58	1	FLVCR1
2.5174e-62	0.405676	0.394	0.297	8.04335e-58	1	LARP4B
5.14024e-62	0.445779	0.491	0.392	1.64236e-57	1	SRRM1
8.40185e-62	0.441932	0.493	0.393	2.68448e-57	1	GLS
1.08378e-61	0.407004	0.472	0.371	3.4628e-57	1	SNX1
1.38581e-61	0.43685	0.436	0.342	4.42779e-57	1	CPNE1
1.55827e-61	0.406385	0.379	0.278	4.97882e-57	1	PIP4K2A
1.84189e-61	0.373656	0.322	0.225	5.88502e-57	1	COA1
2.94484e-61	0.365275	0.639	0.527	9.40907e-57	1	SPTLC3
4.72905e-61	0.496173	0.39	0.291	1.51098e-56	1	PABPN1
7.21867e-61	0.343679	0.479	0.376	2.30644e-56	1	RNF24
1.10734e-60	0.410001	0.581	0.513	3.53808e-56	1	AP3B1
1.20579e-60	0.415655	0.496	0.401	3.85261e-56	1	ST7L
3.11674e-60	0.387125	0.471	0.378	9.9583e-56	1	TNFRSF21
6.24732e-60	0.433228	0.528	0.451	1.99608e-55	1	FAF1
9.56279e-60	0.44711	0.388	0.291	3.05541e-55	1	MAP1LC3A
1.34014e-59	0.358187	0.363	0.267	4.28187e-55	1	LOC102157030
1.35949e-59	0.405867	0.359	0.264	4.34372e-55	1	NCOA6
1.57114e-59	0.403967	0.641	0.576	5.01995e-55	1	NCKAP1
2.13018e-59	0.362867	0.361	0.263	6.80613e-55	1	ZMYM4
2.24685e-59	0.408814	0.457	0.363	7.17891e-55	1	UGGT1
9.39738e-59	0.276514	0.7	0.627	3.00256e-54	1	MYOF
1.06723e-58	0.412562	0.566	0.488	3.40991e-54	1	RAPH1
1.23132e-58	0.369649	0.381	0.279	3.93418e-54	1	RAD50
1.85732e-58	0.437805	0.406	0.31	5.93431e-54	1	ZFC3H1
2.01396e-58	0.402726	0.438	0.339	6.43481e-54	1	PLEKHF2
2.3747e-58	0.430668	0.519	0.43	7.58739e-54	1	UBR4
3.07045e-58	0.4645	0.502	0.423	9.81039e-54	1	PRRG1
4.59382e-58	0.366874	0.318	0.222	1.46777e-53	1	DARS1
6.1294e-58	0.423915	0.626	0.58	1.9584e-53	1	UBE2H
8.25116e-58	0.381747	0.339	0.247	2.63633e-53	1	DPH6
8.37736e-58	0.435178	0.384	0.291	2.67665e-53	1	ZMYM2
9.1412e-58	0.39326	0.483	0.39	2.9207e-53	1	LUC7L
1.45753e-57	0.357505	0.306	0.213	4.65694e-53	1	DDX10
1.71448e-57	0.364532	0.412	0.314	5.47792e-53	1	C24H20orf194
1.82444e-57	0.346091	0.394	0.292	5.82927e-53	1	PRKAA2
1.87252e-57	0.444752	0.307	0.215	5.98289e-53	1	TATDN1
2.23755e-57	0.389544	0.442	0.346	7.14919e-53	1	LIMK2
2.50111e-57	0.413484	0.414	0.321	7.9913e-53	1	WAPL
9.04385e-57	0.390105	0.474	0.369	2.8896e-52	1	RASGEF1B
1.01448e-56	0.396897	0.544	0.471	3.24135e-52	1	PDLIM1
1.03547e-56	0.343145	0.314	0.223	3.30844e-52	1	SIL1
1.0971e-56	0.385301	0.417	0.321	3.50536e-52	1	UPF2
1.25732e-56	0.284739	0.664	0.576	4.01728e-52	1	MLLT1
1.91819e-56	0.347701	0.37	0.272	6.12881e-52	1	CTBP2
3.02295e-56	0.437307	0.393	0.302	9.65864e-52	1	PIK3C3
9.52779e-56	0.421901	0.346	0.256	3.04422e-51	1	UHRF1BP1L
1.01582e-55	0.617295	0.355	0.259	3.24565e-51	1	LOC480043
1.1293e-55	0.349603	0.334	0.235	3.60822e-51	1	TMEM63A
2.63161e-55	0.368365	0.407	0.316	8.40826e-51	1	PPP6R2
3.09867e-55	0.392345	0.568	0.5	9.90056e-51	1	ANKRD17
4.27698e-55	0.445756	0.361	0.27	1.36654e-50	1	ZDHHC9
5.06424e-55	0.376587	0.408	0.318	1.61808e-50	1	EXOC2
6.67427e-55	0.301513	0.603	0.499	2.13249e-50	1	WDFY3
7.33926e-55	0.360228	0.436	0.34	2.34497e-50	1	B3GLCT
7.40545e-55	0.45026	0.613	0.566	2.36612e-50	1	FAM172A
7.81774e-55	0.372048	0.313	0.222	2.49785e-50	1	SCYL2
8.17406e-55	0.328091	0.46	0.364	2.61169e-50	1	SNX30
8.34825e-55	0.407144	0.408	0.317	2.66735e-50	1	USP3
3.01856e-54	0.4673	0.511	0.429	9.64459e-50	1	NUFIP2
4.27247e-54	0.43082	0.609	0.555	1.3651e-49	1	MBNL2
5.37305e-54	0.438808	0.456	0.366	1.71674e-49	1	ACIN1
6.89676e-54	0.4083	0.433	0.338	2.20359e-49	1	NABP1
1.1718e-53	0.612796	0.385	0.298	3.74403e-49	1	PPM1K
1.40758e-53	0.408463	0.589	0.544	4.49734e-49	1	CCNY
1.58311e-53	0.474537	0.31	0.223	5.05819e-49	1	MBTD1
2.30722e-53	0.353133	0.396	0.304	7.37179e-49	1	ZDHHC17
2.3625e-53	0.380213	0.345	0.256	7.54842e-49	1	MRPL1
2.37996e-53	0.388204	0.568	0.497	7.60421e-49	1	NFE2L2
2.84278e-53	0.378799	0.339	0.251	9.08296e-49	1	SPAG1
4.31097e-53	0.312846	0.695	0.631	1.3774e-48	1	ANO2
6.31563e-53	0.422673	0.379	0.288	2.01791e-48	1	DCUN1D1
6.97076e-53	0.336401	0.558	0.454	2.22723e-48	1	PIK3C2A
1.11923e-52	0.40701	0.508	0.426	3.57607e-48	1	UVRAG
1.23228e-52	0.50787	0.451	0.362	3.93725e-48	1	RAB18
2.15804e-52	0.384514	0.641	0.586	6.89516e-48	1	LOC478670
2.35764e-52	0.346483	0.478	0.377	7.53291e-48	1	SSX2IP
2.78132e-52	0.428661	0.384	0.295	8.88661e-48	1	TASOR2
2.86304e-52	0.357733	0.341	0.25	9.14771e-48	1	SLC39A11
5.04674e-52	0.413448	0.413	0.324	1.61248e-47	1	AVL9
5.5673e-52	0.389593	0.391	0.3	1.77881e-47	1	FCGRT
9.97713e-52	0.39972	0.368	0.278	3.18779e-47	1	TMEM87B
1.1356e-51	0.486382	0.41	0.325	3.62835e-47	1	PRKACB
1.19878e-51	0.354178	0.699	0.608	3.83023e-47	1	LOC482182
2.22765e-51	0.423573	0.585	0.525	7.11755e-47	1	ATRX
2.87232e-51	0.421948	0.432	0.344	9.17736e-47	1	MGA
2.92832e-51	0.432405	0.302	0.216	9.35627e-47	1	FBXO9
3.74005e-51	0.341512	0.343	0.253	1.19498e-46	1	ASXL2
3.95157e-51	0.56936	0.675	0.599	1.26256e-46	1	SF3B1
7.11975e-51	0.376116	0.471	0.38	2.27483e-46	1	RDX
7.72352e-51	0.390768	0.471	0.389	2.46774e-46	1	CSNK2A1
7.83129e-51	0.385998	0.301	0.215	2.50217e-46	1	TNS3
8.28661e-51	0.411718	0.474	0.387	2.64766e-46	1	KLC1
1.52894e-50	0.381461	0.386	0.299	4.88512e-46	1	LYST
7.80867e-50	0.380676	0.353	0.267	2.49495e-45	1	BCL2L13
1.79204e-49	0.367572	0.435	0.344	5.72573e-45	1	RABGAP1
2.56355e-49	0.353388	0.485	0.401	8.19078e-45	1	PCYT1A
3.97514e-49	0.355181	0.346	0.261	1.2701e-44	1	FAM168B
5.13435e-49	0.346185	0.554	0.473	1.64048e-44	1	ATXN7
6.37983e-49	0.379914	0.398	0.315	2.03842e-44	1	AP2B1
1.02106e-48	0.300788	0.482	0.385	3.2624e-44	1	FMNL2
1.0638e-48	0.394973	0.382	0.297	3.39893e-44	1	LARP1B
1.30942e-48	0.508975	0.394	0.308	4.18374e-44	1	RBM3
2.4463e-48	0.391707	0.43	0.347	7.81618e-44	1	KCMF1
3.06853e-48	0.355741	0.31	0.226	9.80424e-44	1	UBA6
3.76099e-48	0.455303	0.333	0.25	1.20167e-43	1	ACOX1
4.25378e-48	0.386733	0.306	0.222	1.35913e-43	1	NUP54
6.288e-48	0.393936	0.444	0.363	2.00908e-43	1	USP15
1.07111e-47	0.345427	0.321	0.236	3.42229e-43	1	MEMO1
1.26701e-47	0.634851	0.498	0.43	4.04823e-43	1	TMSB4X
1.29666e-47	0.339476	0.4	0.312	4.14297e-43	1	JUP
2.63535e-47	0.403001	0.439	0.356	8.42021e-43	1	IPO7
2.77981e-47	0.404489	0.429	0.34	8.88176e-43	1	FNBP4
2.01511e-46	0.345254	0.407	0.321	6.43848e-42	1	SNX14
2.44537e-46	0.379493	0.399	0.319	7.8132e-42	1	SLC30A9
2.79021e-46	0.32514	0.423	0.342	8.915e-42	1	SNRNP70
3.046e-46	0.289701	0.474	0.39	9.73229e-42	1	F11R
5.88267e-46	0.356088	0.4	0.32	1.87957e-41	1	OPTN
1.86266e-45	0.355753	0.33	0.247	5.95137e-41	1	TRRAP
2.66786e-45	0.406811	0.418	0.338	8.52407e-41	1	MAP3K5
2.90397e-45	0.343377	0.311	0.23	9.27848e-41	1	TXNDC11
3.06113e-45	0.287278	0.313	0.228	9.78063e-41	1	RAB22A
3.94263e-45	0.36106	0.408	0.322	1.25971e-40	1	TRAPPC8
4.60917e-45	0.286274	0.455	0.359	1.47268e-40	1	LOC111095140
9.14378e-45	0.350604	0.363	0.28	2.92153e-40	1	COG5
9.3432e-45	0.423787	0.315	0.236	2.98525e-40	1	MFN1
1.07707e-44	0.392687	0.357	0.279	3.44135e-40	1	TTBK2
2.32196e-44	0.360152	0.568	0.505	7.4189e-40	1	PITPNB
3.32845e-44	0.349732	0.341	0.257	1.06347e-39	1	GOT2
9.14364e-44	0.46816	0.629	0.551	2.92148e-39	1	DDX5
1.25455e-43	0.413074	0.411	0.332	4.0084e-39	1	HSPA4
1.31441e-43	0.350904	0.382	0.3	4.19966e-39	1	COG6
1.38841e-43	0.340351	0.413	0.335	4.43611e-39	1	FTO
1.97244e-43	0.366948	0.444	0.372	6.30215e-39	1	EVI5
2.61005e-43	0.374907	0.374	0.29	8.33937e-39	1	TUT7
5.1723e-43	0.412392	0.492	0.414	1.6526e-38	1	KAZN
7.13997e-43	0.347175	0.422	0.339	2.28129e-38	1	ERCC5
1.0862e-42	0.40486	0.571	0.503	3.47052e-38	1	ARID4B
1.09634e-42	0.300999	0.325	0.241	3.50293e-38	1	RP2
1.13969e-42	0.400143	0.428	0.348	3.64144e-38	1	PHKB
1.23144e-42	0.344422	0.549	0.48	3.93458e-38	1	ASH1L
1.28967e-42	0.367456	0.509	0.444	4.12061e-38	1	ATP11B
3.52239e-42	0.36132	0.338	0.26	1.12544e-37	1	DTNBP1
1.13404e-41	0.260766	0.4	0.314	3.62338e-37	1	PRKDC
1.50378e-41	0.341161	0.324	0.245	4.80471e-37	1	LOC479708
1.87514e-41	0.277481	0.303	0.222	5.99127e-37	1	UIMC1
2.08145e-41	0.323476	0.32	0.242	6.65043e-37	1	FUBP3
5.25747e-41	0.322343	0.39	0.309	1.67981e-36	1	DUSP16
5.95419e-41	0.384136	0.347	0.268	1.90242e-36	1	LRRC58
7.20251e-41	0.323417	0.386	0.309	2.30127e-36	1	WDR70
9.03169e-41	0.332123	0.538	0.471	2.88571e-36	1	USP34
1.10695e-40	0.323846	0.313	0.236	3.53682e-36	1	BTAF1
1.29578e-40	0.347111	0.502	0.431	4.14016e-36	1	BRWD1
1.64039e-40	0.300517	0.449	0.367	5.2412e-36	1	TRA2A
1.85445e-40	0.320604	0.395	0.316	5.92515e-36	1	DDB1
2.89418e-40	0.335391	0.514	0.446	9.24721e-36	1	CD2AP
4.52529e-40	0.278672	0.381	0.298	1.44588e-35	1	CFDP1
5.74653e-40	0.339554	0.447	0.368	1.83608e-35	1	LOC478277
6.13924e-40	0.390316	0.458	0.386	1.96155e-35	1	LOC119863882
1.07492e-39	0.320849	0.301	0.227	3.43446e-35	1	TRIM44
1.13845e-39	0.311877	0.347	0.269	3.63747e-35	1	SETDB2
2.89423e-39	0.279418	0.399	0.319	9.24735e-35	1	RCL1
3.28687e-39	0.285622	0.497	0.415	1.05019e-34	1	ACACA
4.66782e-39	0.267126	0.642	0.584	1.49142e-34	1	MSI2
5.03545e-39	0.262319	0.645	0.585	1.60888e-34	1	GPHN
5.94042e-39	0.352692	0.449	0.375	1.89802e-34	1	ARFGEF1
8.54168e-39	0.333386	0.334	0.256	2.72915e-34	1	PLA2G15
1.31128e-38	0.326876	0.37	0.297	4.18969e-34	1	CHCHD3
1.59666e-38	0.328436	0.413	0.335	5.10149e-34	1	LSM14A
2.52621e-38	0.329019	0.347	0.272	8.07148e-34	1	SS18
3.35062e-38	0.381418	0.399	0.326	1.07056e-33	1	KDM5B
5.67706e-38	0.468769	0.392	0.311	1.81388e-33	1	FOS
1.07093e-37	0.359918	0.44	0.369	3.42174e-33	1	USP24
1.9086e-37	0.356684	0.339	0.266	6.09817e-33	1	PXN
2.35767e-37	0.358719	0.366	0.294	7.53299e-33	1	CDV3
2.9103e-37	0.319161	0.557	0.507	9.29869e-33	1	YWHAE
2.99133e-37	0.292067	0.301	0.225	9.55761e-33	1	PLEKHG3
3.56733e-37	0.373889	0.365	0.295	1.1398e-32	1	CREB1
3.8813e-37	0.29128	0.438	0.364	1.24012e-32	1	NSMCE2
5.16181e-37	0.300417	0.359	0.281	1.64925e-32	1	CDK7
5.18448e-37	0.276399	0.482	0.41	1.65649e-32	1	SCAPER
6.70249e-37	0.428597	0.687	0.652	2.14151e-32	1	FLNB
6.95751e-37	0.357941	0.436	0.363	2.223e-32	1	ELF2
1.39254e-36	0.292057	0.359	0.285	4.44929e-32	1	SNX29
1.47544e-36	0.32508	0.46	0.396	4.71419e-32	1	DYM
1.95232e-36	0.272113	0.301	0.228	6.23787e-32	1	BBS9
2.21832e-36	0.355962	0.335	0.263	7.08774e-32	1	MICAL3
2.69622e-36	0.42687	0.414	0.343	8.6147e-32	1	ZC3H7A
2.82743e-36	0.320322	0.59	0.537	9.03394e-32	1	CHD2
3.46247e-36	0.311506	0.374	0.3	1.10629e-31	1	FBXO34
5.20217e-36	0.276018	0.319	0.24	1.66215e-31	1	GLUD1
5.27465e-36	0.318466	0.374	0.298	1.6853e-31	1	XRN2
6.0643e-36	0.350655	0.44	0.372	1.93761e-31	1	GAPVD1
6.46571e-36	0.305583	0.336	0.261	2.06586e-31	1	NIBAN2
1.00398e-35	0.28103	0.305	0.233	3.20781e-31	1	NRF1
1.01134e-35	0.317868	0.42	0.348	3.23132e-31	1	ADD1
1.54172e-35	0.297542	0.358	0.283	4.92595e-31	1	YWHAQ
2.70095e-35	0.336205	0.315	0.242	8.62982e-31	1	PPM1L
3.07102e-35	0.284749	0.388	0.315	9.81221e-31	1	RLF
4.50565e-35	0.400014	0.371	0.3	1.4396e-30	1	CGN
5.87212e-35	0.319218	0.362	0.292	1.8762e-30	1	UBE2E3
9.687e-35	0.308049	0.483	0.413	3.09509e-30	1	HEBP1
1.01021e-34	0.28555	0.429	0.354	3.22771e-30	1	TAOK3
1.10407e-34	0.334739	0.461	0.399	3.52761e-30	1	RAB2A
1.69686e-34	0.435469	0.327	0.254	5.42163e-30	1	CCNL1
2.04287e-34	0.303831	0.374	0.305	6.52717e-30	1	RNF111
2.59366e-34	0.305736	0.314	0.241	8.287e-30	1	SSH1
2.71549e-34	0.318182	0.481	0.415	8.67626e-30	1	BPTF
3.01968e-34	0.269325	0.627	0.566	9.64819e-30	1	TCF7L2
3.2781e-34	0.341235	0.461	0.398	1.04739e-29	1	STAU1
3.44704e-34	0.308313	0.553	0.507	1.10136e-29	1	UBE2R2
3.97346e-34	0.334643	0.395	0.325	1.26956e-29	1	USP33
4.32423e-34	0.330446	0.321	0.249	1.38163e-29	1	PERP
4.39626e-34	0.301175	0.565	0.492	1.40465e-29	1	YTHDC1
5.31385e-34	0.286895	0.485	0.412	1.69783e-29	1	BZW2
5.65304e-34	0.35141	0.313	0.244	1.8062e-29	1	PDPK1
5.98561e-34	0.356068	0.499	0.435	1.91246e-29	1	VCL
6.00195e-34	0.37659	0.457	0.384	1.91768e-29	1	ZRANB2
6.77507e-34	0.314867	0.387	0.319	2.1647e-29	1	SUSD6
7.72345e-34	0.352133	0.328	0.257	2.46772e-29	1	IWS1
1.47139e-33	0.287405	0.47	0.398	4.70122e-29	1	LGR4
1.7261e-33	0.306092	0.404	0.336	5.51507e-29	1	ANKS1A
2.12574e-33	0.358037	0.482	0.413	6.79195e-29	1	HNRNPD
3.22844e-33	0.280732	0.342	0.267	1.03152e-28	1	KDM4C
3.77275e-33	0.341596	0.548	0.497	1.20543e-28	1	CLTC
4.50128e-33	0.345679	0.41	0.342	1.4382e-28	1	PPP4R3A
6.21001e-33	0.288718	0.306	0.237	1.98416e-28	1	RNGTT
1.07453e-32	0.299809	0.623	0.591	3.43322e-28	1	ARHGEF12
1.30224e-32	0.262294	0.329	0.257	4.16078e-28	1	SIAH1
1.32446e-32	0.257194	0.529	0.456	4.23179e-28	1	TRAK1
1.51708e-32	0.276184	0.406	0.337	4.84722e-28	1	CAPZB
1.55106e-32	0.312789	0.525	0.474	4.9558e-28	1	CAB39
1.61934e-32	0.371859	0.46	0.393	5.17394e-28	1	REEP3
1.77853e-32	0.344816	0.356	0.288	5.68257e-28	1	RALGAPA2
2.50386e-32	0.332146	0.369	0.302	8.00009e-28	1	UBE2E1
2.89617e-32	0.304127	0.393	0.324	9.25356e-28	1	FAM193A
3.59757e-32	0.348751	0.444	0.378	1.14946e-27	1	TOP2B
3.97287e-32	0.305045	0.384	0.316	1.26937e-27	1	PPM1B
6.1432e-32	0.302668	0.358	0.288	1.96281e-27	1	STXBP3
8.73656e-32	0.352358	0.365	0.295	2.79142e-27	1	DDX46
8.97883e-32	0.379177	0.332	0.264	2.86883e-27	1	SRP54
1.99129e-31	0.269274	0.396	0.327	6.36238e-27	1	ZZZ3
2.56935e-31	0.296313	0.436	0.372	8.20934e-27	1	VPS53
3.11141e-31	0.305442	0.462	0.397	9.94128e-27	1	RCHY1
3.56307e-31	0.388904	0.377	0.307	1.13844e-26	1	TPM1
3.72915e-31	0.287385	0.33	0.262	1.1915e-26	1	FAF2
5.73757e-31	0.380361	0.499	0.435	1.83321e-26	1	LUC7L3
7.5554e-31	0.320552	0.379	0.312	2.41403e-26	1	LOC610321
1.07215e-30	0.302162	0.441	0.376	3.42564e-26	1	PHC3
1.14348e-30	0.33607	0.491	0.424	3.65353e-26	1	LUC7L2
1.21918e-30	0.298314	0.351	0.283	3.89539e-26	1	MPP5
1.78644e-30	0.288632	0.338	0.272	5.70786e-26	1	ARNT
2.02653e-30	0.271174	0.44	0.377	6.47497e-26	1	CDC42
2.53938e-30	0.320782	0.481	0.42	8.11356e-26	1	GPBP1
2.86509e-30	0.360704	0.304	0.237	9.15425e-26	1	TTF1
5.56223e-30	0.296712	0.468	0.408	1.77719e-25	1	ARIH1
8.05093e-30	0.30026	0.345	0.277	2.57235e-25	1	C1GALT1
9.52332e-30	0.251179	0.586	0.532	3.04279e-25	1	AAK1
1.08222e-29	0.267639	0.345	0.277	3.45782e-25	1	DCBLD2
1.13032e-29	0.321688	0.427	0.361	3.61148e-25	1	TJP1
1.27477e-29	0.289006	0.511	0.448	4.073e-25	1	SPRED1
1.86886e-29	0.33444	0.406	0.342	5.97119e-25	1	YTHDF3
1.89353e-29	0.403176	0.408	0.342	6.05002e-25	1	STX16
2.18767e-29	0.284801	0.541	0.488	6.98983e-25	1	SMAD2
2.47164e-29	0.357872	0.472	0.411	7.89715e-25	1	FBXO42
2.75583e-29	0.283114	0.409	0.34	8.80516e-25	1	AFTPH
4.51672e-29	0.319291	0.436	0.372	1.44314e-24	1	THOC2
5.66871e-29	0.306659	0.465	0.404	1.81121e-24	1	PCGF5
7.31579e-29	0.461122	0.485	0.425	2.33747e-24	1	SRSF11
8.26743e-29	0.280558	0.332	0.265	2.64153e-24	1	NAB1
1.58104e-28	0.347467	0.54	0.486	5.05159e-24	1	SGMS2
1.72628e-28	0.250103	0.366	0.298	5.51562e-24	1	FAM13B
3.32848e-28	0.31032	0.324	0.258	1.06348e-23	1	ITSN2
3.92139e-28	0.325378	0.314	0.25	1.25292e-23	1	AMZ2
4.73698e-28	0.269988	0.365	0.3	1.51351e-23	1	SHB
7.08858e-28	0.282575	0.345	0.283	2.26487e-23	1	GBF1
9.11132e-28	0.301233	0.445	0.381	2.91116e-23	1	MDM4
9.81345e-28	0.312841	0.424	0.361	3.1355e-23	1	ETNK1
1.52022e-27	0.404478	0.304	0.242	4.85726e-23	1	TRAFD1
2.4454e-27	0.322139	0.412	0.349	7.81329e-23	1	TRA2B
5.81238e-27	0.28549	0.416	0.356	1.85711e-22	1	SLC35F5
1.52961e-26	0.363089	0.322	0.263	4.88725e-22	1	WDR48
2.05401e-26	0.303052	0.501	0.452	6.56278e-22	1	ADAM9
2.46343e-26	0.295028	0.406	0.348	7.87089e-22	1	STX8
3.94255e-26	0.323347	0.371	0.312	1.25968e-21	1	POLK
4.01563e-26	0.271861	0.435	0.375	1.28303e-21	1	GPATCH8
4.73463e-26	0.291142	0.35	0.287	1.51276e-21	1	SLTM
5.93929e-26	0.290694	0.343	0.283	1.89766e-21	1	UBAP2
7.374e-26	0.253926	0.314	0.252	2.35607e-21	1	ARPC1A
7.87032e-26	0.289764	0.343	0.282	2.51464e-21	1	SEPTIN10
8.70332e-26	0.276242	0.466	0.41	2.7808e-21	1	PPP6R3
1.02978e-25	0.266451	0.383	0.323	3.29024e-21	1	ECPAS
1.81567e-25	0.300197	0.394	0.335	5.80124e-21	1	TMEM131
1.86975e-25	0.285448	0.361	0.301	5.97403e-21	1	ARIH2
1.96406e-25	0.280998	0.43	0.376	6.27537e-21	1	DCAF5
1.99576e-25	0.259736	0.485	0.432	6.37664e-21	1	ZFR
3.28668e-25	0.314975	0.329	0.267	1.05013e-20	1	TRNAU1AP
7.41619e-25	0.479647	0.375	0.32	2.36955e-20	1	PNRC1
8.13814e-25	0.334199	0.56	0.509	2.60022e-20	1	C35H6orf62
1.0256e-24	0.26234	0.359	0.297	3.27688e-20	1	ZNF638
1.37932e-24	0.281619	0.531	0.478	4.40705e-20	1	PHIP
1.64431e-24	0.365746	0.41	0.356	5.25375e-20	1	SLC44A1
2.19289e-24	0.281583	0.483	0.43	7.00651e-20	1	LCOR
2.22337e-24	0.269879	0.363	0.306	7.10389e-20	1	UBE2L3
3.41266e-24	0.258282	0.311	0.251	1.09038e-19	1	THADA
5.13496e-24	0.263432	0.309	0.25	1.64067e-19	1	VPS41
6.42647e-24	0.2898	0.376	0.323	2.05332e-19	1	GPBP1L1
7.1988e-24	0.288073	0.305	0.247	2.30009e-19	1	SMCHD1
7.83616e-24	0.294233	0.383	0.322	2.50373e-19	1	DHX15
9.20669e-24	0.251423	0.606	0.572	2.94163e-19	1	NIPBL
1.2357e-23	0.250354	0.358	0.299	3.94818e-19	1	FAM120B
1.27585e-23	0.252397	0.365	0.303	4.07647e-19	1	CEP120
2.27694e-23	0.269542	0.596	0.572	7.27506e-19	1	PAFAH1B1
2.29381e-23	0.309183	0.494	0.444	7.32894e-19	1	ESYT2
1.4993e-22	0.307821	0.33	0.273	4.7904e-18	1	SEPTIN8
2.38619e-22	0.282603	0.459	0.403	7.6241e-18	1	ST3GAL6
3.55959e-22	0.279051	0.356	0.299	1.13733e-17	1	CAPZA1
3.57152e-22	0.266091	0.331	0.276	1.14114e-17	1	PBRM1
4.40466e-22	0.292896	0.506	0.467	1.40733e-17	1	PAK2
6.74228e-22	0.288217	0.368	0.313	2.15422e-17	1	CCNT2
1.11622e-21	0.351973	0.366	0.315	3.56642e-17	1	SPTLC2
1.27364e-21	0.267504	0.358	0.302	4.06941e-17	1	PPFIBP1
1.33554e-21	0.280213	0.351	0.295	4.26719e-17	1	SH3D19
1.58074e-21	0.271759	0.356	0.302	5.05062e-17	1	RBM14
1.98307e-21	0.261015	0.314	0.257	6.33609e-17	1	IFNGR1
4.33339e-21	0.25684	0.321	0.263	1.38456e-16	1	ZNF654
4.89376e-21	0.25989	0.392	0.339	1.56361e-16	1	ADK
8.33238e-21	0.27041	0.325	0.266	2.66228e-16	1	UNC13B
1.25334e-20	0.275812	0.314	0.261	4.00456e-16	1	SFT2D1
1.36085e-20	0.332599	0.327	0.275	4.34806e-16	1	CTTN
1.36583e-20	0.271329	0.705	0.652	4.36395e-16	1	KLF6
1.4192e-20	0.261702	0.405	0.355	4.53447e-16	1	TULP4
3.0894e-20	0.274997	0.386	0.334	9.87096e-16	1	PHF20L1
3.83036e-20	0.258616	0.453	0.4	1.22384e-15	1	LMTK2
4.44469e-20	0.251071	0.347	0.291	1.42012e-15	1	RBM26
4.75422e-20	0.254013	0.332	0.28	1.51902e-15	1	ETF1
1.11074e-19	0.278683	0.406	0.358	3.54892e-15	1	AZIN1
1.80986e-19	0.269785	0.476	0.439	5.78268e-15	1	NPEPPS
2.00796e-19	0.393121	0.364	0.309	6.41563e-15	1	IER3
2.3305e-19	0.25898	0.377	0.324	7.44619e-15	1	VSNL1
2.5457e-19	0.282824	0.351	0.302	8.13377e-15	1	UBE2D2
3.23143e-19	0.321934	0.404	0.356	1.03248e-14	1	N4BP2L2
3.76714e-19	0.289209	0.334	0.285	1.20364e-14	1	DHX9
3.77698e-19	0.252866	0.434	0.38	1.20678e-14	1	IP6K2
8.30034e-19	0.253641	0.609	0.588	2.65204e-14	1	USP9X
9.64295e-19	0.26907	0.348	0.298	3.08102e-14	1	INO80
1.18404e-18	0.343628	0.414	0.368	3.78313e-14	1	RABGGTB
2.50118e-18	0.360676	0.302	0.257	7.99152e-14	1	FKBP4
3.07312e-18	0.28132	0.682	0.679	9.81891e-14	1	FNDC3B
3.34946e-18	0.263628	0.438	0.397	1.07019e-13	1	EHBP1
3.48248e-18	0.255466	0.327	0.277	1.11269e-13	1	CSNK1D
6.32308e-18	0.275081	0.436	0.384	2.02029e-13	1	PNISR
6.97205e-18	0.295234	0.411	0.363	2.22764e-13	1	SH3GLB1
1.52016e-17	0.26609	0.528	0.486	4.85707e-13	1	HNRNPL
6.17341e-17	0.369557	0.318	0.272	1.97247e-12	1	PRPF38B
3.04893e-16	0.265458	0.453	0.411	9.74165e-12	1	KLF7
4.79653e-16	0.264483	0.319	0.274	1.53254e-11	1	DIXDC1
1.39703e-15	0.2737	0.494	0.453	4.46366e-11	1	PCBP2
1.76727e-15	0.333569	0.385	0.345	5.64662e-11	1	HILPDA
6.53131e-15	0.32674	0.413	0.373	2.08682e-10	1	OGA
8.36039e-14	0.26539	0.311	0.271	2.67123e-09	1	SP3
1.40806e-13	0.270726	0.448	0.415	4.49888e-09	1	GNA13
2.87347e-13	0.261414	0.327	0.285	9.18101e-09	1	GATD3A
2.71006e-12	0.56219	0.326	0.287	8.65891e-08	1	PTGS2
1.36406e-10	0.286366	0.309	0.274	4.35831e-06	1	RNPC3
1.46176e-10	0.28667	0.324	0.286	4.67047e-06	1	PALLD
2.57881e-10	0.408942	0.406	0.381	8.23954e-06	1	CLK1
4.61008e-10	0.279021	0.482	0.452	1.47297e-05	1	NFKBIA
3.87545e-07	0.261718	0.312	0.284	0.0123824	1	GADD45A
5.10292e-07	0.427533	0.338	0.319	0.0163043	1	NFKB1
2.76723e-06	0.255192	0.355	0.339	0.0884156	1	LOC102155424
2.29238e-05	0.457624	0.647	0.643	0.732439	1	CTSV
0	3.86436	0.941	0.214	0	2	NTN4
0	3.76423	0.857	0.302	0	2	CYP26B1
0	3.75337	0.942	0.444	0	2	SERPINE1
0	3.54645	0.707	0.066	0	2	ZNF804A
0	3.51931	0.932	0.167	0	2	LAMA3
0	3.45191	0.894	0.209	0	2	ANO3
0	3.42513	0.979	0.278	0	2	ADGRF5
0	3.40183	0.968	0.326	0	2	TSPAN13
0	3.30157	0.97	0.648	0	2	EPS8
0	3.2933	0.969	0.637	0	2	CCN1
0	3.23109	0.909	0.225	0	2	GFOD1
0	3.22906	0.928	0.296	0	2	NEDD9
0	3.20861	0.885	0.157	0	2	RASSF8
0	3.17672	0.77	0.204	0	2	TMTC1
0	3.17313	0.979	0.356	0	2	PECAM1
0	3.1279	0.897	0.177	0	2	PDGFD
0	3.1239	0.95	0.244	0	2	SLC39A14
0	3.04024	0.962	0.292	0	2	HEG1
0	2.99093	0.991	0.536	0	2	WFDC1
0	2.91547	0.893	0.16	0	2	AGPAT4
0	2.87571	0.826	0.171	0	2	ADGRL3
0	2.80108	0.875	0.228	0	2	EDN1
0	2.76608	0.854	0.248	0	2	FEZ2
0	2.73932	0.95	0.374	0	2	FLT1
0	2.61073	0.868	0.174	0	2	KDR
0	2.59926	0.851	0.19	0	2	FAM126A
0	2.59445	0.971	0.571	0	2	CRIM1
0	2.58895	0.737	0.335	0	2	ULK4
0	2.58491	0.786	0.117	0	2	APLN
0	2.54864	0.919	0.172	0	2	PTPRB
0	2.52393	0.822	0.14	0	2	ST3GAL5
0	2.5202	0.832	0.362	0	2	CCN2
0	2.51121	0.807	0.106	0	2	SBSPON
0	2.47546	0.778	0.138	0	2	TGFB2
0	2.46513	0.701	0.079	0	2	SLCO4A1
0	2.46167	0.774	0.08	0	2	PRKAR2B
0	2.45096	0.901	0.178	0	2	CALCRL
0	2.42087	0.92	0.517	0	2	ARHGEF28
0	2.38168	0.975	0.731	0	2	INHBA
0	2.37804	0.856	0.164	0	2	RPS6KA2
0	2.28806	0.873	0.465	0	2	LOC119871051
0	2.27133	0.907	0.262	0	2	PALM2AKAP2
0	2.26793	0.92	0.46	0	2	COL4A1
0	2.25744	0.749	0.062	0	2	RASGRP3
0	2.24751	0.797	0.274	0	2	FRY
0	2.24011	0.741	0.151	0	2	SYNE1
0	2.23892	0.901	0.342	0	2	PANK3
0	2.21894	0.72	0.05	0	2	TGFA
0	2.21655	0.765	0.11	0	2	SLC46A3
0	2.2164	0.735	0.092	0	2	CHN2
0	2.20664	0.78	0.303	0	2	ADAMTS1
0	2.18245	0.764	0.155	0	2	HIP1
0	2.16283	0.715	0.081	0	2	DDAH1
0	2.12025	0.538	0.063	0	2	NKAIN2
0	2.11979	0.861	0.298	0	2	ADSS2
0	2.11279	0.869	0.25	0	2	GJA1
0	2.07624	0.828	0.225	0	2	SEC14L1
0	2.06883	0.515	0.084	0	2	CFB
0	2.06435	0.848	0.358	0	2	EPHX1
0	2.05388	0.941	0.472	0	2	INSR
0	2.05343	0.844	0.218	0	2	ABCG1
0	2.03884	0.985	0.654	0	2	PAM
0	2.02204	0.917	0.586	0	2	LOC119864161
0	2.01576	0.54	0.119	0	2	CEP192
0	2.00565	0.827	0.249	0	2	SHROOM2
0	1.97094	0.779	0.162	0	2	PPM1H
0	1.95788	0.429	0.134	0	2	CA4
0	1.94219	0.888	0.358	0	2	PDE4D
0	1.9334	0.907	0.411	0	2	MAN2A1
0	1.92206	0.634	0.069	0	2	LOC111094048
0	1.91692	0.95	0.577	0	2	SECISBP2L
0	1.91373	0.665	0.048	0	2	ADGRV1
0	1.88643	0.743	0.104	0	2	PLXNA2
0	1.8817	0.504	0.072	0	2	APOLD1
0	1.87626	0.987	0.684	0	2	SGMS1
0	1.87013	0.8	0.237	0	2	SIRT5
0	1.86657	0.858	0.38	0	2	USP53
0	1.86371	0.95	0.678	0	2	FNDC3A
0	1.84302	0.856	0.201	0	2	BCAT1
0	1.84057	0.452	0.073	0	2	LOC119871826
0	1.82582	0.779	0.134	0	2	CD93
0	1.82387	0.627	0.09	0	2	VEGFC
0	1.82379	0.725	0.225	0	2	TTLL5
0	1.81856	0.626	0.083	0	2	DKK2
0	1.81756	0.648	0.08	0	2	LOC119877031
0	1.81211	0.762	0.232	0	2	OSBPL3
0	1.80793	0.728	0.167	0	2	MYO1B
0	1.80195	0.713	0.079	0	2	CLEC1A
0	1.80069	0.966	0.503	0	2	COL4A2
0	1.79319	0.607	0.077	0	2	CYSLTR2
0	1.78977	0.719	0.22	0	2	LOC119874195
0	1.78969	0.903	0.44	0	2	ADGRL2
0	1.77922	0.521	0.073	0	2	COCH
0	1.77529	0.562	0.064	0	2	LOC102154980
0	1.76525	0.769	0.304	0	2	SMURF2
0	1.76381	0.923	0.452	0	2	RBMS3
0	1.75649	0.725	0.143	0	2	PRPS2
0	1.74911	0.678	0.104	0	2	FLI1
0	1.74856	0.822	0.27	0	2	MGLL
0	1.74751	0.8	0.219	0	2	TCF4
0	1.74388	0.476	0.07	0	2	FGL2
0	1.72953	0.925	0.439	0	2	CCNYL1
0	1.72652	0.622	0.075	0	2	TPD52L1
0	1.71697	0.65	0.135	0	2	LOC119868892
0	1.70362	0.845	0.324	0	2	ITM2C
0	1.69531	0.679	0.245	0	2	ADAMTS5
0	1.68514	0.638	0.088	0	2	SYNPO2
0	1.6846	0.85	0.372	0	2	LMO7
0	1.67159	0.704	0.1	0	2	ERG
0	1.67008	0.785	0.164	0	2	GOLM1
0	1.6633	0.72	0.191	0	2	ZDHHC14
0	1.66204	0.686	0.132	0	2	LAPTM5
0	1.66028	0.789	0.272	0	2	INPP4B
0	1.65169	0.776	0.351	0	2	LPIN2
0	1.64998	0.321	0.047	0	2	SELE
0	1.64851	0.553	0.097	0	2	LOC100683963
0	1.63682	0.805	0.243	0	2	P4HA2
0	1.62833	0.94	0.625	0	2	CD59
0	1.61628	0.786	0.278	0	2	MEIS2
0	1.61132	0.995	0.76	0	2	SPARC
0	1.60779	0.56	0.061	0	2	LOC119868038
0	1.60743	0.521	0.082	0	2	NREP
0	1.59791	0.667	0.177	0	2	GRB10
0	1.59337	0.658	0.097	0	2	MEF2C
0	1.56747	0.701	0.139	0	2	RHOBTB3
0	1.53518	0.948	0.551	0	2	ADAMTS9
0	1.51847	0.77	0.489	0	2	CRYAB
0	1.5127	0.772	0.33	0	2	HIVEP2
0	1.51009	0.618	0.068	0	2	MYCT1
0	1.50275	0.645	0.188	0	2	JADE1
0	1.48947	0.411	0.04	0	2	TGFB3
0	1.48908	0.677	0.17	0	2	FBXL7
0	1.48767	0.581	0.056	0	2	SLC16A12
0	1.48185	0.714	0.274	0	2	LOC102155521
0	1.48048	0.718	0.259	0	2	UACA
0	1.46677	0.573	0.075	0	2	CNKSR3
0	1.457	0.664	0.154	0	2	HIBADH
0	1.45574	0.941	0.701	0	2	ANKRD12
0	1.45011	0.478	0.04	0	2	RHOJ
0	1.44851	0.861	0.466	0	2	WDFY3
0	1.44494	0.645	0.142	0	2	DESI2
0	1.43821	0.549	0.093	0	2	EGFL7
0	1.432	0.725	0.259	0	2	NPTN
0	1.41957	0.613	0.085	0	2	CD34
0	1.4189	0.679	0.171	0	2	TMEM184B
0	1.41854	0.524	0.092	0	2	PLEKHG1
0	1.41077	0.799	0.354	0	2	ZBTB20
0	1.39346	0.663	0.13	0	2	ELMO1
0	1.38787	0.513	0.03	0	2	HOXD9
0	1.38767	0.538	0.048	0	2	HOXD8
0	1.38473	0.574	0.144	0	2	MOSPD2
0	1.38314	0.562	0.123	0	2	LOC111094885
0	1.37788	0.74	0.252	0	2	MINPP1
0	1.37068	0.903	0.418	0	2	APP
0	1.34887	0.531	0.154	0	2	LOC119872644
0	1.34869	0.634	0.211	0	2	PREP
0	1.34563	0.626	0.154	0	2	RCBTB1
0	1.34432	0.552	0.081	0	2	CPT1A
0	1.33961	0.893	0.554	0	2	BTBD3
0	1.33683	0.491	0.088	0	2	LOC119876918
0	1.33322	0.493	0.041	0	2	LOC111095541
0	1.32006	0.549	0.12	0	2	HAPLN3
0	1.31396	0.555	0.105	0	2	HBEGF
0	1.30728	0.525	0.1	0	2	ESM1
0	1.29192	0.661	0.19	0	2	PRKCE
0	1.28854	0.469	0.07	0	2	LTF
[truncated: 12,065 more rows]

## Sheet: goat_cluster_marker
p_val	avg_log2FC	pct.1	pct.2	p_val_adj	cluster	gene
0	3.39421	0.961	0.276	0	0	GULP1
0	3.22872	0.94	0.238	0	0	ADGRL3
0	3.04591	0.94	0.281	0	0	FGD4
0	2.90308	0.93	0.281	0	0	EPS8
0	2.82648	0.94	0.311	0	0	ARL15
0	2.82603	0.941	0.459	0	0	ELF1
0	2.70063	0.829	0.208	0	0	TRPV6
0	2.70043	0.87	0.21	0	0	MITF
0	2.60658	0.821	0.163	0	0	CYP19A1
0	2.58309	0.918	0.309	0	0	FTO
0	2.52915	0.983	0.425	0	0	PEG3
0	2.52392	0.795	0.165	0	0	GALNT13
0	2.50634	0.887	0.251	0	0	SLC1A3
0	2.46947	0.963	0.477	0	0	NAALADL2
0	2.43603	0.86	0.205	0	0	GREB1L
0	2.42931	0.776	0.127	0	0	3BHSD
0	2.42695	0.869	0.236	0	0	LOC102168615
0	2.42637	0.72	0.112	0	0	LOC108634524
0	2.35857	0.942	0.398	0	0	TEAD1
0	2.34468	0.719	0.098	0	0	ABCC6
0	2.34012	0.934	0.379	0	0	PARD3B
0	2.32042	0.882	0.284	0	0	STAU2
0	2.2941	0.871	0.246	0	0	SLC13A4
0	2.20817	0.778	0.155	0	0	MOB3B
0	2.19605	0.885	0.302	0	0	SRGAP1
0	2.18623	0.942	0.344	0	0	ECI2
0	2.15839	0.954	0.43	0	0	C16H1orf21
0	2.1579	0.63	0.083	0	0	MLXIPL
0	2.15445	0.916	0.352	0	0	EPAS1
0	2.14305	0.801	0.195	0	0	BNC2
0	2.13929	0.76	0.169	0	0	INPP4A
0	2.11726	0.94	0.423	0	0	BBX
0	2.11128	0.842	0.244	0	0	KIF16B
0	2.10551	0.73	0.148	0	0	RGAG4
0	2.1048	0.84	0.285	0	0	NHSL1
0	2.10357	0.887	0.308	0	0	RASAL2
0	2.09819	0.9	0.285	0	0	EFNA5
0	2.09266	0.631	0.105	0	0	AKR1D1
0	2.07817	0.686	0.139	0	0	GK5
0	2.0778	0.535	0.06	0	0	OCA2
0	2.06475	0.918	0.388	0	0	DLG5
0	2.06304	0.761	0.189	0	0	LOC102174361
0	2.05417	0.698	0.165	0	0	PLCL2
0	2.04479	0.94	0.455	0	0	USP9X
0	2.04132	0.835	0.247	0	0	TLN2
0	2.03992	0.723	0.14	0	0	SNX24
0	2.03035	0.937	0.364	0	0	PTPRM
0	2.03016	0.883	0.338	0	0	FARP1
0	2.0263	0.711	0.153	0	0	DNAJC6
0	2.02159	0.629	0.124	0	0	CPPED1
0	2.01668	0.856	0.292	0	0	IQGAP2
0	2.01569	0.817	0.213	0	0	ABCG2
0	2.01543	0.906	0.339	0	0	PPP2R3A
0	2.01131	0.914	0.397	0	0	DYRK1A
0	2.00467	0.779	0.216	0	0	GRAMD1B
0	1.98961	0.687	0.132	0	0	TRIM71
0	1.98788	0.827	0.271	0	0	FGFR2
0	1.96372	0.932	0.439	0	0	NCOA2
0	1.96161	0.836	0.278	0	0	PIK3CB
0	1.94386	0.906	0.403	0	0	PACSIN2
0	1.94214	0.699	0.177	0	0	UNC5B
0	1.91211	0.797	0.261	0	0	DAPK1
0	1.90837	0.892	0.373	0	0	WWTR1
0	1.89336	0.914	0.427	0	0	RAPGEF2
0	1.89207	0.675	0.147	0	0	TNFRSF19
0	1.88502	0.904	0.398	0	0	PIP4K2A
0	1.8683	0.944	0.507	0	0	FBXL17
0	1.85275	0.617	0.136	0	0	PPM1L
0	1.84884	0.538	0.069	0	0	LOC102178109
0	1.84593	0.78	0.245	0	0	PLEKHA6
0	1.83513	0.886	0.397	0	0	BCAS3
0	1.82551	0.919	0.423	0	0	DOCK1
0	1.80779	0.578	0.138	0	0	TATDN1
0	1.80109	0.761	0.226	0	0	RAB31
0	1.79414	0.87	0.33	0	0	UBASH3B
0	1.79292	0.818	0.294	0	0	GNAI1
0	1.78178	0.819	0.287	0	0	OSBPL1A
0	1.77553	0.572	0.103	0	0	N4BP2L1
0	1.76843	0.854	0.345	0	0	CUX1
0	1.76775	0.749	0.234	0	0	ANKIB1
0	1.75286	0.821	0.29	0	0	C8H9orf3
0	1.74956	0.909	0.433	0	0	SND1
0	1.74358	0.771	0.252	0	0	LGR4
0	1.74313	0.642	0.149	0	0	GNA14
0	1.73714	0.703	0.199	0	0	ARHGEF11
0	1.7328	0.586	0.127	0	0	WDR6
0	1.72783	0.7	0.186	0	0	IL17RD
0	1.72113	0.541	0.083	0	0	SORD
0	1.72003	0.928	0.428	0	0	NRK
0	1.71898	0.764	0.242	0	0	GALM
0	1.71472	0.589	0.133	0	0	STOX2
0	1.71235	0.609	0.155	0	0	MACROD1
0	1.70912	0.67	0.161	0	0	LOC108637533
0	1.70736	0.738	0.229	0	0	RNF217
0	1.70257	0.569	0.195	0	0	LOC102171766
0	1.69938	0.915	0.451	0	0	ACTN4
0	1.69683	0.636	0.161	0	0	MED25
0	1.69626	0.749	0.234	0	0	NAV2
0	1.69454	0.568	0.11	0	0	ANKRD31
0	1.68952	0.829	0.32	0	0	SMURF1
0	1.68404	0.86	0.352	0	0	NEDD4L
0	1.68342	0.746	0.217	0	0	MME
0	1.68071	0.52	0.131	0	0	SMARCA1
0	1.67646	0.732	0.235	0	0	CBL
0	1.67583	0.847	0.307	0	0	LOC102169084
0	1.67503	0.699	0.216	0	0	SMAD1
0	1.67045	0.965	0.568	0	0	KMT2C
0	1.66901	0.711	0.182	0	0	LTBP1
0	1.66544	0.458	0.059	0	0	CHRNE
0	1.65858	0.472	0.109	0	0	CACNA1A
0	1.65836	0.548	0.099	0	0	GHR
0	1.65085	0.495	0.073	0	0	CCDC68
0	1.6472	0.786	0.279	0	0	MAPKAP1
0	1.64313	0.858	0.395	0	0	TRIP12
0	1.63858	0.843	0.352	0	0	DENND1B
0	1.63678	0.675	0.194	0	0	MTA3
0	1.63571	0.872	0.327	0	0	AGAP1
0	1.6352	0.642	0.162	0	0	PDZD2
0	1.63435	0.778	0.276	0	0	TAOK3
0	1.6233	0.487	0.061	0	0	FBXO17
0	1.61968	0.599	0.146	0	0	TAF4B
0	1.61488	0.788	0.318	0	0	SLC39A11
0	1.61486	0.474	0.072	0	0	CEACAM19
0	1.61243	0.592	0.152	0	0	RAB11FIP3
0	1.60457	0.473	0.068	0	0	SLC2A9
0	1.60069	0.706	0.202	0	0	LOC102185494
0	1.59729	0.781	0.293	0	0	GPBP1L1
0	1.59564	0.691	0.182	0	0	PLEKHD1
0	1.58829	0.522	0.123	0	0	SLC25A28
0	1.58144	0.744	0.26	0	0	PBX1
0	1.58043	0.846	0.368	0	0	LMTK2
0	1.57815	0.778	0.267	0	0	FOXO4
0	1.57571	0.513	0.096	0	0	EPHX2
0	1.56821	0.836	0.352	0	0	TTC7B
0	1.56805	0.509	0.105	0	0	COL27A1
0	1.5466	0.57	0.136	0	0	GCGR
0	1.54293	0.657	0.209	0	0	NR6A1
0	1.54104	0.514	0.113	0	0	PCSK5
0	1.54021	0.872	0.428	0	0	LPP
0	1.53904	0.601	0.153	0	0	GRHL2
0	1.53644	0.637	0.2	0	0	PPARD
0	1.53513	0.532	0.129	0	0	DOK6
0	1.5339	0.569	0.155	0	0	CDYL2
0	1.52717	0.889	0.382	0	0	GATA3
0	1.52713	0.81	0.277	0	0	ZNRF3
0	1.52117	0.625	0.162	0	0	MGLL
0	1.52101	0.471	0.073	0	0	MYLK3
0	1.52075	0.796	0.249	0	0	MAPK4
0	1.51935	0.426	0.063	0	0	SH3D21
0	1.50689	0.707	0.227	0	0	TEC
0	1.5046	0.567	0.133	0	0	RNF43
0	1.50207	0.776	0.279	0	0	CDK14
0	1.49997	0.5	0.088	0	0	HKDC1
0	1.49974	0.59	0.151	0	0	SPATA13
0	1.49547	0.618	0.177	0	0	FBXO21
0	1.49409	0.612	0.182	0	0	ARHGEF3
0	1.4911	0.559	0.13	0	0	SLC43A1
0	1.48881	0.453	0.077	0	0	LOC106502060
0	1.48708	0.656	0.213	0	0	SH3RF1
0	1.48286	0.714	0.254	0	0	FER
0	1.48061	0.492	0.101	0	0	LOC102185985
0	1.47874	0.878	0.412	0	0	PARD3
0	1.47809	0.668	0.221	0	0	LOC100861326
0	1.4769	0.77	0.299	0	0	SUPT20H
0	1.47007	0.825	0.314	0	0	BICC1
0	1.46857	0.651	0.194	0	0	TFCP2L1
0	1.46575	0.768	0.253	0	0	WDR72
0	1.45947	0.416	0.09	0	0	ZDBF2
0	1.45428	0.742	0.289	0	0	FMR1
0	1.45392	0.804	0.321	0	0	ATP10A
0	1.45237	0.865	0.42	0	0	IMMP2L
0	1.45206	0.432	0.068	0	0	LOC102179926
0	1.45105	0.77	0.285	0	0	SLC7A8
0	1.4487	0.8	0.328	0	0	MEIS2
0	1.44738	0.733	0.277	0	0	PTK2B
0	1.4465	0.835	0.367	0	0	LRBA
0	1.44329	0.462	0.082	0	0	PLEKHH1
0	1.43674	0.463	0.111	0	0	RAVER2
0	1.43481	0.65	0.222	0	0	UBE4B
0	1.43281	0.784	0.317	0	0	TBL1X
0	1.43253	0.707	0.244	0	0	NEDD9
0	1.43186	0.618	0.187	0	0	LRRK1
0	1.43175	0.549	0.138	0	0	MOV10
0	1.42851	0.807	0.348	0	0	FOXN3
0	1.42781	0.805	0.339	0	0	FAF1
0	1.4187	0.525	0.127	0	0	LOC102177175
0	1.41758	0.747	0.284	0	0	PLEKHA5
0	1.39978	0.408	0.049	0	0	EAF2
0	1.39898	0.485	0.102	0	0	DGKA
0	1.39676	0.603	0.18	0	0	PFKP
0	1.39488	0.467	0.133	0	0	ABTB2
0	1.39323	0.875	0.361	0	0	VGLL4
0	1.39248	0.689	0.241	0	0	KIF5C
0	1.38822	0.881	0.425	0	0	WDFY3
0	1.38733	0.721	0.256	0	0	PPP1R9A
0	1.38621	0.54	0.167	0	0	TMEM94
0	1.38461	0.605	0.163	0	0	FADS2
0	1.37932	0.698	0.253	0	0	EPM2AIP1
0	1.37432	0.754	0.345	0	0	PCMTD1
0	1.37418	0.8	0.35	0	0	AKT3
0	1.3729	0.855	0.429	0	0	AKAP13
0	1.3712	0.718	0.285	0	0	RREB1
0	1.36983	0.715	0.278	0	0	MBOAT1
0	1.3658	0.523	0.103	0	0	LOC102177058
0	1.36507	0.715	0.221	0	0	DMXL2
0	1.35673	0.716	0.291	0	0	CREB3L2
0	1.3546	0.705	0.268	0	0	NPC1
0	1.35289	0.618	0.202	0	0	TYRO3
0	1.34739	0.802	0.309	0	0	CCSER1
0	1.34621	0.519	0.13	0	0	C5H12orf75
0	1.34357	0.799	0.259	0	0	PAG-8
0	1.34249	0.486	0.111	0	0	ACSS1
0	1.33974	0.472	0.123	0	0	MTHFR
0	1.33965	0.545	0.165	0	0	LOC102183919
0	1.3376	0.588	0.204	0	0	PAQR8
0	1.33603	0.671	0.245	0	0	KCNQ1
0	1.33587	0.54	0.165	0	0	MAPKBP1
0	1.33393	0.513	0.144	0	0	KCNK1
0	1.33137	0.71	0.285	0	0	MGA
0	1.3313	0.856	0.389	0	0	TNIK
0	1.32828	0.602	0.212	0	0	CCBE1
0	1.32749	0.6	0.201	0	0	MAEA
0	1.32531	0.492	0.132	0	0	FAM169A
0	1.32292	0.789	0.347	0	0	FOXP1
0	1.32246	0.778	0.34	0	0	LRCH1
0	1.31952	0.591	0.2	0	0	KCTD3
0	1.31252	0.798	0.34	0	0	KIAA1217
0	1.31005	0.675	0.275	0	0	ADGRL2
0	1.30726	0.837	0.296	0	0	ERV3-1
0	1.30722	0.742	0.322	0	0	DUSP16
0	1.306	0.814	0.385	0	0	PATJ
0	1.30595	0.68	0.264	0	0	RBPJ
0	1.30591	0.605	0.22	0	0	NCOA3
0	1.30419	0.524	0.158	0	0	LOC102178253
0	1.30159	0.56	0.22	0	0	SMAD3
0	1.30151	0.833	0.417	0	0	ERC1
0	1.29714	0.504	0.153	0	0	TERF2
0	1.29669	0.564	0.184	0	0	WIPF2
0	1.29165	0.458	0.106	0	0	TSPAN13
0	1.29009	0.743	0.295	0	0	RPS6KA5
0	1.28727	0.695	0.293	0	0	PRDM2
0	1.28459	0.579	0.205	0	0	LIMK2
0	1.27714	0.551	0.177	0	0	CTDSPL
0	1.27538	0.768	0.299	0	0	DENND1A
0	1.27413	0.821	0.366	0	0	MARK1
0	1.27351	0.457	0.118	0	0	KIF26B
0	1.27202	0.439	0.099	0	0	VDR
0	1.27179	0.527	0.154	0	0	ZDHHC13
0	1.26314	0.78	0.337	0	0	ZNF609
0	1.263	0.455	0.11	0	0	PPARGC1B
0	1.26279	0.438	0.108	0	0	GRAMD2
0	1.26269	0.68	0.242	0	0	TP63
0	1.2558	0.613	0.211	0	0	ARID5B
0	1.24947	0.685	0.236	0	0	CAPN12
0	1.2443	0.521	0.166	0	0	CASK
0	1.2402	0.535	0.161	0	0	PLS1
0	1.23953	0.54	0.171	0	0	MAP3K5
0	1.23687	0.616	0.227	0	0	MCPH1
0	1.2356	0.806	0.344	0	0	WWOX
0	1.2352	0.525	0.171	0	0	SEMA4B
0	1.23081	0.589	0.228	0	0	NUDT3
0	1.22985	0.733	0.336	0	0	BRWD1
0	1.22886	0.857	0.415	0	0	PTPN3
0	1.22747	0.538	0.185	0	0	FAM83B
0	1.2238	0.621	0.233	0	0	ITSN1
0	1.22239	0.569	0.203	0	0	SLC16A10
0	1.222	0.427	0.113	0	0	SMAD6
0	1.22122	0.682	0.257	0	0	SIPA1L3
0	1.22103	0.805	0.386	0	0	TNKS2
0	1.21852	0.507	0.145	0	0	ELOVL7
0	1.21728	0.458	0.127	0	0	TAB3
0	1.21378	0.461	0.107	0	0	PTGER3
0	1.21228	0.628	0.26	0	0	TPD52
0	1.20927	0.812	0.398	0	0	RBM47
0	1.20872	0.477	0.126	0	0	RHOBTB2
0	1.20792	0.591	0.233	0	0	UBE2E3
0	1.20514	0.784	0.334	0	0	CDC42SE2
0	1.2012	0.483	0.141	0	0	WNT4
0	1.20011	0.584	0.208	0	0	WDR7
0	1.19942	0.5	0.165	0	0	SSBP3
0	1.19841	0.528	0.182	0	0	LOC102190263
0	1.19791	0.744	0.346	0	0	MYO1B
0	1.19281	0.666	0.259	0	0	TFAP2A
0	1.19274	0.471	0.184	0	0	MCM7
0	1.18959	0.596	0.198	0	0	SLC40A1
0	1.18726	0.794	0.328	0	0	JARID2
0	1.18722	0.62	0.241	0	0	BMPR1A
0	1.18705	0.615	0.218	0	0	FHDC1
0	1.18567	0.808	0.399	0	0	SBF2
0	1.18454	0.636	0.236	0	0	FAM122B
0	1.18412	0.478	0.135	0	0	ZCCHC11
0	1.18142	0.886	0.481	0	0	MAGI1
0	1.18037	0.499	0.169	0	0	EPS15L1
0	1.18024	0.626	0.251	0	0	NCOA6
0	1.17672	0.591	0.217	0	0	NCOA1
0	1.17508	0.815	0.412	0	0	CMTM8
0	1.17185	0.605	0.235	0	0	CYTH1
0	1.17019	0.61	0.243	0	0	TNRC18
0	1.1672	0.644	0.203	0	0	LRP2
0	1.16443	0.585	0.224	0	0	FBXO38
0	1.16017	0.712	0.351	0	0	MAML2
0	1.15955	0.71	0.296	0	0	RHPN2
0	1.15394	0.633	0.222	0	0	LOC102172613
0	1.15087	0.404	0.107	0	0	C8H8orf58
0	1.15043	0.473	0.137	0	0	ARHGEF26
0	1.15011	0.529	0.194	0	0	ADGRA3
0	1.14798	0.606	0.237	0	0	SWAP70
0	1.14321	0.913	0.538	0	0	IQGAP1
0	1.13896	0.561	0.223	0	0	CPEB2
0	1.13809	0.442	0.142	0	0	SPHK2
0	1.13683	0.558	0.206	0	0	CNKSR3
0	1.13676	0.53	0.199	0	0	DCAF5
0	1.13668	0.512	0.182	0	0	MYO1C
0	1.13658	0.52	0.169	0	0	FAM126A
0	1.13653	0.709	0.327	0	0	TET2
0	1.1364	0.443	0.139	0	0	BAIAP2
0	1.13494	0.763	0.379	0	0	TJP2
0	1.1287	0.847	0.404	0	0	FMNL2
0	1.12491	0.501	0.179	0	0	AMDHD2
0	1.12287	0.404	0.114	0	0	POC1B
0	1.12129	0.465	0.153	0	0	SLC12A6
0	1.12067	0.683	0.318	0	0	SNRNP70
0	1.11916	0.591	0.229	0	0	CDKL5
0	1.11713	0.576	0.213	0	0	SLC37A1
0	1.1166	0.685	0.316	0	0	DOCK9
0	1.1163	0.48	0.15	0	0	ADD3
0	1.11589	0.664	0.269	0	0	ETV6
0	1.11504	0.883	0.448	0	0	SIPA1L1
0	1.11371	0.414	0.096	0	0	DPT
0	1.11175	0.786	0.369	0	0	RERE
0	1.10901	0.825	0.42	0	0	ARHGEF28
0	1.10514	0.787	0.293	0	0	CD44
0	1.10345	0.475	0.168	0	0	GLTSCR1L
0	1.10192	0.571	0.225	0	0	PARK2
0	1.10132	0.648	0.277	0	0	REPS1
0	1.10121	0.675	0.288	0	0	MICAL3
0	1.0987	0.625	0.267	0	0	FNBP1L
0	1.09127	0.498	0.177	0	0	MAP3K1
0	1.08981	0.412	0.121	0	0	LDB1
0	1.08933	0.855	0.408	0	0	SYNE2
0	1.08904	0.528	0.199	0	0	KIAA1551
0	1.08869	0.433	0.125	0	0	LOC102170604
0	1.08804	0.496	0.182	0	0	GLCE
0	1.08604	0.57	0.244	0	0	SMYD3
0	1.08597	0.5	0.174	0	0	FGGY
0	1.08262	0.545	0.236	0	0	OTUD5
0	1.0774	0.508	0.19	0	0	IRF3
0	1.07677	0.488	0.151	0	0	AMOT
0	1.07336	0.539	0.212	0	0	ATL2
0	1.07235	0.498	0.181	0	0	LOC102178324
0	1.07042	0.549	0.205	0	0	YEATS2
0	1.06802	0.734	0.346	0	0	RBFOX2
0	1.06004	0.448	0.144	0	0	ARNT
0	1.05757	0.622	0.278	0	0	DCAF6
0	1.0545	0.547	0.174	0	0	ELMO1
0	1.04779	0.526	0.191	0	0	DGKD
0	1.04642	0.41	0.12	0	0	ZNF395
0	1.04558	0.498	0.184	0	0	PARL
0	1.04169	0.446	0.156	0	0	LOC102180114
0	1.04113	0.524	0.216	0	0	CAMSAP1
0	1.03548	0.509	0.205	0	0	GATA2
0	1.03505	0.633	0.289	0	0	MYO10
0	1.03234	0.498	0.177	0	0	MTHFD2
0	1.03141	0.681	0.255	0	0	LOC102179918
0	1.02866	0.406	0.126	0	0	CMTM4
0	1.02857	0.719	0.354	0	0	PUM1
0	1.02821	0.401	0.113	0	0	CLN3
0	1.01747	0.656	0.299	0	0	HELZ
0	1.01707	0.438	0.143	0	0	RHOT1
0	1.01635	0.533	0.224	0	0	UBE2R2
0	1.01456	0.438	0.149	0	0	SCNN1A
0	1.00971	0.495	0.194	0	0	PHF20
0	1.00653	0.687	0.325	0	0	ACIN1
0	1.00577	0.534	0.239	0	0	TRAPPC9
0	1.00313	0.645	0.296	0	0	PDE10A
0	1.00046	0.561	0.207	0	0	SH3D19
0	0.998682	0.612	0.283	0	0	KIDINS220
0	0.995886	0.698	0.316	0	0	SFXN1
0	0.985853	0.409	0.152	0	0	TRAK2
0	0.983315	0.41	0.127	0	0	RTTN
0	0.981672	0.591	0.268	0	0	MEF2A
0	0.978984	0.474	0.167	0	0	FERMT1
0	0.978635	0.702	0.359	0	0	ZFAND3
0	0.978438	0.657	0.214	0	0	DAB2
0	0.978154	0.659	0.322	0	0	ANKRD27
0	0.973776	0.656	0.324	0	0	IGF2BP2
0	0.971847	0.771	0.437	0	0	ADAM9
0	0.97019	0.602	0.278	0	0	USP22
0	0.970185	0.728	0.36	0	0	TANC1
0	0.968717	0.537	0.228	0	0	ZZZ3
0	0.968503	0.6	0.256	0	0	SVIL
0	0.965054	0.627	0.289	0	0	CLCN3
0	0.963878	0.411	0.127	0	0	MET
0	0.960946	0.469	0.187	0	0	SMAD2
0	0.957335	0.594	0.256	0	0	SETD3
0	0.956212	0.617	0.226	0	0	PAGE4
0	0.95398	0.564	0.234	0	0	MTUS1
0	0.946014	0.423	0.152	0	0	ESRP2
0	0.945028	0.745	0.376	0	0	WWC3
0	0.943172	0.803	0.407	0	0	ZMYND8
0	0.934573	0.421	0.161	0	0	45543
0	0.932922	0.567	0.251	0	0	B4GALT5
0	0.931584	0.46	0.178	0	0	PARG
0	0.93109	0.494	0.211	0	0	PHF10
0	0.931049	0.416	0.15	0	0	ABCB1
0	0.929955	0.561	0.243	0	0	NSMCE2
0	0.927834	0.522	0.221	0	0	KLHL24
0	0.927817	0.498	0.198	0	0	PARVA
0	0.925821	0.535	0.223	0	0	BMP7
0	0.91892	0.457	0.182	0	0	LOC106502907
0	0.918901	0.653	0.313	0	0	MOB1B
0	0.917336	0.757	0.35	0	0	DIP2C
0	0.914794	0.596	0.284	0	0	NFE2L2
0	0.914425	0.511	0.225	0	0	EVL
0	0.913615	0.618	0.303	0	0	MARK3
0	0.911784	0.621	0.3	0	0	ATP9A
0	0.907331	0.841	0.492	0	0	LMO7
0	0.904281	0.416	0.143	0	0	ARRDC2
0	0.902693	0.401	0.144	0	0	PHLPP2
0	0.902581	0.457	0.181	0	0	IRF2
0	0.90157	0.756	0.393	0	0	VPS13B
0	0.893129	0.493	0.205	0	0	APPL1
0	0.892564	0.491	0.205	0	0	WBP4
0	0.890239	0.465	0.192	0	0	GTF2H1
0	0.888372	0.428	0.158	0	0	SGCE
0	0.888034	0.742	0.37	0	0	NDRG1
0	0.88322	0.475	0.197	0	0	SLCO2B1
0	0.882077	0.594	0.298	0	0	ATXN2
0	0.880165	0.72	0.344	0	0	SH2D4A
0	0.87569	0.729	0.417	0	0	UBE2H
0	0.872982	0.705	0.357	0	0	AAK1
0	0.872809	0.572	0.276	0	0	PRRC2B
0	0.870432	0.836	0.397	0	0	PSD3
0	0.86993	0.534	0.239	0	0	ATP8B1
0	0.869318	0.694	0.374	0	0	TRIO
0	0.868757	0.546	0.248	0	0	RBBP7
0	0.868314	0.54	0.253	0	0	SRPK2
0	0.868007	0.523	0.233	0	0	RABGAP1
0	0.865533	0.469	0.192	0	0	KIAA0355
0	0.863539	0.647	0.333	0	0	SENP6
0	0.862177	0.556	0.268	0	0	GTF2I
0	0.858335	0.734	0.297	0	0	ITPK1
0	0.857949	0.505	0.193	0	0	SLC26A2
0	0.856088	0.647	0.311	0	0	MKL2
0	0.854524	0.657	0.344	0	0	PUM2
0	0.853361	0.745	0.44	0	0	KANK1
0	0.851423	0.521	0.237	0	0	KDM2A
0	0.850071	0.563	0.258	0	0	FAM160A1
0	0.849717	0.404	0.14	0	0	TBC1D9
0	0.849619	0.486	0.21	0	0	PIK3R1
0	0.849419	0.553	0.235	0	0	CASD1
0	0.849408	0.854	0.42	0	0	WWC1
0	0.848474	0.903	0.552	0	0	LOC102169353
0	0.846811	0.645	0.339	0	0	MORF4L2
0	0.845041	0.433	0.187	0	0	CDYL
0	0.843993	0.541	0.249	0	0	ERBB2
0	0.843425	0.792	0.473	0	0	SRSF11
0	0.843304	0.427	0.167	0	0	EZH2
0	0.843038	0.537	0.251	0	0	SNX8
0	0.840332	0.543	0.262	0	0	CCSER2
0	0.840269	0.498	0.228	0	0	TRRAP
0	0.838583	0.557	0.259	0	0	PHF21A
0	0.836168	0.495	0.197	0	0	LOC102182927
0	0.835278	0.596	0.3	0	0	FUS
0	0.831594	0.43	0.183	0	0	PRR14L
0	0.831441	0.698	0.35	0	0	TMEM135
0	0.83087	0.435	0.185	0	0	ZMYM1
0	0.829427	0.568	0.284	0	0	RCOR1
0	0.828047	0.598	0.291	0	0	KANSL1
0	0.827677	0.642	0.334	0	0	KDM5B
0	0.827027	0.537	0.247	0	0	FCHO2
0	0.825178	0.764	0.409	0	0	DDB1
0	0.824677	0.721	0.4	0	0	SGMS1
0	0.822461	0.573	0.272	0	0	SGMS2
0	0.822091	0.45	0.201	0	0	PACS1
0	0.820306	0.457	0.207	0	0	DDX31
0	0.818542	0.556	0.283	0	0	OGDH
0	0.813845	0.459	0.187	0	0	CARMIL1
0	0.813785	0.412	0.167	0	0	RFX7
0	0.813664	0.564	0.26	0	0	PTPRF
0	0.809924	0.729	0.362	0	0	WHSC1L1
0	0.809487	0.491	0.21	0	0	RNASET2
0	0.808937	0.659	0.331	0	0	FRYL
0	0.808682	0.687	0.365	0	0	ASH1L
0	0.806632	0.547	0.267	0	0	PDPK1
0	0.803551	0.725	0.408	0	0	CLIP1
0	0.800942	0.534	0.257	0	0	ENTPD4
0	0.800176	0.51	0.233	0	0	EPB41L4B
0	0.799584	0.57	0.283	0	0	USP15
0	0.799102	0.404	0.156	0	0	PAK1
0	0.798815	0.75	0.383	0	0	EXOC4
0	0.797736	0.507	0.223	0	0	NBEAL1
0	0.797064	0.496	0.217	0	0	SEMA5A
0	0.79479	0.874	0.355	0	0	LOC108634774
0	0.794179	0.457	0.178	0	0	RAB15
0	0.792074	0.528	0.264	0	0	SMARCA2
0	0.790917	0.546	0.265	0	0	NSD1
0	0.789505	0.591	0.302	0	0	MTMR3
0	0.788292	0.469	0.21	0	0	NEK7
0	0.787372	0.464	0.222	0	0	CNOT6L
0	0.785184	0.461	0.222	0	0	GALNT2
0	0.780622	0.639	0.336	0	0	MLLT10
0	0.778306	0.53	0.258	0	0	TLK1
0	0.777396	0.665	0.368	0	0	UBR5
0	0.775854	0.648	0.355	0	0	WASF2
0	0.77542	0.58	0.236	0	0	LOC102168270
0	0.77355	0.495	0.177	0	0	PCBP3
0	0.772933	0.449	0.201	0	0	STRBP
0	0.772703	0.708	0.39	0	0	SETD5
0	0.77154	0.481	0.225	0	0	UBAP2
0	0.770494	0.58	0.272	0	0	AKAP2
0	0.768203	0.516	0.241	0	0	FERMT2
0	0.766742	0.468	0.191	0	0	NUDT4
0	0.765052	0.564	0.293	0	0	CDK13
0	0.764467	0.561	0.277	0	0	OXSR1
0	0.763121	0.95	0.403	0	0	LOC108634776
0	0.759465	0.555	0.296	0	0	DENND5A
0	0.75894	0.567	0.283	0	0	GPATCH8
0	0.757928	0.431	0.194	0	0	RBM33
0	0.754965	0.652	0.36	0	0	CELF1
0	0.747513	0.579	0.304	0	0	GLG1
0	0.7467	0.456	0.196	0	0	MTHFD1L
0	0.743483	0.437	0.2	0	0	BRE
0	0.736339	0.579	0.286	0	0	PAPSS2
0	0.735214	0.578	0.295	0	0	VTI1A
0	0.734516	0.438	0.197	0	0	FBXL20
0	0.734328	0.531	0.278	0	0	CAB39
0	0.734247	0.441	0.201	0	0	CPSF6
0	0.733618	0.406	0.172	0	0	CHD6
0	0.731326	0.452	0.209	0	0	GPATCH2
0	0.731174	0.722	0.387	0	0	TBC1D5
0	0.730628	0.826	0.469	0	0	EGFR
0	0.730337	0.721	0.317	0	0	CALD1
0	0.729114	0.622	0.341	0	0	WDR33
0	0.728262	0.531	0.269	0	0	PHF3
0	0.727937	0.799	0.474	0	0	EZR
0	0.727154	0.525	0.265	0	0	TNKS1BP1
0	0.726679	0.568	0.285	0	0	ARHGAP10
0	0.724538	0.539	0.278	0	0	RC3H1
0	0.724469	0.442	0.167	0	0	GCNT4
0	0.721774	0.471	0.218	0	0	FAM49B
0	0.721745	0.687	0.374	0	0	PDLIM5
0	0.719292	0.496	0.238	0	0	MAP7
0	0.717332	0.878	0.592	0	0	MYO1E
0	0.717251	0.496	0.244	0	0	MAP3K4
0	0.714305	0.599	0.27	0	0	ATP6V0A4
0	0.713913	0.517	0.251	0	0	LOC108634746
0	0.713634	0.589	0.311	0	0	PAN3
0	0.713561	0.455	0.18	0	0	ALAS1
0	0.707893	0.827	0.49	0	0	TANC2
0	0.707521	0.415	0.181	0	0	AUH
0	0.701443	0.732	0.398	0	0	ABR
0	0.699001	0.457	0.189	0	0	SMS
0	0.698672	0.702	0.383	0	0	ARID1B
0	0.69831	0.625	0.209	0	0	LOC102169846
0	0.690367	0.539	0.227	0	0	INPP5D
0	0.68864	0.544	0.281	0	0	PPP6R3
0	0.687769	0.64	0.355	0	0	ANKRD17
0	0.684861	0.693	0.419	0	0	GSK3B
0	0.684088	0.657	0.373	0	0	STK10
0	0.683986	0.571	0.298	0	0	LAMC1
0	0.683659	0.414	0.18	0	0	ATAD2
0	0.677427	0.483	0.22	0	0	LOC108637403
0	0.674988	0.599	0.331	0	0	STRN3
0	0.674585	0.687	0.341	0	0	MAML3
0	0.653902	0.448	0.202	0	0	TMEM245
0	0.645397	0.526	0.255	0	0	TLE4
0	0.640666	0.919	0.43	0	0	LOC102177258
0	0.632926	0.726	0.445	0	0	USP34
0	0.62979	0.72	0.405	0	0	SHROOM3
0	0.618803	0.687	0.318	0	0	LOC108634775
0	0.600257	0.745	0.393	0	0	ZFHX3
0	0.582627	0.519	0.209	0	0	CITED1
0	0.573529	0.791	0.428	0	0	SAMD12
0	0.559366	0.763	0.391	0	0	DFNA5
0	0.556837	0.523	0.211	0	0	ASAP3
0	0.523182	0.69	0.3	0	0	TIAM1
0	0.513513	0.814	0.423	0	0	CAPN6
0	0.475642	0.806	0.458	0	0	TCF7L2
0	0.463286	0.495	0.218	0	0	ADAM28
0	0.450335	0.739	0.421	0	0	LGMN
0	0.416431	0.658	0.337	0	0	ATP2C2
0	0.403272	0.591	0.286	0	0	LOC106502793
4.86646e-308	0.760137	0.467	0.229	1.28557e-303	0	DDX42
4.59342e-306	0.440936	0.778	0.497	1.21344e-301	0	UTRN
5.61008e-306	0.64263	0.555	0.287	1.48201e-301	0	GLB1
7.11942e-306	0.661695	0.416	0.189	1.88074e-301	0	ATF7
2.96479e-305	0.680899	0.453	0.219	7.8321e-301	0	BCL2L13
1.79438e-304	0.344805	0.913	0.66	4.74022e-300	0	FNDC3B
4.46699e-304	0.710796	0.504	0.261	1.18004e-299	0	TAOK1
5.92912e-304	0.7537	0.43	0.202	1.5663e-299	0	DIAPH1
5.50203e-303	0.750481	0.422	0.196	1.45347e-298	0	TBC1D14
3.20661e-302	0.794879	0.458	0.223	8.47091e-298	0	SPAG7
3.75044e-301	0.629363	0.415	0.184	9.90755e-297	0	PPFIBP1
7.96719e-301	0.685273	0.556	0.301	2.10469e-296	0	WAC
5.50176e-300	0.620761	0.538	0.286	1.4534e-295	0	SNX9
4.10239e-299	0.636667	0.477	0.226	1.08373e-294	0	MRAS
1.94212e-296	0.644689	0.61	0.347	5.1305e-292	0	FBXO11
2.70083e-296	0.624456	0.63	0.352	7.13478e-292	0	RAB11FIP1
5.87404e-294	0.618867	0.569	0.309	1.55175e-289	0	EXOC6B
6.50426e-294	0.761353	0.413	0.191	1.71823e-289	0	SHROOM2
1.98283e-293	0.629376	0.491	0.237	5.23804e-289	0	RFFL
2.02116e-293	0.653889	0.501	0.252	5.33931e-289	0	RASA2
1.3872e-289	0.7876	0.453	0.226	3.66458e-285	0	NAP1L4
2.01305e-289	0.690611	0.409	0.187	5.31787e-285	0	COTL1
3.71555e-289	0.542885	0.515	0.249	9.81538e-285	0	TCF7L1
4.6158e-287	0.522775	0.646	0.368	1.21936e-282	0	SRSF5
1.05993e-286	0.739806	0.448	0.224	2.80002e-282	0	SERTAD2
1.63655e-286	0.691161	0.529	0.287	4.32328e-282	0	GNG12
4.76728e-285	0.707521	0.401	0.188	1.25937e-280	0	CSNK2A1
4.5291e-284	0.658639	0.434	0.205	1.19645e-279	0	METAP1
1.07604e-283	0.617842	0.543	0.289	2.84259e-279	0	ZNF407
5.43369e-281	0.606548	0.651	0.387	1.43542e-276	0	CTNND1
1.60386e-280	0.650816	0.466	0.233	4.23691e-276	0	CCDC91
2.39258e-280	0.670349	0.467	0.238	6.32048e-276	0	ZNF148
7.8939e-280	0.569168	0.776	0.5	2.08533e-275	0	MED13L
1.38489e-274	0.657309	0.563	0.319	3.65847e-270	0	MGEA5
6.36996e-274	0.660151	0.473	0.243	1.68275e-269	0	R3HDM2
4.59921e-273	0.617164	0.498	0.262	1.21497e-268	0	ANKS1A
2.50511e-272	0.456712	0.665	0.381	6.61774e-268	0	CDH1
6.56768e-272	0.429641	0.502	0.242	1.73498e-267	0	TTC39B
9.49864e-271	0.63735	0.442	0.216	2.50925e-266	0	CREBRF
1.47933e-270	0.673165	0.418	0.203	3.90795e-266	0	TLK2
3.75657e-270	0.675235	0.471	0.245	9.92373e-266	0	RICTOR
1.21073e-269	0.498316	0.48	0.235	3.19839e-265	0	ABCC5
2.92377e-269	0.461027	0.704	0.423	7.72372e-265	0	GOLGA4
8.38791e-269	0.680349	0.518	0.283	2.21583e-264	0	FBXW11
1.08456e-268	0.599776	0.487	0.249	2.86508e-264	0	LOC108635834
6.17417e-268	0.658064	0.496	0.259	1.63103e-263	0	LOC102173645
6.0317e-266	0.635229	0.419	0.201	1.59339e-261	0	YES1
4.54922e-265	0.655936	0.478	0.248	1.20177e-260	0	AKAP8L
4.97848e-264	0.539016	0.581	0.314	1.31516e-259	0	MCU
4.01437e-263	0.635083	0.432	0.21	1.06048e-258	0	PRPF39
5.83365e-261	0.585948	0.562	0.318	1.54107e-256	0	45358
6.19519e-261	0.618518	0.512	0.276	1.63658e-256	0	SCAF8
4.20303e-259	0.606553	0.583	0.336	1.11031e-254	0	CCNY
4.40781e-259	0.568627	0.536	0.289	1.16441e-254	0	CCNI
4.11211e-258	0.471712	0.616	0.342	1.0863e-253	0	ITGA6
1.48882e-257	0.599424	0.536	0.299	3.93301e-253	0	EWSR1
2.36107e-257	0.633454	0.433	0.213	6.23723e-253	0	LOC102186637
5.53538e-257	0.624142	0.444	0.219	1.46228e-252	0	CAPZB
4.29432e-256	0.588338	0.421	0.201	1.13443e-251	0	LRRC1
8.82706e-256	0.591567	0.471	0.241	2.33184e-251	0	ITGA3
1.73106e-255	0.557945	0.571	0.331	4.57293e-251	0	ITCH
5.66288e-252	0.599563	0.4	0.19	1.49596e-247	0	ATF1
3.52897e-251	0.662447	0.499	0.274	9.32248e-247	0	CREBBP
4.90987e-251	0.588684	0.502	0.271	1.29704e-246	0	TBL1XR1
8.40155e-251	0.633554	0.401	0.197	2.21944e-246	0	AEBP2
3.78851e-250	0.655733	0.446	0.23	1.00081e-245	0	SMG7
4.36809e-250	0.577016	0.539	0.3	1.15392e-245	0	RBM6
1.36407e-249	0.682638	0.429	0.221	3.60346e-245	0	LSM14A
3.262e-249	0.55971	0.531	0.289	8.61721e-245	0	COBLL1
1.18611e-248	0.575953	0.501	0.272	3.13334e-244	0	XPO6
5.52921e-248	0.528916	0.625	0.358	1.46065e-243	0	BAIAP2L1
8.88015e-248	0.676701	0.402	0.198	2.34587e-243	0	ASXL1
6.52867e-246	0.740118	0.487	0.261	1.72468e-241	0	MICALL2
7.83126e-245	0.66705	0.406	0.197	2.06878e-240	0	OPHN1
3.27071e-244	0.627999	0.434	0.224	8.64024e-240	0	RSU1
9.17487e-243	0.399502	0.533	0.292	2.42372e-238	0	IVNS1ABP
3.84093e-242	0.608812	0.607	0.364	1.01466e-237	0	PAWR
4.45129e-242	0.516667	0.632	0.383	1.1759e-237	0	CHD2
2.57458e-241	0.558717	0.68	0.439	6.80127e-237	0	ERBIN
4.36895e-241	0.462579	0.57	0.312	1.15415e-236	0	SOS1
3.75288e-240	0.579777	0.553	0.322	9.914e-236	0	UBE3A
1.5783e-239	0.604837	0.416	0.208	4.16941e-235	0	CHCHD3
1.31721e-237	0.607753	0.449	0.234	3.47967e-233	0	ZMYM4
3.94007e-237	0.528529	0.46	0.242	1.04085e-232	0	AMBRA1
3.08152e-236	0.437079	0.468	0.236	8.14045e-232	0	STXBP6
5.10413e-236	0.44369	0.62	0.369	1.34836e-231	0	NFAT5
1.46587e-232	0.63447	0.434	0.227	3.8724e-228	0	KIAA0232
3.33418e-232	0.606258	0.483	0.265	8.80791e-228	0	RBM26
2.08079e-231	0.589424	0.484	0.263	5.49682e-227	0	KLHL2
7.43778e-231	0.618735	0.412	0.209	1.96484e-226	0	MARK2
1.37876e-229	0.427733	0.585	0.326	3.64226e-225	0	TFDP2
3.24343e-229	0.619009	0.421	0.216	8.56816e-225	0	PXN
1.17046e-228	0.63205	0.454	0.247	3.09201e-224	0	DNM2
8.83389e-228	0.52653	0.586	0.34	2.33365e-223	0	TNS1
8.05275e-227	0.595976	0.451	0.237	2.12729e-222	0	PDE8A
8.8802e-227	0.490777	0.635	0.382	2.34588e-222	0	HSPG2
2.27464e-224	0.515868	0.653	0.398	6.00892e-220	0	ANKRD11
2.47299e-220	0.652536	0.461	0.257	6.53289e-216	0	HNRNPL
2.62085e-220	0.551284	0.464	0.251	6.92349e-216	0	PSPC1
1.71186e-219	0.560456	0.52	0.299	4.52222e-215	0	ARHGAP21
8.43516e-219	0.445235	0.667	0.413	2.22832e-214	0	TRAK1
2.85117e-218	0.591636	0.445	0.243	7.53193e-214	0	KCMF1
3.73104e-217	0.59591	0.43	0.229	9.8563e-213	0	KDM4B
1.5851e-216	0.623018	0.424	0.226	4.18735e-212	0	EHMT1
3.61957e-212	0.527446	0.54	0.316	9.56181e-208	0	UBR1
4.96455e-212	0.570332	0.437	0.233	1.31148e-207	0	RALGPS1
1.49774e-211	0.584979	0.47	0.266	3.95658e-207	0	LARP4B
1.87157e-211	0.580302	0.4	0.208	4.94411e-207	0	TAB2
6.97313e-211	0.352046	0.452	0.24	1.84209e-206	0	LMBR1
1.29087e-210	0.513641	0.647	0.411	3.4101e-206	0	GPHN
5.49319e-210	0.494937	0.715	0.487	1.45113e-205	0	PICALM
4.69563e-204	0.52586	0.472	0.267	1.24045e-199	0	SMG1
5.61157e-203	0.51667	0.549	0.334	1.48241e-198	0	ZNF638
3.18334e-202	0.484761	0.438	0.235	8.40943e-198	0	EPB41L5
7.21455e-202	0.563319	0.411	0.22	1.90587e-197	0	RABEP1
1.10693e-201	0.571468	0.427	0.228	2.92417e-197	0	LUZP1
4.23423e-201	0.636448	0.415	0.218	1.11856e-196	0	LOC102177222
1.9045e-199	0.585953	0.415	0.225	5.03113e-195	0	RAF1
4.64116e-199	0.500216	0.58	0.357	1.22606e-194	0	PTK2
2.70306e-198	0.517736	0.487	0.274	7.14066e-194	0	CDCP1
1.34567e-197	0.463732	0.527	0.311	3.55486e-193	0	OSBPL9
5.48275e-196	0.538164	0.466	0.267	1.44838e-191	0	HUWE1
5.92586e-194	0.467777	0.414	0.222	1.56543e-189	0	CNOT2
2.10354e-193	0.482584	0.432	0.233	5.55693e-189	0	ESRP1
4.13753e-190	0.519436	0.52	0.303	1.09301e-185	0	SRSF7
2.16494e-189	0.385448	0.654	0.394	5.71912e-185	0	JMJD1C
2.1521e-186	0.582992	0.41	0.229	5.68519e-182	0	UBE2K
2.46503e-186	0.496388	0.488	0.288	6.51187e-182	0	EP300
1.19779e-185	0.389602	0.65	0.414	3.16421e-181	0	HNRNPH1
3.15353e-185	0.455293	0.431	0.23	8.33067e-181	0	TET3
3.2647e-185	0.389172	0.455	0.246	8.62435e-181	0	PHLDA2
5.76287e-182	0.586169	0.404	0.225	1.52238e-177	0	USP4
1.83766e-180	0.37938	0.511	0.297	4.85455e-176	0	DHCR24
1.2525e-178	0.5479	0.412	0.23	3.30874e-174	0	STIM2
1.73783e-178	0.469534	0.443	0.253	4.59083e-174	0	USP47
1.90742e-177	0.450745	0.418	0.227	5.03882e-173	0	CAMK2D
2.47748e-176	0.529472	0.405	0.217	6.54476e-172	0	LRRC8D
1.60424e-174	0.378934	0.538	0.319	4.23793e-170	0	ANK3
3.10498e-173	0.510422	0.535	0.33	8.20243e-169	0	CDC42BPB
3.44169e-173	0.47406	0.503	0.299	9.09191e-169	0	KDM6A
1.90633e-171	0.394954	0.634	0.409	5.03596e-167	0	PABPC4
5.95361e-171	0.476688	0.49	0.292	1.57276e-166	0	SMURF2
2.68501e-170	0.485607	0.503	0.31	7.093e-166	0	HNRNPH3
1.10528e-167	0.336338	0.749	0.507	2.91981e-163	0	FNDC3A
5.05759e-167	0.471263	0.432	0.25	1.33606e-162	0	GIGYF2
9.9299e-166	0.481776	0.538	0.342	2.62318e-161	0	GNB1
3.14542e-165	0.513957	0.42	0.245	8.30926e-161	0	CPNE1
7.63453e-165	0.468502	0.456	0.266	2.01681e-160	0	ARID2
1.14518e-164	0.475835	0.402	0.222	3.02523e-160	0	ABL2
1.54267e-164	0.460554	0.419	0.239	4.07527e-160	0	AGO3
3.92945e-164	0.395783	0.508	0.3	1.03804e-159	0	CAST
7.87486e-162	0.409559	0.501	0.303	2.0803e-157	0	DENND4C
4.81703e-161	0.423251	0.571	0.358	1.27252e-156	0	KIAA0368
5.04949e-161	0.395016	0.526	0.31	1.33392e-156	0	KMT5A
3.73862e-160	0.458679	0.483	0.287	9.8763e-156	0	SH3YL1
5.31525e-160	0.437094	0.47	0.282	1.40413e-155	0	ATRX
7.23624e-160	0.366367	0.516	0.31	1.9116e-155	0	ZCCHC7
2.25324e-158	0.364973	0.526	0.318	5.95238e-154	0	BTBD3
1.9436e-157	0.32578	0.583	0.356	5.13441e-153	0	CDKN1C
1.9651e-156	0.415064	0.456	0.269	5.19121e-152	0	VWA8
2.08242e-156	0.499496	0.442	0.263	5.50113e-152	0	UBE3C
8.58159e-156	0.426844	0.413	0.237	2.267e-151	0	SMCHD1
1.58564e-155	0.451687	0.595	0.387	4.1888e-151	0	PTBP1
5.99393e-155	0.50246	0.429	0.254	1.58342e-150	0	CUL4A
3.24565e-154	0.366554	0.711	0.481	8.57404e-150	0	MYH9
3.74693e-154	0.300333	0.549	0.323	9.89827e-150	0	ARFGEF2
8.69753e-154	0.339997	0.454	0.267	2.29763e-149	0	NDFIP2
2.02177e-153	0.457379	0.404	0.235	5.34091e-149	0	CUL3
7.88925e-150	0.417397	0.598	0.396	2.0841e-145	0	PAPOLA
7.2407e-149	0.331732	0.489	0.301	1.91278e-144	0	STXBP5
5.96195e-148	0.435261	0.563	0.368	1.57497e-143	0	SAFB
1.66443e-147	0.483888	0.445	0.271	4.39693e-143	0	ARID1A
1.30114e-146	0.370818	0.69	0.464	3.43721e-142	0	TCF12
1.07254e-145	0.499807	0.417	0.251	2.83333e-141	0	UBR4
2.03266e-145	0.281376	0.642	0.409	5.36967e-141	0	MBNL2
8.0605e-145	0.388737	0.471	0.288	2.12934e-140	0	FBXW7
1.00951e-144	0.331324	0.426	0.248	2.66682e-140	0	LRCH3
3.94166e-144	0.483056	0.429	0.261	1.04127e-139	0	CNOT1
1.17997e-143	0.294305	0.565	0.353	3.11714e-139	0	BTBD9
4.36995e-143	0.376595	0.46	0.274	1.15441e-138	0	ARIH1
1.38645e-142	0.366227	0.433	0.25	3.66258e-138	0	NECTIN3
1.63426e-142	0.349002	0.485	0.302	4.31722e-138	0	RSF1
3.99706e-140	0.389325	0.444	0.27	1.0559e-135	0	RFWD2
1.78096e-139	0.454856	0.482	0.304	4.70477e-135	0	GPX4
8.29406e-139	0.296952	0.478	0.289	2.19104e-134	0	DIAPH2
2.99062e-137	0.377258	0.607	0.416	7.90032e-133	0	CLTC
2.13333e-136	0.409893	0.484	0.298	5.63562e-132	0	CORO1C
2.81404e-135	0.410115	0.405	0.243	7.43385e-131	0	CNOT4
7.8974e-134	0.425791	0.415	0.253	2.08626e-129	0	UBE2D2
3.16798e-133	0.445584	0.425	0.26	8.36886e-129	0	BMP2K
1.72869e-132	0.514038	0.41	0.249	4.56669e-128	0	RAI14
3.04824e-129	0.422059	0.451	0.283	8.05253e-125	0	ARFGEF1
3.75874e-129	0.374593	0.509	0.325	9.92947e-125	0	MAP4
2.03363e-127	0.343279	0.467	0.295	5.37223e-123	0	TRA2A
9.43658e-126	0.425989	0.507	0.337	2.49286e-121	0	RAB7A
4.36857e-122	0.402872	0.558	0.377	1.15405e-117	0	AFDN
4.82202e-122	0.395218	0.432	0.274	1.27383e-117	0	AFF4
1.44838e-120	0.368898	0.442	0.279	3.82618e-116	0	KPNA4
3.13017e-117	0.377743	0.408	0.253	8.26898e-113	0	PPP2R2A
5.76451e-117	0.288554	0.558	0.364	1.52281e-112	0	NCOR1
1.23115e-116	0.398746	0.407	0.251	3.25232e-112	0	LOC102175120
2.78395e-116	0.325866	0.484	0.307	7.35435e-112	0	AP3B1
9.53082e-115	0.366018	0.478	0.313	2.51776e-110	0	RAB14
1.08141e-114	0.348995	0.427	0.267	2.85676e-110	0	PIK3CA
9.28664e-114	0.353154	0.612	0.417	2.45325e-109	0	MAP4K4
2.13265e-113	0.290441	0.418	0.259	5.63382e-109	0	BRAF
6.75329e-113	0.321146	0.629	0.445	1.78402e-108	0	CTNNA1
9.99404e-112	0.329341	0.465	0.304	2.64013e-107	0	GPBP1
1.20699e-108	0.255846	0.495	0.32	3.1885e-104	0	STAG1
2.85636e-108	0.422264	0.428	0.278	7.54564e-104	0	MPRIP
7.31371e-108	0.361289	0.463	0.305	1.93206e-103	0	FAM129B
4.7313e-107	0.314241	0.46	0.302	1.24987e-102	0	WASL
9.24314e-107	0.410049	0.413	0.265	2.44176e-102	0	KMT2A
4.70621e-104	0.35026	0.446	0.294	1.24324e-99	0	SLC44A1
1.02067e-101	0.301053	0.402	0.254	2.69632e-97	0	LPIN2
1.25944e-101	0.318645	0.505	0.344	3.32706e-97	0	PAFAH1B1
6.82477e-100	0.363354	0.428	0.28	1.8029e-95	0	PTPRA
2.46495e-96	0.339967	0.412	0.27	6.51165e-92	0	TJP1
5.62279e-95	0.301536	0.445	0.297	1.48537e-90	0	SCAF11
5.78956e-94	0.258776	0.436	0.279	1.52943e-89	0	ST14
4.00792e-93	0.279256	0.631	0.455	1.05877e-88	0	CSNK1A1
2.12352e-92	0.336659	0.417	0.274	5.60969e-88	0	UPF2
1.47223e-91	0.311212	0.401	0.263	3.88919e-87	0	SPPL3
2.91269e-91	0.283881	0.433	0.285	7.69444e-87	0	TNRC6B
9.71031e-91	0.258617	0.463	0.311	2.56517e-86	0	APC
4.77784e-86	0.309377	0.424	0.286	1.26216e-81	0	THRAP3
1.76881e-85	0.308018	0.418	0.284	4.67267e-81	0	MED13
1.40754e-83	0.258558	0.525	0.372	3.71829e-79	0	RAP1B
1.22108e-82	0.309809	0.436	0.296	3.22572e-78	0	GRB2
3.58484e-82	0.33602	0.411	0.278	9.47008e-78	0	SPTAN1
3.08524e-80	0.268638	0.437	0.298	8.15027e-76	0	BIRC6
4.36804e-76	0.285533	0.408	0.279	1.15391e-71	0	DHX9
0	3.75863	0.815	0.144	0	1	NABP1
0	3.46552	0.803	0.158	0	1	B4GAT1
0	3.25476	0.99	0.363	0	1	ADAMTS9
0	3.21819	0.784	0.141	0	1	AADAT
0	2.98361	0.915	0.291	0	1	JAM2
0	2.92308	0.882	0.386	0	1	ADM
0	2.87126	0.999	0.482	0	1	CPXM1
0	2.83631	0.925	0.245	0	1	LOC108636266
0	2.82749	0.983	0.295	0	1	MAN1A1
0	2.74425	0.64	0.123	0	1	C3H1orf226
0	2.68474	0.777	0.168	0	1	ENPEP
0	2.66317	0.911	0.318	0	1	CHKA
0	2.65978	0.884	0.179	0	1	AXL
0	2.62051	0.706	0.157	0	1	SIX4
0	2.59311	0.746	0.13	0	1	LOC108635898
0	2.58596	0.814	0.362	0	1	HNRNPUL1
0	2.58474	0.883	0.302	0	1	FCHSD2
0	2.58408	0.731	0.129	0	1	SCLY
0	2.58134	0.9	0.333	0	1	EHBP1
0	2.57235	0.812	0.227	0	1	IRS2
0	2.55183	0.935	0.27	0	1	TGFBI
0	2.54584	0.918	0.444	0	1	RBM25
0	2.53914	0.788	0.151	0	1	RHBDL2
0	2.51476	0.635	0.12	0	1	GCLC
0	2.50284	0.857	0.199	0	1	FIBIN
0	2.49933	0.7	0.132	0	1	LOC108637619
0	2.48235	0.59	0.121	0	1	DYSF
0	2.45431	0.643	0.142	0	1	LOC106503003
0	2.45293	0.816	0.224	0	1	FAM220A
0	2.44753	0.495	0.067	0	1	DPH5
0	2.42926	0.432	0.127	0	1	PRICKLE2
0	2.42632	0.772	0.265	0	1	SATB2
0	2.39244	0.777	0.144	0	1	C16H1orf116
0	2.37488	0.585	0.124	0	1	SLC29A2
0	2.37181	0.597	0.083	0	1	SVOP
0	2.37038	0.736	0.151	0	1	RSPO3
0	2.36789	0.886	0.474	0	1	SAT1
0	2.36254	0.933	0.361	0	1	SLC39A10
0	2.35384	0.6	0.118	0	1	TRAF6
0	2.34468	0.959	0.575	0	1	ANKRD12
0	2.31362	0.998	0.607	0	1	LOC100860781
0	2.29743	0.889	0.311	0	1	CPM
0	2.293	0.805	0.256	0	1	XIAP
0	2.28497	0.857	0.317	0	1	SLC38A1
0	2.27452	0.843	0.256	0	1	RHOBTB1
0	2.27121	0.805	0.328	0	1	TACC2
0	2.26766	0.839	0.376	0	1	FUT8
0	2.25607	0.641	0.151	0	1	CD24
0	2.25319	0.592	0.077	0	1	ZFP69
0	2.24911	0.905	0.347	0	1	MFGE8
0	2.24102	0.97	0.42	0	1	SIPA1L2
0	2.23974	0.735	0.183	0	1	DIXDC1
0	2.22904	0.605	0.134	0	1	DPP4
0	2.22454	0.619	0.144	0	1	BCL2A1
0	2.22239	0.478	0.065	0	1	HAPLN3
0	2.19859	0.448	0.072	0	1	ICAM3
0	2.19388	0.794	0.186	0	1	ANGPTL2
0	2.19127	0.809	0.185	0	1	OLFML2B
0	2.1866	0.779	0.246	0	1	TGFBR2
0	2.18639	0.939	0.373	0	1	CXADR
0	2.17615	0.703	0.212	0	1	TMEM104
0	2.16848	0.878	0.416	0	1	ELOVL6
0	2.1608	0.674	0.172	0	1	PIK3C2G
0	2.15497	0.784	0.231	0	1	NCALD
0	2.14055	0.536	0.087	0	1	LOC102191489
0	2.1366	0.836	0.325	0	1	KMT5B
0	2.13326	0.868	0.388	0	1	FAM129A
0	2.12304	0.841	0.249	0	1	LOC106503728
0	2.11294	0.802	0.221	0	1	DLX5
0	2.10542	0.455	0.049	0	1	TRIM45
0	2.10025	0.795	0.404	0	1	RBBP6
0	2.09864	0.573	0.073	0	1	LOC102172768
0	2.07566	0.413	0.053	0	1	LOC102182866
0	2.07114	0.781	0.305	0	1	FAM193A
0	2.06285	0.677	0.175	0	1	ELP2
0	2.06043	0.776	0.266	0	1	ERRFI1
0	2.05822	0.516	0.069	0	1	LOC102175171
0	2.04174	0.572	0.117	0	1	CSRP2
0	2.03738	0.928	0.391	0	1	ITGA1
0	2.03515	0.547	0.104	0	1	HEATR3
0	2.01279	0.463	0.059	0	1	NRG2
0	2.00924	0.757	0.291	0	1	SP3
0	2.00565	0.56	0.154	0	1	LOC102178051
0	1.99014	0.948	0.543	0	1	SLC2A1
0	1.99001	0.636	0.212	0	1	HEXIM1
0	1.97995	0.692	0.204	0	1	PTPN13
0	1.97994	0.759	0.324	0	1	XPO1
0	1.97903	0.764	0.319	0	1	ARHGAP18
0	1.96848	0.614	0.213	0	1	LOC102179466
0	1.96195	0.697	0.369	0	1	DDX3X
0	1.95969	0.581	0.107	0	1	LOC102185625
0	1.94449	0.916	0.468	0	1	LAMB1
0	1.94015	0.846	0.252	0	1	LOC102172255
0	1.92948	0.762	0.412	0	1	PSD3
0	1.92566	0.679	0.21	0	1	CLOCK
0	1.91761	0.74	0.246	0	1	MYH10
0	1.91656	0.784	0.288	0	1	SESTD1
0	1.91419	0.741	0.32	0	1	MNAT1
0	1.91173	0.751	0.19	0	1	S1PR1
0	1.9117	0.595	0.189	0	1	LOC108636782
0	1.91158	0.803	0.332	0	1	CFLAR
0	1.90354	0.677	0.252	0	1	HERC1
0	1.89779	0.869	0.276	0	1	SLC39A6
0	1.89336	0.589	0.257	0	1	TNFAIP8
0	1.89154	0.579	0.109	0	1	FBXO30
0	1.8911	0.465	0.075	0	1	KNOP1
0	1.88671	0.494	0.132	0	1	BRIP1
0	1.87782	0.871	0.385	0	1	LOC102182127
0	1.87604	0.505	0.13	0	1	EPB41L2
0	1.87228	0.433	0.229	0	1	FAR1
0	1.86298	0.571	0.12	0	1	FGD6
0	1.86177	0.773	0.296	0	1	PEAK1
0	1.85901	0.644	0.237	0	1	C13H20orf194
0	1.85894	0.71	0.266	0	1	NRDC
0	1.85659	0.709	0.322	0	1	KIF13A
0	1.85494	0.606	0.186	0	1	FBXO34
0	1.85345	0.563	0.163	0	1	MTMR4
0	1.85209	0.856	0.383	0	1	DFNA5
0	1.84499	0.556	0.127	0	1	LOC102188506
0	1.84285	0.551	0.217	0	1	ASS1
0	1.83748	0.729	0.277	0	1	DTNB
0	1.83612	0.524	0.086	0	1	ACADS
0	1.83316	0.999	0.689	0	1	TIMP3
0	1.82338	0.451	0.089	0	1	DGKI
0	1.82263	0.796	0.465	0	1	SIPA1L1
0	1.81632	0.686	0.181	0	1	TGFBR3
0	1.80815	0.56	0.233	0	1	PPP1R12B
0	1.80697	0.683	0.224	0	1	ELL2
0	1.80646	0.828	0.491	0	1	DLG1
0	1.79862	0.535	0.178	0	1	RNF144B
0	1.79776	0.735	0.309	0	1	EP400
0	1.79718	0.492	0.102	0	1	FAM84B
0	1.78101	0.748	0.268	0	1	SLC4A7
0	1.7582	0.777	0.443	0	1	MYO1D
0	1.74269	0.663	0.242	0	1	CEP120
0	1.73216	0.484	0.16	0	1	AHCYL2
0	1.72993	0.862	0.396	0	1	SDC4
0	1.72936	0.408	0.077	0	1	EML6
0	1.71503	0.555	0.185	0	1	C23H6orf62
0	1.70917	0.68	0.264	0	1	LOC108638589
0	1.70526	0.573	0.174	0	1	GIPC2
0	1.70416	0.627	0.213	0	1	TFRC
0	1.69829	0.52	0.12	0	1	RGL1
0	1.69755	0.494	0.144	0	1	LOC102180829
0	1.69474	0.435	0.085	0	1	EPM2A
0	1.67596	0.617	0.235	0	1	RRAGC
0	1.67163	0.626	0.243	0	1	CPNE8
0	1.67163	0.605	0.267	0	1	PLEKHA8
0	1.64441	0.456	0.072	0	1	CD200
0	1.64358	0.52	0.2	0	1	PREX1
0	1.63528	0.464	0.121	0	1	CCDC73
0	1.63298	0.403	0.074	0	1	GINS2
0	1.62989	0.487	0.182	0	1	PCBP3
0	1.62989	0.511	0.213	0	1	LGALS8
0	1.62965	0.774	0.501	0	1	UTRN
0	1.62248	0.618	0.23	0	1	TTC39B
0	1.61628	0.459	0.111	0	1	TOM1L1
0	1.61489	0.517	0.17	0	1	ACSL4
0	1.61116	0.617	0.242	0	1	SIN3B
0	1.60959	0.687	0.351	0	1	LCP1
0	1.59937	0.507	0.151	0	1	DAAM1
0	1.59794	0.51	0.228	0	1	WWP1
0	1.58558	0.495	0.194	0	1	SDK2
0	1.58089	0.739	0.516	0	1	FHIT
0	1.58074	0.882	0.337	0	1	LOC102171142
0	1.58002	0.457	0.117	0	1	LOC102180550
0	1.57782	0.439	0.181	0	1	LOC102190297
0	1.57758	0.509	0.176	0	1	FAM69A
0	1.56428	0.466	0.114	0	1	ATG4A
0	1.55867	0.662	0.331	0	1	SETD2
0	1.54925	0.575	0.21	0	1	FAM126B
0	1.54562	0.677	0.295	0	1	ATP11A
0	1.54407	0.521	0.182	0	1	CYTH3
0	1.5334	0.423	0.11	0	1	PELO
0	1.53071	0.529	0.158	0	1	C1H3orf58
0	1.52763	0.714	0.4	0	1	STK3
0	1.5266	0.598	0.188	0	1	TMPRSS2
0	1.52343	0.685	0.253	0	1	SERPINF1
0	1.51764	0.527	0.176	0	1	IFNAR2
0	1.51652	0.899	0.531	0	1	CRIM1
0	1.51553	0.46	0.141	0	1	THOC7
0	1.49948	0.475	0.123	0	1	LOC102174613
0	1.49057	0.764	0.376	0	1	STARD13
0	1.48652	0.599	0.276	0	1	PPIP5K2
0	1.47673	0.509	0.18	0	1	PAPD5
0	1.47582	0.494	0.263	0	1	45354
0	1.4727	0.604	0.285	0	1	OSBPL3
0	1.471	0.602	0.277	0	1	WDFY2
0	1.4703	0.622	0.261	0	1	EYA3
0	1.46306	0.437	0.166	0	1	DENND4A
0	1.46118	0.458	0.141	0	1	E2F5
0	1.45531	0.479	0.206	0	1	MAPK8
0	1.45254	0.647	0.238	0	1	SLCO2A1
0	1.43919	0.48	0.182	0	1	TYK2
0	1.43669	0.555	0.237	0	1	LOC102172613
0	1.43479	0.489	0.15	0	1	MGAT3
0	1.42657	0.586	0.296	0	1	FNBP1
0	1.41785	0.686	0.336	0	1	AFAP1
0	1.40511	0.461	0.188	0	1	KIRREL
0	1.40188	0.532	0.234	0	1	GPCPD1
0	1.39981	0.669	0.332	0	1	USP48
0	1.3888	0.429	0.136	0	1	MTF1
0	1.38278	0.502	0.22	0	1	MTF2
0	1.37923	0.87	0.565	0	1	DIP2B
0	1.3743	0.812	0.462	0	1	TSC22D1
0	1.37211	0.467	0.189	0	1	SYNJ1
0	1.36725	0.907	0.7	0	1	FTH1
0	1.35487	0.542	0.248	0	1	ZFYVE1
0	1.34698	0.465	0.157	0	1	SOCS5
0	1.34687	0.535	0.253	0	1	PHLPP1
0	1.34535	0.665	0.322	0	1	DLC1
0	1.33523	0.472	0.197	0	1	MTHFD1L
0	1.32777	0.434	0.155	0	1	ARHGAP42
0	1.32037	0.581	0.265	0	1	STX12
0	1.31465	0.511	0.168	0	1	SLC39A14
0	1.31448	0.915	0.673	0	1	CLIC4
0	1.31117	0.473	0.198	0	1	SKAP2
0	1.29858	0.722	0.409	0	1	TRAK1
0	1.2752	0.413	0.166	0	1	LOC102177934
0	1.27493	0.467	0.189	0	1	IMPA2
0	1.27227	0.505	0.218	0	1	ARHGEF5
0	1.27221	0.566	0.17	0	1	LOC102168428
0	1.27211	0.436	0.176	0	1	FNIP2
0	1.25221	0.728	0.47	0	1	GSN
0	1.24975	0.604	0.248	0	1	ENTPD1
0	1.2457	0.405	0.16	0	1	C18H16orf74
0	1.24396	0.641	0.41	0	1	PABPC4
0	1.24347	0.407	0.172	0	1	BLMH
0	1.23956	0.56	0.31	0	1	KIF13B
0	1.23941	0.425	0.183	0	1	ZNF410
0	1.23444	0.462	0.209	0	1	DOT1L
0	1.22865	0.415	0.158	0	1	TDRP
0	1.21846	0.571	0.313	0	1	MKLN1
0	1.19829	0.847	0.427	0	1	RAPGEF5
0	1.17294	0.515	0.249	0	1	PRKX
0	1.17241	0.543	0.247	0	1	CALCRL
0	1.15912	0.52	0.23	0	1	SLC20A1
0	1.15829	0.429	0.185	0	1	BNIP3
0	1.15345	0.702	0.407	0	1	TEX14
0	1.15193	0.634	0.336	0	1	LOC106503025
0	1.14968	0.571	0.313	0	1	MAN1A2
0	1.14783	0.47	0.212	0	1	CCDC50
0	1.14708	0.74	0.44	0	1	ATP13A3
0	1.1433	0.618	0.399	0	1	LUC7L3
0	1.13572	0.643	0.425	0	1	RSRC1
0	1.12118	0.718	0.397	0	1	SPTBN1
0	1.11765	0.6	0.362	0	1	ATXN7
0	1.11666	0.489	0.248	0	1	LOC106502029
0	1.11156	0.416	0.201	0	1	EGLN1
0	1.10074	0.669	0.433	0	1	HOOK3
0	1.09791	0.55	0.289	0	1	ANKFY1
0	1.07478	0.51	0.268	0	1	ITPR2
0	1.05376	0.59	0.359	0	1	TBX3
0	1.02623	0.574	0.349	0	1	NUFIP2
0	1.00057	0.614	0.363	0	1	BAIAP2L1
0	0.999147	0.513	0.278	0	1	CD36
0	0.985347	0.782	0.489	0	1	ITM2B
0	0.984413	0.419	0.184	0	1	IFNAR1
0	0.969364	0.414	0.157	0	1	LOC102190477
0	0.917983	0.607	0.24	0	1	SERPINE1
0	0.88753	0.705	0.393	0	1	ATP1B1
0	0.476791	0.483	0.16	0	1	GRP
6.71405e-308	0.95737	0.477	0.246	1.77365e-303	1	PLPP3
2.17254e-302	1.20179	0.525	0.319	5.73921e-298	1	MYO9A
1.16466e-298	1.20471	0.544	0.338	3.07669e-294	1	BDP1
8.47277e-297	0.961507	0.497	0.257	2.23825e-292	1	BTG2
2.55507e-296	0.90156	0.751	0.579	6.74973e-292	1	SON
9.31846e-294	1.67547	0.442	0.244	2.46166e-289	1	LMBR1
4.73703e-289	1.18088	0.561	0.354	1.25138e-284	1	ATP2C2
9.41733e-288	0.880357	0.644	0.413	2.48778e-283	1	IL6R
1.12552e-285	0.955535	0.515	0.285	2.97327e-281	1	ATP6V0A4
1.06566e-284	0.992158	0.565	0.34	2.81514e-280	1	IGF2BP2
7.92861e-284	0.66649	0.598	0.357	2.0945e-279	1	RCAN1
3.63307e-280	1.23674	0.45	0.245	9.59748e-276	1	RNF130
1.04472e-279	0.967213	0.632	0.439	2.75985e-275	1	SF3B1
2.70422e-276	0.983401	0.548	0.333	7.14373e-272	1	DEK
2.96806e-275	0.911364	0.434	0.216	7.84071e-271	1	ST3GAL1
1.6688e-274	1.18987	0.447	0.248	4.40848e-270	1	ATP9B
7.5168e-271	0.984775	0.459	0.242	1.98571e-266	1	TNFRSF1B
1.00076e-269	0.970463	0.516	0.296	2.64371e-265	1	BAZ1A
6.27881e-269	1.0761	0.595	0.398	1.65867e-264	1	SYN3
7.98976e-265	0.439782	0.511	0.265	2.11065e-260	1	FN1
8.98604e-264	0.888694	0.454	0.235	2.37384e-259	1	LOC102172488
1.30649e-258	0.978946	0.581	0.386	3.45135e-254	1	CEP350
1.31894e-258	1.12272	0.454	0.255	3.48425e-254	1	TRIP11
5.26586e-250	1.13855	0.442	0.249	1.39108e-245	1	NR2F2
5.48442e-249	0.887484	0.778	0.573	1.44882e-244	1	LOC102169353
7.49291e-249	1.00146	0.52	0.324	1.9794e-244	1	CCNL2
8.33681e-249	1.1209	0.576	0.386	2.20233e-244	1	PAM
1.21641e-244	0.871506	0.533	0.324	3.21338e-240	1	RHPN2
1.69481e-244	0.918864	0.578	0.387	4.47718e-240	1	STK10
3.84957e-236	0.818625	0.587	0.367	1.01694e-231	1	SH2D4A
1.51938e-229	0.970492	0.436	0.251	4.01375e-225	1	LPIN2
1.82424e-227	0.858189	0.626	0.451	4.81909e-223	1	WSB1
2.02195e-224	0.906928	0.528	0.337	5.34139e-220	1	TFDP2
6.35214e-222	0.935304	0.544	0.343	1.67805e-217	1	VPS13D
1.53748e-220	0.982827	0.479	0.294	4.06157e-216	1	LOC102173648
7.12452e-220	0.591989	0.837	0.673	1.88208e-215	1	FNDC3B
1.36211e-219	1.08395	0.457	0.28	3.59827e-215	1	PCCA
1.57478e-219	0.900239	0.489	0.307	4.16009e-215	1	DENND4C
5.57619e-218	1.21136	0.548	0.383	1.47306e-213	1	DIP2C
2.13178e-217	0.915507	0.42	0.237	5.63154e-213	1	RALGPS1
2.95064e-216	0.699597	0.67	0.445	7.79472e-212	1	PTPN3
2.41361e-208	0.993817	0.512	0.33	6.37604e-204	1	CITED2
1.37451e-202	0.98355	0.495	0.309	3.63105e-198	1	TET1
1.68282e-202	0.827925	0.452	0.265	4.44551e-198	1	NENF
2.47873e-202	0.677779	0.723	0.554	6.54807e-198	1	SRRM2
9.33608e-194	0.673977	0.646	0.458	2.46631e-189	1	ADAM9
4.78827e-192	0.987205	0.573	0.421	1.26492e-187	1	MBNL2
1.07092e-191	0.86719	0.505	0.337	2.82904e-187	1	MOB1B
1.10639e-189	1.07745	0.433	0.264	2.92274e-185	1	DMXL2
2.02238e-187	1.17883	0.411	0.246	5.34251e-183	1	STXBP6
3.93402e-184	0.509422	0.696	0.47	1.03925e-179	1	C16H1orf21
1.06893e-177	0.834744	0.568	0.406	2.82378e-173	1	SEC62
5.58489e-174	0.673466	0.731	0.54	1.47536e-169	1	FBXL17
1.41274e-173	1.0945	0.442	0.293	3.73203e-169	1	MYO5B
6.74609e-169	0.480346	0.502	0.306	1.78211e-164	1	LIFR
1.42067e-168	0.713387	0.444	0.265	3.75299e-164	1	TRAF3
3.14204e-167	0.684643	0.657	0.495	8.30032e-163	1	EGFR
2.02883e-162	0.685304	0.492	0.325	5.35955e-158	1	BTBD3
2.69979e-147	0.828279	0.426	0.281	7.13203e-143	1	TNKS1BP1
3.58467e-145	1.12345	0.401	0.271	9.46961e-141	1	OSBPL8
9.88276e-145	0.7919	0.529	0.389	2.61073e-140	1	FNBP4
9.70692e-144	0.43007	0.943	0.705	2.56428e-139	1	LOC108635081
3.30149e-143	0.728565	0.426	0.275	8.72154e-139	1	IPMK
4.56807e-143	0.763989	0.414	0.262	1.20675e-138	1	CPD
5.19037e-142	0.727275	0.462	0.31	1.37114e-137	1	YBX1
1.24694e-141	0.746427	0.446	0.3	3.29404e-137	1	ZFC3H1
3.55934e-140	0.712979	0.48	0.332	9.4027e-136	1	LOC102181832
9.80053e-140	0.814747	0.518	0.388	2.58901e-135	1	SRSF5
3.39625e-138	1.07391	0.451	0.306	8.97187e-134	1	DSCAML1
1.71319e-128	0.654583	0.515	0.371	4.52573e-124	1	RAB11FIP1
1.82794e-124	0.857301	0.489	0.366	4.82887e-120	1	BTBD9
1.4438e-121	0.612165	0.513	0.378	3.81408e-117	1	COL4A3BP
2.90679e-118	0.743037	0.402	0.271	7.67887e-114	1	INTS6
9.5913e-117	0.621517	0.593	0.473	2.53373e-112	1	KLF6
9.48688e-113	0.554708	0.557	0.426	2.50615e-108	1	GPHN
7.28176e-112	0.722629	0.409	0.28	1.92362e-107	1	ATRN
9.13871e-111	0.726179	0.429	0.29	2.41417e-106	1	NUCB2
4.31379e-109	0.778762	0.437	0.316	1.13957e-104	1	APC
5.01439e-106	0.690244	0.475	0.358	1.32465e-101	1	TNS1
1.33572e-99	0.622092	0.525	0.414	3.52856e-95	1	KMT2E
7.10728e-99	0.599555	0.573	0.467	1.87753e-94	1	KANK1
7.86433e-95	0.476614	0.6	0.479	2.07752e-90	1	HSPA8
1.88215e-94	0.63201	0.411	0.283	4.97207e-90	1	KIF5C
2.13852e-94	0.638414	0.555	0.458	5.64933e-90	1	DDX5
2.34674e-94	0.487581	0.567	0.457	6.19938e-90	1	ERBIN
6.98061e-93	0.469887	0.485	0.345	1.84407e-88	1	GNAI1
1.52395e-92	0.901187	0.407	0.308	4.02583e-88	1	COBLL1
4.54163e-90	0.469919	0.645	0.52	1.19976e-85	1	MED13L
9.19171e-90	0.679954	0.498	0.395	2.42817e-85	1	TANC1
9.36068e-88	0.605509	0.464	0.356	2.47281e-83	1	FOXO3
3.61163e-87	0.635497	0.406	0.296	9.54084e-83	1	GLUD1
3.55459e-86	0.681042	0.415	0.311	9.39015e-82	1	SPEN
3.93426e-86	0.629503	0.493	0.384	1.03931e-81	1	MYO1B
3.09207e-85	0.596253	0.473	0.374	8.16833e-81	1	PTK2
1.37606e-79	0.50056	0.623	0.525	3.63513e-75	1	LMO7
1.03517e-70	0.55462	0.406	0.307	2.7346e-66	1	MTCH1
4.70225e-69	0.471489	0.561	0.46	1.24219e-64	1	ARHGEF28
9.85447e-69	0.485909	0.551	0.447	2.60326e-64	1	BCAS3
1.22187e-66	0.269747	0.578	0.461	3.22781e-62	1	GCA
2.85809e-60	0.631367	0.437	0.358	7.55022e-56	1	CCNY
6.19778e-56	0.597336	0.435	0.361	1.63727e-51	1	ATF4
3.94416e-51	0.342667	0.436	0.342	1.04193e-46	1	JUN
4.51861e-50	0.448747	0.536	0.454	1.19368e-45	1	CMTM8
2.2459e-49	0.274317	0.522	0.417	5.93299e-45	1	IL6ST
2.52346e-49	0.275397	0.451	0.366	6.66623e-45	1	SH3BGRL2
4.4787e-49	0.534559	0.404	0.315	1.18314e-44	1	AUTS2
8.07081e-46	0.440406	0.437	0.355	2.13206e-41	1	ANKRD27
2.7858e-42	0.417551	0.45	0.384	7.35926e-38	1	RAP1B
4.29165e-41	0.295061	0.468	0.376	1.13372e-36	1	AFF1
2.7385e-39	0.253839	0.634	0.572	7.23429e-35	1	LRRFIP1
1.53944e-36	0.335927	0.465	0.405	4.06675e-32	1	SHTN1
9.88447e-36	0.276867	0.484	0.401	2.61118e-31	1	RPL21
3.50648e-35	0.382946	0.495	0.441	9.26306e-31	1	NPEPPS
6.49959e-32	0.441948	0.476	0.436	1.717e-27	1	SGMS1
2.95565e-31	0.268772	0.559	0.51	7.80794e-27	1	PICALM
7.30057e-30	0.373921	0.427	0.37	1.92859e-25	1	WDR33
2.91981e-27	0.283149	0.408	0.342	7.71325e-23	1	FBXO42
8.01595e-27	0.316215	0.521	0.464	2.11757e-22	1	ERC1
1.46374e-26	0.394235	0.47	0.424	3.86677e-22	1	TBC1D5
1.16525e-25	0.304683	0.52	0.492	3.07823e-21	1	NIPBL
1.67383e-23	0.36554	0.445	0.393	4.42175e-19	1	KIAA1217
6.39452e-20	0.252216	0.48	0.434	1.68924e-15	1	PATJ
4.30076e-16	0.379894	0.412	0.388	1.13613e-11	1	AKAP9
9.5898e-14	0.313148	0.418	0.389	2.53334e-09	1	ARHGEF12
0	2.91565	0.985	0.143	0	2	HAVCR1
0	2.82166	0.904	0.133	0	2	LOC100513133
0	2.76272	1	0.153	0	2	PLET1
0	2.74548	0.833	0.246	0	2	SOX5
0	2.65009	0.472	0.086	0	2	SLC37A2
0	2.63603	0.421	0.065	0	2	GK
0	2.61683	0.544	0.141	0	2	ZMAT1
0	2.5929	0.506	0.073	0	2	UBE2E2
0	2.54144	0.439	0.063	0	2	LOC110260376
0	2.48818	0.999	0.376	0	2	GRN
0	2.47419	0.995	0.15	0	2	LOC100522849
0	2.44779	0.493	0.086	0	2	PDK4
0	2.41393	0.568	0.091	0	2	LOC100522455
0	2.36118	0.86	0.132	0	2	FOLR1
0	2.33291	0.915	0.176	0	2	BPI
0	2.30843	0.799	0.127	0	2	LOC100513450
0	2.30595	0.891	0.137	0	2	LOC110260671
0	2.29741	0.881	0.395	0	2	AKR1B1
0	2.27853	0.821	0.128	0	2	CTBS
0	2.26953	0.614	0.102	0	2	LOC102158335
0	2.26153	0.585	0.1	0	2	RPL17
0	2.24007	0.887	0.239	0	2	HEXB
0	2.21831	0.807	0.181	0	2	GM2A
0	2.21336	0.539	0.187	0	2	IFRD1
0	2.19508	0.829	0.133	0	2	SLC7A4
0	2.1882	0.559	0.097	0	2	RPL34
0	2.17158	0.645	0.107	0	2	C1QTNF4
0	2.14482	0.707	0.115	0	2	LOC100523945
0	2.14017	0.589	0.123	0	2	ZC3H10
0	2.12495	0.514	0.09	0	2	LOC110260659
0	2.1015	0.51	0.179	0	2	MAP3K13
0	2.08071	0.871	0.137	0	2	LOC100737419
0	2.07362	0.674	0.112	0	2	LOC110259249
0	2.07262	0.4	0.139	0	2	CFAP54
0	2.06041	0.717	0.257	0	2	RPS4X
0	2.05074	0.716	0.164	0	2	IGF2
0	2.03119	0.435	0.137	0	2	SLC2A13
0	2.01751	0.523	0.211	0	2	HMGCS1
0	2.00989	0.723	0.237	0	2	HEXA
0	1.98811	0.401	0.108	0	2	SCD
0	1.95946	0.536	0.186	0	2	SLC2A3
0	1.9594	0.588	0.107	0	2	LOC100620442
0	1.9573	0.606	0.16	0	2	PLBD1
0	1.94987	0.445	0.158	0	2	MBOAT2
0	1.94154	0.887	0.409	0	2	EEF1A1
0	1.92731	0.516	0.099	0	2	SLC25A6
0	1.92408	0.954	0.146	0	2	KEF22-r01
0	1.91957	0.576	0.109	0	2	PPAG3
0	1.9185	0.523	0.098	0	2	LOC110259250
0	1.91832	0.486	0.097	0	2	RNASE1
0	1.9099	0.468	0.13	0	2	ENPP5
0	1.90385	0.424	0.099	0	2	BEX4
0	1.87613	0.633	0.398	0	2	PJA2
0	1.8757	0.615	0.315	0	2	HERPUD1
0	1.87562	0.477	0.088	0	2	ADAM23
0	1.86693	0.492	0.099	0	2	PAG6
0	1.85691	0.531	0.152	0	2	TSPAN1
0	1.83888	0.44	0.158	0	2	DMD
0	1.82768	0.438	0.095	0	2	CA4
0	1.81461	0.699	0.125	0	2	KEF22-r02
0	1.79204	0.453	0.091	0	2	LOC110259471
0	1.7736	0.401	0.088	0	2	CYP11A1
0	1.75408	0.415	0.095	0	2	RN18S
0	1.7321	0.823	0.282	0	2	CST6
0	1.72543	0.687	0.32	0	2	TACSTD2
0	1.65332	0.518	0.215	0	2	PTGS2
0	1.65146	0.679	0.45	0	2	ATP8A1
0	1.6503	0.489	0.242	0	2	EEF1B2
0	1.61603	0.833	0.372	0	2	CTSZ
0	1.61314	0.913	0.442	0	2	TPT1
0	1.60085	0.596	0.27	0	2	FTL
0	1.57172	0.404	0.15	0	2	EGR1
0	1.5512	0.713	0.465	0	2	RPS24
0	1.4819	0.67	0.404	0	2	RPS20
0	1.45772	0.72	0.475	0	2	RPS28
0	1.4287	0.681	0.28	0	2	MGP
0	1.40354	0.678	0.421	0	2	TM4SF1
0	1.36059	0.96	0.376	0	2	MT-COX2
0	1.12828	0.972	0.417	0	2	MT-COX3
0	1.07259	0.953	0.413	0	2	MT-ATP6
0	1.03232	0.693	0.298	0	2	MT-CYTB
0	1.03179	0.919	0.744	0	2	CTSB
0	0.877105	0.989	0.46	0	2	MT-COX1
0	0.590998	0.677	0.32	0	2	MT-ND1
2.68363e-305	1.42008	0.569	0.352	7.08935e-301	2	RPL7
2.85923e-293	1.76562	0.516	0.317	7.55323e-289	2	EML4
9.20594e-293	1.38735	0.573	0.353	2.43193e-288	2	CCSER1
1.74717e-288	1.34761	0.636	0.464	4.61549e-284	2	GLUL
2.26724e-280	1.52442	0.591	0.431	5.98937e-276	2	SHROOM3
1.02347e-240	1.61567	0.477	0.292	2.70371e-236	2	ITGA2
5.8073e-239	0.58421	0.633	0.33	1.53412e-234	2	MT-ND2
3.50764e-227	1.46218	0.435	0.242	9.26613e-223	2	SLC25A3
1.26742e-226	1.2775	0.567	0.407	3.34814e-222	2	RPS3A
2.25018e-223	1.19763	0.588	0.429	5.94431e-219	2	RPS27A
1.03621e-222	0.307857	0.674	0.357	2.73737e-218	2	MT-ND4
2.12023e-217	1.40236	0.488	0.302	5.60102e-213	2	WDR72
3.54622e-212	0.932608	0.686	0.57	9.36804e-208	2	RPLP1
4.7585e-212	1.3646	0.437	0.257	1.25705e-207	2	CLDN7
1.62859e-207	1.50951	0.452	0.282	4.30224e-203	2	SQSTM1
7.21039e-207	1.66017	0.414	0.245	1.90477e-202	2	ABHD2
1.16353e-200	1.10481	0.61	0.487	3.0737e-196	2	RPL13A
3.36696e-196	1.21916	0.513	0.351	8.8945e-192	2	RPS11
3.15006e-195	1.22871	0.481	0.316	8.32151e-191	2	SCPEP1
5.55641e-195	1.0102	0.619	0.492	1.46784e-190	2	RPS12
1.71376e-188	0.657027	0.559	0.349	4.52724e-184	2	IGFBP7
1.92309e-186	1.33273	0.403	0.228	5.08023e-182	2	PGAM1
5.83492e-182	1.34315	0.456	0.302	1.54141e-177	2	RPL38
2.94695e-175	1.31101	0.456	0.305	7.78495e-171	2	NACA
7.25414e-170	1.17996	0.53	0.397	1.91633e-165	2	RPL5
5.50776e-163	1.1649	0.53	0.406	1.45498e-158	2	RPL4
4.20716e-161	1.26802	0.503	0.367	1.11141e-156	2	BICC1
3.7641e-154	1.06767	0.528	0.399	9.94361e-150	2	RPL21
7.90577e-150	0.936665	0.422	0.259	2.08847e-145	2	KRT18
2.97895e-148	1.18699	0.518	0.41	7.86949e-144	2	RPL6
3.18426e-148	1.23744	0.468	0.339	8.41185e-144	2	RPL26
4.59715e-148	1.11568	0.463	0.321	1.21443e-143	2	RPL9
1.21905e-146	1.06033	0.538	0.427	3.22036e-142	2	RACK1
2.27154e-143	0.747856	0.441	0.244	6.00072e-139	2	MT-ND5
4.83236e-133	1.0923	0.498	0.384	1.27656e-128	2	RPS16
7.16455e-131	1.02107	0.559	0.483	1.89266e-126	2	RPS18
2.46908e-129	1.22219	0.419	0.295	6.52256e-125	2	RPL10A
2.2052e-126	1.03399	0.51	0.409	5.82547e-122	2	RPL27A
6.30606e-125	1.56462	0.406	0.298	1.66587e-120	2	LIMA1
2.90476e-124	1.14081	0.483	0.385	7.6735e-120	2	CD9
2.88922e-119	0.66839	0.674	0.621	7.63244e-115	2	CD63
4.57953e-111	0.445087	0.647	0.564	1.20978e-106	2	HSPA5
1.2106e-109	0.710577	0.668	0.631	3.19804e-105	2	RPS8
1.48204e-107	0.806204	0.437	0.31	3.9151e-103	2	KRT8
6.15749e-103	1.46812	0.406	0.32	1.62663e-98	2	HERC4
4.2634e-101	0.473594	0.425	0.252	1.12626e-96	2	MT-ND3
3.7623e-96	1.07106	0.482	0.417	9.93887e-92	2	RPL11
3.5554e-95	0.966887	0.49	0.417	9.3923e-91	2	RPL37
1.46753e-91	0.730223	0.588	0.522	3.87678e-87	2	RPSA
1.45857e-90	0.795892	0.539	0.488	3.85311e-86	2	HSPA8
7.67582e-89	0.949848	0.473	0.4	2.02772e-84	2	RPL10
1.22555e-85	0.953408	0.476	0.414	3.23755e-81	2	RPL23A
5.3917e-85	0.727096	0.614	0.57	1.42433e-80	2	CRIM1
2.29785e-84	1.03512	0.495	0.446	6.07022e-80	2	RBM47
1.76416e-78	1.02974	0.476	0.419	4.66038e-74	2	MARK1
9.06876e-77	0.815375	0.501	0.449	2.39569e-72	2	RPS17
1.09322e-75	0.956065	0.416	0.339	2.88795e-71	2	RPL37A
6.28457e-71	0.843866	0.499	0.457	1.66019e-66	2	RPL14
2.12273e-60	1.03574	0.464	0.447	5.60763e-56	2	CLIP1
3.82229e-60	0.90156	0.432	0.385	1.00973e-55	2	RPL35A
3.68885e-58	0.834609	0.462	0.432	9.74485e-54	2	RPL32
1.90954e-56	0.963191	0.478	0.445	5.04442e-52	2	TNIK
3.37692e-56	1.05477	0.431	0.41	8.92082e-52	2	SHTN1
5.44824e-56	0.904572	0.495	0.511	1.43926e-51	2	CTNNB1
9.6263e-53	0.667022	0.453	0.406	2.54298e-48	2	UBC
3.33097e-51	0.857041	0.424	0.383	8.79943e-47	2	RPS6
1.02511e-50	0.920049	0.449	0.444	2.70802e-46	2	HNRNPH1
1.95593e-50	0.681859	0.54	0.547	5.16699e-46	2	RPS19
8.27617e-50	0.881501	0.441	0.415	2.18632e-45	2	RPLP2
1.56818e-46	0.551608	0.55	0.486	4.14265e-42	2	NRK
9.94812e-43	0.965585	0.431	0.422	2.62799e-38	2	WWC3
7.72128e-42	0.791755	0.418	0.386	2.03973e-37	2	RPS3
1.64075e-41	0.749012	0.467	0.46	4.33437e-37	2	RPS7
2.47517e-41	0.800086	0.527	0.584	6.53865e-37	2	LRRFIP1
2.12819e-40	0.704663	0.453	0.436	5.62204e-36	2	RPLP0
2.58349e-36	0.538448	0.529	0.499	6.8248e-32	2	NCOA2
6.9585e-36	0.835599	0.439	0.439	1.83823e-31	2	TNKS2
4.29466e-35	0.538489	0.545	0.531	1.13452e-30	2	MAGI1
5.71019e-32	0.683398	0.436	0.431	1.50846e-27	2	RPS10
6.43171e-31	0.640262	0.477	0.497	1.69906e-26	2	RPL31
7.19784e-29	0.968008	0.391	0.402	1.90145e-24	2	NFAT5
9.92685e-28	0.662265	0.561	0.619	2.62238e-23	2	FLNB
5.24176e-26	0.606395	0.429	0.422	1.38472e-21	2	GAPDH
3.70146e-23	0.648255	0.42	0.427	9.77816e-19	2	RPL8
1.63074e-21	0.29807	0.53	0.548	4.30792e-17	2	CLDN4
4.47175e-19	0.889924	0.387	0.418	1.1813e-14	2	CHD2
5.47175e-17	0.839736	0.387	0.416	1.44547e-12	2	PDLIM5
1.25185e-15	0.255438	0.277	0.435	3.30701e-11	2	RAC1
2.92842e-15	0.711445	0.385	0.411	7.73602e-11	2	RPL35
6.32895e-13	0.605364	0.54	0.637	1.67192e-08	2	MYO1E
6.93685e-13	0.403416	0.507	0.535	1.83251e-08	2	TANC2
1.39781e-12	0.647374	0.376	0.406	3.69259e-08	2	RPL36
1.00037e-11	0.542089	0.439	0.485	2.64267e-07	2	EEF2
1.61691e-11	0.301568	0.321	0.472	4.27139e-07	2	GOLGA4
1.15968e-10	0.547181	0.433	0.49	3.06352e-06	2	RPS25
8.8867e-10	0.341425	0.311	0.461	2.3476e-05	2	NPEPPS
3.68372e-09	0.561289	0.402	0.448	9.73127e-05	2	RPL19
5.89762e-09	0.286825	0.343	0.51	0.000155797	2	NIPBL
1.01106e-08	0.261803	0.337	0.496	0.000267092	2	ARGLU1
2.70772e-08	0.359775	0.459	0.478	0.0007153	2	IMMP2L
3.86166e-08	0.321323	0.471	0.49	0.00102014	2	BBX
8.86802e-08	0.385966	0.283	0.414	0.00234266	2	PPP1R12A
0.000109992	0.463392	0.393	0.454	1	2	RPS9
0.000667972	0.521613	0.314	0.442	1	2	SETD5
0.00173325	0.309331	0.439	0.501	1	2	ITGB1
0.00737632	0.330128	0.36	0.469	1	2	HSP90AB1
0.00876653	0.510676	0.398	0.503	1	2	HNRNPA2B1
0	4.03298	0.998	0.158	0	3	KEF22-r01
0	3.72389	0.978	0.115	0	3	KEF22-r02
0	3.52759	1	0.388	0	3	GRN
0	3.43739	1	0.166	0	3	LOC100522849
0	3.25443	0.996	0.143	0	3	LOC110260671
0	3.16853	1	0.169	0	3	PLET1
0	3.1684	0.993	0.136	0	3	FOLR1
0	3.1474	0.997	0.184	0	3	BPI
0	3.14688	0.985	0.129	0	3	CTBS
0	3.13046	0.962	0.101	0	3	LOC110259249
0	3.10907	1	0.158	0	3	HAVCR1
0	3.09625	0.991	0.134	0	3	SLC7A4
0	3.05221	0.999	0.384	0	3	MT-COX2
0	3.04929	0.985	0.126	0	3	LOC100513450
0	2.99633	0.963	0.108	0	3	LOC100523945
0	2.9859	0.94	0.09	0	3	PPAG3
0	2.92862	0.892	0.065	0	3	LOC110259471
0	2.91632	0.956	0.094	0	3	C1QTNF4
0	2.91482	0.942	0.09	0	3	LOC100620442
0	2.84772	0.905	0.078	0	3	LOC110259250
0	2.81646	0.976	0.18	0	3	GM2A
0	2.80403	0.911	0.077	0	3	SLC25A6
0	2.78924	0.996	0.142	0	3	LOC100737419
0	2.76651	0.994	0.244	0	3	HEXB
0	2.76179	0.997	0.41	0	3	EEF1A1
0	2.72535	0.893	0.076	0	3	PAG6
0	2.7155	0.999	0.42	0	3	MT-ATP6
0	2.64625	0.999	0.425	0	3	MT-COX3
0	2.59594	0.967	0.229	0	3	HEXA
0	2.59363	0.905	0.085	0	3	RPL17
0	2.59067	0.911	0.108	0	3	ZC3H10
0	2.57487	0.897	0.081	0	3	RPL34
0	2.57315	0.918	0.131	0	3	TSPAN1
0	2.52755	0.73	0.075	0	3	MT-ATP8
0	2.52656	0.875	0.075	0	3	RNASE1
0	2.52365	0.925	0.145	0	3	PLBD1
0	2.50771	0.845	0.071	0	3	CA4
0	2.50541	0.77	0.047	0	3	LOC100524786
0	2.50364	0.954	0.248	0	3	RPS4X
0	2.46449	0.992	0.279	0	3	CST6
0	2.41751	0.972	0.284	0	3	MT-CYTB
0	2.41363	1	0.469	0	3	MT-COX1
0	2.40798	0.844	0.073	0	3	LOC110260659
0	2.40198	0.768	0.051	0	3	LOC100523770
0	2.31689	0.81	0.076	0	3	BEX4
0	2.29375	0.841	0.08	0	3	LOC100522455
0	2.28817	0.887	0.215	0	3	MT-ND5
0	2.2849	0.794	0.065	0	3	CYP11A1
0	2.2633	0.949	0.157	0	3	IGF2
0	2.22787	0.694	0.04	0	3	LOC100524130
0	2.22541	0.716	0.046	0	3	LOC110258364
0	2.21797	0.708	0.059	0	3	HBB
0	2.19575	0.99	0.37	0	3	CTSZ
0	2.18462	0.656	0.047	0	3	MCOLN2
0	2.12534	0.954	0.311	0	3	MT-ND2
0	2.11639	0.762	0.075	0	3	RN18S
0	2.11347	0.727	0.051	0	3	RDH16
0	2.1017	0.689	0.049	0	3	LOC100625049
0	2.09913	0.776	0.119	0	3	DNASE2
0	2.09435	0.976	0.397	0	3	AKR1B1
0	2.08472	0.806	0.111	0	3	ENPP5
0	2.05731	0.833	0.216	0	3	SLC25A3
0	2.05206	0.936	0.309	0	3	TACSTD2
0	2.03714	0.656	0.04	0	3	LOC100624067
0	2.03081	0.839	0.17	0	3	SLC2A3
0	2.02653	0.97	0.305	0	3	MT-ND1
0	2.02159	0.946	0.388	0	3	RPS20
0	1.98881	0.794	0.144	0	3	GBA
0	1.98654	0.732	0.074	0	3	SLC37A2
0	1.97077	0.91	0.252	0	3	FTL
0	1.95488	0.561	0.031	0	3	LOC100154105
0	1.94083	0.662	0.048	0	3	COX7C
0	1.94055	0.962	0.462	0	3	RPS28
0	1.93923	0.697	0.091	0	3	SCD
0	1.91864	0.994	0.445	0	3	TPT1
0	1.91012	0.801	0.196	0	3	HMGCS1
0	1.90203	0.627	0.045	0	3	LOC106504325
0	1.89741	0.613	0.037	0	3	LOC100624113
0	1.89274	0.692	0.083	0	3	PLAC1
0	1.89251	0.576	0.032	0	3	COX6A1
0	1.8798	0.599	0.036	0	3	LOC110259856
0	1.86567	0.597	0.038	0	3	MEP1B
0	1.86394	0.905	0.331	0	3	RPL7
0	1.86137	0.82	0.222	0	3	EEF1B2
0	1.85251	0.867	0.302	0	3	HERPUD1
0	1.85061	0.934	0.145	0	3	LOC100513133
0	1.84784	0.631	0.045	0	3	CYP51
0	1.84449	0.808	0.199	0	3	PTGS2
0	1.81345	0.566	0.033	0	3	TMEM229A
0	1.80489	0.762	0.21	0	3	CITED1
0	1.79784	0.651	0.082	0	3	PDK4
0	1.79471	0.781	0.203	0	3	PGAM1
0	1.77551	0.94	0.268	0	3	MGP
0	1.77166	0.752	0.197	0	3	MAGED1
0	1.76876	0.997	0.742	0	3	CTSB
0	1.76665	0.56	0.028	0	3	TUBA1B
0	1.76115	0.953	0.451	0	3	RPS24
0	1.73177	0.459	0.019	0	3	LOC100524300
0	1.73137	0.815	0.279	0	3	RPL38
0	1.72367	0.541	0.035	0	3	ENTPD8
0	1.69873	0.882	0.221	0	3	MT-ND3
0	1.69789	0.643	0.093	0	3	INSIG1
0	1.69684	0.646	0.1	0	3	ODC1
0	1.69637	0.867	0.328	0	3	RPS11
0	1.68972	0.64	0.056	0	3	CSTB
0	1.68676	0.779	0.099	0	3	LOC102158335
0	1.6847	0.582	0.059	0	3	GK
0	1.6804	0.821	0.28	0	3	NACA
0	1.6794	0.807	0.232	0	3	CLDN7
0	1.67873	0.603	0.049	0	3	LOC100521680
0	1.67714	0.882	0.373	0	3	RPL5
0	1.65682	0.604	0.11	0	3	GOT1
0	1.65633	0.797	0.269	0	3	RPL10A
0	1.65596	0.871	0.383	0	3	RPL4
0	1.65407	0.504	0.03	0	3	COX7A2
0	1.64974	0.672	0.158	0	3	ASB11
0	1.63894	0.57	0.044	0	3	SLC15A2
0	1.63289	0.496	0.031	0	3	COX6C
0	1.63198	0.896	0.386	0	3	RPS3A
0	1.60748	0.617	0.104	0	3	NEU1
0	1.59898	0.918	0.466	0	3	RPL13A
0	1.59627	0.507	0.038	0	3	CFDP1
0	1.5943	0.598	0.053	0	3	SPAG16
0	1.59043	0.839	0.296	0	3	RPL9
0	1.58767	0.704	0.144	0	3	MBOAT2
0	1.58742	0.898	0.403	0	3	RACK1
0	1.58629	0.481	0.028	0	3	NME2
0	1.58426	0.87	0.359	0	3	RPS16
0	1.57988	0.961	0.551	0	3	RPLP1
0	1.5774	0.456	0.025	0	3	ELOB
0	1.57573	0.504	0.027	0	3	LOC100625510
0	1.57377	0.594	0.09	0	3	CHCHD2
0	1.56975	0.956	0.342	0	3	MT-ND4
0	1.56975	0.814	0.316	0	3	RPL26
0	1.56759	0.612	0.089	0	3	ANGPTL4
0	1.5643	0.573	0.095	0	3	SLC25A5
0	1.55575	0.858	0.387	0	3	RPL6
0	1.54508	0.66	0.126	0	3	PLA2R1
0	1.54391	0.902	0.409	0	3	RPS27A
0	1.53801	0.452	0.019	0	3	KEF22-t12
0	1.53063	0.456	0.023	0	3	TMEM45A
0	1.53029	0.574	0.064	0	3	CTSH
0	1.5297	0.569	0.104	0	3	SQLE
0	1.52006	0.877	0.383	0	3	RPL27A
0	1.51624	0.683	0.134	0	3	EGR1
0	1.51211	0.549	0.062	0	3	LAMB3
0	1.4999	0.729	0.225	0	3	RPS15A
0	1.49318	0.899	0.409	0	3	TM4SF1
0	1.49295	0.713	0.235	0	3	FASN
0	1.47657	0.829	0.293	0	3	SCPEP1
0	1.46865	0.659	0.14	0	3	ZMAT1
0	1.46782	0.594	0.147	0	3	FDPS
0	1.46761	0.513	0.042	0	3	GGTA1P
0	1.46417	0.621	0.064	0	3	GNAS
0	1.46302	0.48	0.034	0	3	HSD3B1
0	1.46121	0.528	0.052	0	3	OSGIN1
0	1.46041	0.859	0.391	0	3	RPL37
0	1.4565	0.58	0.103	0	3	GNS
0	1.44654	0.681	0.178	0	3	MSMO1
0	1.44238	0.513	0.088	0	3	CCNG1
0	1.44175	0.4	0.014	0	3	LOC100524479
0	1.41975	0.895	0.459	0	3	RPS18
0	1.41484	0.652	0.126	0	3	SLC2A13
0	1.4071	0.577	0.134	0	3	VAMP8
0	1.40407	0.853	0.256	0	3	SOX5
0	1.40375	0.921	0.472	0	3	RPS12
0	1.40301	0.704	0.181	0	3	IFRD1
0	1.39949	0.508	0.093	0	3	MTURN
0	1.39519	0.774	0.3	0	3	RPS15
0	1.39374	0.434	0.027	0	3	LOC100621287
0	1.39316	0.588	0.139	0	3	TINAGL1
0	1.38506	0.488	0.038	0	3	SELENOP
0	1.38286	0.845	0.391	0	3	RPL11
0	1.37986	0.835	0.388	0	3	RPL23A
0	1.36675	0.424	0.023	0	3	CYCS
0	1.35956	0.79	0.312	0	3	RPL37A
0	1.3574	0.818	0.356	0	3	RPS3
0	1.35734	0.877	0.422	0	3	RPS17
0	1.35689	0.575	0.147	0	3	CKB
0	1.35293	0.619	0.164	0	3	ID2
0	1.34497	0.862	0.377	0	3	RPL21
0	1.33751	0.595	0.074	0	3	UBE2E2
0	1.33626	0.412	0.021	0	3	LOC102159828
0	1.33421	0.429	0.033	0	3	RTL5
0	1.32839	0.468	0.046	0	3	MFSD12
0	1.32618	0.609	0.106	0	3	BASP1
0	1.31821	0.917	0.499	0	3	RPSA
0	1.31573	0.879	0.449	0	3	GLUL
0	1.31394	0.736	0.28	0	3	RPS23
0	1.31184	0.575	0.153	0	3	ATP5E
0	1.30767	0.564	0.052	0	3	CST3
0	1.3075	0.419	0.043	0	3	HSPA1L
0	1.3024	0.471	0.048	0	3	ABCB11
0	1.29319	0.534	0.063	0	3	LOC110260376
0	1.28706	0.806	0.355	0	3	RPS6
0	1.28624	0.57	0.181	0	3	FDX1
0	1.28616	0.43	0.051	0	3	SOD1
0	1.28396	0.506	0.055	0	3	S100A6
0	1.27914	0.473	0.051	0	3	A2M
0	1.27148	0.463	0.068	0	3	FECH
0	1.26488	0.442	0.058	0	3	PRR13
0	1.25884	0.806	0.389	0	3	RPLP2
0	1.2527	0.505	0.055	0	3	GRAMD2B
0	1.25072	0.6	0.179	0	3	DBI
0	1.25003	0.842	0.407	0	3	RPLP0
0	1.24549	0.447	0.043	0	3	LOC100152566
0	1.24538	0.731	0.286	0	3	RPS27
0	1.24414	0.544	0.087	0	3	NEBL
0	1.23668	0.492	0.072	0	3	ME1
0	1.23629	0.823	0.397	0	3	RPL8
0	1.23428	0.468	0.087	0	3	CPT1A
0	1.23406	0.826	0.375	0	3	RPL10
0	1.23156	0.467	0.057	0	3	ATP10B
0	1.23096	0.857	0.431	0	3	RPL14
0	1.22855	0.51	0.128	0	3	HINT1
0	1.22373	0.786	0.374	0	3	RPL36
0	1.22291	0.715	0.288	0	3	RPL30
0	1.22089	0.441	0.087	0	3	PLBD2
0	1.21783	0.414	0.042	0	3	ABCC2
0	1.2162	0.849	0.432	0	3	RPS7
0	1.21514	0.495	0.06	0	3	C9H11orf87
0	1.2146	0.429	0.056	0	3	FAM102B
0	1.196	0.614	0.193	0	3	F3
0	1.19401	0.407	0.065	0	3	BORCS7
0	1.18682	0.408	0.035	0	3	C7H14orf1
0	1.18365	0.727	0.266	0	3	CTSA
0	1.18271	0.765	0.237	0	3	KRT18
0	1.1817	0.828	0.392	0	3	GAPDH
0	1.176	0.754	0.346	0	3	RPS26
0	1.16754	0.949	0.602	0	3	CD63
0	1.16686	0.72	0.326	0	3	RPL22
0	1.16339	0.501	0.149	0	3	DHCR7
0	1.16108	0.782	0.359	0	3	RPL35A
0	1.14698	0.52	0.11	0	3	LYRM7
0	1.14129	0.48	0.06	0	3	LOC102157778
0	1.13825	0.457	0.092	0	3	LURAP1L
0	1.13707	0.666	0.284	0	3	ACOX1
0	1.13636	0.747	0.336	0	3	RPL29
0	1.13512	0.417	0.042	0	3	CRYBG1
0	1.12191	0.557	0.158	0	3	STAR
0	1.11962	0.677	0.269	0	3	SQSTM1
0	1.11852	0.818	0.406	0	3	RPL32
0	1.1112	0.807	0.403	0	3	RPS10
0	1.10245	0.513	0.168	0	3	HSPA9
0	1.10212	0.889	0.52	0	3	RPS19
0	1.10084	0.675	0.289	0	3	RPS21
0	1.10048	0.629	0.176	0	3	MAP3K13
0	1.1004	0.812	0.417	0	3	RPL19
0	1.09461	0.627	0.232	0	3	ABHD2
0	1.08949	0.819	0.456	0	3	EEF2
0	1.07509	0.513	0.165	0	3	DNAJA1
0	1.07168	0.497	0.162	0	3	ATP5J2
0	1.07067	0.605	0.23	0	3	EEF1G
0	1.06314	0.507	0.163	0	3	NDUFA13
0	1.06089	0.529	0.199	0	3	NPM1
0	1.06072	0.523	0.135	0	3	CFAP54
0	1.05624	0.4	0.084	0	3	EIF3F
0	1.04832	0.498	0.157	0	3	CCPG1
0	1.04774	0.653	0.281	0	3	RPS5
0	1.04551	0.458	0.091	0	3	ATF3
0	1.04405	0.931	0.612	0	3	RPS8
0	1.04174	0.586	0.179	0	3	MYO6
0	1.03956	0.416	0.104	0	3	ELOVL1
0	1.03788	0.429	0.121	0	3	ALAD
0	1.03692	0.74	0.358	0	3	RPL15
0	1.0368	0.409	0.087	0	3	MAFF
0	1.03664	0.584	0.24	0	3	ATP5A1
0	1.02515	0.494	0.144	0	3	ICA1
0	1.02095	0.825	0.471	0	3	RPL31
0	1.01807	0.773	0.288	0	3	KRT8
0	1.01381	0.561	0.126	0	3	MT-ND4L
0	1.00984	0.575	0.088	0	3	ADAM23
0	1.00662	0.643	0.274	0	3	MYL6
0	1.00573	0.482	0.139	0	3	TAF7
0	0.999144	0.832	0.469	0	3	RPL7A
0	0.995637	0.545	0.184	0	3	TXN
0	0.988963	0.562	0.225	0	3	EIF3E
0	0.986257	0.527	0.182	0	3	ATP6AP1
0	0.980271	0.582	0.235	0	3	LITAF
0	0.977493	0.504	0.164	0	3	RPL36A
0	0.977448	0.48	0.116	0	3	PLS3
0	0.974063	0.75	0.384	0	3	RPL35
0	0.970444	0.44	0.15	0	3	HADHA
0	0.963713	0.799	0.422	0	3	RPS9
0	0.950976	0.424	0.118	0	3	ATP5I
0	0.946024	0.402	0.114	0	3	MSX2
0	0.941974	0.423	0.088	0	3	ATP1B3
0	0.934368	0.549	0.15	0	3	EMP1
0	0.924418	0.462	0.167	0	3	RPL39
0	0.919842	0.636	0.284	0	3	ITGA2
0	0.907161	0.436	0.125	0	3	MAB21L3
0	0.906147	0.566	0.154	0	3	DMD
0	0.901652	0.671	0.314	0	3	RPL3
0	0.900431	0.475	0.164	0	3	ELF3
0	0.899185	0.553	0.223	0	3	ZFP36L1
0	0.891287	0.445	0.148	0	3	CCT2
0	0.885523	0.877	0.329	0	3	IGFBP7
0	0.88451	0.417	0.124	0	3	DIRC2
0	0.88312	0.477	0.112	0	3	ALCAM
0	0.879866	0.612	0.276	0	3	TMEM59
0	0.865039	0.511	0.199	0	3	ATP6V0B
0	0.862483	0.56	0.228	0	3	ACER3
0	0.851206	0.721	0.369	0	3	CD9
0	0.833154	0.812	0.445	0	3	ATP8A1
0	0.823588	0.416	0.126	0	3	BTF3
0	0.815832	0.912	0.546	0	3	HSPA5
0	0.78127	0.813	0.469	0	3	HSPA8
0	0.755584	0.573	0.217	0	3	TGM2
0	0.754624	0.795	0.434	0	3	RPS2
0	0.681146	0.935	0.572	0	3	CTSD
0	0.679962	0.446	0.146	0	3	SLC1A5
0	0.547392	0.425	0.063	0	3	SMPDL3A
3.1348e-301	0.881411	0.692	0.354	8.2812e-297	3	RPL24
6.29797e-298	0.847729	0.638	0.312	1.66374e-293	3	EML4
8.06625e-297	0.89808	0.549	0.237	2.13086e-292	3	ATP5B
3.26489e-294	0.816805	0.443	0.162	8.62487e-290	3	ACO1
1.382e-293	0.750916	0.502	0.189	3.65082e-289	3	SLC2A12
9.89917e-283	0.778301	0.503	0.208	2.61506e-278	3	CLTA
1.77498e-280	0.836599	0.693	0.356	4.68895e-276	3	FAU
2.05825e-278	0.849985	0.463	0.185	5.43729e-274	3	FAM91A1
1.65883e-277	0.802162	0.673	0.334	4.38212e-273	3	RPL27
2.85206e-277	0.78551	0.712	0.397	7.53429e-273	3	PJA2
8.69322e-277	0.751822	0.472	0.182	2.29649e-272	3	GCNT4
9.13618e-277	0.819766	0.759	0.437	2.41351e-272	3	HSP90AB1
2.89951e-275	0.590172	0.488	0.19	7.65962e-271	3	ZFP36
5.53278e-275	0.801331	0.732	0.398	1.4616e-270	3	RPS29
3.42171e-272	0.813528	0.606	0.284	9.03913e-268	3	NUCB2
4.12149e-271	0.829896	0.532	0.234	1.08877e-266	3	SSR2
2.72688e-270	0.79774	0.697	0.365	7.20361e-266	3	RPL18
4.19534e-266	0.682788	0.493	0.201	1.10828e-261	3	HSPH1
6.16912e-264	0.782316	0.613	0.293	1.6297e-259	3	NUPR1
6.60242e-264	0.544808	0.594	0.262	1.74416e-259	3	BTG2
1.02476e-262	0.615051	0.839	0.524	2.70711e-258	3	CLDN4
1.42712e-262	0.750213	0.751	0.421	3.77001e-258	3	RPS14
3.96267e-261	0.769562	0.749	0.421	1.04682e-256	3	RPL18A
9.48415e-255	0.808885	0.606	0.299	2.50543e-250	3	UBA52
3.53975e-253	0.762982	0.641	0.321	9.35097e-249	3	RPL28
1.76576e-252	0.832193	0.433	0.174	4.66462e-248	3	ETF1
5.07364e-252	0.779806	0.454	0.182	1.3403e-247	3	ATP5J
1.30495e-251	0.723428	0.781	0.463	3.4473e-247	3	RPS25
6.57071e-251	0.787854	0.483	0.207	1.73578e-246	3	GABARAP
6.46101e-248	0.66293	0.558	0.249	1.70681e-243	3	SCARB2
2.27439e-242	0.805477	0.477	0.205	6.00825e-238	3	SMS
4.88941e-236	0.819559	0.57	0.288	1.29163e-231	3	LIMA1
6.2938e-236	0.746665	0.468	0.2	1.66263e-231	3	MANF
4.72446e-229	0.547097	0.693	0.348	1.24806e-224	3	CCSER1
7.12952e-226	0.561146	0.628	0.295	1.88341e-221	3	WDR72
1.46026e-221	0.689101	0.569	0.275	3.85756e-217	3	ATP2B1
1.22863e-220	0.741496	0.614	0.323	3.24566e-216	3	RPL12
5.43085e-215	0.743712	0.467	0.211	1.43467e-210	3	FAT1
7.90526e-215	0.447011	0.718	0.387	2.08833e-210	3	UBC
7.28643e-213	0.671744	0.72	0.425	1.92486e-208	3	SHROOM3
1.39757e-210	0.727784	0.619	0.335	3.69197e-206	3	DSTN
1.37022e-209	0.650204	0.546	0.262	3.61971e-205	3	PTGES
9.32886e-206	0.617074	0.749	0.466	2.4644e-201	3	RRBP1
3.0505e-204	0.270247	0.521	0.214	8.0585e-200	3	TMPRSS2
9.32316e-203	0.683984	0.463	0.213	2.4629e-198	3	UBE2B
2.42693e-201	0.620675	0.666	0.365	6.41122e-197	3	LAPTM4A
2.32012e-200	0.755791	0.442	0.2	6.12905e-196	3	ST13
8.10774e-200	0.740289	0.432	0.194	2.14182e-195	3	EIF3H
2.04039e-199	0.782801	0.424	0.188	5.3901e-195	3	FDFT1
1.98555e-186	0.663335	0.548	0.278	5.24523e-182	3	RPS13
3.00825e-184	0.693514	0.525	0.271	7.9469e-180	3	GDI2
4.47674e-181	0.607231	0.745	0.474	1.18262e-176	3	TMBIM6
5.18686e-179	0.659125	0.409	0.184	1.37021e-174	3	ELOVL5
8.29213e-174	0.715836	0.473	0.239	2.19053e-169	3	SEC63
2.22699e-170	0.616828	0.68	0.408	5.88303e-166	3	CYSTM1
6.1871e-170	0.687092	0.427	0.205	1.63445e-165	3	OSTF1
2.71145e-168	0.292191	0.922	0.701	7.16283e-164	3	PTMA
6.51672e-166	0.258959	0.886	0.647	1.72152e-161	3	HSP90B1
5.54869e-163	0.545833	0.472	0.231	1.4658e-158	3	WLS
3.41246e-162	0.671081	0.531	0.295	9.01471e-158	3	ARL8B
5.68934e-162	0.488093	0.654	0.358	1.50295e-157	3	BICC1
1.00272e-160	0.509669	0.631	0.362	2.64888e-156	3	PPIA
2.77614e-160	0.277962	0.47	0.214	7.33372e-156	3	TXNIP
5.17637e-154	0.604675	0.414	0.201	1.36744e-149	3	ZRANB2
9.99747e-154	0.564388	0.417	0.198	2.64103e-149	3	NECTIN2
6.44703e-153	0.59544	0.459	0.231	1.70311e-148	3	BHLHE40
2.57235e-151	0.660009	0.441	0.225	6.79539e-147	3	ATP6V1B2
7.79941e-150	0.616754	0.436	0.22	2.06037e-145	3	SPG20
1.60037e-149	0.584729	0.565	0.322	4.22771e-145	3	LMAN2
7.08812e-145	0.348477	0.742	0.473	1.87247e-140	3	UBB
1.06095e-143	0.485066	0.483	0.25	2.80272e-139	3	ABCC5
6.3481e-143	0.522641	0.71	0.452	1.67698e-138	3	PABPC1
6.91721e-143	0.507226	0.583	0.334	1.82732e-138	3	ERBB3
9.07e-142	0.614949	0.538	0.311	2.39602e-137	3	HERC4
1.26425e-139	0.424442	0.469	0.236	3.33978e-135	3	KRT19
1.21584e-135	0.366566	0.71	0.446	3.21189e-131	3	HSP90AA1
6.81475e-135	0.557111	0.427	0.219	1.80025e-130	3	HSPE1
1.82608e-134	0.565724	0.514	0.293	4.82395e-130	3	EDEM1
8.52926e-134	0.547538	0.574	0.343	2.25317e-129	3	HNRNPF
2.49546e-132	0.565388	0.51	0.283	6.59224e-128	3	PTPRF
1.4881e-130	0.497277	0.63	0.393	3.93112e-126	3	LAMP1
6.41105e-127	0.566827	0.719	0.494	1.69361e-122	3	CTNNB1
1.08237e-125	0.4303	0.453	0.231	2.85929e-121	3	PLEKHD1
3.96925e-125	0.538141	0.434	0.233	1.04856e-120	3	ESYT2
1.42873e-120	0.419379	0.643	0.394	3.77429e-116	3	SERF2
1.64379e-120	0.447725	0.529	0.296	4.34241e-116	3	EIF1
7.77073e-120	0.534523	0.428	0.233	2.05279e-115	3	DNAJC1
2.71905e-119	0.378824	0.453	0.234	7.18291e-115	3	SLC16A10
1.38286e-118	0.337192	0.48	0.257	3.6531e-114	3	PHLDA2
2.11021e-118	0.502925	0.48	0.271	5.57454e-114	3	RBBP7
2.18475e-118	0.415687	0.525	0.307	5.77146e-114	3	IVNS1ABP
1.09335e-114	0.390877	0.511	0.289	2.88829e-110	3	VASP
2.07121e-113	0.395158	0.569	0.338	5.47151e-109	3	P4HB
2.84059e-113	0.548632	0.429	0.238	7.50399e-109	3	UBR2
3.68724e-113	0.431058	0.527	0.306	9.74057e-109	3	OAZ1
8.86866e-113	0.384589	0.605	0.369	2.34283e-108	3	CDKN1C
1.94914e-112	0.325618	0.412	0.207	5.14904e-108	3	RBPMS
7.52017e-111	0.496745	0.433	0.24	1.9866e-106	3	CCNL1
5.01837e-108	0.361006	0.493	0.274	1.3257e-103	3	CDK6
7.05703e-105	0.314881	0.461	0.251	1.86425e-100	3	ATP1A1
4.80442e-104	0.496341	0.485	0.285	1.26918e-99	3	ST14
1.73176e-103	0.529198	0.55	0.355	4.57479e-99	3	ATP6V0E1
2.37792e-102	0.426684	0.52	0.312	6.28174e-98	3	ATP6V0C
8.70726e-102	0.516158	0.505	0.312	2.3002e-97	3	STXBP5
1.61866e-99	0.388316	0.597	0.373	4.276e-95	3	BSG
6.21844e-99	0.418808	0.462	0.274	1.64272e-94	3	DMXL1
4.32317e-98	0.488386	0.516	0.323	1.14205e-93	3	PTP4A2
1.11742e-97	0.459051	0.605	0.398	2.95188e-93	3	SHTN1
1.45358e-97	0.442931	0.639	0.43	3.83992e-93	3	HNRNPH1
6.10541e-97	0.496576	0.432	0.252	1.61286e-92	3	SLMAP
4.66058e-90	0.38804	0.503	0.308	1.23119e-85	3	EIF4A2
1.15418e-89	0.452588	0.634	0.434	3.049e-85	3	CLIP1
4.19134e-88	0.442071	0.449	0.274	1.10723e-83	3	RHOA
5.54442e-85	0.373394	0.62	0.408	1.46467e-80	3	WWC3
2.29834e-84	0.335121	0.522	0.327	6.07152e-80	3	TMED9
2.75787e-80	0.387835	0.411	0.24	7.28545e-76	3	SH3D19
1.21558e-74	0.40251	0.576	0.4	3.21121e-70	3	EIF5B
2.15149e-72	0.401077	0.515	0.338	5.68359e-68	3	SERBP1
4.11773e-72	0.324261	0.506	0.325	1.08778e-67	3	NFE2L1
1.23793e-71	0.349873	0.446	0.279	3.27023e-67	3	NDFIP2
5.54362e-71	0.415595	0.435	0.273	1.46446e-66	3	SMAP1
1.15653e-69	0.404341	0.516	0.348	3.0552e-65	3	YWHAZ
2.55071e-66	0.351549	0.492	0.323	6.7382e-62	3	EIF3A
3.09033e-60	0.338974	0.577	0.409	8.16373e-56	3	RAC1
5.30376e-59	0.27841	0.401	0.251	1.40109e-54	3	DDOST
8.62514e-55	0.259584	0.6	0.436	2.2785e-50	3	NPEPPS
5.77114e-52	0.263819	0.527	0.367	1.52456e-47	3	MORF4L2
6.82887e-52	0.301332	0.496	0.347	1.80398e-47	3	HNRNPU
1.62039e-50	0.351674	0.441	0.303	4.28059e-46	3	CLINT1
4.24862e-47	0.2779	0.456	0.317	1.12236e-42	3	BCAP31
6.66104e-45	0.321149	0.441	0.313	1.75965e-40	3	WASL
1.10101e-41	0.2874	0.424	0.301	2.90853e-37	3	TAX1BP1
3.39531e-40	0.292038	0.431	0.305	8.9694e-36	3	SLC44A1
2.1215e-38	0.258464	0.503	0.372	5.60438e-34	3	TOP1
0	3.55427	0.577	0.081	0	4	LOC100860959
0	3.06679	0.412	0.072	0	4	KBTBD7
0	2.68454	0.806	0.292	0	4	LOC108636266
0	2.66974	0.93	0.308	0	4	TGFBI
0	2.66536	0.634	0.172	0	4	LOC108635898
0	2.52048	0.595	0.171	0	4	LOC108637619
0	2.45397	0.779	0.181	0	4	RSPO3
0	2.31571	0.986	0.512	0	4	CPXM1
0	2.29877	0.415	0.105	0	4	HERC6
0	2.29392	0.894	0.328	0	4	JAM2
0	2.27296	0.754	0.243	0	4	FIBIN
0	2.26828	0.528	0.179	0	4	LOC102178051
0	2.23721	0.726	0.259	0	4	DLX5
0	2.22943	0.696	0.186	0	4	C16H1orf116
0	2.04585	0.8	0.321	0	4	PEAK1
0	2.03686	0.79	0.356	0	4	TACC2
0	2.03098	0.672	0.237	0	4	CLOCK
0	2.0163	0.654	0.208	0	4	TMPRSS2
0	2.00657	0.497	0.148	0	4	CSRP2
0	1.93883	0.651	0.295	0	4	NRDC
0	1.92372	0.714	0.192	0	4	RHBDL2
0	1.91405	0.945	0.336	0	4	MAN1A1
0	1.90136	0.681	0.267	0	4	FAM220A
0	1.9012	0.993	0.63	0	4	LOC100860781
0	1.87509	0.44	0.093	0	4	EML6
0	1.87127	0.762	0.362	0	4	CFLAR
0	1.8545	0.796	0.405	0	4	FUT8
0	1.84453	0.778	0.373	0	4	EHBP1
0	1.8445	0.93	0.402	0	4	ADAMTS9
0	1.84425	0.42	0.125	0	4	LPGAT1
0	1.82232	0.602	0.313	0	4	TET1
0	1.81687	0.489	0.21	0	4	C23H6orf62
0	1.79629	0.878	0.602	0	4	ANKRD12
0	1.79524	0.519	0.16	0	4	C3H1orf226
0	1.77888	0.52	0.177	0	4	SCLY
0	1.7679	0.701	0.281	0	4	TGFBR2
0	1.7632	0.834	0.347	0	4	CPM
0	1.76283	0.454	0.144	0	4	FBXO30
0	1.75613	0.428	0.129	0	4	FAM84B
0	1.75274	0.726	0.29	0	4	LOC106503728
0	1.75211	0.701	0.337	0	4	FAM193A
0	1.74453	0.511	0.143	0	4	RGL1
0	1.72203	0.692	0.228	0	4	ANGPTL2
0	1.71823	0.957	0.452	0	4	SIPA1L2
0	1.71009	0.441	0.11	0	4	DGKI
0	1.70322	0.552	0.233	0	4	FAM126B
0	1.67408	0.714	0.362	0	4	KMT5B
0	1.66786	0.786	0.415	0	4	DFNA5
0	1.6614	0.674	0.323	0	4	SP3
0	1.65903	0.674	0.233	0	4	AXL
0	1.65727	0.643	0.272	0	4	IRS2
0	1.65394	0.569	0.267	0	4	SIN3B
0	1.65148	0.632	0.353	0	4	USP48
0	1.64424	0.898	0.494	0	4	LAMB1
0	1.63127	0.832	0.4	0	4	SLC39A10
0	1.62315	0.877	0.41	0	4	CXADR
0	1.61672	0.445	0.141	0	4	CCDC73
0	1.60285	0.814	0.482	0	4	SIPA1L1
0	1.59339	0.63	0.352	0	4	SETD2
0	1.58869	0.575	0.254	0	4	TTC39B
0	1.58151	0.67	0.324	0	4	SESTD1
0	1.56504	0.571	0.268	0	4	CPNE8
0	1.55951	0.799	0.479	0	4	RBM25
0	1.54546	0.505	0.219	0	4	PREX1
0	1.52886	0.637	0.28	0	4	MYH10
0	1.5287	0.594	0.282	0	4	HERC1
0	1.52156	0.758	0.527	0	4	FHIT
0	1.51683	0.812	0.419	0	4	FAM129A
0	1.51502	0.682	0.229	0	4	OLFML2B
0	1.51173	0.723	0.364	0	4	CHKA
0	1.4834	0.507	0.202	0	4	SIX4
0	1.46364	0.444	0.143	0	4	LOC102185625
0	1.45005	0.705	0.358	0	4	SLC38A1
0	1.44228	0.789	0.448	0	4	ELOVL6
0	1.42643	0.751	0.318	0	4	SLC39A6
0	1.36677	0.687	0.3	0	4	RHOBTB1
0	1.36634	0.562	0.258	0	4	ELL2
0	1.31238	0.547	0.219	0	4	TGFBR3
0	1.25175	0.767	0.429	0	4	SDC4
0	1.23274	0.68	0.297	0	4	LOC102172255
0	1.21772	0.631	0.303	0	4	SATB2
0	1.16166	0.831	0.574	0	4	SLC2A1
0	1.09271	0.766	0.432	0	4	ITGA1
0	1.07328	0.749	0.389	0	4	MFGE8
1.4862e-306	1.29887	0.651	0.35	3.9261e-302	4	FCHSD2
9.37218e-306	1.72511	0.564	0.285	2.47585e-301	4	EYA3
1.65755e-305	1.49379	0.428	0.161	4.37874e-301	4	E2F5
2.28793e-305	1.63977	0.886	0.713	6.04403e-301	4	FTH1
1.00366e-293	1.33916	0.726	0.485	2.65137e-289	4	GSN
2.7133e-292	0.842419	0.755	0.42	7.16773e-288	4	LOC102182127
2.84914e-291	1.38974	0.711	0.466	7.52658e-287	4	MYO1D
1.0581e-289	1.27468	0.604	0.305	2.7952e-285	4	SLC4A7
7.33471e-288	1.30108	0.425	0.156	1.93761e-283	4	FGD6
1.23114e-287	1.33211	0.624	0.351	3.2523e-283	4	MNAT1
8.52065e-284	1.53281	0.452	0.184	2.2509e-279	4	C1H3orf58
6.64731e-279	1.59822	0.471	0.202	1.75602e-274	4	RNF144B
7.66269e-278	1.91438	0.428	0.175	2.02425e-273	4	TOPORS
2.43599e-273	1.41458	0.658	0.398	6.43516e-269	4	HNRNPUL1
2.13205e-271	1.4685	0.43	0.173	5.63224e-267	4	MGAT3
3.73776e-271	1.31976	0.462	0.191	9.87405e-267	4	SLC39A14
1.13315e-269	1.91036	0.531	0.274	2.99345e-265	4	45354
8.76297e-267	1.34541	0.605	0.342	2.31491e-262	4	EP400
2.72781e-266	0.294117	0.973	0.708	7.20607e-262	4	TIMP3
3.04946e-263	1.17405	0.559	0.267	8.05577e-259	4	SLCO2A1
1.33722e-262	1.60964	0.672	0.434	3.53254e-258	4	RBBP6
3.83571e-260	1.49487	0.475	0.213	1.01328e-255	4	SDK2
1.10716e-257	1.31967	0.459	0.199	2.92479e-253	4	FAM69A
2.75705e-257	1.34867	0.49	0.212	7.2833e-253	4	PIK3C2G
7.12845e-250	1.31901	0.538	0.274	1.88312e-245	4	CEP120
1.06514e-244	1.20367	0.564	0.285	2.81379e-240	4	SERPINF1
2.16582e-239	1.27219	0.473	0.217	5.72144e-235	4	ELP2
1.26442e-238	1.67159	0.422	0.176	3.34021e-234	4	LAMA3
7.25547e-236	1.50116	0.446	0.201	1.91668e-231	4	IFNAR2
3.01806e-230	1.29524	0.5	0.254	7.97282e-226	4	TMEM104
1.76939e-227	0.638882	0.667	0.382	4.6742e-223	4	LOC102171142
5.96235e-227	1.26512	0.477	0.216	1.57507e-222	4	B4GAT1
2.12113e-226	1.38653	0.561	0.328	5.60339e-222	4	MAN1A2
3.76067e-226	0.75999	0.475	0.205	9.93456e-222	4	NABP1
8.9093e-224	1.1963	0.504	0.244	2.35357e-219	4	PTPN13
8.20789e-219	1.35328	0.44	0.205	2.16828e-214	4	KIRREL
7.84778e-216	1.01508	0.457	0.2	2.07315e-211	4	LOC102168428
4.01289e-215	1.10455	0.514	0.237	1.06009e-210	4	S1PR1
2.37885e-212	1.45399	0.527	0.301	6.28421e-208	4	LOC102173648
2.19458e-209	1.32163	0.454	0.22	5.79743e-205	4	FBXO34
4.57167e-202	1.36198	0.512	0.281	1.2077e-197	4	TNFAIP8
3.1761e-197	0.912845	0.64	0.406	8.39031e-193	4	STARD13
1.34854e-195	0.501189	0.731	0.459	3.56243e-191	4	RAPGEF5
1.05037e-192	1.21668	0.568	0.354	2.77477e-188	4	KIF13A
4.31194e-192	1.09671	0.519	0.274	1.13908e-187	4	ENTPD1
6.40748e-191	1.33954	0.531	0.308	1.69266e-186	4	BAZ1A
3.70619e-184	0.879851	0.748	0.59	9.79064e-180	4	DIP2B
1.36079e-180	1.12657	0.704	0.489	3.59481e-176	4	TSC22D1
1.76076e-179	1.12029	0.573	0.361	4.6514e-175	4	XPO1
5.82844e-176	1.29846	0.447	0.238	1.5397e-171	4	ARHGEF5
1.58709e-174	0.563216	0.41	0.184	4.19262e-170	4	GRP
2.12082e-173	1.27805	0.48	0.271	5.60258e-169	4	C13H20orf194
1.29834e-172	1.17063	0.727	0.59	3.42983e-168	4	SON
2.02503e-171	1.18815	0.51	0.302	5.34951e-167	4	WDFY2
1.13543e-170	1.23844	0.434	0.229	2.99947e-166	4	CCDC50
7.56916e-168	1.03498	0.416	0.197	1.99954e-163	4	ACSL4
2.80453e-166	0.969424	0.5	0.268	7.40872e-162	4	SERPINE1
9.6779e-166	1.21569	0.459	0.258	2.55661e-161	4	PPP1R12B
1.4041e-164	1.11713	0.657	0.521	3.70921e-160	4	DLG1
4.10394e-161	0.630872	0.846	0.692	1.08414e-156	4	CLIC4
1.84562e-157	0.536169	0.669	0.428	4.87559e-153	4	ADM
1.96445e-156	1.44467	0.45	0.256	5.18949e-152	4	GPCPD1
1.03333e-155	0.796819	0.754	0.562	2.72975e-151	4	CRIM1
2.01965e-151	1.01182	0.552	0.358	5.33531e-147	4	ARHGAP18
4.40365e-151	0.251774	0.487	0.255	1.16331e-146	4	SPP1
3.72388e-150	0.884015	0.454	0.233	9.83738e-146	4	DIXDC1
3.73479e-147	0.899411	0.697	0.511	9.86618e-143	4	ITM2B
5.837e-147	1.15358	0.43	0.241	1.54196e-142	4	MTF2
4.3962e-146	1.28397	0.559	0.393	1.16135e-141	4	SRSF5
5.2278e-146	1.08679	0.518	0.327	1.38103e-141	4	ATP11A
1.75011e-141	0.85381	0.705	0.564	4.62327e-137	4	SRRM2
2.95519e-141	1.00372	0.61	0.44	7.80673e-137	4	RSRC1
3.47784e-139	1.56575	0.46	0.273	9.18742e-135	4	BTG2
8.2704e-138	0.897301	0.604	0.426	2.18479e-133	4	STK3
1.69424e-133	0.673395	0.703	0.482	4.47569e-129	4	C16H1orf21
4.34652e-133	1.50836	0.923	0.72	1.14822e-128	4	LOC108635081
5.00606e-133	1.23487	0.401	0.228	1.32245e-128	4	DOT1L
[truncated: 11,754 more rows]

## Sheet: rabbbit_cluster_marker
p_val	avg_log2FC	pct.1	pct.2	p_val_adj	cluster	gene
0	1.71197	0.741	0.236	0	0	LOC127490654
0	1.67077	0.999	0.697	0	0	WLS
0	1.58112	0.832	0.333	0	0	PLCH1
0	1.56865	0.761	0.312	0	0	LOC103349704
0	1.48734	0.999	0.699	0	0	ANGPT4
0	1.48151	0.994	0.599	0	0	PTGS2
0	1.42337	0.834	0.375	0	0	LOC127490758
0	1.40302	0.999	0.802	0	0	RSPO4
0	1.39231	0.777	0.316	0	0	SRGAP3
0	1.38374	0.998	0.725	0	0	IGF2
0	1.38174	0.947	0.556	0	0	KLHL13
0	1.36056	0.6	0.21	0	0	LOC127490565
0	1.35801	0.997	0.629	0	0	WNT3
0	1.34574	0.888	0.461	0	0	FCHSD2
0	1.3353	0.991	0.678	0	0	FAM13A
0	1.31742	0.867	0.431	0	0	FRS2
0	1.31007	0.609	0.237	0	0	CAGE1
0	1.3017	0.879	0.503	0	0	EXT1
0	1.2833	0.764	0.349	0	0	KIF21A
0	1.25797	0.741	0.32	0	0	LOC103352191
0	1.24008	0.697	0.32	0	0	ANO10
0	1.22908	0.735	0.327	0	0	RAP1GAP2
0	1.22859	0.775	0.397	0	0	SLC7A1
0	1.22089	0.771	0.366	0	0	LOC127487929
0	1.211	0.934	0.536	0	0	NCOA2
0	1.21046	0.632	0.277	0	0	LOC127492643
0	1.20819	0.806	0.404	0	0	GLCE
0	1.20409	0.764	0.339	0	0	LDLRAD3
0	1.20147	0.737	0.359	0	0	RYBP
0	1.20142	0.723	0.336	0	0	CCDC192
0	1.1979	0.911	0.498	0	0	PHF8
0	1.19593	0.968	0.568	0	0	MAGI1
0	1.18351	0.643	0.267	0	0	BMP6
0	1.17242	0.822	0.434	0	0	IGF1R
0	1.16707	0.682	0.312	0	0	ARHGAP42
0	1.16362	0.998	0.717	0	0	DKK1
0	1.1592	0.963	0.574	0	0	ZNF704
0	1.15682	1	0.979	0	0	IGFBP2
0	1.15547	0.629	0.27	0	0	MARCHF3
0	1.15361	0.726	0.361	0	0	SRGAP1
0	1.14325	0.724	0.347	0	0	PELI1
0	1.14178	0.869	0.44	0	0	SNAP91
0	1.13922	1	0.878	0	0	EPAS1
0	1.13834	0.496	0.185	0	0	LOC127492330
0	1.13555	0.762	0.365	0	0	WNT5A
0	1.13487	0.88	0.487	0	0	ECPAS
0	1.12397	0.775	0.403	0	0	SULF1
0	1.12117	0.912	0.515	0	0	FOXP1
0	1.11766	0.692	0.319	0	0	KCNE1
0	1.11555	0.748	0.373	0	0	KALRN
0	1.10981	0.647	0.311	0	0	DPF3
0	1.10388	0.982	0.756	0	0	RRBP1
0	1.09886	0.406	0.138	0	0	TNR
0	1.09044	0.76	0.412	0	0	MSI2
0	1.0828	0.605	0.267	0	0	FADS2
0	1.07698	0.61	0.293	0	0	KIAA1217
0	1.0691	0.986	0.484	0	0	LOC100353654
0	1.05986	0.578	0.259	0	0	PLEKHG1
0	1.0589	0.423	0.159	0	0	LPIN3
0	1.05511	0.455	0.176	0	0	TMEM117
0	1.0447	0.531	0.222	0	0	COBL
0	1.04019	0.98	0.644	0	0	LOC100346323
0	1.03024	0.541	0.233	0	0	MBOAT2
0	1.02952	0.979	0.739	0	0	TFRC
0	1.02807	0.732	0.365	0	0	JADE3
0	1.02536	0.944	0.659	0	0	SEMA6A
0	1.0249	1	0.976	0	0	LOC100346250
0	1.02244	0.573	0.26	0	0	NHSL2
0	1.01922	0.663	0.319	0	0	LOC103345395
0	1.01895	0.491	0.207	0	0	LOC127484354
0	1.00926	0.6	0.274	0	0	ABCC2
0	1.00724	0.605	0.286	0	0	CRACDL
0	1.00528	0.913	0.584	0	0	SVEP1
0	0.998488	0.651	0.331	0	0	LDLR
0	0.996431	0.972	0.726	0	0	FNDC3B
0	0.994374	1	0.956	0	0	LOC103348889
0	0.993	0.762	0.393	0	0	HOPX
0	0.992939	0.799	0.451	0	0	ELMO1
0	0.992586	0.998	0.864	0	0	LOC127485862
0	0.989862	0.898	0.616	0	0	ELOVL5
0	0.987234	0.67	0.341	0	0	LRP8
0	0.974144	0.799	0.473	0	0	MGAT5
0	0.974087	0.888	0.556	0	0	RTL5
0	0.972336	0.773	0.443	0	0	LMO7
0	0.966484	0.512	0.233	0	0	ABCC4
0	0.964662	0.576	0.254	0	0	NEB
0	0.962813	0.987	0.817	0	0	FLT1
0	0.962306	0.786	0.428	0	0	ARHGAP18
0	0.957967	0.586	0.307	0	0	PTPRG
0	0.957827	0.674	0.37	0	0	JARID2
0	0.942178	0.44	0.178	0	0	C12H6orf132
0	0.941212	0.747	0.416	0	0	RASSF8
0	0.939661	0.474	0.201	0	0	RASSF2
0	0.938476	0.424	0.176	0	0	SNX3
0	0.937347	0.661	0.346	0	0	PAQR7
0	0.928312	0.661	0.297	0	0	PFKFB3
0	0.922131	0.683	0.389	0	0	LOC127491558
0	0.919933	0.435	0.197	0	0	TSPAN5
0	0.919549	0.644	0.344	0	0	LOC100346572
0	0.911491	0.573	0.3	0	0	SDC3
0	0.906275	0.443	0.187	0	0	ZBTB16
0	0.902217	0.671	0.345	0	0	LOC108178888
0	0.896316	0.659	0.342	0	0	LOC100356068
0	0.89255	0.541	0.271	0	0	RNF38
0	0.892365	0.765	0.492	0	0	TFPI
0	0.887364	0.575	0.323	0	0	EXT2
0	0.88533	0.59	0.317	0	0	SGMS2
0	0.883663	0.872	0.543	0	0	FOXO4
0	0.880334	1	0.984	0	0	LOC100347029
0	0.877207	0.525	0.269	0	0	LOC100352865
0	0.875341	0.456	0.209	0	0	MAML3
0	0.872198	0.666	0.385	0	0	TSC22D3
0	0.869992	0.535	0.274	0	0	MEGF9
0	0.869729	0.374	0.156	0	0	BCAT1
0	0.868829	0.765	0.45	0	0	IER3
0	0.867199	0.416	0.182	0	0	ABTB2
0	0.866755	0.362	0.147	0	0	PTPN5
0	0.863958	0.477	0.227	0	0	WFS1
0	0.863714	0.27	0.088	0	0	GNAT3
0	0.861628	0.467	0.229	0	0	ABCD3
0	0.857069	0.432	0.187	0	0	ST8SIA1
0	0.85664	0.987	0.641	0	0	LOC127486901
0	0.855198	0.532	0.261	0	0	SLC9A9
0	0.84868	0.443	0.198	0	0	OXTR
0	0.848223	0.683	0.412	0	0	FDX1
0	0.846359	0.832	0.424	0	0	TFEC
0	0.84603	0.467	0.228	0	0	NPAS2
0	0.845757	0.633	0.366	0	0	ZFR
0	0.833382	0.391	0.2	0	0	LOC103348742
0	0.827186	0.814	0.476	0	0	WNT11
0	0.826377	0.535	0.307	0	0	TACC2
0	0.826281	0.607	0.358	0	0	CMIP
0	0.824755	0.392	0.168	0	0	SLC35F2
0	0.81695	0.685	0.404	0	0	KIF13B
0	0.813848	0.744	0.363	0	0	KEF51-p11
0	0.812866	0.312	0.119	0	0	ANO2
0	0.812134	0.986	0.767	0	0	SLC2A1
0	0.808025	0.664	0.381	0	0	RAPGEF2
0	0.803982	0.437	0.21	0	0	TGS1
0	0.803092	0.673	0.401	0	0	ALPL
0	0.799211	0.318	0.128	0	0	LOC103351746
0	0.796685	0.538	0.272	0	0	STAT4
0	0.795741	0.571	0.309	0	0	LOC100350534
0	0.794814	0.807	0.525	0	0	WNK1
0	0.793477	0.618	0.345	0	0	PRKCH
0	0.793328	0.73	0.445	0	0	PCSK7
0	0.793267	0.874	0.599	0	0	GNB4
0	0.788862	0.564	0.301	0	0	LIPG
0	0.787773	0.493	0.25	0	0	CYRIB
0	0.78599	0.464	0.234	0	0	HMGN5
0	0.78236	0.63	0.362	0	0	GAB1
0	0.780423	0.366	0.162	0	0	SLC4A4
0	0.778504	0.322	0.126	0	0	LOC103349152
0	0.774981	0.459	0.248	0	0	SYN3
0	0.772719	0.776	0.479	0	0	C1H11orf96
0	0.771447	0.535	0.281	0	0	STON2
0	0.76828	0.507	0.258	0	0	SLC25A21
0	0.768141	0.776	0.454	0	0	PLD3
0	0.763321	0.331	0.15	0	0	LOC100355448
0	0.762783	0.548	0.3	0	0	GREB1L
0	0.757973	0.252	0.093	0	0	LOC127487354
0	0.753458	0.427	0.234	0	0	TMEM132A
0	0.749063	0.76	0.47	0	0	NR3C1
0	0.747707	0.884	0.642	0	0	CTNNA1
0	0.746537	0.385	0.179	0	0	NCMAP
0	0.740075	0.573	0.33	0	0	MGLL
0	0.740064	0.388	0.181	0	0	LOC100346986
0	0.737259	0.488	0.26	0	0	PTGES
0	0.736261	0.434	0.225	0	0	SIPA1L2
0	0.73096	0.38	0.19	0	0	PDE8A
0	0.729546	0.562	0.331	0	0	USP12
0	0.728638	0.449	0.238	0	0	RILPL2
0	0.720463	0.387	0.184	0	0	LOC127483501
0	0.720236	0.356	0.168	0	0	CNKSR3
0	0.718739	0.255	0.096	0	0	PORCN
0	0.717173	0.564	0.337	0	0	MAST4
0	0.716211	0.522	0.277	0	0	LOC127482644
0	0.715099	0.617	0.351	0	0	NCKAP5
0	0.713606	0.449	0.253	0	0	KIAA1671
0	0.713511	0.296	0.13	0	0	LOC127489779
0	0.711531	0.58	0.353	0	0	GIGYF2
0	0.710953	0.568	0.318	0	0	ZCCHC2
0	0.708441	0.555	0.317	0	0	WWOX
0	0.705994	0.39	0.212	0	0	LARGE1
0	0.705859	0.795	0.534	0	0	TRIP12
0	0.705226	0.596	0.336	0	0	BHLHE41
0	0.703901	1	1	0	0	RN18S
0	0.702613	0.668	0.415	0	0	SRPK2
0	0.702094	0.39	0.19	0	0	MYL4
0	0.701915	0.368	0.186	0	0	CUNH10orf90
0	0.701324	0.5	0.301	0	0	PALLD
0	0.700347	0.788	0.528	0	0	AKT3
0	0.694907	0.76	0.503	0	0	QKI
0	0.692368	0.247	0.095	0	0	EVA1C
0	0.691217	0.291	0.131	0	0	CENPP
0	0.690814	0.359	0.171	0	0	NCOA7
0	0.686577	0.427	0.228	0	0	ACER2
0	0.686326	0.263	0.106	0	0	LOC103350293
0	0.685303	0.898	0.643	0	0	GATA3
0	0.685131	0.297	0.135	0	0	KSR1
0	0.683155	0.409	0.23	0	0	ESRRA
0	0.6813	0.322	0.152	0	0	LOC103349986
0	0.67753	0.588	0.371	0	0	SLC3A2
0	0.67692	0.981	0.818	0	0	NID2
0	0.672382	0.245	0.101	0	0	SLC6A13
0	0.671104	0.289	0.137	0	0	TRAPPC9
0	0.670858	0.553	0.346	0	0	RAB31
0	0.664396	0.531	0.299	0	0	ADGRF5
0	0.66181	0.751	0.458	0	0	RIPOR2
0	0.66005	0.404	0.232	0	0	PLA2G4A
0	0.658323	0.62	0.394	0	0	LRIG1
0	0.656785	0.68	0.475	0	0	SND1
0	0.656306	0.791	0.537	0	0	IRS2
0	0.655594	0.646	0.396	0	0	GSK3B
0	0.65524	0.318	0.156	0	0	LOC108175622
0	0.654897	0.288	0.131	0	0	SLC38A3
0	0.654855	0.405	0.228	0	0	BRWD3
0	0.654773	0.4	0.209	0	0	KIAA0040
0	0.653819	1	0.996	0	0	LOC100346509
0	0.652522	0.516	0.265	0	0	KEF51-p08
0	0.651657	0.752	0.517	0	0	ESYT2
0	0.64747	0.219	0.079	0	0	LOC103349973
0	0.645947	0.988	0.838	0	0	SPINT2
0	0.644575	0.498	0.292	0	0	CARMIL1
0	0.643781	0.481	0.302	0	0	TOR1B
0	0.64009	0.261	0.119	0	0	PDE4B
0	0.638146	0.45	0.266	0	0	VPS13D
0	0.626058	0.535	0.325	0	0	DENND1A
0	0.625108	0.505	0.318	0	0	RCN2
0	0.620254	0.357	0.201	0	0	PPP1R13B
0	0.620244	0.322	0.176	0	0	EHD4
0	0.620019	0.725	0.497	0	0	IL6R
0	0.619672	0.401	0.231	0	0	LOC100344961
0	0.618515	0.311	0.163	0	0	TREX2
0	0.61665	0.414	0.232	0	0	ARNT
0	0.614586	0.296	0.141	0	0	ESYT3
0	0.606138	0.357	0.202	0	0	GRK5
0	0.604964	0.454	0.266	0	0	CD2AP
0	0.604262	0.461	0.242	0	0	KEF51-p04
0	0.602874	0.395	0.221	0	0	ADGRG6
0	0.600346	0.414	0.234	0	0	LOC108177440
0	0.600242	0.765	0.543	0	0	IGF2R
0	0.598666	0.217	0.087	0	0	MMRN1
0	0.595428	0.161	0.048	0	0	LOC127483225
0	0.594684	0.388	0.222	0	0	CLIP1
0	0.593312	0.469	0.272	0	0	GPAM
0	0.592337	0.319	0.168	0	0	EPB41L4A
0	0.592102	0.565	0.378	0	0	MAN2A1
0	0.591585	0.736	0.478	0	0	GRB10
0	0.589451	0.404	0.233	0	0	CNOT4
0	0.58927	0.616	0.382	0	0	CPEB2
0	0.588199	0.16	0.054	0	0	LOC103350494
0	0.587931	0.979	0.897	0	0	EGLN3
0	0.586743	0.422	0.249	0	0	SESN1
0	0.586419	0.208	0.084	0	0	PREX1
0	0.585871	0.619	0.366	0	0	LOC103348640
0	0.585575	0.317	0.158	0	0	ARHGAP25
0	0.584901	0.398	0.238	0	0	MCPH1
0	0.583561	0.514	0.333	0	0	PIK3CB
0	0.583086	0.573	0.369	0	0	QPCT
0	0.583008	0.237	0.099	0	0	SLC26A7
0	0.580097	0.48	0.31	0	0	WBP1L
0	0.575774	0.235	0.105	0	0	PROSER2
0	0.574761	0.414	0.24	0	0	UVRAG
0	0.573734	0.547	0.352	0	0	IGF2BP2
0	0.564609	0.642	0.445	0	0	INSR
0	0.563873	0.588	0.399	0	0	SUCLG2
0	0.562964	0.249	0.116	0	0	ARHGAP36
0	0.560164	0.559	0.367	0	0	PPP2R2A
0	0.55995	0.425	0.264	0	0	USP24
0	0.556991	0.302	0.158	0	0	ICAM2
0	0.556336	0.203	0.088	0	0	GPRASP1
0	0.555896	0.304	0.174	0	0	APLNR
0	0.555453	0.655	0.47	0	0	SLC38A2
0	0.555375	0.3	0.161	0	0	DYNC2I1
0	0.553635	0.399	0.242	0	0	ILRUN
0	0.55345	0.305	0.167	0	0	FRMD6
0	0.553446	0.512	0.315	0	0	PDGFRA
0	0.55326	0.339	0.183	0	0	FAM107B
0	0.550873	0.35	0.209	0	0	LOC100353185
0	0.549615	0.486	0.304	0	0	WIPI1
0	0.549426	0.192	0.078	0	0	SPSB4
0	0.548688	0.22	0.1	0	0	EIF4E3
0	0.547677	0.379	0.235	0	0	ERN1
0	0.538077	0.612	0.428	0	0	PABPC4
0	0.537735	0.585	0.385	0	0	ARHGAP10
0	0.536655	0.437	0.266	0	0	ARHGAP32
0	0.533986	0.459	0.292	0	0	MAP1B
0	0.532122	0.667	0.432	0	0	ITPR2
0	0.531817	0.854	0.532	0	0	GPR50
0	0.531812	0.302	0.166	0	0	CRTC3
0	0.530721	0.284	0.152	0	0	FBXO21
0	0.528228	0.246	0.118	0	0	ZNF275
0	0.526082	0.493	0.315	0	0	FCHO2
0	0.524482	0.189	0.079	0	0	LOC103346754
0	0.524078	0.269	0.138	0	0	LOC127487906
0	0.523481	0.177	0.068	0	0	LOC103349530
0	0.52211	0.549	0.349	0	0	PPP1R9A
0	0.521907	0.717	0.511	0	0	DNMT1
0	0.521169	0.138	0.043	0	0	CLRN1
0	0.520783	0.2	0.084	0	0	LOC100358922
0	0.520719	0.355	0.202	0	0	LOC100340108
0	0.520441	0.255	0.132	0	0	IFT43
0	0.519898	0.582	0.369	0	0	PHACTR2
0	0.518688	0.362	0.186	0	0	ZMAT1
0	0.518272	0.393	0.255	0	0	ARHGEF2
0	0.515758	0.476	0.301	0	0	AFAP1L2
0	0.515624	0.22	0.099	0	0	CGAS
0	0.510888	0.215	0.101	0	0	MOB3C
0	0.510279	0.547	0.393	0	0	TCF25
0	0.508046	0.197	0.085	0	0	LOC127491802
0	0.507828	0.329	0.194	0	0	DHX40
0	0.50721	0.361	0.225	0	0	SCHIP1
0	0.505443	0.313	0.183	0	0	ENTPD1
0	0.505084	0.278	0.155	0	0	ASS1
0	0.501146	0.513	0.299	0	0	DUSP9
0	0.500252	0.308	0.182	0	0	SNX30
0	0.499247	0.275	0.158	0	0	ATP6V0A1
0	0.498933	0.567	0.388	0	0	BCAS3
0	0.497468	0.217	0.105	0	0	LNX1
0	0.497106	0.329	0.207	0	0	PLBD2
0	0.496391	0.158	0.061	0	0	LOC108176497
0	0.495815	0.25	0.132	0	0	PGM5
0	0.494899	0.417	0.277	0	0	ZFYVE27
0	0.492139	0.183	0.078	0	0	CRLF1
0	0.48701	0.557	0.395	0	0	SNX9
0	0.486958	0.25	0.126	0	0	KIT
0	0.485881	0.205	0.098	0	0	EFCAB8
0	0.485312	0.54	0.36	0	0	DAPK1
0	0.484616	0.273	0.152	0	0	LOC100350716
0	0.483522	0.57	0.39	0	0	ZFAND3
0	0.48182	0.128	0.046	0	0	CCDC81
0	0.480797	0.681	0.496	0	0	CPD
0	0.479763	0.196	0.085	0	0	SRD5A1
0	0.47775	0.44	0.283	0	0	GGTA1
0	0.476857	0.64	0.45	0	0	GATA2
0	0.476663	0.372	0.239	0	0	ARFGEF2
0	0.475707	0.327	0.198	0	0	TNFRSF21
0	0.471833	0.378	0.248	0	0	MPP7
0	0.468647	0.131	0.045	0	0	LOC127493457
0	0.467187	0.219	0.116	0	0	PRKAR2B
0	0.465815	0.474	0.349	0	0	ZDHHC7
0	0.465529	0.36	0.229	0	0	STRN
0	0.465471	0.395	0.236	0	0	LOC108176811
0	0.465118	0.328	0.184	0	0	KEF51-p01
0	0.46471	0.3	0.182	0	0	LOC103350727
0	0.464519	0.223	0.109	0	0	RNF212
0	0.463529	0.214	0.112	0	0	CHST7
0	0.462515	0.683	0.439	0	0	PJA1
0	0.462244	0.282	0.152	0	0	ARHGAP28
0	0.461521	0.739	0.524	0	0	TEAD1
0	0.461239	0.396	0.257	0	0	AGFG1
0	0.461119	0.43	0.3	0	0	SLC38A1
0	0.4585	0.488	0.332	0	0	ANKS1A
0	0.457596	0.202	0.103	0	0	FAM234B
0	0.456568	0.322	0.188	0	0	HMGCS2
0	0.454826	0.42	0.29	0	0	IPPK
0	0.453835	1	0.999	0	0	LOC108175413
0	0.453057	0.455	0.319	0	0	TMBIM1
0	0.450043	0.866	0.655	0	0	CDH1
0	0.447153	0.437	0.291	0	0	SSH2
0	0.446983	0.358	0.215	0	0	LOC127492336
0	0.445848	0.518	0.346	0	0	MTUS1
0	0.445753	0.24	0.131	0	0	IGSF5
0	0.442708	0.708	0.53	0	0	DSP
0	0.441406	0.29	0.156	0	0	SHROOM1
0	0.441362	0.494	0.353	0	0	SDCBP
0	0.440297	0.174	0.08	0	0	EFHC1
0	0.440021	0.651	0.496	0	0	BZW2
0	0.439746	0.168	0.076	0	0	LOC127491379
0	0.438417	0.191	0.095	0	0	MRAS
0	0.437602	0.191	0.092	0	0	NPY4R
0	0.437513	0.141	0.058	0	0	LOC127492117
0	0.437292	0.344	0.215	0	0	BRAF
0	0.436387	0.403	0.273	0	0	MSANTD2
0	0.43611	0.999	0.953	0	0	LOC100008904
0	0.433557	0.124	0.045	0	0	LOC127490499
0	0.428988	0.41	0.26	0	0	SYNJ1
0	0.425429	0.779	0.623	0	0	SEC62
0	0.425152	0.774	0.598	0	0	RBMS1
0	0.424613	0.723	0.554	0	0	LOC127491117
0	0.424214	0.461	0.295	0	0	FAM172A
0	0.423813	0.21	0.108	0	0	LOC108176166
0	0.418162	0.732	0.522	0	0	NFAT5
0	0.417833	0.404	0.247	0	0	SRD5A2
0	0.414442	0.636	0.467	0	0	CRIM1
0	0.407567	0.527	0.365	0	0	PATJ
0	0.407091	0.288	0.164	0	0	FOXC1
0	0.405526	0.409	0.268	0	0	KCTD1
0	0.40478	0.381	0.245	0	0	NEBL
0	0.403867	0.555	0.427	0	0	HSD17B12
0	0.400622	0.477	0.329	0	0	STAG1
0	0.394994	0.384	0.251	0	0	VTI1A
0	0.389703	0.551	0.406	0	0	PRDM2
0	0.384677	0.277	0.159	0	0	AARD
0	0.378266	0.983	0.937	0	0	ITM2B
0	0.365065	0.567	0.42	0	0	TP63
0	0.342693	0.586	0.428	0	0	EXOC6B
0	0.337902	0.64	0.473	0	0	ARHGAP29
0	0.33602	0.824	0.632	0	0	LPP
0	0.32372	0.46	0.31	0	0	AMMECR1
0	0.314872	0.608	0.423	0	0	AKR1B10
0	0.306409	0.459	0.297	0	0	PIP5K1B
0	0.305038	0.733	0.522	0	0	UTRN
3.27e-306	0.36751	0.123	0.048	8.14e-302	0	LRRC69
4.87e-306	0.471341	0.214	0.115	1.21e-301	0	KIF3C
7.04e-305	0.37998	0.405	0.27	1.75e-300	0	IFNAR2
5.12e-304	0.369232	0.455	0.315	1.28e-299	0	SMARCA2
1.23e-303	0.36443	0.341	0.215	3.06e-299	0	VAV3
2.06e-303	0.408646	0.408	0.273	5.14e-299	0	ZNF609
1.27e-302	0.441619	0.23	0.127	3.17e-298	0	CDS1
1.03e-300	0.449475	0.369	0.247	2.57e-296	0	PALM2AKAP2
1.71e-300	0.316178	0.622	0.466	4.26e-296	0	UBE2H
5.18e-300	0.395609	0.438	0.307	1.29e-295	0	HERC4
1.48e-297	0.436525	0.367	0.246	3.68e-293	0	ACSL3
8.29e-297	0.409263	0.124	0.05	2.07e-292	0	LOC103350448
9.05e-297	0.396656	0.367	0.241	2.26e-292	0	FBXO48
3.43e-296	0.412324	0.174	0.084	8.55e-292	0	REXO5
1.58e-295	0.394049	0.527	0.386	3.94e-291	0	YPEL3
5.28e-294	0.422584	0.194	0.1	1.32e-289	0	LOC100349865
2.63e-293	0.450958	0.306	0.192	6.54e-289	0	PPFIA1
3.01e-292	0.412846	0.37	0.248	7.51e-288	0	SLAIN2
4.71e-292	0.447595	0.306	0.192	1.17e-287	0	SLC23A2
1.39e-291	0.433622	0.218	0.119	3.47e-287	0	SIAH2
4.07e-291	0.306283	0.697	0.555	1.01e-286	0	DAG1
8.54e-289	0.316567	0.528	0.387	2.13e-284	0	RHOBTB1
2.38e-288	0.491855	0.236	0.134	5.93e-284	0	LOC103346408
9.81e-288	0.451147	0.358	0.24	2.45e-283	0	OGDH
5.74e-287	0.461494	0.224	0.125	1.43e-282	0	LOC103346134
9.07e-287	0.438977	0.226	0.126	2.26e-282	0	DLGAP1
2.97e-286	0.416407	0.431	0.308	7.39e-282	0	PROCR
1.06e-284	0.389194	0.387	0.259	2.64e-280	0	DCAF5
4.22e-284	0.405826	0.255	0.148	1.05e-279	0	MAP3K13
2.35e-283	0.335872	0.675	0.553	5.86e-279	0	CLIC4
4.75e-282	0.416237	0.171	0.083	1.18e-277	0	GLDN
1.1e-281	0.422362	0.184	0.094	2.74e-277	0	PPP1R9B
4.16e-280	0.462986	0.43	0.313	1.04e-275	0	PRELID3B
6.62e-280	0.420286	0.239	0.136	1.65e-275	0	ITGB8
2.6e-278	0.343455	0.387	0.263	6.48e-274	0	LOC127493460
3.98e-275	0.407825	0.389	0.27	9.91e-271	0	PPP2R5E
7.48e-275	0.391839	0.369	0.25	1.86e-270	0	ADK
1.07e-273	0.410168	0.319	0.206	2.67e-269	0	CLCN5
2.05e-273	0.396986	0.337	0.219	5.11e-269	0	SLC29A1
6.47e-273	0.375351	0.455	0.327	1.61e-268	0	PTBP3
5.51e-272	0.334594	0.475	0.342	1.37e-267	0	RABGAP1L
6.9e-272	0.412441	0.328	0.214	1.72e-267	0	TENT4B
3.62e-271	0.263148	0.67	0.508	9.03e-267	0	EHBP1
1.92e-268	0.310332	0.534	0.397	4.79e-264	0	ENAH
6.83e-267	0.426618	0.282	0.175	1.7e-262	0	ECE1
3.74e-264	0.345329	0.458	0.332	9.32e-260	0	STRN3
1.07e-263	0.325858	0.483	0.356	2.68e-259	0	ATRX
1.9e-263	0.389699	0.237	0.137	4.73e-259	0	MFSD2A
5.41e-261	0.367051	0.391	0.269	1.35e-256	0	ZCCHC7
2.37e-259	0.343344	0.482	0.355	5.92e-255	0	ERBIN
7.27e-258	0.416418	0.243	0.144	1.81e-253	0	SCAPER
8.69e-256	0.393663	0.232	0.134	2.16e-251	0	MAP3K21
1.11e-254	0.318397	0.558	0.433	2.75e-250	0	GRN
2.26e-253	0.389099	0.132	0.059	5.63e-249	0	LOC127490190
2.85e-252	0.263356	0.461	0.333	7.1e-248	0	WWP1
3.36e-252	0.336179	0.39	0.27	8.38e-248	0	RBPJ
7.77e-252	0.407359	0.315	0.209	1.94e-247	0	STK4
9.91e-251	0.365965	0.344	0.227	2.47e-246	0	LOC127487109
1.44e-250	0.423932	0.252	0.152	3.59e-246	0	LOC100351119
1.93e-250	0.348313	0.402	0.283	4.8e-246	0	SOS1
2.14e-250	0.415981	0.227	0.133	5.34e-246	0	ELF4
9.74e-250	0.388015	0.278	0.175	2.43e-245	0	HDAC8
1.15e-249	0.388747	0.212	0.12	2.87e-245	0	LMLN
2.52e-249	0.379022	0.428	0.314	6.27e-245	0	SNX2
3.23e-248	0.388803	0.406	0.291	8.05e-244	0	BRD4
5.86e-248	0.464911	0.542	0.427	1.46e-243	0	TGFBR3
2.06e-247	0.388725	0.181	0.096	5.14e-243	0	LOC127482872
2.4e-247	0.317218	0.524	0.391	5.98e-243	0	RBPMS
5.31e-246	0.369844	0.339	0.225	1.32e-241	0	WWC1
2.21e-244	0.344954	0.38	0.265	5.51e-240	0	HMBOX1
3.89e-243	0.375505	0.172	0.09	9.7e-239	0	F2R
4.58e-243	0.402415	0.329	0.224	1.14e-238	0	ANKMY2
7.92e-243	0.335247	0.108	0.044	1.97e-238	0	TBXAS1
1.09e-241	0.338485	0.54	0.425	2.71e-237	0	RAB10
2.04e-238	0.424725	0.355	0.251	5.08e-234	0	SLC16A3
1.64e-237	0.360811	0.361	0.249	4.09e-233	0	TRAK1
5.33e-236	0.366447	0.424	0.305	1.33e-231	0	ACACA
7.31e-235	0.377764	0.211	0.122	1.82e-230	0	ELP3
1.73e-233	0.260256	0.561	0.417	4.32e-229	0	DOCK8
6.42e-232	0.364825	0.257	0.158	1.6e-227	0	LOC127483451
1.45e-231	0.385912	0.336	0.231	3.61e-227	0	FAF2
6.27e-231	0.387727	0.403	0.295	1.56e-226	0	ARIH1
5.66e-230	0.315518	0.301	0.197	1.41e-225	0	ANKRD50
1.78e-229	0.27267	0.4	0.273	4.44e-225	0	PKIB
1.27e-228	0.342044	0.461	0.345	3.16e-224	0	PRPF18
1.52e-228	0.407009	0.222	0.133	3.78e-224	0	ZNRF1
1.99e-225	0.341835	0.149	0.075	4.95e-221	0	KIAA1958
4.32e-224	0.364162	0.36	0.253	1.08e-219	0	STK10
3.08e-223	0.359948	0.353	0.248	7.67e-219	0	UBR3
5.09e-223	0.317135	0.352	0.239	1.27e-218	0	SLC15A2
1.11e-222	0.3734	0.295	0.194	2.78e-218	0	RASSF3
3.38e-222	0.31818	0.11	0.047	8.41e-218	0	IGFL1
1.15e-220	0.388639	0.275	0.179	2.88e-216	0	LPGAT1
1.19e-218	0.353349	0.154	0.08	2.96e-214	0	LOC127492416
2.17e-218	0.331473	0.442	0.333	5.41e-214	0	TAB2
3.44e-218	0.29207	0.126	0.059	8.58e-214	0	STEAP2
9.09e-216	0.365251	0.222	0.134	2.27e-211	0	WDR59
2.98e-215	0.360116	0.208	0.122	7.43e-211	0	MCC
7.91e-214	0.352831	0.549	0.446	1.97e-209	0	LOC100355158
4.51e-213	0.327639	0.323	0.22	1.12e-208	0	ZNF407
7.41e-213	0.340496	0.167	0.09	1.85e-208	0	LOC127487775
1.66e-212	0.409937	0.279	0.186	4.13e-208	0	CDYL
3.04e-210	0.32615	0.108	0.048	7.58e-206	0	ADTRP
5.01e-210	0.402377	0.202	0.118	1.25e-205	0	LOC108176810
5.3e-210	0.356656	0.17	0.094	1.32e-205	0	PRKACA
9.83e-208	0.331878	0.115	0.053	2.45e-203	0	IL2RG
1.62e-207	0.363531	0.17	0.094	4.03e-203	0	CRADD
6.59e-207	0.371379	0.33	0.232	1.64e-202	0	LOC100340684
1.23e-204	0.270831	0.427	0.303	3.08e-200	0	SAMD4A
4.58e-203	0.326242	0.367	0.262	1.14e-198	0	RBM33
1.01e-202	0.364706	0.342	0.246	2.51e-198	0	PSMD14
1.98e-202	0.33402	0.259	0.166	4.93e-198	0	LOC108176845
2.73e-202	0.399662	0.284	0.192	6.8e-198	0	BCL2L1
8.28e-201	0.335355	0.128	0.063	2.06e-196	0	LOC127490740
4.08e-200	0.360379	0.236	0.149	1.02e-195	0	TULP4
2.25e-199	0.271568	0.337	0.233	5.6e-195	0	ARL15
1.13e-198	0.274563	0.67	0.57	2.82e-194	0	REEP5
1.55e-198	0.392563	0.233	0.149	3.86e-194	0	PDK3
3.35e-198	0.367954	0.275	0.184	8.34e-194	0	DYM
5.32e-198	0.296173	0.364	0.257	1.33e-193	0	CDKAL1
5.99e-198	0.343512	0.291	0.194	1.49e-193	0	LOC103345230
5.57e-197	0.309922	0.181	0.103	1.39e-192	0	ZNF331
8.24e-197	0.286957	0.653	0.543	2.05e-192	0	ATP1B1
1.37e-196	0.337529	0.128	0.064	3.41e-192	0	TMEM229B
2.28e-196	0.260957	0.599	0.495	5.68e-192	0	TIMP2
2.9e-196	0.372122	0.148	0.079	7.23e-192	0	GPRASP2
3.48e-196	0.356616	0.274	0.183	8.66e-192	0	ARFIP1
5.22e-194	0.263053	0.369	0.262	1.3e-189	0	CCL27
6.07e-194	0.291008	0.379	0.272	1.51e-189	0	KANSL1
1.53e-193	0.326773	0.271	0.179	3.82e-189	0	GPR87
9.45e-193	0.369173	0.216	0.133	2.35e-188	0	EEF1AKMT2
1.15e-192	0.302096	0.223	0.138	2.86e-188	0	LOC127491987
1.76e-192	0.313508	0.3	0.203	4.37e-188	0	RASGEF1B
1.55e-190	0.331402	0.261	0.171	3.87e-186	0	SPATA13
3.09e-190	0.357378	0.327	0.232	7.7e-186	0	CRKL
4.33e-190	0.306884	0.107	0.05	1.08e-185	0	LOC103349639
4.87e-187	0.360702	0.369	0.275	1.21e-182	0	MAP7D1
4.26e-185	0.281503	0.586	0.486	1.06e-180	0	CMTM6
1.18e-182	0.322706	0.114	0.055	2.95e-178	0	DSC3
1.61e-180	0.377407	0.161	0.092	4.01e-176	0	RAD18
3.78e-180	0.338142	0.361	0.268	9.43e-176	0	B4GALT1
7.15e-178	0.29483	0.115	0.057	1.78e-173	0	LOC127493110
8.25e-178	0.346873	0.259	0.174	2.06e-173	0	AMBRA1
8.73e-178	0.328806	0.132	0.07	2.18e-173	0	APOO
7.78e-177	0.299479	0.43	0.33	1.94e-172	0	AP3B1
1.18e-176	0.365535	0.194	0.12	2.93e-172	0	FAM53B
4.41e-176	0.319012	0.295	0.206	1.1e-171	0	HACD3
6.08e-174	0.291218	0.358	0.261	1.52e-169	0	STK39
2.02e-172	0.323592	0.291	0.203	5.03e-168	0	RAB22A
2.71e-172	0.253357	0.415	0.313	6.75e-168	0	VPS13B
2.2e-171	0.368755	0.227	0.149	5.49e-167	0	RAPGEF1
2.34e-171	0.291359	0.336	0.241	5.83e-167	0	TMEM135
2.38e-171	0.308221	0.182	0.109	5.94e-167	0	ID2
3.06e-171	0.309375	0.155	0.088	7.63e-167	0	SLC9A7
3.51e-171	0.317158	0.443	0.349	8.75e-167	0	PDIA3
4.04e-171	0.314941	0.285	0.197	1.01e-166	0	NME7
4.21e-171	0.316866	0.244	0.161	1.05e-166	0	KRAS
1.92e-169	0.327751	0.248	0.165	4.78e-165	0	FOXN3
1.28e-167	0.305525	0.337	0.246	3.19e-163	0	LOC100359008
1.47e-167	0.264861	0.442	0.341	3.66e-163	0	TNRC6A
3.94e-167	0.296728	0.126	0.066	9.83e-163	0	LOC103352529
4.92e-165	0.283362	0.472	0.375	1.23e-160	0	OSBPL9
4.11e-163	0.344338	0.147	0.084	1.02e-158	0	PHKG2
9.52e-163	0.293336	0.13	0.07	2.37e-158	0	PRPH2
9.54e-163	0.33256	0.243	0.164	2.38e-158	0	TCF20
3.12e-162	0.271484	0.313	0.224	7.78e-158	0	STK3
3.79e-162	0.283942	0.379	0.288	9.45e-158	0	CTNND1
6.24e-161	0.275987	0.325	0.238	1.55e-156	0	ACKR2
1.43e-159	0.307257	0.124	0.066	3.57e-155	0	EPB41L1
8.02e-159	0.295499	0.154	0.089	2e-154	0	LOC127487112
8.84e-159	0.317408	0.226	0.149	2.2e-154	0	LOC100337783
9.4e-159	0.336478	0.24	0.162	2.34e-154	0	ZMIZ1
2.11e-158	0.295784	0.191	0.118	5.25e-154	0	TAF3
5.18e-158	0.280338	0.358	0.265	1.29e-153	0	UPF2
1.32e-157	0.291662	0.364	0.272	3.28e-153	0	OTUD5
5.31e-157	0.302011	0.283	0.198	1.32e-152	0	LIMD1
8.06e-157	0.307768	0.26	0.179	2.01e-152	0	USP6NL
2.79e-156	0.286211	0.129	0.071	6.96e-152	0	SPRED2
2.28e-155	0.276571	0.101	0.05	5.68e-151	0	LOC100338594
3.81e-155	0.320706	0.337	0.251	9.48e-151	0	CD59
9.18e-155	0.279597	0.261	0.178	2.29e-150	0	EPB41L5
1.23e-153	0.332088	0.229	0.154	3.08e-149	0	HSPB8
4.88e-153	0.253989	0.367	0.276	1.22e-148	0	PTP4A2
7.74e-153	0.255942	0.233	0.154	1.93e-148	0	LOC127487111
2.9e-152	0.290607	0.298	0.214	7.24e-148	0	PRR14L
1.6e-149	0.271418	0.274	0.19	4e-145	0	LOC103351270
2.73e-149	0.29046	0.306	0.22	6.8e-145	0	PAWR
4.45e-149	0.350349	0.225	0.153	1.11e-144	0	RP2
1.09e-147	0.29385	0.12	0.065	2.72e-143	0	ANGPT1
7.76e-146	0.283018	0.384	0.298	1.93e-141	0	LOC100356444
1.23e-145	0.28025	0.168	0.103	3.07e-141	0	PABIR1
1.29e-145	0.310348	0.318	0.234	3.22e-141	0	ANGPTL4
2.51e-144	0.327347	0.242	0.168	6.26e-140	0	ACP2
2.09e-142	0.26882	0.373	0.285	5.22e-138	0	PIK3C2A
1.07e-141	0.283311	0.382	0.297	2.67e-137	0	UBAP2
1.38e-140	0.277368	0.307	0.226	3.43e-136	0	BTBD9
5.1e-140	0.299826	0.178	0.113	1.27e-135	0	NIPAL3
1.17e-139	0.300655	0.197	0.129	2.92e-135	0	BCR
5.15e-139	0.28765	0.158	0.096	1.28e-134	0	TBC1D32
1.53e-137	0.312099	0.212	0.142	3.82e-133	0	SNX29
8.91e-137	0.269308	0.282	0.205	2.22e-132	0	SKIL
5.36e-136	0.282332	0.211	0.141	1.33e-131	0	ASAP2
9.22e-136	0.289882	0.224	0.153	2.3e-131	0	CEP192
1.06e-134	0.305245	0.358	0.279	2.63e-130	0	TMEM259
1.7e-134	0.299744	0.122	0.069	4.25e-130	0	LOC103346407
2.61e-134	0.25633	0.174	0.109	6.5e-130	0	KEF51-p13
1e-133	0.294504	0.21	0.141	2.5e-129	0	FRMD4A
3.24e-133	0.320377	0.191	0.126	8.07e-129	0	SMG5
2.52e-132	0.276173	0.336	0.258	6.29e-128	0	PSME4
2.55e-132	0.338084	0.191	0.127	6.36e-128	0	SMAGP
4.11e-132	0.301423	0.183	0.12	1.02e-127	0	DDR1
5.09e-132	0.287194	0.432	0.347	1.27e-127	0	LUC7L
9.68e-132	0.326024	0.194	0.129	2.41e-127	0	ATG2A
1.09e-131	0.285151	0.145	0.087	2.72e-127	0	SESN2
2.4e-131	0.257763	0.101	0.053	5.98e-127	0	LOC100343007
6.83e-131	0.280832	0.174	0.111	1.7e-126	0	TMEM161B
3.78e-130	0.267696	0.141	0.084	9.43e-126	0	SLC5A6
5.5e-129	0.277344	0.281	0.205	1.37e-124	0	PARN
1.23e-127	0.305959	0.245	0.175	3.06e-123	0	POLR2A
6.58e-127	0.26054	0.112	0.062	1.64e-122	0	LOC127488730
9.49e-127	0.280098	0.129	0.075	2.36e-122	0	KLHL22
1.19e-126	0.262812	0.122	0.07	2.97e-122	0	SLC45A1
2.23e-126	0.264654	0.13	0.076	5.56e-122	0	MED16
5.15e-123	0.332637	0.183	0.123	1.28e-118	0	CDC42EP1
4.15e-122	0.300983	0.334	0.26	1.04e-117	0	NUDCD3
7.03e-120	0.276454	0.288	0.216	1.75e-115	0	GRAMD1B
4.64e-119	0.271567	0.252	0.181	1.16e-114	0	SPTLC3
3.92e-118	0.278507	0.154	0.098	9.77e-114	0	INSIG1
5.45e-118	0.29263	0.194	0.131	1.36e-113	0	TTC39C
1.16e-117	0.295961	0.28	0.211	2.9e-113	0	CLMP
7.76e-116	0.259798	0.29	0.216	1.93e-111	0	SMAD3
3.36e-115	0.281292	0.317	0.246	8.38e-111	0	ZMYND8
5.84e-115	0.277371	0.301	0.231	1.46e-110	0	PSMD1
2.24e-114	0.283195	0.202	0.139	5.59e-110	0	LOC127483467
7.85e-114	0.266865	0.131	0.08	1.96e-109	0	RETREG2
8.17e-114	0.254458	0.24	0.172	2.04e-109	0	SLC12A7
1.36e-112	0.303001	0.342	0.271	3.38e-108	0	SUSD6
8.83e-112	0.282286	0.153	0.098	2.2e-107	0	EML6
4.51e-111	0.272187	0.119	0.071	1.12e-106	0	JDP2
1.18e-109	0.2525	0.252	0.185	2.95e-105	0	INO80
3.57e-108	0.284108	0.264	0.198	8.9e-104	0	FAM171A1
1.06e-107	0.260926	0.132	0.082	2.65e-103	0	ZNF608
2.64e-106	0.294561	0.271	0.207	6.58e-102	0	GPR107
4.25e-106	0.256798	0.249	0.183	1.06e-101	0	GPS2
4.39e-106	0.28141	0.167	0.112	1.09e-101	0	TBC1D22A
8e-106	0.272908	0.148	0.096	1.99e-101	0	PNKD
2.3e-105	0.258815	0.237	0.173	5.73e-101	0	ANKRD13C
1.39e-102	0.259777	0.147	0.096	3.46e-98	0	LOC127488597
7.71e-102	0.263551	0.207	0.147	1.92e-97	0	LOC100350760
8.8e-102	0.274906	0.154	0.102	2.19e-97	0	GATAD2A
2.19e-100	0.273929	0.132	0.084	5.45e-96	0	LOC103348133
5.5e-100	0.277799	0.172	0.118	1.37e-95	0	MED27
1.11e-94	0.259958	0.205	0.147	2.78e-90	0	FARS2
4.39e-94	0.252768	0.255	0.192	1.1e-89	0	CHIC2
1.13e-86	0.260024	0.283	0.224	2.83e-82	0	ATXN10
8.23e-83	0.267873	0.27	0.213	2.05e-78	0	ASCC2
0	1.71829	0.865	0.309	0	1	ATP2B3
0	1.69986	0.933	0.362	0	1	SLC13A4
0	1.6837	0.864	0.263	0	1	ADCY9
0	1.57898	0.9	0.353	0	1	ABCB1
0	1.40597	0.984	0.577	0	1	CD36
0	1.34806	0.997	0.629	0	1	LPL
0	1.29052	0.713	0.265	0	1	ADRB1
0	1.27335	0.971	0.617	0	1	GPC3
0	1.25043	0.596	0.155	0	1	BNC2
0	1.24787	0.595	0.168	0	1	EPB41L3
0	1.24248	0.672	0.224	0	1	MED12L
0	1.23484	0.541	0.133	0	1	HS6ST2
0	1.21022	0.629	0.222	0	1	TMEM164
0	1.14502	0.66	0.243	0	1	PTPRM
0	1.13915	0.506	0.164	0	1	LOC103346390
0	1.1354	0.71	0.266	0	1	DLC1
0	1.12607	0.923	0.533	0	1	PLEKHA7
0	1.12503	0.626	0.206	0	1	SLC16A10
0	1.08554	0.477	0.132	0	1	LIMCH1
0	1.06828	0.45	0.133	0	1	ABCB11
0	1.05223	0.723	0.34	0	1	DIAPH2
0	1.04843	0.645	0.278	0	1	UBE2E2
0	1.03091	0.384	0.103	0	1	REPS2
0	1.02509	0.496	0.188	0	1	PHLDA3
0	1.02487	0.398	0.11	0	1	KCNJ15
0	0.99792	0.517	0.205	0	1	TANC1
0	0.980164	0.441	0.15	0	1	PRKCE
0	0.971832	0.609	0.269	0	1	TCF7L1
0	0.971227	0.558	0.219	0	1	SLC40A1
0	0.954256	0.483	0.162	0	1	LOC103352316
0	0.945683	0.86	0.567	0	1	DDB1
0	0.943662	0.488	0.18	0	1	SPON1
0	0.943652	0.49	0.2	0	1	ST7
0	0.924946	0.36	0.113	0	1	MEGF6
0	0.912405	0.519	0.211	0	1	MAGI3
0	0.904008	0.402	0.139	0	1	USP40
0	0.89785	0.434	0.161	0	1	SMC6
0	0.895158	0.702	0.371	0	1	CDK14
0	0.892463	0.432	0.163	0	1	ACE2
0	0.886899	0.605	0.295	0	1	YAF2
0	0.856237	0.47	0.203	0	1	FXYD4
0	0.854813	0.418	0.16	0	1	MET
0	0.853678	0.491	0.218	0	1	ARMCX2
0	0.839539	0.268	0.065	0	1	LOC103350422
0	0.837787	0.461	0.191	0	1	PLEKHA5
0	0.820745	0.511	0.233	0	1	MACROD2
0	0.818103	0.651	0.347	0	1	TCF7L2
0	0.817899	0.909	0.592	0	1	GPR50
0	0.816335	0.261	0.069	0	1	ALKAL2
0	0.814283	0.412	0.169	0	1	MUC15
0	0.810649	0.375	0.144	0	1	BAMBI
0	0.797716	0.615	0.306	0	1	PIP5K1B
0	0.797596	0.29	0.086	0	1	SLC36A2
0	0.794943	0.461	0.212	0	1	NUMB
0	0.793676	0.304	0.103	0	1	MLLT3
0	0.788639	0.394	0.157	0	1	BCL2
0	0.787949	0.482	0.235	0	1	BCAR3
0	0.783701	0.343	0.135	0	1	RIC8B
0	0.781294	0.562	0.287	0	1	HS2ST1
0	0.778251	0.817	0.518	0	1	SPTBN1
0	0.771678	0.564	0.293	0	1	FRYL
0	0.752277	0.287	0.093	0	1	PPEF1
0	0.747375	0.777	0.497	0	1	HERC3
0	0.746452	0.332	0.12	0	1	NHS
0	0.746162	0.411	0.191	0	1	SH3YL1
0	0.7331	0.334	0.133	0	1	WNT4
0	0.730939	0.514	0.25	0	1	LOC108176811
0	0.726029	0.99	0.592	0	1	LOC100353654
0	0.721966	0.358	0.147	0	1	ARHGAP12
0	0.721492	0.712	0.405	0	1	LOC103348640
0	0.715181	0.519	0.267	0	1	ITGA6
0	0.713337	0.474	0.223	0	1	IMMP2L
0	0.709841	0.374	0.161	0	1	SSBP3
0	0.708208	0.57	0.306	0	1	SAMD4A
0	0.703291	0.526	0.27	0	1	SYNE2
0	0.702021	0.834	0.55	0	1	UTRN
0	0.692799	0.768	0.441	0	1	KEF51-p11
0	0.683345	0.372	0.171	0	1	OSBPL3
0	0.680853	1	0.784	0	1	IGF2
0	0.678649	0.805	0.519	0	1	PLD3
0	0.674508	0.366	0.173	0	1	TOM1L2
0	0.672398	0.449	0.229	0	1	MRTFB
0	0.668329	0.285	0.115	0	1	IPO9
0	0.662741	0.328	0.148	0	1	CCND3
0	0.660002	0.333	0.144	0	1	AUTS2
0	0.659689	1	0.893	0	1	LOC127485862
0	0.659141	0.997	0.709	0	1	WNT3
0	0.65786	0.24	0.073	0	1	SNTB1
0	0.653262	0.317	0.146	0	1	AGAP3
0	0.651136	0.563	0.311	0	1	KEF51-p08
0	0.649808	0.303	0.132	0	1	SLC43A2
0	0.646132	0.523	0.28	0	1	PKIB
0	0.639854	0.234	0.073	0	1	PDGFC
0	0.639332	0.639	0.394	0	1	RIN2
0	0.637174	0.518	0.285	0	1	MGAT4A
0	0.636891	0.261	0.099	0	1	LOC103350052
0	0.635849	0.286	0.122	0	1	SHISA4
0	0.632054	0.199	0.056	0	1	GPR39
0	0.630292	0.212	0.064	0	1	GRAMD2A
0	0.626915	0.324	0.139	0	1	TAB3
0	0.620685	0.205	0.059	0	1	GCM1
0	0.617647	0.25	0.098	0	1	TTC7A
0	0.617451	0.459	0.236	0	1	STARD13
0	0.612873	0.294	0.126	0	1	ADARB1
0	0.612447	0.991	0.685	0	1	PTGS2
0	0.611641	0.467	0.244	0	1	SORBS1
0	0.610495	1	0.963	0	1	LOC100008904
0	0.608196	0.571	0.321	0	1	LOC127482644
0	0.607287	0.509	0.282	0	1	FHIT
0	0.603744	0.386	0.189	0	1	PIP4K2A
0	0.603197	0.462	0.243	0	1	LOC103348141
0	0.594242	0.221	0.076	0	1	SLC16A6
0	0.592455	0.348	0.165	0	1	UST
0	0.591119	0.51	0.281	0	1	KEF51-p04
0	0.589982	0.198	0.062	0	1	FGD1
0	0.587618	0.912	0.6	0	1	FOXP1
0	0.586107	0.185	0.057	0	1	ATP6V1B1
0	0.582952	0.714	0.485	0	1	UBE2H
0	0.580408	0.253	0.104	0	1	PDZD2
0	0.577032	0.329	0.152	0	1	LRBA
0	0.576299	0.959	0.655	0	1	MAGI1
0	0.575416	0.312	0.158	0	1	INAVA
0	0.575305	0.243	0.102	0	1	VGLL4
0	0.573954	1	0.984	0	1	IGFBP2
0	0.573939	0.253	0.107	0	1	TKFC
0	0.573597	0.421	0.243	0	1	POR
0	0.571895	0.212	0.074	0	1	ARHGEF18
0	0.571654	0.199	0.065	0	1	AMER1
0	0.571588	0.371	0.189	0	1	NAP1L5
0	0.567533	0.99	0.87	0	1	SPINT2
0	0.567157	0.721	0.474	0	1	ITPR2
0	0.566121	0.2	0.068	0	1	CTTNBP2
0	0.566059	0.526	0.314	0	1	ACACA
0	0.56404	0.3	0.146	0	1	DIAPH1
0	0.561227	0.247	0.103	0	1	ANKH
0	0.558956	0.986	0.814	0	1	SLC2A1
0	0.556403	0.181	0.057	0	1	ACSS3
0	0.555851	0.476	0.277	0	1	GARRE1
0	0.555134	0.214	0.079	0	1	LRRC1
0	0.554545	0.51	0.305	0	1	GGTA1
0	0.55369	0.395	0.215	0	1	UBA6
0	0.551854	0.679	0.432	0	1	ITM2A
0	0.549607	0.267	0.114	0	1	PRKN
0	0.549092	1	0.844	0	1	RSPO4
0	0.548235	0.292	0.135	0	1	SIPA1L3
0	0.546817	0.985	0.716	0	1	LOC127486901
0	0.546706	0.999	0.764	0	1	ANGPT4
0	0.544404	0.375	0.181	0	1	ABLIM1
0	0.538737	0.31	0.152	0	1	GPCPD1
0	0.537882	0.391	0.204	0	1	HIVEP2
0	0.536131	0.371	0.201	0	1	GRHL2
0	0.536076	0.358	0.19	0	1	CLASP1
0	0.534805	0.347	0.174	0	1	LOC127490766
0	0.532958	0.633	0.419	0	1	ARID1B
0	0.531859	0.177	0.058	0	1	IL17RD
0	0.531613	0.529	0.324	0	1	CAPN6
0	0.530947	0.549	0.355	0	1	LAMA5
0	0.530727	0.171	0.053	0	1	PPAT
0	0.530343	0.71	0.476	0	1	INSR
0	0.529476	0.389	0.205	0	1	KEF51-p01
0	0.529072	0.469	0.276	0	1	TLN2
0	0.528241	0.718	0.507	0	1	AOPEP
0	0.52779	0.26	0.11	0	1	ADAMTS9
0	0.527459	0.183	0.068	0	1	AMPD2
0	0.527389	0.39	0.219	0	1	ATP2B1
0	0.526996	0.19	0.072	0	1	ARSG
0	0.52637	0.274	0.131	0	1	CLEC16A
0	0.521134	0.366	0.194	0	1	ETV6
0	0.520716	0.252	0.112	0	1	GCNT2
0	0.520357	0.213	0.09	0	1	ACSF2
0	0.519407	0.655	0.432	0	1	DOCK8
0	0.519108	0.201	0.08	0	1	NXN
0	0.518551	0.278	0.129	0	1	ATP10B
0	0.518419	0.212	0.081	0	1	TRPV6
0	0.518356	0.439	0.248	0	1	SLC15A2
0	0.516613	0.763	0.527	0	1	EHBP1
0	0.516435	0.362	0.193	0	1	LOC103351270
0	0.514736	0.764	0.574	0	1	DAG1
0	0.513086	0.33	0.167	0	1	LOC127483451
0	0.509903	0.495	0.288	0	1	ZNF609
0	0.504962	1	0.904	0	1	EPAS1
0	0.502615	0.415	0.238	0	1	HERC1
0	0.502188	0.438	0.23	0	1	ARID5B
0	0.501725	0.173	0.056	0	1	P2RY14
0	0.501125	0.233	0.103	0	1	ABCG1
0	0.500447	0.195	0.076	0	1	TRIM2
0	0.495758	0.887	0.696	0	1	CDH1
0	0.49096	0.482	0.286	0	1	KCTD1
0	0.490893	0.585	0.38	0	1	MGLL
0	0.490556	0.604	0.404	0	1	YPEL3
0	0.489286	0.852	0.617	0	1	FOXO4
0	0.48746	0.153	0.047	0	1	ADAMTS3
0	0.487289	0.176	0.063	0	1	TBC1D4
0	0.483603	0.625	0.403	0	1	PRKCH
0	0.482873	0.368	0.198	0	1	DEPTOR
0	0.479323	0.548	0.328	0	1	STAT4
0	0.469564	1	0.762	0	1	WLS
0	0.469251	0.701	0.442	0	1	LDLRAD3
0	0.46856	1	0.981	0	1	LOC100346250
0	0.467725	0.719	0.462	0	1	LOC127487929
0	0.465507	0.721	0.501	0	1	KANK1
0	0.462524	1	1	0	1	RN18S
0	0.461239	0.2	0.08	0	1	TMCC3
0	0.459926	0.753	0.55	0	1	DNMT1
0	0.459589	0.694	0.463	0	1	WNT5A
0	0.458254	0.589	0.387	0	1	IGF2BP2
0	0.457919	0.155	0.053	0	1	OTUD7A
0	0.457585	0.128	0.039	0	1	TAFA4
0	0.456809	0.772	0.565	0	1	TEAD1
0	0.455854	0.66	0.448	0	1	GSK3B
0	0.455615	0.33	0.165	0	1	MAML2
0	0.454949	0.134	0.043	0	1	CSMD2
0	0.454708	0.699	0.515	0	1	NFE2L1
0	0.450312	0.63	0.42	0	1	ARHGAP10
0	0.444789	0.719	0.48	0	1	HOPX
0	0.435598	0.631	0.416	0	1	LOC100356068
0	0.433009	0.353	0.184	0	1	PARD3B
0	0.432934	0.559	0.271	0	1	ARHGAP24
0	0.431726	0.885	0.63	0	1	NCOA2
0	0.429985	0.127	0.038	0	1	SLC16A12
0	0.427136	0.781	0.593	0	1	IRS2
0	0.426931	0.788	0.591	0	1	TRIP12
0	0.423121	0.703	0.495	0	1	RASSF8
0	0.420868	0.849	0.662	0	1	GNB4
0	0.404683	0.679	0.453	0	1	JADE3
0	0.396693	0.995	0.778	0	1	DKK1
0	0.38742	0.875	0.702	0	1	GATA3
0	0.384339	1	0.987	0	1	LOC100347029
0	0.380994	0.963	0.72	0	1	LOC100346323
0	0.375356	0.673	0.433	0	1	SRGAP3
0	0.372508	0.854	0.699	0	1	CTNNA1
0	0.308065	1	0.966	0	1	LOC103348889
0	0.286324	0.979	0.855	0	1	FLT1
6.78e-308	0.469898	0.167	0.062	1.69e-303	1	WNT2
6.66e-307	0.439319	0.375	0.204	1.66e-302	1	PPP3CA
4.47e-306	0.410658	0.815	0.65	1.11e-301	1	SEC62
5.48e-306	0.42735	0.276	0.132	1.37e-301	1	FHIP1A
7.08e-306	0.483942	0.422	0.243	1.76e-301	1	MIPOL1
1.2e-304	0.530447	0.33	0.175	2.98e-300	1	ST3GAL5
1.86e-304	0.379972	0.736	0.514	4.63e-300	1	ARHGAP18
1.23e-303	0.371661	0.83	0.678	3.07e-299	1	MFGE8
1.94e-302	0.482639	0.313	0.16	4.84e-298	1	RFX3
3.86e-300	0.487005	0.576	0.389	9.61e-296	1	CUL1
1.35e-299	0.524031	0.441	0.264	3.36e-295	1	ITGB5
9.73e-298	0.48017	0.402	0.227	2.42e-293	1	LOC100340108
1.44e-297	0.51599	0.381	0.216	3.58e-293	1	USP15
2.93e-297	0.302034	0.936	0.785	7.3e-293	1	FNDC3B
2.6e-296	0.490785	0.394	0.224	6.49e-292	1	PAWR
2e-295	0.351694	0.85	0.669	4.99e-291	1	LPP
2.97e-295	0.459303	0.54	0.349	7.41e-291	1	WWC2
4.64e-293	0.477738	0.177	0.07	1.16e-288	1	TMPRSS2
9.04e-293	0.416047	0.117	0.035	2.25e-288	1	CCNJL
7.44e-292	0.393349	0.62	0.408	1.86e-287	1	NCKAP5
2.03e-291	0.298953	0.862	0.655	5.06e-287	1	KLHL13
1.86e-290	0.488935	0.403	0.233	4.63e-286	1	TMEM150A
1.93e-290	0.383304	0.76	0.562	4.82e-286	1	NFAT5
3.53e-288	0.465925	0.224	0.1	8.79e-284	1	PLBD1
5.65e-288	0.456843	0.413	0.237	1.41e-283	1	LOC127492336
1.4e-287	0.456971	0.371	0.205	3.48e-283	1	FLVCR2
2.41e-287	0.478689	0.269	0.131	6e-283	1	PTPN14
6.5e-287	0.498265	0.274	0.136	1.62e-282	1	PRKCA
1.08e-286	0.467212	0.544	0.357	2.7e-282	1	ANKS1A
2.53e-285	0.371312	0.777	0.603	6.3e-281	1	RAI14
5.47e-285	0.444849	0.239	0.11	1.36e-280	1	SYNE1
2.03e-284	0.473554	0.275	0.136	5.05e-280	1	POU2F1
1.63e-283	0.437663	0.583	0.391	4.06e-279	1	PATJ
1.85e-283	0.486878	0.337	0.182	4.6e-279	1	MED12
2.24e-283	0.465966	0.413	0.241	5.58e-279	1	SMYD3
4.97e-283	0.506889	0.439	0.267	1.24e-278	1	PI4KA
9.8e-283	0.459227	0.198	0.084	2.44e-278	1	RRM2B
7.05e-281	0.466119	0.409	0.238	1.76e-276	1	WWC1
1.58e-280	0.437698	0.449	0.267	3.95e-276	1	LOC108177440
8.33e-280	0.335647	0.853	0.684	2.08e-275	1	ELOVL5
9.88e-280	0.455638	0.527	0.343	2.46e-275	1	NEK7
4.43e-279	0.455696	0.174	0.069	1.11e-274	1	GAREM1
2.62e-278	0.470978	0.219	0.098	6.53e-274	1	LOC100353317
3.79e-278	0.474501	0.191	0.08	9.45e-274	1	ADRB2
3.84e-278	0.402036	0.645	0.452	9.56e-274	1	EXOC6B
5.1e-277	0.478203	0.272	0.135	1.27e-272	1	ITPRIP
4.09e-276	0.450792	0.623	0.441	1.02e-271	1	LOC100008867
1.47e-274	0.407115	0.705	0.52	3.66e-270	1	GNAQ
2.95e-274	0.53636	0.258	0.129	7.34e-270	1	CHST6
3.1e-274	0.496415	0.316	0.17	7.73e-270	1	CCDC93
1.35e-273	0.478472	0.449	0.277	3.36e-269	1	DCAF5
1.77e-273	0.369383	0.617	0.401	4.41e-269	1	LOC103345395
3.05e-273	0.456123	0.149	0.055	7.59e-269	1	SAMD12
3.33e-273	0.457486	0.599	0.416	8.3e-269	1	SLC3A2
4.39e-273	0.441104	0.735	0.576	1.09e-268	1	ATP6V0C
7.68e-273	0.440251	0.443	0.264	1.91e-268	1	NEBL
8.9e-273	0.436399	0.411	0.238	2.22e-268	1	LOC103348742
1.2e-270	0.277383	0.801	0.568	2.99e-266	1	FCHSD2
8.01e-269	0.38891	0.578	0.384	2e-264	1	MAST4
3.36e-267	0.420572	0.134	0.047	8.37e-263	1	ANKRD6
1.48e-266	0.479517	0.316	0.171	3.69e-262	1	HIPK1
1.96e-264	0.384459	0.564	0.367	4.88e-260	1	WWOX
1.08e-263	0.383768	0.543	0.353	2.69e-259	1	PKP2
6.42e-262	0.467664	0.279	0.144	1.6e-257	1	FUT8
3.91e-261	0.28048	0.937	0.813	9.75e-257	1	RRBP1
5.88e-259	0.456209	0.235	0.113	1.46e-254	1	SERINC5
2.13e-258	0.292923	0.766	0.585	5.32e-254	1	MACF1
1.75e-256	0.381819	0.618	0.421	4.36e-252	1	PAQR7
6.62e-255	0.495562	0.418	0.26	1.65e-250	1	GLG1
2.14e-254	0.369563	0.218	0.1	5.33e-250	1	LOC127487884
2.98e-253	0.382736	0.554	0.364	7.42e-249	1	CRACDL
6.17e-253	0.482216	0.47	0.305	1.54e-248	1	HK1
6.41e-253	0.250195	0.963	0.857	1.6e-248	1	NID2
5e-252	0.451847	0.145	0.055	1.24e-247	1	GPM6A
1.73e-250	0.4172	0.223	0.105	4.31e-246	1	PPP2R3A
2.48e-248	0.413868	0.516	0.332	6.18e-244	1	AFAP1L2
9.34e-248	0.391641	0.594	0.408	2.33e-243	1	RBPMS
1.39e-247	0.402967	0.655	0.477	3.47e-243	1	COBLL1
3.91e-245	0.430029	0.357	0.206	9.74e-241	1	TMCC1
5.94e-245	0.497851	0.272	0.143	1.48e-240	1	LOC108175891
1.44e-244	0.316166	0.74	0.531	3.59e-240	1	IGF1R
1.73e-244	0.386415	0.552	0.368	4.32e-240	1	DENND1A
2.07e-244	0.300698	0.632	0.431	5.16e-240	1	LOC103349704
3.45e-244	0.325605	0.699	0.498	8.59e-240	1	MSI2
6.33e-239	0.395902	0.506	0.332	1.58e-234	1	SBF2
1.24e-238	0.359888	0.496	0.314	3.09e-234	1	SLC25A21
3.29e-237	0.446664	0.282	0.151	8.2e-233	1	MSX2
4.75e-237	0.398759	0.692	0.53	1.18e-232	1	PRRC2C
1.23e-236	0.40482	0.609	0.437	3.05e-232	1	CDK6
1.89e-234	0.396712	0.234	0.115	4.71e-230	1	NEDD4L
6.67e-234	0.443783	0.393	0.238	1.66e-229	1	CITED2
2.49e-233	0.417423	0.344	0.198	6.21e-229	1	SGMS1
1.24e-232	0.418442	0.199	0.092	3.08e-228	1	RIN3
8.84e-231	0.353619	0.656	0.47	2.2e-226	1	KIF13B
2.26e-230	0.395081	0.302	0.165	5.62e-226	1	LOC127489779
4.08e-230	0.403885	0.196	0.091	1.02e-225	1	PLAG1
1.33e-229	0.419321	0.434	0.273	3.3e-225	1	DCAF6
3.04e-229	0.391092	0.149	0.06	7.59e-225	1	PLD1
6.16e-229	0.396755	0.507	0.336	1.53e-224	1	SMARCA2
6.76e-228	0.385592	0.595	0.422	1.68e-223	1	BCAS3
9.42e-228	0.28742	0.636	0.429	2.35e-223	1	LOC103352191
9.79e-227	0.406992	0.199	0.093	2.44e-222	1	MBP
1.22e-226	0.346745	0.101	0.033	3.04e-222	1	LOC103347967
1.8e-226	0.352176	0.534	0.352	4.48e-222	1	FADS2
2.89e-226	0.39894	0.429	0.27	7.21e-222	1	CDKAL1
4.66e-226	0.44524	0.338	0.197	1.16e-221	1	ATE1
1.15e-225	0.321797	0.724	0.539	2.87e-221	1	NR3C1
6.67e-225	0.409915	0.206	0.099	1.66e-220	1	UNC5B
6.04e-224	0.382571	0.554	0.377	1.5e-219	1	MTUS1
1.37e-223	0.328628	0.64	0.457	3.42e-219	1	RYBP
2.34e-222	0.395421	0.352	0.205	5.83e-218	1	LOC103345230
1.1e-220	0.384048	0.161	0.069	2.73e-216	1	ARAF
2.62e-220	0.38643	0.455	0.295	6.54e-216	1	FBXL17
3.01e-220	0.377253	0.596	0.424	7.51e-216	1	ZFAND3
6.32e-220	0.405076	0.202	0.096	1.57e-215	1	LOC127482588
8.46e-220	0.31737	0.609	0.414	2.11e-215	1	KCNE1
3.15e-218	0.3843	0.165	0.072	7.84e-214	1	RNLS
2.84e-216	0.42052	0.344	0.203	7.09e-212	1	HELZ
8.54e-216	0.390925	0.443	0.284	2.13e-211	1	KANSL1
4.11e-214	0.333869	0.105	0.036	1.02e-209	1	SYT16
1.2e-212	0.332363	0.386	0.237	3e-208	1	LOC100008640
6.69e-212	0.361646	0.442	0.285	1.67e-207	1	FER
1.1e-211	0.429534	0.216	0.108	2.75e-207	1	SLC1A5
1.42e-211	0.427896	0.345	0.206	3.53e-207	1	LIMD1
3.65e-211	0.428687	0.28	0.155	9.1e-207	1	EPS8L2
5.16e-211	0.373096	0.508	0.34	1.29e-206	1	WIPI1
4.5e-210	0.381599	0.423	0.265	1.12e-205	1	LOC127492330
3.27e-208	0.408009	0.539	0.381	8.15e-204	1	TOP1
5.38e-207	0.384558	0.212	0.105	1.34e-202	1	LOC127487360
3e-206	0.388668	0.158	0.069	7.47e-202	1	LOC127490996
4e-206	0.374485	0.305	0.173	9.96e-202	1	LOC100350716
2.16e-205	0.415683	0.289	0.164	5.39e-201	1	TJP1
3.05e-205	0.360849	0.509	0.341	7.6e-201	1	NBEAL1
8.01e-205	0.368604	0.191	0.091	2e-200	1	RFLNB
3.02e-204	0.413176	0.424	0.275	7.52e-200	1	RERE
5.33e-204	0.415091	0.231	0.12	1.33e-199	1	SLC22A23
1.78e-203	0.419328	0.295	0.169	4.43e-199	1	MTMR3
2.38e-203	0.336725	0.129	0.051	5.94e-199	1	LOC127492761
5.91e-203	0.355523	0.149	0.064	1.47e-198	1	PPP1R14A
4.7e-202	0.340542	0.132	0.053	1.17e-197	1	MINDY1
5.44e-201	0.377609	0.58	0.419	1.36e-196	1	ENAH
1.1e-200	0.391031	0.444	0.293	2.74e-196	1	KIF1B
3.03e-200	0.341998	0.642	0.474	7.55e-196	1	SRPK2
4e-200	0.396396	0.232	0.122	9.96e-196	1	BCORL1
7.43e-200	0.284512	0.547	0.368	1.85e-195	1	LOC127492643
8.25e-200	0.413421	0.215	0.11	2.05e-195	1	LOC100355826
3.63e-198	0.389767	0.281	0.157	9.05e-194	1	PMP22
3.19e-197	0.341645	0.155	0.068	7.96e-193	1	B4GALNT3
3.21e-197	0.414231	0.359	0.223	8.01e-193	1	AAK1
1.46e-196	0.362247	0.136	0.057	3.64e-192	1	HSD3B7
1.48e-196	0.376828	0.261	0.143	3.68e-192	1	LOC127483467
1.78e-196	0.29317	0.174	0.08	4.43e-192	1	TFCP2L1
7.77e-195	0.32423	0.504	0.336	1.94e-190	1	RNF38
5.92e-194	0.311651	0.53	0.357	1.47e-189	1	ABCC2
6.58e-194	0.406024	0.325	0.197	1.64e-189	1	ANKIB1
2.41e-193	0.396618	0.406	0.263	6.02e-189	1	ITCH
4.64e-193	0.356986	0.299	0.173	1.16e-188	1	PHLDB2
6.69e-192	0.347026	0.448	0.292	1.67e-187	1	IFNAR2
1.47e-191	0.259504	0.713	0.528	3.67e-187	1	RIPOR2
1.71e-191	0.352323	0.242	0.129	4.26e-187	1	LOC108176810
2.13e-191	0.375792	0.371	0.231	5.3e-187	1	FOXO3
5.19e-191	0.368531	0.252	0.137	1.29e-186	1	IPMK
8.75e-191	0.365853	0.333	0.2	2.18e-186	1	TNRC6B
4.84e-190	0.411623	0.402	0.26	1.21e-185	1	C5H19orf33
1.33e-189	0.378538	0.248	0.136	3.32e-185	1	DENND1B
1.36e-188	0.309655	0.506	0.339	3.4e-184	1	NHSL2
4.01e-188	0.382479	0.174	0.084	9.98e-184	1	RNF170
1.09e-187	0.392886	0.199	0.101	2.71e-183	1	FABP5
1.77e-187	0.368746	0.578	0.423	4.42e-183	1	EXOC4
2.74e-187	0.359055	0.191	0.094	6.83e-183	1	KCNJ2
5.27e-187	0.381011	0.156	0.071	1.31e-182	1	PLCE1
7.08e-187	0.324815	0.113	0.044	1.77e-182	1	LRATD1
1.52e-186	0.334211	0.48	0.325	3.78e-182	1	TBC1D5
9.98e-186	0.378532	0.266	0.151	2.49e-181	1	HOMER1
1.87e-185	0.348438	0.221	0.115	4.66e-181	1	KEF51-p13
3.29e-185	0.358951	0.198	0.1	8.2e-181	1	PLEKHM3
2.74e-183	0.349941	0.702	0.559	6.83e-179	1	ATP1B1
1.87e-182	0.326487	0.575	0.413	4.66e-178	1	LDLR
2.8e-182	0.387324	0.353	0.223	6.98e-178	1	PALS1
4.54e-182	0.35473	0.493	0.341	1.13e-177	1	AP3B1
4.8e-182	0.345735	0.44	0.288	1.2e-177	1	HMGN5
7.33e-182	0.378043	0.198	0.102	1.83e-177	1	S100PBP
1.73e-181	0.360905	0.289	0.167	4.32e-177	1	LOC100351119
3.54e-181	0.320094	0.423	0.273	8.82e-177	1	VTI1A
4.38e-181	0.355132	0.377	0.239	1.09e-176	1	EXPH5
1.93e-179	0.28317	0.606	0.427	4.8e-175	1	LOC108178888
3.55e-179	0.363323	0.169	0.081	8.84e-175	1	INPP5F
2.19e-178	0.355643	0.199	0.101	5.45e-174	1	MISP3
2.11e-177	0.364587	0.201	0.103	5.25e-173	1	FAM3D
2.98e-177	0.264506	0.719	0.557	7.43e-173	1	MGAT5
6.07e-177	0.351857	0.51	0.362	1.51e-172	1	PRPF18
1.45e-176	0.320208	0.379	0.241	3.62e-172	1	FBXO32
1.92e-176	0.368543	0.352	0.222	4.78e-172	1	SMAD3
5.47e-176	0.333114	0.376	0.235	1.36e-171	1	MYL4
1.98e-175	0.321503	0.363	0.226	4.93e-171	1	CUNH10orf90
2.1e-175	0.255732	0.691	0.51	5.22e-171	1	GLCE
3.07e-175	0.368528	0.332	0.206	7.65e-171	1	IRS1
2.68e-174	0.302948	0.241	0.132	6.67e-170	1	NHSL1
6.94e-174	0.273534	0.75	0.595	1.73e-169	1	WNK1
8.73e-174	0.378744	0.519	0.375	2.18e-169	1	CNN3
2.24e-173	0.302034	0.546	0.383	5.58e-169	1	SGMS2
4.85e-173	0.283806	0.63	0.476	1.21e-168	1	FBLN1
9.56e-173	0.30906	0.462	0.311	2.38e-168	1	PTPN13
2.54e-171	0.265579	0.727	0.564	6.34e-167	1	QKI
5.23e-171	0.339685	0.496	0.347	1.3e-166	1	PTBP3
2.31e-169	0.365315	0.172	0.085	5.75e-165	1	CDON
2.37e-169	0.313278	0.555	0.396	5.9e-165	1	DAPK1
6.1e-169	0.337282	0.231	0.126	1.52e-164	1	LOC108176166
1.12e-168	0.322605	0.171	0.084	2.78e-164	1	LOC100355582
1.56e-168	0.390099	0.359	0.233	3.89e-164	1	RNF128
1.64e-168	0.311753	0.312	0.19	4.08e-164	1	ATXN1
2.72e-168	0.312719	0.384	0.246	6.77e-164	1	LOC127487109
4.25e-168	0.261076	0.695	0.528	1.06e-163	1	LMO7
1.3e-167	0.316159	0.107	0.043	3.25e-163	1	DNAJC6
2.66e-167	0.36927	0.276	0.164	6.62e-163	1	NCOA3
2.48e-166	0.359214	0.302	0.183	6.19e-162	1	PARD3
2.58e-164	0.273748	0.297	0.179	6.42e-160	1	MITF
5.06e-163	0.30341	0.431	0.289	1.26e-158	1	RBPJ
2.49e-162	0.281569	0.426	0.279	6.21e-158	1	LOC127484354
3.05e-162	0.354758	0.2	0.107	7.59e-158	1	SH3BGRL2
6.96e-162	0.328675	0.172	0.086	1.73e-157	1	CXADR
4.52e-161	0.345202	0.325	0.203	1.13e-156	1	IQSEC1
1.04e-160	0.305584	0.102	0.04	2.59e-156	1	LOC103348288
2.57e-160	0.349151	0.333	0.211	6.41e-156	1	CCDC6
7.44e-160	0.303513	0.165	0.081	1.85e-155	1	LOC127492497
1.17e-159	0.344746	0.325	0.203	2.91e-155	1	LOC103350727
1.43e-159	0.385339	0.21	0.116	3.57e-155	1	MYO5B
1.95e-158	0.32183	0.146	0.069	4.86e-154	1	TECPR2
2.31e-158	0.269275	0.192	0.1	5.74e-154	1	LHX8
3.6e-158	0.348164	0.132	0.06	8.97e-154	1	LOC127491378
3.82e-158	0.33833	0.44	0.303	9.52e-154	1	ZFYVE27
1.32e-157	0.34222	0.365	0.237	3.29e-153	1	LOC100353185
2.15e-157	0.293293	0.104	0.042	5.36e-153	1	PKDCC
4.88e-157	0.350744	0.251	0.147	1.22e-152	1	REPS1
1.06e-156	0.337768	0.171	0.086	2.63e-152	1	XKR6
1.31e-156	0.287669	0.431	0.289	3.25e-152	1	ZCCHC7
4.86e-156	0.376036	0.449	0.316	1.21e-151	1	UBA1
1.2e-155	0.321201	0.362	0.232	3e-151	1	LOC127483501
1.47e-155	0.315984	0.114	0.049	3.67e-151	1	PALS2
9.72e-155	0.346103	0.209	0.115	2.42e-150	1	BLOC1S6
3.66e-154	0.257925	0.615	0.45	9.13e-150	1	RAPGEF2
6.38e-154	0.308574	0.407	0.271	1.59e-149	1	MPP7
6.42e-154	0.337989	0.418	0.285	1.6e-149	1	ARHGEF12
6.62e-154	0.275013	0.411	0.27	1.65e-149	1	MAML3
8.95e-154	0.301583	0.387	0.253	2.23e-149	1	KIAA0040
6.92e-153	0.327636	0.181	0.095	1.72e-148	1	ARHGAP31
1.37e-152	0.35263	0.238	0.138	3.41e-148	1	PRNP
4.42e-152	0.301655	0.14	0.066	1.1e-147	1	LOC127493630
6.04e-152	0.314214	0.35	0.227	1.51e-147	1	PIAS1
1.02e-151	0.318787	0.333	0.212	2.53e-147	1	SLC23A2
1.28e-151	0.305606	0.513	0.369	3.19e-147	1	SDC3
1.9e-151	0.345782	0.381	0.256	4.74e-147	1	PAK2
3.13e-151	0.272809	0.412	0.27	7.81e-147	1	RASSF2
6.5e-150	0.32237	0.29	0.178	1.62e-145	1	FTO
8.43e-149	0.318023	0.147	0.072	2.1e-144	1	LOC100357595
1.12e-148	0.254798	0.475	0.328	2.79e-144	1	FAM172A
1.52e-148	0.298709	0.143	0.069	3.78e-144	1	LOC127493206
2.51e-148	0.362004	0.153	0.077	6.26e-144	1	ARMCX1
5.5e-148	0.288964	0.533	0.39	1.37e-143	1	YAP1
5.74e-148	0.304059	0.143	0.069	1.43e-143	1	CALCOCO1
9.08e-148	0.299095	0.286	0.174	2.26e-143	1	NSMCE2
1.26e-147	0.303427	0.111	0.047	3.13e-143	1	LOC127486008
9.43e-147	0.292221	0.252	0.149	2.35e-142	1	SLC30A4
1.09e-146	0.284082	0.556	0.409	2.73e-142	1	PPP2R2A
1.55e-146	0.329764	0.341	0.22	3.87e-142	1	CTDSPL
1.81e-146	0.253477	0.518	0.366	4.51e-142	1	LIPG
3.79e-146	0.292248	0.192	0.103	9.45e-142	1	USP53
5.04e-146	0.31511	0.143	0.07	1.26e-141	1	ZFYVE26
9.01e-146	0.304951	0.609	0.469	2.24e-141	1	AKAP13
3.16e-145	0.321251	0.185	0.099	7.87e-141	1	CCDC126
3.41e-145	0.29092	0.307	0.191	8.49e-141	1	LOC103349986
4.32e-145	0.325303	0.186	0.1	1.08e-140	1	TMEM37
5.74e-145	0.276006	0.58	0.436	1.43e-140	1	NIPBL
7.66e-145	0.315139	0.4	0.272	1.91e-140	1	VPS13C
2.5e-144	0.306539	0.309	0.193	6.23e-140	1	LOC108175622
8.04e-144	0.27602	0.294	0.18	2e-139	1	LOC108176845
1.24e-143	0.327624	0.337	0.22	3.08e-139	1	SLC10A7
1.37e-143	0.268083	0.403	0.269	3.42e-139	1	PLA2G4A
2.47e-143	0.325081	0.271	0.165	6.15e-139	1	UBE2E3
3.49e-143	0.325382	0.449	0.32	8.69e-139	1	TAX1BP1
4.64e-143	0.319721	0.155	0.078	1.16e-138	1	PLCL2
7.39e-143	0.291176	0.44	0.303	1.84e-138	1	ARHGAP32
3.73e-142	0.333233	0.366	0.244	9.3e-138	1	ANGPTL4
4.38e-141	0.278461	0.425	0.289	1.09e-136	1	WFS1
6.59e-141	0.300379	0.329	0.212	1.64e-136	1	NCOA1
6.85e-141	0.308423	0.273	0.166	1.71e-136	1	LOC127487906
1.61e-140	0.374643	0.235	0.14	4.01e-136	1	BIN1
2.88e-140	0.305609	0.133	0.064	7.18e-136	1	OCLN
4.59e-140	0.285569	0.141	0.069	1.14e-135	1	NIPAL2
4.81e-140	0.312312	0.327	0.212	1.2e-135	1	OSBPL8
7.6e-140	0.369082	0.243	0.145	1.89e-135	1	CRYBG1
9.31e-140	0.28934	0.106	0.046	2.32e-135	1	NUPR1
1.49e-139	0.340169	0.283	0.177	3.72e-135	1	GXYLT1
4.84e-139	0.282445	0.305	0.194	1.21e-134	1	SIPA1L1
3.47e-138	0.325921	0.324	0.21	8.64e-134	1	NME7
4.54e-138	0.26888	0.55	0.407	1.13e-133	1	GIGYF2
1.28e-137	0.303519	0.177	0.094	3.18e-133	1	PKD2L2
2.33e-137	0.275472	0.297	0.186	5.8e-133	1	ZNF644
2.34e-137	0.328704	0.29	0.182	5.84e-133	1	LIPH
3.12e-137	0.31381	0.266	0.163	7.78e-133	1	CCDC186
3.35e-137	0.300246	0.327	0.211	8.35e-133	1	RASSF3
7.54e-137	0.323668	0.375	0.255	1.88e-132	1	EP300
1.47e-136	0.291762	0.256	0.154	3.65e-132	1	KLHL15
4.3e-136	0.352434	0.186	0.103	1.07e-131	1	IGF2BP3
9.25e-136	0.285232	0.494	0.359	2.3e-131	1	PUM1
9.57e-136	0.322267	0.125	0.059	2.39e-131	1	ZNRF3
9.93e-136	0.318339	0.148	0.075	2.48e-131	1	RBP1
1.74e-135	0.28306	0.13	0.062	4.34e-131	1	LOC127493468
2.14e-135	0.286408	0.451	0.316	5.34e-131	1	PTGES
7.81e-135	0.286151	0.382	0.259	1.95e-130	1	ASH1L
2.3e-134	0.343461	0.243	0.148	5.74e-130	1	MYO10
5.36e-134	0.303673	0.225	0.131	1.33e-129	1	ZBTB4
1.46e-133	0.290095	0.333	0.219	3.65e-129	1	RAB11FIP1
4.28e-133	0.321753	0.259	0.16	1.07e-128	1	APBB2
4.83e-133	0.258142	0.612	0.47	1.2e-128	1	ALPL
5e-133	0.255878	0.583	0.441	1.25e-128	1	SUCLG2
7.2e-133	0.258662	0.721	0.591	1.79e-128	1	LOC127491117
7.48e-133	0.278171	0.207	0.117	1.86e-128	1	CREBRF
7.54e-133	0.339111	0.162	0.086	1.88e-128	1	CTIF
3.83e-132	0.278467	0.112	0.051	9.55e-128	1	PPL
6.4e-132	0.264069	0.271	0.167	1.59e-127	1	PSD3
6.63e-132	0.299259	0.194	0.108	1.65e-127	1	ZFAT
6.96e-132	0.281753	0.4	0.275	1.74e-127	1	STK39
1.29e-131	0.287007	0.338	0.223	3.21e-127	1	GRAMD1B
1.7e-131	0.314468	0.261	0.161	4.25e-127	1	PIK3CA
1.08e-130	0.281372	0.101	0.044	2.7e-126	1	CTNS
2.07e-128	0.292066	0.254	0.156	5.17e-124	1	STK17A
4.68e-128	0.25262	0.377	0.255	1.17e-123	1	TMEM135
7.35e-128	0.345934	0.251	0.156	1.83e-123	1	PCMT1
1.23e-127	0.293306	0.158	0.083	3.07e-123	1	MED16
4.52e-127	0.26309	0.402	0.275	1.13e-122	1	ACER2
9.86e-127	0.257519	0.668	0.538	2.46e-122	1	CPD
1.03e-126	0.282049	0.128	0.062	2.55e-122	1	LOC127490228
3.06e-126	0.259351	0.115	0.054	7.62e-122	1	GPD1L
3.18e-126	0.259166	0.45	0.321	7.91e-122	1	ANXA4
3.97e-126	0.280718	0.192	0.108	9.89e-122	1	ADD3
5.25e-126	0.257338	0.126	0.061	1.31e-121	1	LOC103348890
5.61e-126	0.279153	0.323	0.213	1.4e-121	1	DIP2B
7.99e-126	0.302844	0.4	0.278	1.99e-121	1	UPF2
8.55e-126	0.271061	0.105	0.047	2.13e-121	1	ELK1
1.08e-125	0.278242	0.163	0.087	2.7e-121	1	CAMSAP3
1.76e-124	0.312632	0.555	0.429	4.39e-120	1	CSRP1
5.21e-124	0.293165	0.28	0.178	1.3e-119	1	GATAD2B
1.23e-123	0.302966	0.317	0.209	3.07e-119	1	CCSER2
1.37e-123	0.289939	0.325	0.216	3.41e-119	1	ZNF638
1.41e-123	0.266974	0.336	0.224	3.51e-119	1	NBR1
2.6e-123	0.263625	0.528	0.395	6.47e-119	1	RAB31
2.98e-123	0.290632	0.346	0.235	7.42e-119	1	CPEB4
3.49e-123	0.311052	0.197	0.114	8.69e-119	1	AGL
4.85e-123	0.303187	0.286	0.184	1.21e-118	1	CIR1
1.23e-122	0.297839	0.298	0.194	3.06e-118	1	SMURF2
1.98e-122	0.250344	0.404	0.279	4.95e-118	1	UVRAG
3.18e-122	0.290747	0.409	0.289	7.93e-118	1	FBXO11
5.32e-122	0.279507	0.173	0.095	1.33e-117	1	KEF51-p10
7.49e-122	0.265563	0.385	0.265	1.87e-117	1	CHD6
2.29e-121	0.297698	0.246	0.153	5.71e-117	1	EXOC2
4.46e-121	0.298621	0.243	0.15	1.11e-116	1	ANKRD13A
7.7e-121	0.268273	0.388	0.27	1.92e-116	1	RTF1
2.66e-120	0.299079	0.193	0.111	6.62e-116	1	DISP1
5.21e-120	0.277985	0.332	0.224	1.3e-115	1	ASAP1
2.75e-119	0.30699	0.145	0.076	6.85e-115	1	LMBR1L
4.23e-118	0.266499	0.701	0.578	1.05e-113	1	MAGED2
1.01e-117	0.281319	0.38	0.266	2.52e-113	1	ERN1
2.13e-116	0.257454	0.164	0.09	5.32e-112	1	MAFK
4.23e-116	0.273956	0.152	0.081	1.05e-111	1	SHLD1
5.97e-116	0.278612	0.158	0.086	1.49e-111	1	LMTK2
1.17e-115	0.276847	0.387	0.27	2.92e-111	1	LOC100344961
9.97e-115	0.272711	0.179	0.102	2.49e-110	1	RREB1
1.1e-114	0.270992	0.425	0.305	2.74e-110	1	RRAS2
3.1e-113	0.289783	0.38	0.269	7.72e-109	1	SLC16A3
1.87e-112	0.303368	0.232	0.145	4.67e-108	1	MYO5A
3.49e-112	0.264579	0.182	0.105	8.69e-108	1	MAPK8
3.53e-112	0.268424	0.287	0.187	8.8e-108	1	AMBRA1
1.17e-111	0.294103	0.309	0.208	2.91e-107	1	BCL2L1
4.02e-111	0.297995	0.17	0.097	1e-106	1	SLC31A1
5.15e-111	0.257817	0.273	0.176	1.28e-106	1	LOC127487286
5.24e-111	0.273987	0.389	0.275	1.31e-106	1	SPTAN1
1.03e-109	0.250794	0.311	0.208	2.57e-105	1	COG5
6.55e-109	0.253637	0.191	0.112	1.63e-104	1	CD34
7.16e-109	0.283349	0.194	0.116	1.79e-104	1	PCCA
3.25e-108	0.270232	0.256	0.165	8.11e-104	1	VWA8
3.97e-108	0.252667	0.257	0.164	9.89e-104	1	ACVR2A
4.38e-108	0.26812	0.125	0.064	1.09e-103	1	MFSD6
1.32e-107	0.274185	0.29	0.193	3.28e-103	1	MAP4K5
2.75e-106	0.266668	0.13	0.068	6.86e-102	1	EAF2
1.43e-105	0.267219	0.427	0.313	3.56e-101	1	BRD4
5.54e-105	0.264776	0.318	0.217	1.38e-100	1	CNOT6L
5.62e-105	0.258196	0.271	0.176	1.4e-100	1	TCF20
7.08e-105	0.259355	0.398	0.286	1.76e-100	1	CELF1
2.17e-103	0.275549	0.162	0.093	5.4e-99	1	SPINT1
2.64e-103	0.297882	0.273	0.183	6.59e-99	1	NIBAN2
2.89e-102	0.256204	0.277	0.184	7.2e-98	1	ATG5
3.05e-102	0.260693	0.177	0.104	7.61e-98	1	ETV3
1.29e-101	0.253978	0.418	0.308	3.22e-97	1	ITSN2
3.58e-101	0.252672	0.211	0.13	8.92e-97	1	ARMH3
3.77e-99	0.267428	0.386	0.279	9.4e-95	1	SUSD6
4.39e-99	0.273919	0.335	0.236	1.09e-94	1	SUCO
4.58e-99	0.261854	0.431	0.32	1.14e-94	1	NFE2L2
1.55e-98	0.251047	0.151	0.086	3.87e-94	1	LOC100351569
7.44e-98	0.253576	0.284	0.192	1.86e-93	1	SLC7A8
1.46e-97	0.335818	0.229	0.149	3.64e-93	1	SLC44A2
1.87e-97	0.250974	0.163	0.095	4.65e-93	1	ENTPD4
3.84e-97	0.263758	0.152	0.087	9.58e-93	1	NECTIN2
6.69e-97	0.268309	0.485	0.374	1.67e-92	1	UBXN4
1.56e-95	0.271843	0.283	0.192	3.88e-91	1	GPS2
3.95e-95	0.303348	0.176	0.107	9.84e-91	1	KREMEN1
1.37e-93	0.258308	0.232	0.151	3.41e-89	1	ACADM
2.65e-92	0.271614	0.307	0.215	6.62e-88	1	GPR107
4.62e-91	0.268128	0.159	0.094	1.15e-86	1	SLC25A13
8.86e-90	0.257302	0.347	0.25	2.21e-85	1	MORC2
7.89e-89	0.252294	0.23	0.151	1.96e-84	1	PHF20
1.46e-88	0.261957	0.189	0.119	3.65e-84	1	TMEM131
4.63e-87	0.255604	0.136	0.078	1.15e-82	1	GRAMD4
1.58e-86	0.253207	0.224	0.147	3.93e-82	1	BTBD7
4.66e-82	0.285343	0.153	0.093	1.16e-77	1	NCK2
3.01e-81	0.260058	0.232	0.156	7.51e-77	1	LATS2
1.24e-79	0.253263	0.198	0.129	3.1e-75	1	CAPN1
2.37e-77	0.261252	0.326	0.239	5.9e-73	1	PARVA
0	2.57524	0.98	0.299	0	2	ADCY9
0	2.37356	0.878	0.178	0	2	EPB41L3
0	2.34999	0.989	0.401	0	2	SLC13A4
0	2.32044	0.833	0.14	0	2	HS6ST2
0	2.28732	0.918	0.283	0	2	DLC1
0	2.26492	0.87	0.166	0	2	BNC2
0	2.26481	0.884	0.217	0	2	SLC16A10
0	2.24042	0.983	0.387	0	2	ABCB1
0	2.18956	0.997	0.606	0	2	CD36
0	2.17543	0.947	0.344	0	2	ATP2B3
0	2.06186	0.766	0.135	0	2	LIMCH1
0	2.06177	0.887	0.256	0	2	PTPRM
0	2.01817	0.838	0.235	0	2	TMEM164
0	2.00074	0.995	0.642	0	2	GPC3
0	1.93884	0.872	0.241	0	2	MED12L
0	1.88054	0.708	0.136	0	2	ABCB11
0	1.81661	0.999	0.657	0	2	LPL
0	1.81198	0.628	0.112	0	2	NHS
0	1.79801	0.899	0.355	0	2	DIAPH2
0	1.78233	0.632	0.104	0	2	REPS2
0	1.7713	0.733	0.166	0	2	LOC103352316
0	1.74691	0.852	0.287	0	2	ADRB1
0	1.74388	0.65	0.111	0	2	KCNJ15
0	1.74201	0.758	0.215	0	2	MAGI3
0	1.71853	0.977	0.558	0	2	PLEKHA7
0	1.70312	0.7	0.174	0	2	LOC103346390
0	1.67221	0.769	0.227	0	2	SLC40A1
0	1.66006	0.646	0.155	0	2	PRKCE
0	1.65447	0.743	0.235	0	2	MACROD2
0	1.63703	0.741	0.211	0	2	TANC1
0	1.63539	0.638	0.139	0	2	USP40
0	1.60784	0.545	0.098	0	2	MLLT3
0	1.60767	0.678	0.207	0	2	ST7
0	1.60448	0.806	0.293	0	2	UBE2E2
0	1.54722	0.686	0.187	0	2	SPON1
0	1.51258	0.547	0.098	0	2	ADAMTS9
0	1.51053	0.487	0.063	0	2	LOC103350422
0	1.50478	0.683	0.193	0	2	PLEKHA5
0	1.44987	0.63	0.166	0	2	SMC6
0	1.44797	0.625	0.167	0	2	ACE2
0	1.43787	0.775	0.281	0	2	TCF7L1
0	1.43687	0.543	0.117	0	2	MEGF6
0	1.42299	0.556	0.133	0	2	RIC8B
0	1.41665	0.676	0.213	0	2	NUMB
0	1.41284	0.686	0.223	0	2	ARMCX2
0	1.40387	0.661	0.198	0	2	PHLDA3
0	1.4022	0.406	0.048	0	2	ATP6V1B1
0	1.39079	0.586	0.159	0	2	BCL2
0	1.38472	0.946	0.582	0	2	DDB1
0	1.38264	0.933	0.531	0	2	SPTBN1
0	1.3788	0.67	0.226	0	2	IMMP2L
0	1.3771	0.602	0.172	0	2	MUC15
0	1.37575	0.746	0.299	0	2	FRYL
0	1.36989	0.535	0.142	0	2	AUTS2
0	1.35024	0.608	0.165	0	2	MET
0	1.34128	0.315	0.048	0	2	GPM6A
0	1.33277	0.453	0.096	0	2	LOC103350052
0	1.3168	0.793	0.359	0	2	TCF7L2
0	1.30896	0.735	0.294	0	2	HS2ST1
0	1.29925	0.554	0.144	0	2	GPCPD1
0	1.29168	0.459	0.098	0	2	PDZD2
0	1.29048	0.433	0.07	0	2	SNTB1
0	1.28994	0.825	0.386	0	2	CDK14
0	1.28767	0.769	0.317	0	2	PIP5K1B
0	1.28746	0.404	0.054	0	2	GCM1
0	1.28674	0.437	0.068	0	2	PDGFC
0	1.2717	0.702	0.271	0	2	ITGA6
0	1.26863	0.751	0.307	0	2	YAF2
0	1.26822	0.393	0.062	0	2	CTTNBP2
0	1.26624	0.714	0.274	0	2	SYNE2
0	1.26485	0.658	0.24	0	2	BCAR3
0	1.26268	0.542	0.148	0	2	BAMBI
0	1.25112	0.55	0.148	0	2	ARHGAP12
0	1.23372	0.797	0.274	0	2	ARHGAP24
0	1.21242	0.449	0.095	0	2	PPEF1
0	1.20819	0.424	0.091	0	2	SLC36A2
0	1.2063	0.511	0.134	0	2	WNT4
0	1.20329	0.519	0.138	0	2	TAB3
0	1.1994	0.384	0.057	0	2	FGD1
0	1.19933	0.586	0.179	0	2	ABLIM1
0	1.18915	0.61	0.2	0	2	HIVEP2
0	1.18718	0.361	0.053	0	2	GPR39
0	1.15302	0.874	0.51	0	2	HERC3
0	1.15256	0.477	0.138	0	2	FUT8
0	1.14605	0.423	0.095	0	2	TTC7A
0	1.13555	0.531	0.164	0	2	SSBP3
0	1.12075	0.482	0.13	0	2	SLC43A2
0	1.1164	0.345	0.053	0	2	ACSS3
0	1.11244	0.371	0.075	0	2	ALKAL2
0	1.11028	0.619	0.249	0	2	SORBS1
0	1.10857	0.441	0.115	0	2	IPO9
0	1.10324	0.627	0.231	0	2	ARID5B
0	1.10104	0.439	0.111	0	2	PRKN
0	1.1002	0.294	0.036	0	2	STUM
0	1.09668	0.623	0.246	0	2	LOC103348141
0	1.0953	0.529	0.162	0	2	MAML2
0	1.09351	0.417	0.099	0	2	VGLL4
0	1.09265	0.586	0.214	0	2	FXYD4
0	1.08935	0.319	0.048	0	2	SAMD12
0	1.08905	0.52	0.174	0	2	OSBPL3
0	1.08851	0.923	0.565	0	2	UTRN
0	1.08763	0.623	0.239	0	2	STARD13
0	1.08219	0.353	0.067	0	2	ARSG
0	1.08198	0.378	0.076	0	2	LRRC1
0	1.08112	0.46	0.125	0	2	ADARB1
0	1.0772	0.549	0.191	0	2	PIP4K2A
0	1.07568	0.34	0.054	0	2	IL17RD
0	1.07447	0.53	0.164	0	2	PHLDB2
0	1.06699	0.463	0.135	0	2	CRYBG1
0	1.06381	0.518	0.175	0	2	TOM1L2
0	1.05917	0.588	0.235	0	2	MRTFB
0	1.05574	0.421	0.126	0	2	CHST6
0	1.05079	0.657	0.292	0	2	MGAT4A
0	1.04844	0.651	0.288	0	2	FHIT
0	1.04502	0.715	0.349	0	2	WWC2
0	1.04017	0.487	0.157	0	2	RFX3
0	1.03951	0.427	0.105	0	2	SYNE1
0	1.03548	0.556	0.219	0	2	ATP2B1
0	1.03417	0.282	0.033	0	2	TAFA4
0	1.02885	0.496	0.152	0	2	LRBA
0	1.0247	0.425	0.123	0	2	SHISA4
0	1.02228	0.303	0.049	0	2	OTUD7A
0	1.01773	0.316	0.05	0	2	PPAT
0	1.01641	0.478	0.151	0	2	PMP22
0	1.01548	0.626	0.278	0	2	TLN2
0	1.01393	0.328	0.059	0	2	TBC1D4
0	1.01238	0.366	0.075	0	2	SLC16A6
0	1.00394	0.43	0.133	0	2	PRKCA
0	1.00175	0.434	0.149	0	2	AGAP3
0	1.00089	0.358	0.076	0	2	NXN
0	0.997146	0.578	0.238	0	2	HERC1
0	0.99393	0.389	0.107	0	2	TKFC
0	0.993532	0.328	0.065	0	2	GRAMD2A
0	0.988921	0.464	0.15	0	2	CCND3
0	0.987883	0.349	0.073	0	2	ARHGEF18
0	0.986279	0.392	0.102	0	2	ANKH
0	0.985805	0.326	0.064	0	2	PLCE1
0	0.98296	0.489	0.167	0	2	UST
0	0.981872	0.428	0.14	0	2	LOC108175891
0	0.978306	0.844	0.513	0	2	AOPEP
0	0.975248	0.528	0.182	0	2	ATXN1
0	0.970223	0.546	0.216	0	2	UBA6
0	0.965765	0.452	0.129	0	2	FHIP1A
0	0.957912	0.621	0.28	0	2	GARRE1
0	0.954718	0.506	0.2	0	2	SH3YL1
0	0.954399	0.329	0.065	0	2	AMER1
0	0.953028	0.434	0.147	0	2	DIAPH1
0	0.948417	0.428	0.136	0	2	SIPA1L3
0	0.948129	0.394	0.111	0	2	GCNT2
0	0.948057	0.356	0.079	0	2	TRPV6
0	0.947818	0.351	0.077	0	2	TMCC3
0	0.947237	0.304	0.055	0	2	PLD1
0	0.945976	0.514	0.195	0	2	ETV6
0	0.945266	0.299	0.067	0	2	AMPD2
0	0.944581	0.618	0.262	0	2	LOC108176811
0	0.942562	0.944	0.613	0	2	GPR50
0	0.940626	0.7	0.357	0	2	LAMA5
0	0.939123	0.301	0.055	0	2	P2RY14
0	0.932642	0.596	0.265	0	2	ITGB5
0	0.932156	0.346	0.081	0	2	RRM2B
0	0.931094	0.67	0.317	0	2	SAMD4A
0	0.928922	0.669	0.328	0	2	CAPN6
0	0.928612	0.539	0.203	0	2	PPP3CA
0	0.92549	0.458	0.16	0	2	TJP1
0	0.924755	0.469	0.168	0	2	CCDC93
0	0.922426	0.52	0.183	0	2	PARD3B
0	0.918507	0.499	0.191	0	2	CLASP1
0	0.917918	0.573	0.244	0	2	MIPOL1
0	0.915977	0.277	0.045	0	2	ADAMTS3
0	0.914845	0.432	0.127	0	2	ATP10B
0	0.91215	0.315	0.08	0	2	CTIF
0	0.905705	0.33	0.079	0	2	CDON
0	0.900643	0.492	0.172	0	2	MITF
0	0.89785	0.466	0.176	0	2	ST3GAL5
0	0.897353	0.471	0.177	0	2	LOC127490766
0	0.89492	0.763	0.425	0	2	ARID1B
0	0.894727	0.322	0.075	0	2	TRIM2
0	0.88683	0.368	0.097	0	2	PLBD1
0	0.884395	0.314	0.066	0	2	GAREM1
0	0.882874	0.84	0.523	0	2	GNAQ
0	0.87936	0.738	0.404	0	2	RIN2
0	0.877255	0.786	0.422	0	2	LOC103348640
0	0.877135	0.402	0.131	0	2	PTPN14
0	0.87695	0.499	0.203	0	2	GRHL2
0	0.874203	0.625	0.29	0	2	PKIB
0	0.874172	0.306	0.068	0	2	RNLS
0	0.872369	0.564	0.234	0	2	LOC100008640
0	0.87092	0.286	0.065	0	2	LOC127490996
0	0.868539	0.202	0.019	0	2	LOC108177076
0	0.863214	0.352	0.103	0	2	ABCG1
0	0.860234	0.252	0.042	0	2	PALS2
0	0.859192	0.507	0.206	0	2	FLVCR2
0	0.85731	0.328	0.09	0	2	ACSF2
0	0.848746	0.302	0.082	0	2	LAMA3
0	0.848696	0.33	0.098	0	2	IGF2BP3
0	0.845162	0.529	0.248	0	2	POR
0	0.843205	0.513	0.218	0	2	USP15
0	0.842285	0.399	0.143	0	2	MYO10
0	0.837574	0.346	0.102	0	2	ADD3
0	0.834806	0.767	0.443	0	2	ITM2A
0	0.83458	0.227	0.033	0	2	CCNJL
0	0.831368	0.549	0.261	0	2	GLG1
0	0.82973	0.472	0.181	0	2	ZNF644
0	0.829248	0.657	0.346	0	2	NEK7
0	0.828617	0.523	0.236	0	2	TMEM150A
0	0.826468	0.318	0.081	0	2	CXADR
0	0.82596	0.388	0.133	0	2	CLEC16A
0	0.823733	0.395	0.137	0	2	POU2F1
0	0.822727	0.233	0.053	0	2	DNM3
0	0.817817	0.242	0.041	0	2	CSMD2
0	0.817755	0.395	0.128	0	2	NHSL1
0	0.814739	0.466	0.195	0	2	NAP1L5
0	0.812819	0.788	0.48	0	2	COBLL1
0	0.812332	0.373	0.113	0	2	NEDD4L
0	0.808629	0.24	0.036	0	2	SLC16A12
0	0.801923	0.246	0.045	0	2	ANKRD6
0	0.800976	0.503	0.231	0	2	PARVA
0	0.799565	0.47	0.197	0	2	ATE1
0	0.796841	0.231	0.038	0	2	DNAJC6
0	0.796764	0.338	0.103	0	2	LOC127487360
0	0.796153	0.286	0.074	0	2	PLCL2
0	0.791374	0.225	0.031	0	2	SYT16
0	0.790903	0.476	0.198	0	2	SGMS1
0	0.788283	0.748	0.441	0	2	DOCK8
0	0.786337	0.479	0.201	0	2	DEPTOR
0	0.785455	0.463	0.198	0	2	LOC103351270
0	0.784848	0.399	0.143	0	2	REPS1
0	0.783025	0.31	0.089	0	2	RFLNB
0	0.781653	0.345	0.104	0	2	PPP2R3A
0	0.775865	0.397	0.152	0	2	PCMT1
0	0.775132	0.491	0.221	0	2	PALS1
0	0.771497	0.2	0.03	0	2	PPARG
0	0.768156	0.397	0.162	0	2	INAVA
0	0.765397	0.335	0.099	0	2	LOC127487884
0	0.763094	0.218	0.044	0	2	LOC127486008
0	0.762763	0.408	0.164	0	2	PSD3
0	0.758133	0.287	0.081	0	2	ADRB2
0	0.757135	0.314	0.091	0	2	ARHGAP31
0	0.755108	0.789	0.496	0	2	UBE2H
0	0.754552	0.507	0.227	0	2	PAWR
0	0.752986	0.448	0.196	0	2	ANKIB1
0	0.750923	0.571	0.294	0	2	KIF1B
0	0.74903	0.323	0.097	0	2	UNC5B
0	0.746437	0.332	0.113	0	2	MYO5B
0	0.74528	0.254	0.063	0	2	WNT2
0	0.744565	0.42	0.174	0	2	HIPK1
0	0.743673	0.832	0.54	0	2	EHBP1
0	0.74039	0.263	0.068	0	2	LOC100357595
0	0.740389	0.26	0.078	0	2	SHLD1
0	0.740186	0.326	0.099	0	2	USP53
0	0.738128	0.317	0.107	0	2	DISP1
0	0.734133	0.473	0.209	0	2	CCDC6
0	0.733791	0.316	0.1	0	2	S100PBP
0	0.731225	0.478	0.224	0	2	AAK1
0	0.72991	0.276	0.07	0	2	TMPRSS2
0	0.72977	0.324	0.11	0	2	AGL
0	0.728605	0.358	0.136	0	2	DENND1B
0	0.727525	0.48	0.22	0	2	ASAP1
0	0.726406	0.277	0.064	0	2	NIPAL1
0	0.72616	0.463	0.204	0	2	HELZ
0	0.725582	0.442	0.189	0	2	MAP4K5
0	0.72509	0.531	0.255	0	2	SLC15A2
0	0.72162	0.321	0.104	0	2	SH3BGRL2
0	0.721475	0.455	0.206	0	2	IRS1
0	0.719872	0.206	0.037	0	2	SCAI
0	0.719407	0.383	0.153	0	2	MSX2
0	0.716994	0.331	0.114	0	2	SERINC5
0	0.713972	0.409	0.173	0	2	LOC127483451
0	0.711649	0.511	0.173	0	2	ZNF711
0	0.710972	0.51	0.246	0	2	SMYD3
0	0.70925	0.198	0.03	0	2	LOC103347967
0	0.70795	0.583	0.297	0	2	FBXL17
0	0.707655	0.303	0.102	0	2	KREMEN1
0	0.707	0.863	0.591	0	2	MACF1
0	0.706291	0.454	0.19	0	2	SIPA1L1
0	0.704286	0.528	0.264	0	2	ITCH
0	0.704252	0.288	0.093	0	2	RIN3
0	0.703499	0.393	0.156	0	2	APBB2
0	0.703113	0.81	0.51	0	2	KANK1
0	0.70304	0.535	0.241	0	2	EML4
0	0.700546	0.358	0.139	0	2	ITPRIP
0	0.698385	0.342	0.139	0	2	BIN1
0	0.697781	0.394	0.145	0	2	SLC30A4
0	0.69682	0.811	0.462	0	2	KEF51-p11
0	0.696662	0.453	0.214	0	2	ZNF638
0	0.694326	0.31	0.093	0	2	NAALADL2
0	0.692188	0.566	0.287	0	2	FER
0	0.690863	0.168	0.023	0	2	CLIC5
0	0.690045	0.301	0.101	0	2	LOC100353317
0	0.689579	0.301	0.096	0	2	CCDC126
0	0.688376	0.394	0.17	0	2	MTMR3
0	0.68501	0.526	0.278	0	2	RERE
0	0.683384	0.614	0.336	0	2	SBF2
0	0.682309	0.641	0.385	0	2	TOP1
0	0.682065	0.479	0.232	0	2	RNF128
0	0.678322	0.687	0.422	0	2	ENAH
0	0.677393	0.347	0.128	0	2	ZBTB4
0	0.676176	0.53	0.277	0	2	DCAF6
0	0.675394	0.633	0.335	0	2	LOC127482644
0	0.671031	0.243	0.067	0	2	MPDZ
0	0.670161	0.536	0.282	0	2	DCAF5
0	0.668913	0.453	0.209	0	2	TMCC1
0	0.668705	0.268	0.083	0	2	RNF170
0	0.668675	0.176	0.027	0	2	RTL1
0	0.667785	0.249	0.075	0	2	ARMCX1
0	0.663084	0.371	0.144	0	2	CDH11
0	0.662321	0.26	0.074	0	2	RETREG1
0	0.66043	0.554	0.31	0	2	HK1
0	0.658871	0.332	0.122	0	2	BCORL1
0	0.658402	0.475	0.226	0	2	ZMYM2
0	0.656273	0.376	0.153	0	2	CCSER1
0	0.65587	0.16	0.017	0	2	LOC127484146
0	0.655436	0.195	0.039	0	2	LOC127483782
0	0.655371	0.435	0.183	0	2	MYO1D
0	0.653346	0.772	0.488	0	2	ITPR2
0	0.652404	0.702	0.448	0	2	LOC100008867
0	0.650927	0.334	0.121	0	2	FGD4
0	0.649641	0.515	0.274	0	2	PI4KA
0	0.64661	0.197	0.039	0	2	PKDCC
0	0.646246	0.854	0.61	0	2	RAI14
0	0.642978	0.218	0.056	0	2	ZNRF3
0	0.642723	0.28	0.089	0	2	STRADB
0	0.642702	0.28	0.094	0	2	SLC31A1
0	0.641365	0.44	0.201	0	2	TNRC6B
0	0.640974	0.492	0.244	0	2	LOC127492336
0	0.640752	0.29	0.097	0	2	LOC127482588
0	0.638177	0.193	0.038	0	2	LOC103348288
0	0.63799	0.497	0.256	0	2	PAK2
0	0.637807	0.325	0.114	0	2	CEP85L
0	0.636527	0.832	0.583	0	2	DAG1
0	0.63382	0.238	0.07	0	2	ARAF
0	0.633264	0.442	0.211	0	2	OSBPL8
0	0.633162	0.46	0.194	0	2	SRGAP2
0	0.627924	0.308	0.122	0	2	SLC22A23
0	0.62633	0.189	0.04	0	2	LYRM9
0	0.62533	0.464	0.233	0	2	SUCO
0	0.623289	0.278	0.079	0	2	TFCP2L1
0	0.623242	0.255	0.081	0	2	INPP5F
0	0.622187	0.282	0.095	0	2	KCNJ2
0	0.62204	0.302	0.098	0	2	LHX8
0	0.620513	0.405	0.18	0	2	PTEN
0	0.618113	0.838	0.575	0	2	TEAD1
0	0.617575	0.154	0.019	0	2	MSH5
0	0.613145	0.99	0.622	0	2	LOC100353654
0	0.609761	0.193	0.042	0	2	LRATD1
0	0.609265	0.298	0.115	0	2	BLOC1S6
0	0.608876	0.597	0.327	0	2	KEF51-p08
0	0.608269	0.278	0.099	0	2	TMEM37
0	0.607725	0.266	0.093	0	2	PLAG1
0	0.606469	0.214	0.058	0	2	LOC100346448
0	0.605673	0.152	0.017	0	2	LOC127487802
0	0.60435	0.21	0.058	0	2	PLB1
0	0.603139	0.578	0.321	0	2	ANXA4
0	0.602949	0.465	0.227	0	2	PIAS1
0	0.601955	0.24	0.074	0	2	LOC100345657
0	0.601731	0.218	0.056	0	2	VEPH1
0	0.601519	0.232	0.077	0	2	TPK1
0	0.601144	0.391	0.175	0	2	DAAM1
0	0.600992	0.204	0.051	0	2	LOC127492761
0	0.599091	0.149	0.016	0	2	LOC127490997
0	0.598054	0.239	0.073	0	2	PHLPP1
0	0.59541	0.893	0.684	0	2	MFGE8
0	0.594771	0.478	0.241	0	2	EXPH5
0	0.594278	0.186	0.041	0	2	MECR
0	0.59407	0.229	0.066	0	2	DNMBP
0	0.593843	0.455	0.216	0	2	PDE4D
0	0.591122	0.276	0.101	0	2	CAMK2G
0	0.590501	0.183	0.037	0	2	RHPN2
0	0.590488	0.211	0.059	0	2	LOC127491378
0	0.590469	0.226	0.067	0	2	NIPAL2
0	0.590143	0.296	0.116	0	2	TMEM131
0	0.587263	0.347	0.146	0	2	VLDLR
0	0.586241	0.173	0.034	0	2	EPHB6
0	0.584472	0.158	0.025	0	2	LOC100340423
0	0.582228	1	0.966	0	2	LOC100008904
0	0.581364	0.664	0.399	0	2	PATJ
0	0.579974	0.9	0.679	0	2	LPP
0	0.579945	0.193	0.048	0	2	LNX2
0	0.579786	0.217	0.065	0	2	PPP1R14A
0	0.578706	0.187	0.042	0	2	TMEM64
0	0.578267	0.277	0.104	0	2	FAM3D
0	0.575994	0.202	0.057	0	2	HSD3B7
0	0.574748	0.138	0.021	0	2	LAMA1
0	0.573534	0.273	0.102	0	2	PLEKHM3
0	0.57208	0.76	0.489	0	2	INSR
0	0.569612	0.219	0.061	0	2	MFSD6
0	0.566863	0.201	0.052	0	2	GPD1L
0	0.566387	0.381	0.166	0	2	EDNRB
0	0.563951	0.207	0.062	0	2	LOC108175946
0	0.562305	0.264	0.096	0	2	SPATS2L
0	0.560695	0.198	0.047	0	2	SCUBE3
0	0.558849	0.991	0.827	0	2	SLC2A1
0	0.558368	0.158	0.029	0	2	PALM
0	0.557169	0.166	0.029	0	2	PLCXD2
0	0.557071	0.379	0.162	0	2	ANK3
0	0.555602	0.501	0.192	0	2	RALGPS2
0	0.554777	0.22	0.069	0	2	ZFYVE26
0	0.553996	0.815	0.539	0	2	PLD3
0	0.541819	0.188	0.049	0	2	TMEM144
0	0.540216	0.157	0.029	0	2	GPR19
0	0.540205	0.155	0.028	0	2	CDC14B
0	0.537276	0.197	0.057	0	2	SCLT1
0	0.536565	0.141	0.022	0	2	TOX3
0	0.534331	0.51	0.208	0	2	VEGFA
0	0.534116	0.151	0.029	0	2	ARHGAP44
0	0.533569	0.176	0.046	0	2	ELK1
0	0.530787	0.206	0.063	0	2	OCLN
0	0.528558	0.139	0.023	0	2	EDA
0	0.525687	0.59	0.321	0	2	NT5C2
0	0.518128	0.335	0.135	0	2	ADAMTS20
0	0.517555	0.2	0.058	0	2	LOC100358060
0	0.514547	0.215	0.069	0	2	NR6A1
0	0.513818	0.139	0.023	0	2	CDKL1
0	0.512623	0.179	0.047	0	2	LOXL3
0	0.512064	0.186	0.051	0	2	ADGRA3
0	0.504942	0.175	0.049	0	2	FOXO1
0	0.499789	0.972	0.677	0	2	MAGI1
0	0.497795	0.914	0.709	0	2	CDH1
0	0.48994	0.244	0.076	0	2	MBNL3
0	0.483638	0.128	0.021	0	2	LOC127484141
0	0.481271	0.15	0.035	0	2	NOS2
0	0.481021	0.159	0.042	0	2	RGCC
0	0.477099	0.139	0.022	0	2	GABRE
0	0.470006	0.152	0.037	0	2	GLI3
0	0.463818	0.138	0.028	0	2	AHDC1
0	0.460451	0.143	0.034	0	2	SH3GLB2
0	0.459639	0.122	0.017	0	2	USP43
0	0.458761	0.124	0.019	0	2	KCNC4
0	0.457242	0.115	0.022	0	2	ADGRL1
0	0.453205	0.111	0.017	0	2	FCRL3
0	0.448922	0.13	0.025	0	2	ADGRF1
0	0.447702	0.117	0.017	0	2	LOC127491785
0	0.447465	0.136	0.029	0	2	BICD1
0	0.446863	0.111	0.014	0	2	ADGRF2
0	0.440831	0.111	0.014	0	2	SEC16B
0	0.439781	0.132	0.027	0	2	MAP3K8
0	0.438357	0.127	0.022	0	2	MFAP3L
0	0.433398	0.121	0.021	0	2	ZFAND4
0	0.42785	0.123	0.026	0	2	LOC127492036
0	0.425399	0.124	0.025	0	2	FAM221A
0	0.418029	0.119	0.024	0	2	PKP1
0	0.405438	0.112	0.022	0	2	LOC127493489
0	0.402213	0.109	0.02	0	2	P2RY12
0	0.396364	0.106	0.019	0	2	TTN
0	0.394875	0.119	0.025	0	2	ST3GAL6
0	0.392081	0.114	0.023	0	2	TRPM6
0	0.389057	0.115	0.02	0	2	AGTR2
0	0.278997	0.588	0.297	0	2	SEMA6D
8.34e-308	0.580471	0.373	0.165	2.08e-303	2	GLUL
4.7e-307	0.52356	0.225	0.076	1.17e-302	2	TFDP2
9.28e-307	0.433804	0.127	0.028	2.31e-302	2	KCNK6
6.52e-306	0.612133	0.511	0.272	1.62e-301	2	VPS13C
7.08e-306	0.446239	0.137	0.033	1.76e-301	2	SLC26A2
9.62e-306	0.43111	1	0.901	2.4e-301	2	LOC127485862
2.82e-305	0.622659	0.517	0.274	7.02e-301	2	CDKAL1
2.62e-304	0.602498	0.679	0.426	6.54e-300	2	EXOC4
1.02e-303	0.593635	0.581	0.325	2.55e-299	2	ACACA
1.21e-303	0.47327	0.147	0.038	3.02e-299	2	ACSS2
1.33e-302	0.566032	0.337	0.144	3.31e-298	2	MYO5A
1.36e-302	0.569927	0.26	0.096	3.4e-298	2	MBP
2.19e-302	0.575541	0.271	0.103	5.47e-298	2	FABP5
2.24e-302	0.621067	0.564	0.321	5.59e-298	2	TAX1BP1
2.83e-302	0.578952	0.722	0.459	7.06e-298	2	GSK3B
2.9e-302	0.573993	0.677	0.415	7.23e-298	2	RBPMS
1.64e-301	0.50584	0.164	0.046	4.08e-297	2	NUPR1
1.67e-301	0.388701	0.122	0.027	4.15e-297	2	MPP1
2.18e-301	0.37147	0.115	0.024	5.43e-297	2	OTULINL
2.83e-301	0.574235	0.319	0.132	7.04e-297	2	PEAK1
6.02e-301	0.590806	0.347	0.151	1.5e-296	2	EXOC2
8.31e-301	0.62628	0.401	0.189	2.07e-296	2	MED12
2.85e-300	0.461128	0.16	0.044	7.11e-296	2	CTNS
8.06e-299	0.413789	0.577	0.317	2.01e-294	2	JMJD1C
1e-298	0.599347	0.413	0.197	2.49e-294	2	SLC44A1
4.66e-298	0.581146	0.551	0.299	1.16e-293	2	ZNF609
9.28e-297	0.587092	0.245	0.09	2.31e-292	2	NCK2
1.72e-296	0.559116	0.219	0.074	4.3e-292	2	NFIB
2.2e-296	0.56825	0.354	0.156	5.48e-292	2	STK17A
2.88e-296	0.58167	0.55	0.295	7.17e-292	2	KEF51-p04
2.48e-295	0.499594	0.173	0.05	6.18e-291	2	PPL
3.6e-295	0.583772	0.233	0.083	8.98e-291	2	DYSF
3.89e-295	0.490176	0.201	0.064	9.69e-291	2	ZFYVE9
6.69e-295	0.501261	0.208	0.068	1.67e-290	2	UGT1A7
1.1e-293	0.550677	0.684	0.418	2.75e-289	2	NCKAP5
5.81e-293	0.560721	0.242	0.087	1.45e-288	2	XKR6
3.46e-292	0.495643	0.195	0.062	8.63e-288	2	LOC127490228
4.62e-292	0.406471	0.119	0.026	1.15e-287	2	USP49
2.57e-290	0.625009	0.425	0.21	6.39e-286	2	LIMD1
1.18e-289	0.459788	0.172	0.05	2.93e-285	2	SLC7A6
1.23e-289	0.557215	0.52	0.275	3.07e-285	2	LOC108177440
2.35e-288	0.406111	0.991	0.879	5.86e-284	2	SPINT2
3.72e-288	0.499844	0.199	0.065	9.28e-284	2	PLEKHG3
5.2e-288	0.59124	0.564	0.316	1.3e-283	2	GGTA1
1.53e-285	0.480148	0.603	0.348	3.8e-281	2	HOOK3
1.6e-285	0.532567	0.268	0.104	4e-281	2	MAPK8
2.47e-283	0.449042	0.166	0.048	6.16e-279	2	ESRP1
4.11e-283	0.617067	0.665	0.414	1.02e-278	2	YPEL3
4.25e-283	0.435965	0.167	0.048	1.06e-278	2	CABLES1
2.39e-281	0.514628	0.265	0.103	5.96e-277	2	ETV3
7.48e-281	0.579108	0.321	0.139	1.86e-276	2	PRNP
7.58e-281	0.58538	0.324	0.142	1.89e-276	2	ACO1
1.31e-280	0.578093	0.381	0.179	3.26e-276	2	FTO
2.48e-280	0.369102	0.107	0.023	6.17e-276	2	SH3RF2
4.96e-279	0.543975	0.616	0.361	1.24e-274	2	PKP2
4.16e-278	0.527982	0.234	0.086	1.04e-273	2	LMTK2
1.4e-276	0.594051	0.468	0.244	3.5e-272	2	CITED2
1.47e-276	0.340108	1	1	3.67e-272	2	RN18S
4.45e-276	0.565596	0.394	0.19	1.11e-271	2	SLC7A8
6.18e-276	0.494164	0.232	0.084	1.54e-271	2	SHROOM3
1.16e-274	0.479225	0.201	0.067	2.89e-270	2	CRYBG3
2.33e-274	0.601777	0.534	0.297	5.79e-270	2	KCTD1
3.15e-274	0.49975	0.778	0.545	7.84e-270	2	FLNB
7.95e-274	0.542568	0.251	0.096	1.98e-269	2	RNF217
8.37e-274	0.393964	0.127	0.031	2.09e-269	2	AK3
1.52e-273	0.372812	0.109	0.024	3.78e-269	2	PHLPP2
2.08e-271	0.460672	0.255	0.097	5.19e-267	2	ADGRL3
2.25e-270	0.419262	0.12	0.028	5.59e-266	2	CMKLR2
6.31e-270	0.511048	0.333	0.146	1.57e-265	2	LOC127483467
6.96e-270	0.526654	0.2	0.068	1.74e-265	2	NUDCD1
1.63e-269	0.543491	0.513	0.282	4.06e-265	2	REEP3
6.78e-269	0.587632	0.634	0.398	1.69e-264	2	CUL1
1.66e-268	0.45619	0.512	0.275	4.14e-264	2	MBNL1
1.47e-267	0.52173	0.205	0.071	3.67e-263	2	B4GALNT3
4.94e-267	0.595137	0.244	0.094	1.23e-262	2	CCBE1
1.12e-266	0.415403	0.141	0.038	2.8e-262	2	LOC103351297
1.43e-266	0.506427	0.304	0.129	3.57e-262	2	DMXL1
1.7e-266	0.497576	0.303	0.129	4.24e-262	2	TNS1
1.57e-264	0.573242	0.537	0.305	3.91e-260	2	RRAS2
6.48e-264	0.545788	0.309	0.132	1.61e-259	2	LOC108176810
1.58e-263	0.5484	0.279	0.115	3.95e-259	2	PCCA
2.05e-262	0.519432	0.187	0.062	5.1e-258	2	CRYL1
4.7e-261	0.519168	0.276	0.113	1.17e-256	2	LOC100355826
6.31e-261	0.478069	0.192	0.064	1.57e-256	2	SINHCAF
1.2e-260	0.543217	0.566	0.33	2.98e-256	2	TBC1D5
3.46e-260	0.52081	0.574	0.338	8.63e-256	2	RBBP7
4.56e-260	0.50184	0.809	0.573	1.14e-255	2	NFAT5
7.03e-260	0.579684	0.335	0.153	1.75e-255	2	LATS2
1.97e-259	0.571202	0.353	0.166	4.91e-255	2	NCOA3
3.69e-259	0.360892	0.107	0.024	9.19e-255	2	AGMO
9.79e-259	0.543075	0.607	0.366	2.44e-254	2	ANKS1A
2.21e-258	0.4717	0.302	0.129	5.52e-254	2	TIAM1
2.76e-258	0.545841	0.339	0.155	6.88e-254	2	KLHL15
3.09e-258	0.531634	0.351	0.164	7.71e-254	2	VWA8
1.08e-257	0.522909	0.26	0.104	2.7e-253	2	MISP3
1.48e-257	0.550713	0.355	0.166	3.69e-253	2	UBE2E3
1.21e-256	0.574462	0.343	0.159	3e-252	2	EPS8L2
3.48e-256	0.472169	0.166	0.052	8.67e-252	2	DNMT3A
5.59e-255	0.509335	0.243	0.095	1.39e-250	2	KLHL5
7.45e-255	0.540301	0.449	0.235	1.86e-250	2	FOXO3
4.47e-254	0.553912	0.415	0.212	1.11e-249	2	ASXL1
5.47e-254	0.440269	0.337	0.152	1.36e-249	2	APOE
2.8e-253	0.502349	0.284	0.121	6.97e-249	2	MRTFA
5.15e-253	0.515494	0.314	0.14	1.28e-248	2	ACTR3B
6e-252	0.550456	0.464	0.247	1.49e-247	2	WWC1
7.43e-252	0.587711	0.604	0.379	1.85e-247	2	CNN3
8.72e-252	0.53136	0.327	0.149	2.17e-247	2	PHF20
1.2e-250	0.366106	0.919	0.623	2.99e-246	2	FOXP1
4.4e-250	0.47225	0.153	0.046	1.1e-245	2	CHST4
3.56e-249	0.525446	0.426	0.22	8.86e-245	2	RAB11FIP1
4.88e-249	0.501428	0.548	0.316	1.22e-244	2	PTPN13
6.06e-249	0.549075	0.425	0.216	1.51e-244	2	KEF51-p01
6.45e-249	0.526179	0.582	0.343	1.61e-244	2	SMARCA2
1.47e-248	0.436136	0.306	0.132	3.65e-244	2	EMP1
1.97e-247	0.549651	0.406	0.206	4.91e-243	2	IQSEC1
2.16e-247	0.456487	0.189	0.065	5.39e-243	2	CUNH16orf87
2.22e-247	0.465922	0.195	0.068	5.53e-243	2	EAF2
8.3e-247	0.559316	0.509	0.29	2.07e-242	2	FBXO11
9.29e-247	0.524907	0.398	0.198	2.32e-242	2	ARHGAP17
1.24e-246	0.496235	0.678	0.432	3.1e-242	2	ARHGAP10
2.26e-245	0.417815	0.141	0.04	5.63e-241	2	ARMCX6
5.4e-245	0.504349	0.583	0.341	1.34e-240	2	AFAP1L2
6.37e-244	0.455833	0.172	0.056	1.59e-239	2	MINDY1
1e-243	0.399196	0.125	0.033	2.5e-239	2	NLGN2
4.72e-243	0.506977	0.432	0.224	1.18e-238	2	NBR1
8.42e-243	0.513539	0.498	0.273	2.1e-238	2	NEBL
2e-240	0.488359	0.195	0.069	5e-236	2	ARL4C
5.57e-240	0.425075	0.217	0.08	1.39e-235	2	HEG1
2.79e-239	0.485247	0.216	0.082	6.96e-235	2	OSBPL11
4.5e-239	0.488588	0.77	0.553	1.12e-234	2	ATP1A1
3.27e-238	0.512815	0.663	0.432	8.16e-234	2	ZFAND3
4.86e-238	0.333808	0.113	0.028	1.21e-233	2	TET1
1.6e-237	0.499724	0.514	0.29	3.98e-233	2	LAPTM4B
1.92e-237	0.386489	0.135	0.038	4.78e-233	2	CSRP2
2.87e-237	0.358262	0.111	0.028	7.16e-233	2	MMP15
2.97e-237	0.529924	0.592	0.367	7.4e-233	2	MAN1A1
1.04e-235	0.451074	0.173	0.058	2.6e-231	2	LOC127493647
1.13e-235	0.496531	0.696	0.463	2.82e-231	2	EXOC6B
4.25e-234	0.549181	0.502	0.288	1.06e-229	2	ARHGEF12
4.14e-233	0.479932	0.239	0.096	1.03e-228	2	PKD2L2
8.92e-233	0.340617	0.118	0.031	2.22e-228	2	ARHGEF26
1.36e-232	0.49127	0.582	0.348	3.39e-228	2	NBEAL1
1.57e-232	0.358905	0.101	0.024	3.9e-228	2	NCCRP1
3.68e-232	0.490228	0.233	0.093	9.16e-228	2	SLC25A13
6.57e-232	0.483814	0.217	0.083	1.64e-227	2	UBTD2
1.49e-230	0.539835	0.477	0.264	3.72e-226	2	C5H19orf33
2.64e-230	0.508326	0.32	0.15	6.58e-226	2	TJP2
1.37e-229	0.516385	0.182	0.064	3.41e-225	2	URGCP
3.73e-229	0.491424	0.343	0.164	9.29e-225	2	ACVR2A
3.87e-229	0.379392	0.124	0.034	9.65e-225	2	COQ8A
7.17e-228	0.476899	0.216	0.083	1.79e-223	2	LOC127492497
1.29e-226	0.516713	0.366	0.183	3.21e-222	2	ARK2N
1.46e-226	0.47888	0.294	0.132	3.65e-222	2	MYO1B
2.35e-225	0.48761	0.234	0.095	5.85e-221	2	ENTPD4
3.97e-225	0.381169	0.161	0.052	9.88e-221	2	ARL13B
3.99e-225	0.459495	0.188	0.067	9.95e-221	2	LOC127493630
8.37e-225	0.4878	0.242	0.1	2.08e-220	2	DERA
8.62e-225	0.502999	0.339	0.165	2.15e-220	2	CCDC186
1.4e-222	0.425138	0.29	0.13	3.48e-218	2	CDKL5
2.5e-222	0.417746	0.161	0.053	6.22e-218	2	KIF16B
3.48e-222	0.511544	0.201	0.076	8.66e-218	2	RBP1
4.07e-222	0.516918	0.778	0.585	1.01e-217	2	ATP6V0C
2.62e-221	0.512167	0.285	0.129	6.52e-217	2	MKLN1
3.18e-221	0.465981	0.267	0.116	7.93e-217	2	PTPN21
4.09e-221	0.471226	0.203	0.077	1.02e-216	2	GRAMD4
1.74e-220	0.508701	0.406	0.212	4.33e-216	2	LOC103345230
2.61e-219	0.33659	0.108	0.028	6.5e-215	2	MFAP5
2.82e-219	0.467777	0.247	0.103	7.02e-215	2	DENND6A
2.1e-218	0.505637	0.669	0.445	5.23e-214	2	CDK6
3.06e-218	0.488813	0.465	0.259	7.61e-214	2	PLS3
3.54e-218	0.467973	0.297	0.136	8.82e-214	2	RAB3GAP2
1.69e-217	0.420319	0.168	0.057	4.21e-213	2	STK38L
2.48e-217	0.435982	0.201	0.076	6.17e-213	2	ARHGEF11
1.42e-216	0.356078	0.143	0.044	3.54e-212	2	LOC127492953
2.79e-216	0.478661	0.366	0.184	6.96e-212	2	LIPH
4.46e-215	0.353295	0.137	0.041	1.11e-210	2	VGLL3
6.39e-215	0.399624	0.161	0.054	1.59e-210	2	SLC30A1
1.15e-214	0.49977	0.333	0.163	2.86e-210	2	PIK3CA
1.51e-214	0.379232	0.137	0.042	3.77e-210	2	TNRC18
2.36e-213	0.268211	0.446	0.24	5.88e-209	2	LOC100125981
6.81e-213	0.491408	0.279	0.127	1.7e-208	2	ACADL
2.44e-212	0.491103	0.255	0.112	6.08e-208	2	ZNF277
3.21e-212	0.464012	0.189	0.071	8.01e-208	2	CALCOCO1
5.97e-212	0.443288	0.225	0.092	1.49e-207	2	POLA1
7.68e-212	0.3818	0.335	0.161	1.91e-207	2	TLE1
7.84e-212	0.402783	0.22	0.087	1.95e-207	2	FARP1
2.18e-211	0.444457	0.19	0.071	5.44e-207	2	TECPR2
3.19e-211	0.499984	0.399	0.212	7.95e-207	2	NME7
8.04e-211	0.496722	0.372	0.192	2e-206	2	RIC1
1.05e-210	0.560475	0.281	0.131	2.62e-206	2	AIF1L
1.17e-210	0.432059	0.189	0.071	2.92e-206	2	LOC127493206
1.2e-210	0.440286	0.201	0.077	2.98e-206	2	CCDC71L
2.1e-210	0.459261	0.742	0.538	5.24e-206	2	PRRC2C
7.04e-210	0.484639	0.596	0.378	1.75e-205	2	MLLT10
1.46e-208	0.491333	0.454	0.258	3.64e-204	2	EP300
1.77e-208	0.455107	0.356	0.18	4.41e-204	2	KIF13A
3.97e-208	0.348179	0.207	0.08	9.89e-204	2	MAPK9
1.1e-207	0.376773	0.18	0.065	2.74e-203	2	ZBTB18
1.5e-207	0.486591	0.334	0.166	3.74e-203	2	TLK1
4.05e-207	0.495025	0.41	0.223	1.01e-202	2	SLC10A7
1.65e-206	0.4768	0.301	0.142	4.12e-202	2	IPMK
3.96e-206	0.386029	0.159	0.054	9.86e-202	2	B3GNT3
4.55e-206	0.482995	0.437	0.238	1.13e-201	2	LOC100340108
6.54e-206	0.327691	0.216	0.085	1.63e-201	2	CLDN8
2.19e-205	0.357123	0.117	0.033	5.45e-201	2	LOC127483544
3.29e-205	0.457206	0.261	0.116	8.21e-201	2	BMT2
5.3e-205	0.461173	0.304	0.144	1.32e-200	2	QSER1
5.88e-205	0.437618	0.214	0.086	1.46e-200	2	LOC100351569
1.91e-204	0.473016	0.414	0.224	4.77e-200	2	CTDSPL
1.19e-203	0.390244	0.153	0.051	2.97e-199	2	MYO18A
1.54e-203	0.447729	0.252	0.11	3.83e-199	2	ZFAT
2.43e-203	0.371227	0.13	0.039	6.05e-199	2	LY6G6C
6.2e-203	0.435051	0.582	0.362	1.55e-198	2	PUM1
7.04e-203	0.431845	0.357	0.182	1.75e-198	2	THOC2
1.21e-202	0.493075	0.343	0.172	3.01e-198	2	LOC100351119
1.68e-202	0.481937	0.497	0.291	4.18e-198	2	KANSL1
4.75e-202	0.462809	0.61	0.386	1.18e-197	2	MTUS1
5.52e-202	0.445776	0.567	0.343	1.38e-197	2	STAT4
8.59e-202	0.468792	0.213	0.087	2.14e-197	2	NECTIN2
2.81e-201	0.449758	0.419	0.229	7.01e-197	2	DOCK5
3.53e-201	0.42018	0.779	0.563	8.79e-197	2	DNMT1
5.13e-200	0.481879	0.355	0.184	1.28e-195	2	LSM14A
6.23e-200	0.356954	0.124	0.037	1.55e-195	2	SOCS7
2.74e-199	0.455062	0.258	0.115	6.83e-195	2	FGGY
4.58e-199	0.416718	0.846	0.66	1.14e-194	2	SEC62
3.32e-198	0.455124	0.287	0.135	8.28e-194	2	LOC100346600
3.33e-198	0.483019	0.325	0.163	8.3e-194	2	PPP4R2
3.52e-198	0.420129	0.199	0.079	8.77e-194	2	SPATA5
3.81e-198	0.311231	0.118	0.034	9.48e-194	2	LOC103349679
4.08e-198	0.283941	0.403	0.211	1.02e-193	2	ETNK1
6.4e-198	0.45365	0.732	0.526	1.59e-193	2	NFE2L1
1.62e-197	0.44494	0.599	0.378	4.04e-193	2	DENND1A
2.66e-197	0.453044	0.23	0.098	6.62e-193	2	CTBP2
5.22e-196	0.393188	0.175	0.064	1.3e-191	2	DTNBP1
5.72e-196	0.412692	0.149	0.051	1.43e-191	2	ATP11C
6.1e-196	0.462037	0.271	0.126	1.52e-191	2	ZFAND6
6.22e-196	0.512823	0.227	0.097	1.55e-191	2	CHSY3
1.4e-195	0.456492	0.266	0.123	3.48e-191	2	MOB3B
2.71e-195	0.422966	0.668	0.453	6.76e-191	2	BBX
6.13e-195	0.442546	0.655	0.441	1.53e-190	2	NIPBL
[truncated: 24,250 more rows]

## Sheet: pig_cluster_marker
p_val	avg_log2FC	pct.1	pct.2	p_val_adj	cluster	gene
0	1.9378	0.85	0.347	0	0	ANO4
0	1.66745	0.94	0.481	0	0	DAB1
0	1.62037	0.757	0.405	0	0	SLC23A2
0	1.59868	0.928	0.51	0	0	LOC110260376
0	1.54481	0.826	0.446	0	0	NOCT
0	1.53618	0.976	0.691	0	0	MYO1E
0	1.53217	0.967	0.608	0	0	TCF7L2
0	1.49003	0.923	0.558	0	0	UBASH3B
0	1.4643	0.915	0.547	0	0	ZMAT1
0	1.46391	0.788	0.392	0	0	GPR158
0	1.45594	0.744	0.427	0	0	NFKB1
0	1.45553	0.915	0.596	0	0	ITGA2
0	1.45508	0.962	0.597	0	0	MAP3K13
0	1.44225	0.89	0.499	0	0	SEMA5A
0	1.42899	0.803	0.381	0	0	PLEKHA6
0	1.42292	0.984	0.702	0	0	NCOA2
0	1.4225	0.838	0.436	0	0	HUNK
0	1.41108	0.915	0.537	0	0	AMBRA1
0	1.36297	0.959	0.739	0	0	FLNB
0	1.36138	0.991	0.753	0	0	SOX5
0	1.35466	0.839	0.455	0	0	ARHGAP32
0	1.35197	0.945	0.575	0	0	NEBL
0	1.35066	0.834	0.443	0	0	FGD4
0	1.34474	0.793	0.451	0	0	UNC93A
0	1.34472	0.984	0.722	0	0	SHROOM3
0	1.31725	0.638	0.359	0	0	EPB41L4B
0	1.31381	0.778	0.421	0	0	THSD4
0	1.30642	0.558	0.258	0	0	SLC25A21
0	1.30086	0.976	0.656	0	0	RBM47
0	1.29781	0.683	0.335	0	0	LOC100621421
0	1.29587	0.585	0.256	0	0	POU6F2
0	1.29502	0.857	0.544	0	0	TJP2
0	1.29147	0.884	0.565	0	0	DGKH
0	1.29097	0.674	0.36	0	0	LOC106508899
0	1.27851	0.894	0.546	0	0	WWC1
0	1.27826	0.934	0.619	0	0	PDLIM5
0	1.27707	0.949	0.611	0	0	TANC2
0	1.27677	0.912	0.537	0	0	DLG5
0	1.27407	0.693	0.369	0	0	ABCD3
0	1.26814	0.478	0.199	0	0	LZTS1
0	1.26806	0.839	0.489	0	0	PARVA
0	1.26532	0.498	0.214	0	0	MRVI1
0	1.2635	0.725	0.389	0	0	LOC106505748
0	1.26248	0.829	0.532	0	0	SLC1A3
0	1.25647	0.91	0.576	0	0	SLC39A11
0	1.25472	0.762	0.478	0	0	SGMS2
0	1.25169	0.511	0.25	0	0	ADGRG2
0	1.24875	0.866	0.499	0	0	LOC110262100
0	1.2405	0.687	0.385	0	0	TMEM184C
0	1.23156	0.888	0.553	0	0	LOC100152566
0	1.22283	0.571	0.271	0	0	AMPH
0	1.21679	0.498	0.222	0	0	MMP13
0	1.21354	0.784	0.469	0	0	TMEM164
0	1.20942	0.67	0.409	0	0	IPMK
0	1.20142	0.925	0.654	0	0	RHOA
0	1.19694	0.829	0.48	0	0	BNC2
0	1.19457	0.957	0.7	0	0	CTNNA1
0	1.19404	0.896	0.543	0	0	MAML3
0	1.19362	0.874	0.53	0	0	RAI14
0	1.19138	0.697	0.355	0	0	KIAA1211
0	1.19004	0.793	0.518	0	0	BACE2
0	1.18913	0.837	0.451	0	0	SNX29
0	1.1865	0.81	0.456	0	0	VWA8
0	1.17997	0.634	0.416	0	0	LAMA3
0	1.17793	0.527	0.322	0	0	C6H1orf64
0	1.17683	0.661	0.36	0	0	LYPD6B
0	1.17638	0.953	0.648	0	0	UBE2E2
0	1.16883	0.925	0.608	0	0	MARK1
0	1.16278	0.878	0.547	0	0	CMTM8
0	1.15738	0.802	0.497	0	0	ABCC2
0	1.15344	0.868	0.547	0	0	STK3
0	1.15151	0.859	0.574	0	0	PAWR
0	1.14369	0.869	0.623	0	0	LMO7
0	1.14327	0.783	0.469	0	0	FAM129B
0	1.14316	0.947	0.673	0	0	BICC1
0	1.14306	0.838	0.553	0	0	FAT1
0	1.14196	0.892	0.643	0	0	CDH1
0	1.13857	0.772	0.478	0	0	LRRFIP2
0	1.13685	0.879	0.617	0	0	ST14
0	1.13655	0.847	0.565	0	0	GPBP1
0	1.1326	0.635	0.338	0	0	MTMR8
0	1.1283	0.767	0.452	0	0	BAIAP2L1
0	1.12828	0.851	0.529	0	0	DUSP16
0	1.12809	0.71	0.44	0	0	STK10
0	1.12646	0.935	0.554	0	0	OSBPL10
0	1.12578	0.645	0.343	0	0	RAB7B
0	1.11648	0.823	0.466	0	0	FAM160A1
0	1.11182	0.721	0.407	0	0	DENND1B
0	1.09545	0.907	0.605	0	0	CTNND1
0	1.09525	0.863	0.58	0	0	LRCH1
0	1.08262	0.614	0.333	0	0	KIAA1755
0	1.08252	0.969	0.814	0	0	CRIM1
0	1.08164	0.631	0.335	0	0	F11R
0	1.07695	0.421	0.208	0	0	SDR9C7
0	1.07584	0.812	0.481	0	0	MYO5B
0	1.07415	0.739	0.453	0	0	RYK
0	1.07168	0.731	0.44	0	0	MPP7
0	1.06387	0.73	0.402	0	0	LOC100737051
0	1.06352	0.681	0.395	0	0	ZYX
0	1.06129	0.492	0.238	0	0	LOC110258591
0	1.05514	0.761	0.46	0	0	PLEKHA5
0	1.05258	0.864	0.57	0	0	CFAP54
0	1.05043	0.775	0.478	0	0	FLVCR2
0	1.04988	0.533	0.313	0	0	CLDN1
0	1.04519	0.789	0.507	0	0	SH3D19
0	1.04249	0.921	0.644	0	0	NPEPPS
0	1.04218	0.58	0.323	0	0	MAP3K4
0	1.04201	0.936	0.653	0	0	LPP
0	1.04184	0.717	0.408	0	0	LOC110255544
0	1.03938	0.546	0.265	0	0	LOC110261771
0	1.03049	0.62	0.338	0	0	LOC102166141
0	1.03	0.496	0.274	0	0	GBA2
0	1.02903	0.658	0.408	0	0	KCNK1
0	1.02742	0.931	0.678	0	0	SND1
0	1.02593	0.497	0.266	0	0	STXBP6
0	1.02279	0.581	0.331	0	0	ANKRD33B
0	1.01895	0.836	0.522	0	0	RCOR1
0	1.01536	0.868	0.745	0	0	CLIC4
0	1.01518	0.556	0.349	0	0	MAPKAPK2
0	1.01458	0.539	0.283	0	0	ZDHHC1
0	1.01185	0.708	0.386	0	0	LOC106510428
0	1.01145	0.882	0.559	0	0	ANKS1A
0	1.01072	0.925	0.607	0	0	MAB21L3
0	1.0063	0.648	0.385	0	0	PPARD
0	1.00618	0.824	0.532	0	0	PPARG
0	1.00563	0.748	0.473	0	0	APPBP2
0	1.0052	0.649	0.375	0	0	CDYL2
0	1.00374	0.668	0.451	0	0	HSD3B1
0	1.00367	0.571	0.341	0	0	ZNRF1
0	1.00348	0.724	0.437	0	0	TEC
0	1.00347	0.648	0.396	0	0	KIF5C
0	0.999784	0.874	0.597	0	0	HERC4
0	0.994508	0.771	0.548	0	0	MAP4K4
0	0.991671	0.513	0.267	0	0	TIAM1
0	0.990829	0.709	0.402	0	0	LOC110257572
0	0.989156	0.925	0.712	0	0	EML4
0	0.987601	0.856	0.501	0	0	NCKAP5
0	0.987103	0.54	0.347	0	0	PLA2G4A
0	0.98501	0.664	0.373	0	0	XKR6
0	0.982456	0.958	0.702	0	0	DOCK1
0	0.98057	0.759	0.483	0	0	PLEKHD1
0	0.976498	0.96	0.721	0	0	MBOAT2
0	0.975532	0.793	0.517	0	0	FOXO3
0	0.975276	0.889	0.606	0	0	WWTR1
0	0.96751	0.8	0.513	0	0	PIK3CB
0	0.961985	0.73	0.474	0	0	FAM102B
0	0.961531	0.794	0.507	0	0	USP6NL
0	0.958908	0.7	0.446	0	0	SDC4
0	0.958448	0.871	0.618	0	0	LYRM7
0	0.958121	0.808	0.578	0	0	ELF1
0	0.95554	0.564	0.328	0	0	RHEB
0	0.954213	0.64	0.382	0	0	RIN3
0	0.95377	0.497	0.262	0	0	CLMN
0	0.950901	0.676	0.437	0	0	BCAR3
0	0.950739	0.823	0.547	0	0	GCNT4
0	0.94675	0.572	0.33	0	0	TEX10
0	0.946339	0.497	0.273	0	0	CORO1C
0	0.94628	0.521	0.322	0	0	DCUN1D3
0	0.942593	0.614	0.365	0	0	SPIRE1
0	0.941953	0.67	0.381	0	0	PITPNM2
0	0.938881	0.397	0.205	0	0	RSC1A1-1
0	0.938575	0.895	0.629	0	0	CLIP1
0	0.93795	0.595	0.355	0	0	TET3
0	0.936096	0.417	0.218	0	0	STX11
0	0.930564	0.646	0.426	0	0	NOS2
0	0.929314	0.462	0.252	0	0	RUNDC3B
0	0.927876	0.922	0.644	0	0	NAALADL2
0	0.92419	0.639	0.404	0	0	LURAP1L
0	0.923077	0.804	0.486	0	0	SPATA13
0	0.921902	0.766	0.49	0	0	ELOVL5
0	0.921141	0.599	0.356	0	0	LRP5
0	0.918824	0.705	0.451	0	0	MYO10
0	0.914778	0.791	0.498	0	0	TIAM2
0	0.91405	0.511	0.296	0	0	LOC106506801
0	0.912998	0.765	0.503	0	0	RAPGEF6
0	0.904543	0.74	0.478	0	0	YAP1
0	0.904146	0.614	0.368	0	0	PTPN4
0	0.90198	0.937	0.714	0	0	KMT2C
0	0.900731	0.645	0.438	0	0	FECH
0	0.898944	0.812	0.559	0	0	ARHGAP10
0	0.892384	0.81	0.596	0	0	INSIG1
0	0.890116	0.862	0.605	0	0	IFRD1
0	0.887509	0.518	0.307	0	0	DTNA
0	0.887052	0.595	0.371	0	0	REPS1
0	0.883313	0.85	0.569	0	0	GAB2
0	0.882934	0.617	0.378	0	0	MARK2
0	0.880274	0.602	0.391	0	0	HS2ST1
0	0.880056	0.657	0.39	0	0	LOC100524794
0	0.876805	0.511	0.315	0	0	TP63
0	0.875198	0.699	0.493	0	0	YPEL2
0	0.872762	0.655	0.422	0	0	EPS8
0	0.870759	0.656	0.435	0	0	SWAP70
0	0.869541	0.56	0.342	0	0	ARHGAP44
0	0.861908	0.483	0.3	0	0	STXBP3
0	0.861388	0.699	0.497	0	0	ADAM9
0	0.859793	0.594	0.35	0	0	STX3
0	0.856121	0.948	0.746	0	0	ATP8A1
0	0.85486	0.645	0.391	0	0	SLC9A9
0	0.853791	0.674	0.422	0	0	NHSL1
0	0.853727	0.909	0.592	0	0	ZFAND3
0	0.850998	0.876	0.628	0	0	EPAS1
0	0.850059	0.56	0.341	0	0	GAS7
0	0.849601	0.648	0.411	0	0	CDKL5
0	0.848402	0.671	0.418	0	0	ZNF407
0	0.847061	0.863	0.6	0	0	TTC7B
0	0.846866	0.858	0.561	0	0	IMMP2L
0	0.846331	0.663	0.439	0	0	PAK1
0	0.843795	0.831	0.611	0	0	PIP4K2A
0	0.842474	0.807	0.567	0	0	PUM1
0	0.842306	0.681	0.465	0	0	SEC24A
0	0.839227	0.797	0.538	0	0	USP32
0	0.838861	0.43	0.236	0	0	LOC110261090
0	0.838544	0.836	0.65	0	0	CTNNB1
0	0.836082	0.688	0.445	0	0	PRICKLE1
0	0.833975	0.594	0.381	0	0	RAB9A
0	0.833009	0.959	0.773	0	0	LRRFIP1
0	0.832515	0.85	0.558	0	0	UBAP2
0	0.831456	0.469	0.276	0	0	CYP19A2
0	0.826509	0.543	0.341	0	0	MAP7
0	0.825691	0.629	0.382	0	0	FAM49B
0	0.824951	0.722	0.51	0	0	45911
0	0.824327	0.618	0.433	0	0	SAT1
0	0.824073	0.758	0.53	0	0	CHMP4B
0	0.813285	0.67	0.426	0	0	KIF13B
0	0.812329	0.658	0.447	0	0	PSME4
0	0.810892	0.492	0.3	0	0	GRHL2
0	0.810581	0.916	0.724	0	0	BBX
0	0.809623	0.685	0.472	0	0	LOC102160336
0	0.804145	0.564	0.362	0	0	IGF2BP1
0	0.803653	0.816	0.557	0	0	ATP10B
0	0.800917	0.815	0.521	0	0	PSPC1
0	0.800249	0.483	0.262	0	0	TMEM117
0	0.7984	0.837	0.593	0	0	SHTN1
0	0.797308	0.693	0.467	0	0	MYO9B
0	0.7948	0.633	0.421	0	0	IKBKB
0	0.793086	0.479	0.282	0	0	LOC102157493
0	0.790252	0.656	0.449	0	0	CRYBG1
0	0.788653	0.608	0.404	0	0	POU2F1
0	0.788089	0.534	0.325	0	0	LOC100524098
0	0.785232	0.591	0.397	0	0	PIK3R1
0	0.78342	0.807	0.513	0	0	SAMD12
0	0.781888	0.878	0.647	0	0	AKAP13
0	0.779888	0.968	0.749	0	0	MAGI1
0	0.776777	0.724	0.496	0	0	SPPL3
0	0.774727	0.807	0.635	0	0	DSTN
0	0.770523	0.616	0.409	0	0	R3HDM2
0	0.770018	0.651	0.461	0	0	ACO1
0	0.769986	0.88	0.7	0	0	MYH9
0	0.769781	0.768	0.61	0	0	PTGES
0	0.769127	0.672	0.446	0	0	KIF16B
0	0.766977	0.583	0.39	0	0	KSR1
0	0.766422	0.775	0.526	0	0	TMEM135
0	0.764154	0.785	0.507	0	0	SIK3
0	0.763367	0.676	0.468	0	0	ZMYND8
0	0.759147	0.625	0.404	0	0	MBNL2
0	0.755646	0.602	0.39	0	0	MCC
0	0.753421	0.828	0.542	0	0	TMCC1
0	0.749188	0.763	0.53	0	0	DIAPH1
0	0.747936	0.701	0.485	0	0	ARHGAP21
0	0.747833	0.567	0.364	0	0	UST
0	0.747185	0.716	0.523	0	0	LUZP1
0	0.742033	0.585	0.39	0	0	SYTL2
0	0.739642	0.667	0.46	0	0	SPEN
0	0.73712	0.826	0.614	0	0	PPP1R12A
0	0.734025	0.828	0.651	0	0	USP9X
0	0.728058	0.908	0.6	0	0	PARD3
0	0.722208	0.611	0.413	0	0	BMPR1A
0	0.721017	0.709	0.492	0	0	MTMR3
0	0.714125	0.613	0.406	0	0	FGFR2
0	0.713442	0.828	0.598	0	0	GSK3B
0	0.710593	0.832	0.619	0	0	NFAT5
0	0.710301	0.622	0.421	0	0	ANKRD28
0	0.708943	0.748	0.553	0	0	PDK4
0	0.708155	0.708	0.514	0	0	AFDN
0	0.706326	0.699	0.496	0	0	AP2B1
0	0.704335	0.853	0.594	0	0	DIAPH2
0	0.703492	0.84	0.496	0	0	FLT1
0	0.696685	0.807	0.585	0	0	PAN3
0	0.6952	0.808	0.61	0	0	ESYT2
0	0.691371	0.737	0.572	0	0	PICALM
0	0.691063	0.825	0.573	0	0	WDR72
0	0.689998	0.824	0.622	0	0	CHD2
0	0.689848	0.749	0.54	0	0	BRD4
0	0.676411	0.686	0.474	0	0	BABAM2
0	0.669262	0.796	0.646	0	0	RAC1
0	0.668212	0.78	0.553	0	0	BCAS3
0	0.665617	0.707	0.477	0	0	LSS
0	0.665401	0.798	0.519	0	0	DOCK4
0	0.659076	0.678	0.453	0	0	LOC106506781
0	0.65682	0.802	0.565	0	0	PARD3B
0	0.654062	0.728	0.52	0	0	FBXW7
0	0.653775	0.616	0.377	0	0	SLCO2A1
0	0.650797	0.857	0.613	0	0	ARHGEF28
0	0.645148	0.705	0.479	0	0	DMD
0	0.637001	0.779	0.582	0	0	USP34
0	0.630057	0.845	0.573	0	0	LOC102163816
0	0.628409	0.827	0.618	0	0	TOP1
0	0.62348	0.912	0.7	0	0	FNDC3B
0	0.613931	0.808	0.548	0	0	WWOX
0	0.609011	0.825	0.66	0	0	EZR
0	0.599086	0.895	0.732	0	0	ABHD2
0	0.596888	0.869	0.622	0	0	TNIK
0	0.594811	0.73	0.525	0	0	RERE
0	0.588332	0.719	0.512	0	0	AGAP1
0	0.583059	0.744	0.533	0	0	EXOC6B
0	0.580022	0.736	0.511	0	0	DOCK9
0	0.57785	0.828	0.594	0	0	DLG1
0	0.571709	0.794	0.556	0	0	IGF2BP2
0	0.565272	0.817	0.566	0	0	LOC110258600
0	0.564951	0.762	0.52	0	0	DYRK1A
0	0.56489	0.876	0.7	0	0	PJA2
0	0.560998	0.807	0.59	0	0	SBF2
0	0.533383	0.862	0.633	0	0	MED13L
0	0.521887	0.781	0.542	0	0	OSBPL3
2.31139e-307	0.660579	0.719	0.509	5.29009e-303	0	RAD51B
3.09969e-307	0.631109	0.761	0.573	7.09427e-303	0	ITCH
2.45712e-306	0.838199	0.474	0.287	5.6236e-302	0	LOC100624467
4.24098e-305	0.6664	0.7	0.507	9.70634e-301	0	OSGIN1
5.22051e-304	0.583437	0.767	0.575	1.19482e-299	0	SETD5
7.68273e-299	0.845851	0.452	0.269	1.75835e-294	0	LOC110257267
1.08598e-298	0.637749	0.691	0.508	2.48549e-294	0	SNRNP70
5.69185e-296	0.604515	0.685	0.488	1.30269e-291	0	GAB1
1.95414e-295	1.18465	0.386	0.202	4.47243e-291	0	TAGLN
1.90161e-294	0.611199	0.684	0.486	4.35222e-290	0	DIP2B
9.18814e-293	0.643738	0.629	0.442	2.10289e-288	0	RSRC1
1.98552e-292	0.804609	0.539	0.361	4.54426e-288	0	LRRC8D
4.36673e-291	0.746733	0.742	0.579	9.99414e-287	0	KRT18
3.54468e-288	0.62998	0.662	0.466	8.11272e-284	0	WDR33
8.54009e-288	0.702889	0.724	0.55	1.95457e-283	0	EMP1
8.86681e-288	0.653405	0.662	0.466	2.02935e-283	0	VGLL4
9.28558e-288	0.855555	0.63	0.468	2.12519e-283	0	ATP6V1B2
5.15311e-287	0.505427	0.825	0.609	1.17939e-282	0	ARID1B
2.22756e-286	0.606558	0.747	0.572	5.09822e-282	0	GNB1
3.38195e-285	0.631844	0.662	0.464	7.74026e-281	0	HDAC9
1.91385e-283	0.624754	0.677	0.492	4.38023e-279	0	OGDH
1.93984e-283	0.747128	0.566	0.388	4.43971e-279	0	GNA13
8.64288e-283	0.648423	0.614	0.425	1.9781e-278	0	FTO
7.16305e-281	0.579092	0.702	0.507	1.63941e-276	0	NUMB
6.27649e-280	0.675284	0.627	0.451	1.4365e-275	0	CELF1
8.62415e-280	0.746881	0.592	0.423	1.97381e-275	0	OCLN
5.20127e-278	0.548823	0.76	0.584	1.19042e-273	0	RAB7A
2.26455e-277	0.722118	0.532	0.349	5.18287e-273	0	CPNE8
6.88496e-277	0.719419	0.524	0.339	1.57576e-272	0	MKL1
2.00618e-276	0.829611	0.362	0.193	4.59155e-272	0	TMEM120B
2.27121e-276	0.698621	0.705	0.542	5.19813e-272	0	EDEM1
5.41667e-275	0.638673	0.623	0.433	1.23971e-270	0	CSNK1G1
4.33765e-272	0.637859	0.63	0.446	9.92757e-268	0	VCL
1.73854e-271	0.648196	0.664	0.472	3.979e-267	0	ANKRD11
6.01451e-270	0.566026	0.651	0.451	1.37654e-265	0	SLC25A25
9.79262e-270	0.602096	0.674	0.493	2.24124e-265	0	VTI1A
1.25895e-269	0.526846	0.724	0.532	2.88137e-265	0	NF1
1.40713e-269	0.817685	0.402	0.232	3.22049e-265	0	LPCAT3
2.25567e-268	0.583634	0.675	0.495	5.16254e-264	0	TRPM7
6.7278e-268	0.544796	0.742	0.548	1.53979e-263	0	KANK1
1.8031e-266	0.719131	0.561	0.392	4.12674e-262	0	PLEKHM2
2.03112e-266	0.63613	0.651	0.479	4.64862e-262	0	STXBP5
6.83089e-266	0.575994	0.68	0.482	1.56339e-261	0	PATJ
1.75522e-265	0.700617	0.534	0.358	4.01717e-261	0	VPS37B
6.5999e-265	0.643886	0.627	0.442	1.51052e-260	0	GBF1
2.25975e-264	0.636306	0.668	0.512	5.1719e-260	0	ACTR3
4.56105e-264	0.688381	0.58	0.409	1.04389e-259	0	TRRAP
1.34528e-263	0.550728	0.693	0.501	3.07894e-259	0	TBC1D5
5.15123e-262	0.716539	0.472	0.296	1.17896e-257	0	LOC102160458
1.34971e-261	0.666143	0.596	0.411	3.08908e-257	0	SCNN1A
2.3407e-261	0.70091	0.619	0.451	5.35715e-257	0	BAZ1A
9.81336e-261	0.835935	0.37	0.204	2.24598e-256	0	PLCH1
2.63217e-259	0.556749	0.719	0.523	6.02425e-255	0	KDM6A
1.8557e-256	0.734489	0.497	0.329	4.24715e-252	0	PLEKHG3
2.76508e-254	0.559984	0.716	0.539	6.32843e-250	0	FMNL2
6.7937e-254	0.750066	0.576	0.402	1.55487e-249	0	TAF4B
5.12252e-253	0.592546	0.621	0.444	1.17239e-248	0	ZCCHC7
5.97876e-253	0.677597	0.524	0.356	1.36836e-248	0	FAM13A
1.51284e-252	0.788363	0.371	0.21	3.46243e-248	0	LOC102160535
1.2777e-248	0.881975	0.291	0.139	2.92427e-244	0	SYNE3
2.36981e-248	0.5786	0.688	0.528	5.42379e-244	0	ETF1
1.52186e-247	0.654082	0.556	0.385	3.48308e-243	0	DCAF5
1.11701e-246	0.667789	0.639	0.441	2.55649e-242	0	FMN1
1.36049e-246	1.08569	0.539	0.386	3.11376e-242	0	CPM
8.56601e-246	0.756113	0.436	0.264	1.9605e-241	0	NHS
6.40569e-243	0.552623	0.755	0.61	1.46607e-238	0	ACTN4
4.15585e-241	0.598497	0.665	0.487	9.51148e-237	0	UBE2R2
3.63056e-240	0.776891	0.382	0.222	8.30927e-236	0	CASP10
1.65298e-239	0.552084	0.761	0.591	3.78317e-235	0	RDH16
4.17076e-239	0.597708	0.599	0.433	9.54561e-235	0	FBXW11
2.25098e-238	0.609604	0.65	0.48	5.15181e-234	0	MAST4
5.2801e-237	0.565845	0.698	0.534	1.20846e-232	0	SPAG9
7.01111e-237	0.75658	0.442	0.263	1.60463e-232	0	HPSE2
7.48749e-236	0.605661	0.586	0.409	1.71366e-231	0	ABR
2.18006e-235	0.63487	0.659	0.501	4.9895e-231	0	TAOK3
4.00671e-235	0.560545	0.706	0.547	9.17016e-231	0	MAP4
1.61974e-234	0.650468	0.562	0.403	3.70709e-230	0	SARNP
3.3217e-233	0.629669	0.555	0.388	7.60239e-229	0	NCOR2
7.71377e-233	0.53058	0.589	0.405	1.76545e-228	0	PIP5K1B
3.37033e-232	0.61708	0.56	0.378	7.71367e-228	0	SLC22A23
1.12049e-231	0.741582	0.405	0.25	2.56447e-227	0	ARAP2
3.407e-231	0.556593	0.668	0.493	7.79761e-227	0	RBM6
5.34191e-231	0.69552	0.639	0.48	1.2226e-226	0	ANGPTL4
9.31431e-231	0.700036	0.48	0.316	2.13177e-226	0	MPRIP
1.38504e-230	0.528812	0.701	0.51	3.16995e-226	0	KANSL1
4.7771e-229	0.567755	0.628	0.438	1.09333e-224	0	GATAD2B
1.2056e-228	0.733427	0.44	0.285	2.75925e-224	0	CCDC9
1.61452e-228	0.605471	0.634	0.47	3.69516e-224	0	MAGT1
2.60346e-228	0.516186	0.861	0.719	5.95853e-224	0	LOC100522455
4.47832e-228	0.574884	0.638	0.475	1.02495e-223	0	TET2
8.65631e-228	0.731521	0.493	0.337	1.98117e-223	0	U2AF2
4.3349e-227	0.577206	0.605	0.444	9.92129e-223	0	KLF6
3.2118e-226	0.722682	0.543	0.381	7.35085e-222	0	LOC100624137
9.51657e-226	0.54069	0.638	0.455	2.17806e-221	0	EGFR
1.00674e-225	0.624667	0.55	0.389	2.30413e-221	0	LUC7L
7.0304e-225	0.694778	0.44	0.282	1.60905e-220	0	LOC106504490
4.61426e-224	0.548154	0.664	0.492	1.05607e-219	0	FAF1
2.49603e-222	0.550832	0.731	0.594	5.71266e-218	0	CLTC
4.43359e-222	0.676026	0.502	0.347	1.01472e-217	0	PPFIBP2
3.95239e-221	0.576345	0.764	0.615	9.04584e-217	0	SPAG16
3.6478e-220	0.793222	0.48	0.324	8.34873e-216	0	MORC3
1.57666e-219	0.772395	0.465	0.31	3.60851e-215	0	RAB11FIP1
5.64004e-219	0.794141	0.378	0.224	1.29084e-214	0	PDE1A
8.28313e-219	0.642552	0.628	0.487	1.89576e-214	0	AFTPH
2.87479e-218	0.573602	0.634	0.494	6.57953e-214	0	FAM91A1
2.88019e-218	0.62057	0.563	0.411	6.5919e-214	0	DENND4C
2.13269e-215	0.580446	0.656	0.516	4.88108e-211	0	WLS
5.73074e-213	0.62123	0.552	0.395	1.3116e-208	0	TLK2
1.19648e-211	0.522341	0.546	0.365	2.73839e-207	0	VAV3
3.41165e-211	0.592294	0.589	0.447	7.80825e-207	0	SNX13
5.75283e-210	0.584294	0.591	0.444	1.31665e-205	0	ATE1
1.03102e-209	0.595415	0.545	0.397	2.35969e-205	0	IRF6
3.22898e-207	0.749531	0.34	0.194	7.39016e-203	0	IFT43
4.6275e-207	0.633779	0.543	0.394	1.0591e-202	0	INPP5A
5.68146e-207	0.706514	0.432	0.283	1.30032e-202	0	ZSWIM4
8.64957e-205	0.642183	0.523	0.379	1.97963e-200	0	ARIH2
2.29755e-204	0.607949	0.53	0.379	5.2584e-200	0	MEMO1
4.61635e-203	0.594804	0.571	0.41	1.05654e-198	0	ELL
4.56955e-202	0.508472	0.609	0.439	1.04583e-197	0	FNIP1
1.2405e-201	0.680275	0.31	0.169	2.83913e-197	0	RELB
3.66414e-201	0.598916	0.493	0.339	8.38611e-197	0	SHB
6.61248e-201	0.584827	0.562	0.411	1.5134e-196	0	BTAF1
7.86403e-200	0.719194	0.28	0.149	1.79984e-195	0	ITM2C
8.55951e-199	0.535699	0.548	0.397	1.95901e-194	0	COG5
1.28379e-198	0.643646	0.463	0.32	2.93822e-194	0	RAF1
1.25774e-197	0.513039	0.606	0.439	2.87858e-193	0	NR6A1
2.7686e-196	0.547312	0.549	0.397	6.33649e-192	0	PPP1R9A
3.90197e-195	0.682017	0.355	0.212	8.93045e-191	0	MACC1
4.15246e-195	0.645576	0.487	0.346	9.50373e-191	0	ATP11C
1.37507e-194	0.776303	0.336	0.199	3.14712e-190	0	GPRC5C
3.99243e-192	0.527914	0.642	0.503	9.13746e-188	0	SLMAP
5.0788e-192	0.691678	0.499	0.358	1.16239e-187	0	INF2
1.32293e-191	0.675785	0.337	0.198	3.0278e-187	0	LOC102163076
1.5527e-191	0.584252	0.673	0.499	3.55366e-187	0	C9H11orf87
8.9751e-191	0.632724	0.48	0.337	2.05413e-186	0	C14H10orf76
1.00155e-190	0.768325	0.359	0.218	2.29225e-186	0	HK2
1.42771e-190	0.563574	0.51	0.366	3.26759e-186	0	PTPN3
1.84523e-190	0.566318	0.575	0.429	4.22318e-186	0	CHKA
1.87395e-190	0.740445	0.405	0.264	4.2889e-186	0	ZNHIT6
2.73684e-190	0.532982	0.648	0.498	6.2638e-186	0	SMURF2
3.32532e-190	0.805343	0.434	0.294	7.61067e-186	0	HIVEP1
3.52428e-190	0.694396	0.361	0.219	8.06601e-186	0	SFMBT1
4.55772e-190	0.697193	0.485	0.352	1.04312e-185	0	TLN1
1.31524e-189	0.602545	0.501	0.358	3.01018e-185	0	USP3
2.36902e-187	0.575876	0.531	0.394	5.42198e-183	0	CCNL1
2.69794e-185	0.636156	0.436	0.297	6.17477e-181	0	UMAD1
9.52598e-185	0.672723	0.351	0.215	2.18021e-180	0	LOC102159091
1.9553e-184	0.614932	0.555	0.41	4.47509e-180	0	RREB1
2.20527e-184	0.697423	0.359	0.225	5.04719e-180	0	LOC110260073
2.63588e-183	0.667739	0.449	0.312	6.03274e-179	0	RAPH1
4.19462e-181	0.524165	0.639	0.503	9.60022e-177	0	SPINT1
1.39153e-180	0.670342	0.271	0.145	3.1848e-176	0	PSTPIP2
2.13831e-180	0.601038	0.492	0.355	4.89395e-176	0	STIM2
3.37287e-179	0.610521	0.599	0.481	7.71948e-175	0	ALDOA
3.19449e-176	0.625528	0.467	0.336	7.31124e-172	0	PHF20L1
9.08249e-176	0.553428	0.547	0.407	2.07871e-171	0	OXSR1
1.3977e-175	0.703401	0.356	0.224	3.19891e-171	0	ITPK1
1.16323e-174	0.658403	0.45	0.303	2.66228e-170	0	HBEGF
3.11177e-173	0.550215	0.561	0.422	7.12191e-169	0	RSU1
3.41834e-173	0.537372	0.585	0.45	7.82356e-169	0	JADE3
3.51865e-173	0.59031	0.491	0.353	8.05314e-169	0	SLX4IP
8.63239e-173	0.584628	0.479	0.349	1.97569e-168	0	FAM76A
1.51312e-172	0.560159	0.775	0.648	3.46309e-168	0	NDRG1
3.56616e-172	0.602425	0.424	0.289	8.16188e-168	0	MCTP2
3.88299e-172	0.500478	0.608	0.473	8.88699e-168	0	PTPN12
4.71949e-171	0.558868	0.475	0.335	1.08015e-166	0	FAM193A
4.83417e-171	0.690896	0.454	0.325	1.1064e-166	0	STIM1
2.1793e-170	0.611246	0.752	0.645	4.98776e-166	0	ITGA6
1.66486e-169	0.617989	0.459	0.328	3.81037e-165	0	EIF4E
5.65755e-169	0.573743	0.587	0.461	1.29484e-164	0	DIRC2
5.27738e-168	0.50002	0.593	0.461	1.20783e-163	0	SUCO
1.60938e-167	0.647049	0.426	0.298	3.68339e-163	0	RIPK4
2.8983e-167	1.31386	0.337	0.207	6.63333e-163	0	PLAUR
2.39812e-166	0.652495	0.391	0.264	5.48859e-162	0	PEPD
1.37754e-165	0.579258	0.536	0.405	3.15277e-161	0	MTUS1
1.17156e-164	0.595766	0.499	0.366	2.68135e-160	0	RNF169
2.30982e-164	0.611772	0.39	0.256	5.2865e-160	0	HSD11B1
6.37589e-164	0.655415	0.351	0.222	1.45925e-159	0	SYT17
2.04571e-163	0.501398	0.63	0.461	4.68202e-159	0	CAMK1D
2.6611e-163	0.519065	0.563	0.435	6.09045e-159	0	DCAF6
2.03714e-162	0.675655	0.599	0.486	4.6624e-158	0	SERINC5
5.24679e-162	0.631115	0.415	0.29	1.20083e-157	0	PPP1R13L
3.28829e-160	0.525076	0.567	0.442	7.5259e-156	0	ATXN7
5.10875e-160	0.69053	0.44	0.313	1.16924e-155	0	ATP7A
1.57848e-159	0.642642	0.33	0.205	3.61266e-155	0	ELMSAN1
3.74604e-158	0.556357	0.518	0.394	8.57357e-154	0	EWSR1
6.16976e-158	0.561769	0.458	0.329	1.41207e-153	0	MNAT1
7.56275e-158	0.521754	0.54	0.419	1.73089e-153	0	NUP98
9.24365e-158	0.544925	0.499	0.366	2.11559e-153	0	WWP2
1.98131e-157	0.653309	0.407	0.282	4.53464e-153	0	CYB5B
9.29438e-157	0.597708	0.429	0.306	2.1272e-152	0	NFX1
1.45309e-156	0.599549	0.472	0.346	3.32568e-152	0	ESCO1
3.05305e-156	0.571885	0.494	0.37	6.98751e-152	0	GATAD2A
1.82609e-155	0.700584	0.342	0.219	4.17938e-151	0	UBTD2
1.74226e-154	0.584539	0.396	0.266	3.9875e-150	0	UGCG
1.01571e-153	0.741334	0.278	0.162	2.32467e-149	0	PTPRU
1.06721e-153	0.646161	0.484	0.361	2.44252e-149	0	NIPAL2
2.01946e-153	0.778779	0.563	0.448	4.62193e-149	0	RASSF3
7.10095e-153	0.524612	0.496	0.364	1.62519e-148	0	LOC102165633
1.04654e-152	0.555444	0.522	0.406	2.39522e-148	0	TPP2
1.05126e-152	0.525538	0.665	0.554	2.40603e-148	0	ANXA2
4.89801e-152	0.528477	0.447	0.316	1.12101e-147	0	HPCAL1
2.17068e-151	0.630006	0.266	0.148	4.96803e-147	0	DNER
4.17399e-151	0.639875	0.283	0.167	9.55302e-147	0	LOC110256390
5.64864e-151	0.704291	0.278	0.163	1.2928e-146	0	MAPK4
1.09535e-150	0.623468	0.303	0.186	2.50692e-146	0	LOC106509580
2.45889e-150	0.570217	0.477	0.353	5.62766e-146	0	ARL5B
3.181e-149	0.513037	0.44	0.307	7.28035e-145	0	RHOBTB2
4.86072e-149	0.623983	0.383	0.265	1.11247e-144	0	CXCL16
1.03614e-147	0.596737	0.431	0.304	2.37142e-143	0	FBXO34
4.33161e-147	0.523717	0.527	0.406	9.91376e-143	0	FAM189A2
2.18218e-146	0.836648	0.429	0.301	4.99435e-142	0	LOC100738003
6.16206e-146	0.518444	0.516	0.401	1.41031e-141	0	KIAA0368
3.71739e-145	0.625347	0.315	0.2	8.50799e-141	0	LOC110256118
8.0753e-145	0.605304	0.354	0.234	1.84819e-140	0	LOC110257493
2.52233e-144	0.645791	0.441	0.318	5.77285e-140	0	SAMD8
5.926e-144	0.660953	0.392	0.277	1.35628e-139	0	SPAG1
6.72348e-144	0.621059	0.384	0.26	1.5388e-139	0	DPF3
8.07653e-144	0.555874	0.678	0.561	1.84848e-139	0	PLAC1
2.31837e-143	0.50167	0.544	0.424	5.30606e-139	0	STAU2
1.02283e-142	0.559959	0.595	0.475	2.34095e-138	0	SLC2A12
2.86177e-142	0.759889	0.354	0.231	6.54974e-138	0	LOC106507125
3.41821e-142	0.543273	0.482	0.37	7.82326e-138	0	PPP4R3A
4.48181e-142	0.587063	0.257	0.147	1.02575e-137	0	OLFM3
5.44648e-142	0.627592	0.329	0.207	1.24654e-137	0	DENND4A
1.34175e-141	0.610834	0.284	0.173	3.07086e-137	0	CDK18
1.40875e-141	0.604603	0.395	0.275	3.22421e-137	0	RASGRP1
6.05284e-141	0.584297	0.413	0.298	1.38531e-136	0	CCNT1
1.69297e-140	0.529754	0.481	0.359	3.87471e-136	0	CAMSAP2
2.42304e-139	0.685926	0.372	0.252	5.54561e-135	0	NPSR1
3.35779e-139	0.611085	0.254	0.146	7.68498e-135	0	GRAP2
9.09519e-139	0.509513	0.542	0.424	2.08162e-134	0	RAPGEF2
2.5726e-137	0.583429	0.306	0.188	5.88791e-133	0	CCND1
2.80698e-137	0.530825	0.448	0.325	6.42434e-133	0	MAPK8
3.53676e-136	0.508325	0.47	0.352	8.09458e-132	0	CLEC16A
1.79432e-135	0.527764	0.443	0.327	4.10666e-131	0	RASA2
3.55083e-135	0.515516	0.49	0.376	8.12679e-131	0	KLHL5
1.73722e-134	0.528189	0.597	0.488	3.97598e-130	0	F3
6.43289e-134	0.612063	0.288	0.178	1.4723e-129	0	DAPP1
9.00104e-134	0.504345	0.847	0.779	2.06007e-129	0	CD9
6.95925e-133	0.546601	0.422	0.304	1.59276e-128	0	MAST2
6.98534e-133	0.585809	0.366	0.255	1.59874e-128	0	DTNBP1
2.2967e-132	0.651973	0.258	0.152	5.25645e-128	0	SLC7A1
5.50896e-132	0.53568	0.486	0.367	1.26084e-127	0	EPB41L4A
1.10785e-131	0.577866	0.394	0.282	2.53554e-127	0	BSPRY
2.04492e-131	0.618345	0.406	0.296	4.6802e-127	0	KDM3A
4.52609e-131	0.500643	0.413	0.3	1.03589e-126	0	TANK
9.63955e-131	0.606862	0.433	0.33	2.2062e-126	0	ABCB7
5.87862e-130	0.536351	0.407	0.29	1.34544e-125	0	FAM219A
7.84383e-130	0.642426	0.437	0.326	1.79522e-125	0	BIRC3
2.15512e-129	0.553912	0.431	0.322	4.93243e-125	0	RAVER2
1.13489e-128	0.682772	0.28	0.175	2.59741e-124	0	SLC2A10
1.06238e-127	0.545749	0.388	0.28	2.43147e-123	0	MUM1L1
1.40575e-127	0.620259	0.338	0.23	3.21733e-123	0	GGA2
2.25726e-126	0.548368	0.37	0.257	5.1662e-122	0	NAV2
1.21833e-125	0.578227	0.368	0.259	2.7884e-121	0	ELMO2
2.96964e-125	0.629402	0.272	0.165	6.79662e-121	0	NUAK2
1.52344e-124	0.789574	0.47	0.352	3.4867e-120	0	LOC106506243
1.66464e-124	0.616544	0.286	0.183	3.80987e-120	0	EFCAB8
4.27921e-124	0.594799	0.37	0.265	9.79383e-120	0	CHIC1
1.63458e-123	0.501227	0.513	0.401	3.74107e-119	0	UBE4B
1.91306e-123	0.593781	0.27	0.168	4.37842e-119	0	FAM196A
6.53824e-122	0.519242	0.449	0.343	1.49641e-117	0	MAP2K4
3.58718e-121	0.592154	0.464	0.36	8.20999e-117	0	TRIM24
5.3638e-121	0.566777	0.431	0.329	1.22761e-116	0	CRK
5.64036e-121	0.527467	0.49	0.383	1.29091e-116	0	ANXA5
3.68308e-120	0.573394	0.287	0.185	8.42947e-116	0	MAPKBP1
2.91272e-119	0.559922	0.311	0.206	6.66635e-115	0	RGS12
1.82108e-118	0.56195	0.27	0.168	4.16791e-114	0	KIAA1549
7.09312e-118	0.517169	0.395	0.288	1.6234e-113	0	RARG
6.70606e-116	0.544747	0.251	0.154	1.53482e-111	0	LOC102159278
1.3151e-115	0.532799	0.483	0.385	3.00986e-111	0	WASL
3.97705e-115	0.566954	0.43	0.327	9.10227e-111	0	TNFAIP8
4.168e-115	0.596044	0.437	0.329	9.53929e-111	0	EFNA5
6.03254e-112	0.519575	0.373	0.272	1.38067e-107	0	STX5
7.1834e-110	0.514721	0.416	0.313	1.64406e-105	0	NLK
6.85295e-106	0.568495	0.37	0.269	1.56843e-101	0	LASP1
1.03021e-104	0.563689	0.271	0.175	2.35785e-100	0	LOC110255505
2.35165e-104	0.519754	0.452	0.359	5.38221e-100	0	ZNRF2
3.23717e-104	0.608242	0.268	0.173	7.40891e-100	0	LOC110257515
3.43755e-103	0.504493	0.294	0.198	7.86753e-99	0	IKZF2
1.09526e-102	0.531544	0.254	0.161	2.50672e-98	0	CDRT1
5.19351e-102	0.531383	0.288	0.194	1.18864e-97	0	SYNJ2
5.4901e-102	0.581626	0.36	0.264	1.25652e-97	0	R3HCC1L
9.74862e-102	0.57269	0.335	0.238	2.23117e-97	0	LOC102165712
2.04633e-101	0.515444	0.393	0.296	4.68343e-97	0	BTRC
6.2141e-100	0.681737	0.328	0.237	1.42222e-95	0	TMEM243
5.07415e-99	0.530292	0.343	0.238	1.16132e-94	0	MYH10
1.17038e-98	0.522613	0.393	0.301	2.67865e-94	0	MPZL3
5.89492e-98	0.514134	0.424	0.333	1.34917e-93	0	PREP
1.14267e-96	0.519144	0.329	0.237	2.61522e-92	0	TNFSF4
7.54872e-96	0.506211	0.303	0.212	1.72767e-91	0	DGUOK
6.56371e-95	0.536943	0.37	0.282	1.50224e-90	0	CEP170B
2.07103e-94	0.522793	0.329	0.241	4.73996e-90	0	GRPEL1
9.37978e-94	0.525555	0.308	0.217	2.14675e-89	0	LOC102160169
1.44425e-90	0.512863	0.373	0.29	3.30546e-86	0	LLGL2
1.50765e-90	0.566767	0.291	0.206	3.45055e-86	0	NOL10
2.12713e-90	0.500055	0.289	0.202	4.86835e-86	0	LOC106509575
3.81554e-90	0.528679	0.44	0.356	8.73264e-86	0	RELL1
4.15207e-90	0.527146	0.387	0.302	9.50283e-86	0	FAM60A
1.88769e-89	0.515198	0.338	0.245	4.32035e-85	0	LOC110261185
1.82523e-88	0.531973	0.319	0.226	4.1774e-84	0	SRGAP1
6.19469e-88	0.515221	0.281	0.197	1.41778e-83	0	LOC106508180
3.82865e-86	0.550956	0.469	0.398	8.76263e-82	0	UBA1
8.48262e-85	0.508306	0.293	0.208	1.94142e-80	0	LOC110257570
5.86951e-84	0.505648	0.307	0.218	1.34335e-79	0	MOB3B
7.57212e-84	0.52874	0.269	0.186	1.73303e-79	0	LOC100737977
2.17864e-80	0.593891	0.339	0.261	4.98626e-76	0	G3BP2
1.33753e-79	0.511477	0.301	0.223	3.06122e-75	0	TJP3
9.21646e-77	0.51062	0.286	0.207	2.10937e-72	0	EID3
7.86936e-76	0.59727	0.266	0.188	1.80106e-71	0	TET1
2.59649e-73	0.512188	0.323	0.244	5.9426e-69	0	TUFT1
3.42366e-73	0.504444	0.336	0.26	7.83573e-69	0	LOC102157639
9.64658e-70	0.502857	0.291	0.215	2.20781e-65	0	LOC102161373
4.24727e-67	0.506387	0.254	0.183	9.72072e-63	0	MLX
1.21481e-58	0.541739	0.275	0.208	2.78035e-54	0	VTCN1
7.19649e-58	0.531142	0.269	0.202	1.64706e-53	0	GCLC
0	1.9035	0.81	0.311	0	1	C1QTNF4
0	1.82272	0.825	0.272	0	1	FOLR1
0	1.76279	0.735	0.262	0	1	LOC110260659
0	1.68738	0.843	0.251	0	1	MT-COX1
0	1.61235	0.896	0.64	0	1	RPS4X
0	1.59877	0.834	0.248	0	1	MT-COX2
0	1.58388	0.846	0.25	0	1	MT-COX3
0	1.55951	0.87	0.568	0	1	TACSTD2
0	1.54746	0.736	0.227	0	1	MT-ND2
0	1.53273	0.988	0.73	0	1	KEF22-r01
0	1.52474	0.79	0.479	0	1	RPL5
0	1.52274	0.959	0.743	0	1	EEF1A1
0	1.49909	0.791	0.497	0	1	RPL4
0	1.49839	0.678	0.216	0	1	MT-ND4
0	1.47614	0.825	0.25	0	1	MT-ATP6
0	1.46662	0.672	0.213	0	1	MT-ND1
0	1.46172	0.967	0.805	0	1	GM2A
0	1.45813	0.76	0.476	0	1	LOC110259471
0	1.45744	0.977	0.876	0	1	TPT1
0	1.45723	0.708	0.222	0	1	MT-CYTB
0	1.43717	0.752	0.47	0	1	RPSA
0	1.42583	0.626	0.205	0	1	MT-ND5
0	1.4232	0.868	0.647	0	1	RPS24
0	1.41489	0.899	0.634	0	1	CTBS
0	1.41437	0.55	0.187	0	1	MT-ND3
0	1.41418	0.765	0.475	0	1	RPS3A
0	1.40139	0.627	0.354	0	1	FASN
0	1.39548	0.925	0.698	0	1	CST6
0	1.39011	0.756	0.497	0	1	RPS18
0	1.36294	0.73	0.479	0	1	RPL21
0	1.35701	0.684	0.395	0	1	SLC25A3
0	1.35627	0.671	0.447	0	1	MAGED1
0	1.35522	0.772	0.509	0	1	RACK1
0	1.35438	0.685	0.424	0	1	RPS17
0	1.34486	0.998	0.988	0	1	GRN
0	1.33422	0.48	0.162	0	1	RPL18
0	1.33359	0.708	0.441	0	1	RPL17
0	1.32896	0.587	0.381	0	1	LOC100154105
0	1.3239	0.485	0.268	0	1	TMEM229A
0	1.31957	0.714	0.49	0	1	RPS27A
0	1.3186	0.651	0.408	0	1	EEF1B2
0	1.31555	0.998	0.96	0	1	HAVCR1
0	1.30101	0.499	0.289	0	1	CDKN1C
0	1.29892	0.777	0.548	0	1	RPL13A
0	1.29796	0.864	0.625	0	1	SLC25A6
0	1.29411	0.741	0.49	0	1	RPLP0
0	1.28848	0.524	0.298	0	1	LOC100624113
0	1.28397	0.992	0.971	0	1	LOC100522849
0	1.28191	0.801	0.609	0	1	EEF2
0	1.2789	0.982	0.922	0	1	CTSB
0	1.26358	0.865	0.717	0	1	RPS28
0	1.26071	0.77	0.561	0	1	SCD
0	1.26032	0.56	0.331	0	1	P4HB
0	1.26011	0.903	0.769	0	1	LOC100513450
0	1.25925	0.887	0.664	0	1	GLUL
0	1.25735	0.735	0.52	0	1	RPS19
0	1.25152	0.728	0.507	0	1	RPL14
0	1.25001	0.694	0.486	0	1	PGAM1
0	1.24613	0.685	0.458	0	1	RPS6
0	1.24419	0.693	0.489	0	1	RPL9
0	1.24244	0.589	0.38	0	1	CITED1
0	1.23022	0.687	0.489	0	1	NACA
0	1.22481	0.746	0.549	0	1	RPL6
0	1.21667	0.894	0.739	0	1	HEXA
0	1.19665	0.759	0.545	0	1	LOC102158335
0	1.18946	0.546	0.327	0	1	RPL13
0	1.18759	0.744	0.566	0	1	RPL37
0	1.18546	0.619	0.425	0	1	DNASE2
0	1.17833	0.877	0.702	0	1	LOC110259249
0	1.17367	0.912	0.738	0	1	SLC7A4
0	1.16309	0.662	0.454	0	1	PAG6
0	1.16019	0.818	0.635	0	1	TSPAN1
0	1.1522	0.757	0.594	0	1	RPL7
0	1.15193	0.969	0.849	0	1	AKR1B1
0	1.15161	0.773	0.592	0	1	RPS12
0	1.15141	0.949	0.865	0	1	HEXB
0	1.14188	0.663	0.482	0	1	RPL23A
0	1.13591	0.751	0.552	0	1	FTH1
0	1.12837	0.43	0.183	0	1	LOC110257911
0	1.1256	0.765	0.624	0	1	CA4
0	1.12297	0.693	0.553	0	1	RPL34
0	1.1186	0.671	0.492	0	1	RPS11
0	1.11585	0.726	0.53	0	1	PPAG3
0	1.11018	0.638	0.445	0	1	RPL8
0	1.10952	0.97	0.82	0	1	CTSZ
0	1.0949	0.71	0.578	0	1	PABPC1
0	1.09119	0.847	0.709	0	1	RPS8
0	1.08984	0.863	0.722	0	1	ENPP5
0	1.07404	0.705	0.537	0	1	RPL7A
0	1.06613	0.978	0.924	0	1	BPI
0	1.06587	0.811	0.691	0	1	RPS20
0	1.0645	0.754	0.571	0	1	PLBD1
0	1.05952	0.845	0.676	0	1	FTL
0	1.04895	0.852	0.711	0	1	PTMA
0	1.0463	0.673	0.514	0	1	GBA
0	1.03678	0.691	0.548	0	1	RPS10
0	1.03631	0.768	0.629	0	1	HSPA5
0	1.03182	0.999	0.994	0	1	PLET1
0	0.989115	0.762	0.624	0	1	LAMP1
0	0.987158	0.875	0.764	0	1	LOC100620442
0	0.983413	0.789	0.687	0	1	HSP90B1
0	0.965025	0.906	0.835	0	1	TM4SF1
0	0.957266	0.949	0.913	0	1	KEF22-r02
0	0.947159	0.854	0.786	0	1	RPLP1
0	0.945877	0.822	0.723	0	1	CD63
0	0.934281	0.851	0.755	0	1	SLC2A3
0	0.80759	0.919	0.843	0	1	LOC100737419
0	0.805846	0.873	0.846	0	1	LOC100523945
0	0.772101	0.868	0.801	0	1	TMSB10
0	0.715575	0.944	0.878	0	1	IGF2
0	0.508016	0.895	0.638	0	1	CTSD
1.53026e-303	0.963961	0.725	0.602	3.50231e-299	1	RPL27A
2.82268e-300	1.07212	0.675	0.544	6.46026e-296	1	RPS16
6.64749e-297	1.30155	0.568	0.388	1.52141e-292	1	LOC100523770
5.09885e-294	1.0018	0.688	0.556	1.16697e-289	1	CAPN6
2.86577e-289	0.997856	0.705	0.597	6.55889e-285	1	CANX
7.94973e-286	1.10649	0.599	0.421	1.81945e-281	1	RPL15
3.5956e-284	1.07021	0.641	0.485	8.22926e-280	1	RPS3
9.39194e-277	1.03412	0.663	0.512	2.14953e-272	1	LOC110259250
2.62513e-276	1.11548	0.625	0.459	6.00814e-272	1	RPLP2
5.7186e-274	0.973126	0.365	0.152	1.30882e-269	1	MT-ATP8
2.00007e-271	0.941161	0.757	0.628	4.57755e-267	1	PTGS2
4.53829e-262	0.901842	0.731	0.61	1.03868e-257	1	HMGCS1
3.7929e-257	1.10491	0.615	0.467	8.68081e-253	1	RPL38
6.01926e-257	0.994633	0.694	0.599	1.37763e-252	1	RPS7
8.78726e-252	0.936274	0.672	0.55	2.01114e-247	1	CALR
2.56846e-250	1.02379	0.63	0.501	5.87844e-246	1	ENTPD8
2.66687e-250	0.859118	0.734	0.661	6.10367e-246	1	ACTG1
8.86784e-250	0.805857	0.708	0.598	2.02958e-245	1	GNS
7.07953e-247	1.04327	0.621	0.485	1.62029e-242	1	RPL32
6.35775e-240	1.01221	0.659	0.552	1.4551e-235	1	HSP90AB1
4.30825e-232	1.01035	0.626	0.506	9.8603e-228	1	RPL31
3.84091e-227	0.927841	0.66	0.565	8.79069e-223	1	CLDN7
4.68769e-221	1.02844	0.611	0.495	1.07287e-216	1	RPL26
6.72748e-220	1.00348	0.593	0.458	1.53972e-215	1	RPL19
5.12466e-213	0.622504	0.669	0.549	1.17288e-208	1	CTSA
2.80077e-211	1.06761	0.538	0.396	6.41012e-207	1	RPS29
8.55554e-205	0.986148	0.552	0.408	1.95811e-200	1	BSG
4.78226e-203	0.949415	0.617	0.516	1.09452e-198	1	RPS9
1.31783e-202	1.05823	0.544	0.407	3.01612e-198	1	RPL10A
2.07677e-201	1.03912	0.551	0.417	4.7531e-197	1	TMED9
1.0873e-196	1.01103	0.563	0.443	2.4885e-192	1	RPS15A
1.66926e-196	0.982007	0.553	0.418	3.82043e-192	1	RPL36
1.0021e-195	0.894276	0.672	0.608	2.2935e-191	1	RPL11
2.27283e-195	1.04191	0.535	0.406	5.20183e-191	1	EEF1G
6.05338e-195	0.944207	0.592	0.479	1.38544e-190	1	RPL18A
1.43279e-192	0.921233	0.582	0.461	3.27924e-188	1	RPS2
4.77951e-192	0.841839	0.642	0.551	1.09389e-187	1	UBC
2.43551e-189	0.890798	0.656	0.582	5.57415e-185	1	HSP90AA1
2.787e-183	1.01927	0.559	0.453	6.3786e-179	1	RPS25
4.16324e-180	0.715582	0.714	0.648	9.52841e-176	1	GAPDH
7.11816e-179	0.65604	0.801	0.741	1.62913e-174	1	LOC100522455
9.62848e-179	0.876147	0.625	0.536	2.20367e-174	1	RPL23
4.05331e-177	1.15161	0.487	0.361	9.27681e-173	1	RTL5
5.55973e-173	0.702519	0.824	0.844	1.27246e-168	1	MGP
2.82868e-170	0.923471	0.308	0.151	6.47399e-166	1	LOC110261793
8.38202e-168	0.60613	0.719	0.683	1.91839e-163	1	SCPEP1
5.84455e-167	0.89146	0.533	0.405	1.33764e-162	1	LOC100524786
2.93504e-166	0.764365	0.737	0.71	6.71742e-162	1	RRBP1
2.77636e-164	0.854142	0.259	0.116	6.35425e-160	1	MT-ND4L
1.64575e-162	0.957916	0.565	0.472	3.76662e-158	1	RPL37A
2.3484e-160	0.967109	0.486	0.355	5.37477e-156	1	ATP6AP1
2.14241e-158	0.958426	0.563	0.473	4.90332e-154	1	RPL35A
7.93703e-158	0.660121	0.737	0.727	1.81655e-153	1	ZC3H10
1.03199e-156	0.954188	0.555	0.465	2.36191e-152	1	RPL22
1.15128e-156	1.07205	0.344	0.203	2.63495e-152	1	CCNG1
1.80475e-153	0.672451	0.728	0.672	4.13054e-149	1	HERPUD1
3.83882e-150	0.925962	0.559	0.464	8.7859e-146	1	RPS26
1.02209e-146	0.903333	0.493	0.369	2.33925e-142	1	LOC100524130
1.49082e-145	0.820297	0.638	0.579	3.41204e-141	1	MFSD12
2.27237e-144	0.89621	0.562	0.481	5.20078e-140	1	RPL35
1.28335e-143	1.10896	0.466	0.356	2.93721e-139	1	BORCS7
3.20026e-141	1.09997	0.4	0.278	7.32444e-137	1	SPG20
5.9573e-140	0.902302	0.527	0.439	1.36345e-135	1	RPS5
8.03184e-139	0.785582	0.613	0.564	1.83825e-134	1	RPL10
1.19343e-133	0.82488	0.561	0.49	2.73141e-129	1	RPL29
7.74503e-131	0.83691	0.545	0.464	1.77261e-126	1	CYP51
5.69972e-128	0.771887	0.592	0.536	1.30449e-123	1	RPS14
3.6245e-127	0.797842	0.26	0.137	8.29538e-123	1	LOC106506349
1.79316e-126	0.816315	0.584	0.535	4.10401e-122	1	LAPTM4A
5.63011e-124	0.971486	0.518	0.443	1.28856e-119	1	MTURN
3.3874e-123	1.07095	0.376	0.263	7.75274e-119	1	LDOC1
2.30805e-120	0.869222	0.524	0.445	5.28243e-116	1	RPL24
3.4987e-117	0.857409	0.299	0.177	8.00748e-113	1	LOC100625510
6.65694e-114	0.862922	0.268	0.152	1.52357e-109	1	LOC102159828
8.37476e-113	0.610709	0.702	0.714	1.91673e-108	1	RNASE1
1.82734e-112	0.909448	0.462	0.366	4.18224e-108	1	MCOLN2
5.82344e-112	0.557619	0.729	0.744	1.33281e-107	1	TMBIM6
9.58455e-108	0.783243	0.556	0.509	2.19361e-103	1	RPS15
2.17661e-106	0.82522	0.496	0.424	4.9816e-102	1	RPL28
4.12895e-106	0.747079	0.573	0.518	9.44994e-102	1	LOC110258364
5.65402e-106	0.920723	0.453	0.365	1.29404e-101	1	CCPG1
9.23616e-106	0.781501	0.532	0.475	2.11388e-101	1	NEU1
4.52338e-105	0.726904	0.658	0.641	1.03527e-100	1	PTPRF
8.64803e-105	0.617978	0.69	0.653	1.97928e-100	1	BEX4
2.82691e-104	0.775048	0.568	0.53	6.46996e-100	1	SCARB2
2.98978e-104	0.859313	0.469	0.39	6.8427e-100	1	RPL3
1.88461e-101	0.868311	0.462	0.378	4.3133e-97	1	PDIA4
4.07078e-101	0.823402	0.287	0.177	9.3168e-97	1	COL19A1
5.40268e-101	0.853561	0.474	0.399	1.23651e-96	1	GOT1
6.68574e-100	0.903267	0.449	0.368	1.53017e-95	1	RPL12
6.685e-99	0.90023	0.452	0.369	1.53e-94	1	RPS21
9.23268e-98	0.912203	0.426	0.34	2.11308e-93	1	RPL27
5.01963e-96	0.931073	0.369	0.27	1.14884e-91	1	MSX2
7.58251e-96	0.684797	0.568	0.511	1.73541e-91	1	MSMO1
2.12743e-95	0.905041	0.384	0.287	4.86905e-91	1	TUBA1B
7.90552e-95	0.847603	0.485	0.419	1.80934e-90	1	RPS23
1.1896e-94	0.924377	0.387	0.297	2.72263e-90	1	TRPV6
2.37878e-93	0.830566	0.486	0.426	5.4443e-89	1	SSR2
3.60637e-93	0.703785	0.531	0.473	8.25391e-89	1	SPINT2
3.43571e-91	0.862542	0.349	0.253	7.86331e-87	1	MARCKSL1
1.1163e-90	0.929216	0.372	0.282	2.55489e-86	1	SLC25A5
7.5282e-89	0.592536	0.626	0.602	1.72298e-84	1	CYP11A1
1.82544e-88	0.775415	0.507	0.456	4.17788e-84	1	TMEM59
1.13772e-87	0.692259	0.467	0.383	2.6039e-83	1	STAR
3.34025e-87	0.925564	0.337	0.243	7.64484e-83	1	MARCKS
7.52876e-85	0.941806	0.406	0.336	1.72311e-80	1	PROM2
8.63402e-84	0.799202	0.517	0.485	1.97607e-79	1	FAU
1.56433e-83	0.570962	0.687	0.66	3.58028e-79	1	TGM2
2.29949e-83	0.883684	0.404	0.328	5.26283e-79	1	MEP1B
4.4185e-82	0.807664	0.465	0.406	1.01126e-77	1	RPL30
3.74153e-81	0.845333	0.37	0.283	8.56323e-77	1	MANF
5.30887e-78	0.699577	0.609	0.629	1.21504e-73	1	SON
1.80122e-77	1.02713	0.332	0.25	4.12246e-73	1	FUT9
1.83533e-76	0.686547	0.542	0.501	4.20051e-72	1	FOXO4
3.43661e-76	0.845827	0.399	0.327	7.86537e-72	1	CHCHD2
4.435e-75	0.886323	0.381	0.305	1.01504e-70	1	ID2
1.1437e-73	0.805409	0.466	0.408	2.61759e-69	1	PLBD2
1.4813e-73	0.615884	0.616	0.606	3.39024e-69	1	SQSTM1
1.30626e-72	0.562707	0.678	0.694	2.98964e-68	1	DDB1
7.61727e-72	0.785365	0.475	0.425	1.74336e-67	1	CALM1
2.12172e-71	0.782528	0.456	0.411	4.85597e-67	1	GALM
1.37988e-70	0.75134	0.475	0.441	3.15813e-66	1	CKB
9.67975e-69	0.819725	0.291	0.208	2.2154e-64	1	EIF3F
1.16354e-68	0.774818	0.441	0.387	2.663e-64	1	LMAN2
8.26818e-68	0.861543	0.396	0.338	1.89234e-63	1	PLXNB2
1.47253e-67	0.802551	0.401	0.339	3.37019e-63	1	RPS13
3.82753e-67	0.510698	0.651	0.621	8.76007e-63	1	NRK
8.6605e-67	0.696092	0.522	0.498	1.98213e-62	1	RPS27
8.38818e-65	0.88921	0.372	0.305	1.9198e-60	1	FAXDC2
1.09652e-63	0.853956	0.401	0.346	2.5096e-59	1	NPM1
2.94536e-62	0.675763	0.513	0.493	6.74105e-58	1	DBI
1.51592e-61	0.612739	0.569	0.549	3.46949e-57	1	DHCR24
1.92375e-61	0.794291	0.39	0.333	4.40288e-57	1	RPL36A
8.82723e-61	0.837323	0.404	0.348	2.02029e-56	1	SERBP1
1.77929e-60	0.523048	0.613	0.604	4.07226e-56	1	TMPRSS2
2.83793e-60	0.707222	0.28	0.199	6.49516e-56	1	LOC100524479
9.60702e-60	0.830749	0.379	0.323	2.19876e-55	1	HINT1
2.6616e-57	0.597695	0.468	0.416	6.0916e-53	1	PEG10
6.67065e-57	0.573638	0.278	0.198	1.52671e-52	1	CTNNA3
2.49624e-54	0.660473	0.499	0.485	5.71314e-50	1	LOC100624067
1.03925e-53	0.730858	0.437	0.4	2.37854e-49	1	VAMP8
2.98009e-52	0.65927	0.452	0.423	6.82052e-48	1	ATP6V0C
8.71729e-52	0.784365	0.288	0.217	1.99513e-47	1	CYCS
1.15971e-51	0.654411	0.491	0.459	2.65423e-47	1	SLC13A4
1.20069e-50	0.602657	0.563	0.583	2.74801e-46	1	HSPA8
2.51912e-49	0.554482	0.592	0.622	5.76551e-45	1	EGR1
3.77537e-49	0.753968	0.4	0.359	8.64068e-45	1	FDX1
4.11763e-49	0.734728	0.464	0.438	9.42401e-45	1	NUCB2
[truncated: 7,100 more rows]

## Sheet: guinea_pig_cluster_marker
p_val	avg_log2FC	pct.1	pct.2	p_val_adj	cluster	gene
[truncated: 20,479 more rows]
