# Supplementary material for: Cross-species insights into placental evolution and diseases at the single-cell resolution
Source: Nat Commun. 2026 May 9;17:6259. doi: 10.1038/s41467-026-72652-w (PMC13377192; doi:10.1038/s41467-026-72652-w)
Supplement: Supplementary file 7 — Supplementary Data 4 [file 41467_2026_72652_MOESM7_ESM.xlsx]

## Sheet: cow_Time_clustering_all
	Gene_Clusters
RCAN1	1
ITSN1	1
TIAM1	2
ROBO1	3
GBE1	1
PROS1	3
PHLDB2	1
TMPRSS7	1
CASR	3
HACD2	1
TFRC	2
LOC100847122	2
IGF2BP2	3
ATP11B	2
GNB4	1
PLD1	1
TNIK	1
PRKCI	1
PPM1L	1
MME	2
ARHGEF26	1
MBNL1	3
PLS1	1
RASA2	1
PIK3CB	1
SLCO2A1	1
ATP2C1	2
B3GALT5	1
SLC37A1	1
PDXK	1
DYRK1A	2
COLQ	2
LOC101907852	1
PLCL2	1
GULP1	1
MAP3K20	3
ITGA6	1
LRP2	1
FIGN	2
GCA	2
RBMS1	2
PLA2R1	1
KIF5C	1
CCNT2	2
NCKAP5	1
MYO1B	4
NABP1	2
PLCL1	1
NBEAL1	4
RAPH1	1
PARD3B	1
TNS1	1
TRIP12	1
DIS3L2	2
EPB41	2
YTHDF2	2
RCC1	2
PHACTR4	3
STX12	2
LDLRAP1	2
LUZP1	1
USP48	3
LOC104971388	2
RCSD1	2
PBX1	3
UAP1	1
CREB3L4	2
HSD3B1	1
MAN1A2	3
PTGFRN	4
LOC101901998	1
LOC509911	1
MOV10	1
CTTNBP2NL	4
NTNG1	1
ADGRL2	1
PTGFR	1
PTGER3	1
CACHD1	2
FGGY	3
FYB2	1
FAF1	3
MAST2	3
TESK2	2
SCMH1	2
DGKD	1
LRRFIP1	1
CDK14	1
CYP51A1	2
ANKIB1	4
ASNS	3
ISPD	1
CDCA7L	2
ABCB1	1
GNAI1	1
LAMB1	1
MET	1
ANLN	1
CHN2	3
JAZF1	1
OSBPL3	4
TNS3	1
CPED1	3
SND1	3
AHCYL2	1
LOC101903427	2
CPA5	3
LOC107131356	4
AKR1B1	1
CALD1	1
SLC13A4	1
ATP6V0A4	1
TRPV6	1
AGAP3	2
MNX1	2
NUDT4	1
TMCC3	1
NCKAP1L	2
TMEM106C	1
SLC38A1	3
MDM2	2
RAP1B	1
GNS	1
SLC16A7	1
CFAP54	1
NT5DC3	1
CHST11	3
C5H12orf75	1
NUAK1	2
RFX4	1
FGD4	1
KIAA1551	1
FAR2	1
ITPR2	4
RASSF8	4
BCAT1	1
SOX5	1
SLCO1C1	1
PLEKHA5	1
PIK3C2G	3
EPS8	1
PLBD1	1
HEBP1	1
STYK1	1
B4GALNT3	1
CECR2	3
MICAL3	1
GTPBP1	4
PMM1	3
PACSIN2	4
PRR5	1
TBC1D22A	1
ANXA5	2
CAMK2D	1
ENPEP	3
SGMS2	3
ARHGEF38	2
PDLIM5	3
CCSER1	3
ABCG2	1
LOC100138737	2
APBB2	3
TEC	4
ADGRL3	1
SHROOM3	4
BMP2K	3
HPSE	2
ARHGAP24	1
MSX1	1
SH3BP2	2
SLC27A1	1
SLC44A2	2
ACSL6	2
SNX24	1
DMXL1	1
LOC104969151	2
IL17B	2
SLC26A2	1
HMGXB3	3
SLC36A2	1
BERV-K1	4
LOC100294726	1
PWWP2A	1
WWC1	2
RASA1	1
EFNA5	1
ARHGEF12	1
PALLD	2
SH3RF1	1
NEK1	3
MOB3B	1
BNC2	1
TTC39B	1
JAK2	2
KANK1	3
TJP2	4
ANXA1	1
GCNT1	1
GNA14	1
STX17	2
DOCK5	2
EPHX2	4
FAM219A	2
DNAI1	2
DAPK1	4
CDC14B	3
WNK2	3
FAM120A	3
ABCA1	1
PTPN3	2
UGCG	1
SLC17A5	3
BCKDHB	2
C9H6orf58	1
LOC104969531	4
CD24	4
PREP	3
MAP3K5	1
NHSL1	2
REPS1	3
PLAGL1	1
LOC112448071	4
MTHFD1L	1
SLC22A2	3
EPB41L4A	1
BHMT2	2
GLCE	1
RIPK3	1
SPRED1	1
SNX22	2
DAPK2	2
TLN2	1
ANXA2	4
GNB5	2
TMOD3	3
CYP19A1	1
SAMD4A	1
SYNE2	3
MPP5	4
ZFP36L1	1
ACTN1	2
PLEKHD1	1
SMOC1	1
PCNX1	3
SIPA1L1	1
NPC2	1
FOXN3	1
TTC7B	1
INPP4A	1
IL1R1	1
SLC9A2	1
LOXL3	1
SLC4A5	1
LTBP1	1
PRKD3	3
HNRNPLL	1
GALM	1
SLC8A1	1
KCNG3	3
TCF7L1	2
GFPT1	1
AAK1	3
ANXA4	2
DTNB	2
DENND1A	1
AK1	2
FNBP1	2
RGCC	1
TSC22D1	2
RB1	4
FRY	1
FLT1	2
PAN3	3
SPATA13	1
TNFRSF19	1
IL17D	2
TBC1D4	1
LMO7	1
MYCBP2	1
NDFIP2	1
FARP1	1
DOCK9	3
PCCA	3
EFNB2	1
MCF2L	2
KIF16B	3
GATA3	3
PARD3	2
PIP4K2A	2
KIAA1217	1
CACNB2	2
LOC104973767	1
RALGAPA2	2
ACSS1	1
DIP2C	4
SMOX	1
ITCH	2
EPB41L1	2
NDRG3	2
STK4	2
LOC404103	1
B4GALT5	1
NFATC2	2
LOC104973964	1
TSNARE1	2
PTK2	2
KHDRBS3	3
ST3GAL1	2
NDRG1	1
NCOA2	2
STAU2	4
PKIA	1
OXR1	2
STK3	2
TP53INP1	2
PDGFD	2
MAML2	1
LOC112441605	1
FDX1	1
C15H11orf34	1
CADM1	1
THY1	3
RRAS2	2
TEAD1	3
SWAP70	1
DENND5A	4
PPFIBP2	1
RRM1	2
FCHSD2	2
PGM2L1	2
GDPD5	4
ABTB2	1
CD44	1
PTPRJ	1
STX3	2
ATP2B4	1
MARK1	3
ITPKB	4
RGS7	3
VPS13D	2
LOC112441853	2
RALGPS2	2
CEP350	3
C16H1orf21	1
IVNS1ABP	3
PTGS2	1
LPGAT1	3
CD46	1
LOC112441870	1
NEK7	4
LOC107133269	2
LOC104974558	2
FHDC1	1
SH3D19	1
SMAD1	1
GAB1	1
RNF150	1
HSPA4L	2
INTU	2
RAPGEF2	2
SCARB1	2
NCOR2	3
CLIP1	1
P2RX4	3
TAOK3	1
FBXO21	1
LOC100848596	2
TRAFD1	1
SSH1	2
PI4KA	1
GLG1	1
FA2H	1
WDR59	1
CDYL2	1
PLCG2	1
FTO	1
PLEKHG4	2
NFATC3	1
SNTB2	1
NFAT5	4
CEACAM19	1
MED25	1
MYH14	3
LOC508098	1
PEG3	1
LOC789803	1
MSI2	2
BCAS3	1
APPBP2	3
RFFL	3
NOS2	1
TAOK1	3
MYO1C	1
ATP2A3	2
POLR2A	3
FBXL20	4
WIPF2	1
KRT19	1
ACLY	3
ARHGAP27	2
LOC112442691	2
LOC100336469	2
LOC112442693	2
LOC101903434	2
GCGR	1
UNC13D	3
LOC101907523	1
ABCA9	1
PRKCA	1
HELZ	3
RANBP17	2
STK10	1
UBTD2	3
ERGIC1	1
FAM169A	1
ARHGEF28	2
MAST4	1
ERBIN	3
ELOVL7	1
LOC112442997	2
ARL15	1
ITGA2	2
SELENOP	1
FYB1	2
SLC1A3	1
ANKH	4
CTNND2	1
ANKRD33B	4
IGF1R	3
AKAP13	1
MFGE8	2
ABHD2	4
CRTC3	2
PDE8A	3
BCL2A1	2
CEMIP	1
TJP1	1
TBC1D2B	3
CYP11A1	1
STXBP6	4
RIN3	1
TRAF3	2
TRIM71	1
GLB1	1
MLH1	1
GOLGA4	3
CTDSPL	1
ABHD5	1
RAD18	3
LOC101907920	2
MITF	1
MAGI1	1
APPL1	1
IL17RD	1
CACNA2D3	3
ELP6	1
SLC6A11	3
MGLL	1
ANKS1A	1
PPARD	3
CLIC5	3
C23H6orf141	2
LOC780995	2
PRP4	2
LOC100296918	2
PRP8	4
LOC100298767	2
LOC100336278	2
PRP14	2
ELOVL2	1
TFAP2A	3
LOC617396	2
SOCS6	1
DTNA	1
TAF4B	4
TTC39C	3
GREB1L	1
YES1	1
CIDEA	3
SETBP1	2
MAPK4	3
LUC7L	2
TEDC2	2
TVP23A	4
SNX29	2
CPPED1	1
ABCC1	2
XYLT1	2
MLXIPL	1
CUX1	3
SMURF1	1
LOC104975911	4
TRRAP	3
TNRC18	1
FAM20C	2
SGMS1	3
TNKS2	4
SORBS1	1
TLL2	2
ABCC2	1
SHTN1	3
FGFR2	4
PLEKHA1	1
DOCK1	1
INPP5A	1
LOC112444603	1
LOC112444653	1
STOX2	1
MTUS1	1
DLC1	1
TEX15	1
ADGRA2	2
TACC1	2
ADAM9	1
DKK4	2
SH2D4A	2
UBE2E2	1
LGALS8	2
RHOBTB1	2
ARID5B	1
RTKN2	1
SLC25A16	2
SRGN	3
TSPAN15	2
SLC29A3	1
LOC107131944	1
CDH23	1
MCU	2
LOC104971021	2
TMEM72	4
SLC36A4	3
SSLP1	1
ARHGAP32	2
ST14	1
MS4A8	1
PAG10	2
PAG2	1
PAG18	2
PAG7	2
PAG15	2
PAG4	2
PAG14	2
PAG20	2
PAG21	2
MGC157408	2
MGC157405	2
PAG9	3
PAG3	2
PAG8	1
AHNAK	1
PC	1
TBC1D10C	2
CHKA	1
PHLDA2	1
CDKN1C	1
SMARCA1	1
STK26	3
FAM122B	3
FMR1	3
DIAPH2.1	1
ZMAT1	1
MORF4L2	3
AMOT	1
RPS6KA6	1
NEXMIF	3
RTL5	1
FOXO4	1
JADE3	1
PPP1R3F	1
PAGE4	1
CLCN5	1
CASK	1
USP9X	1
SRPX	2
CDKL5	1
RBBP7	1
S100G	2
ASB11	1
WWC3	1
TBL1X	1
TOM1L2	3
RAB4A	2
KIAA0895	1
DUSP6	1
RC3H1	3
ARAF	1
UBE3A	3
NCALD	2
VDAC3	2
STXBP4	3
ROS1	4
GRK5	1
CDC42BPA	3
RAVER2	4
PCSK7	3
KHK	4
LOC104969864	2
SVOPL	1
GCNT4	1
GLDN	1
DENND4C	3
FMNL1	4
SLC30A4	2
TMEM120A	2
FXYD6	4
FAM83B	2
MICU1	3
SMAD4	3
CYFIP2	2
GALNT7	1
LRRK1	1
ALAD	1
RBPJ	3
B3GNT6	3
VPS13B	3
SPTAN1	1
KIF13B	1
PKD2L1	3
PTPRF	1
CLN3	1
RIC8B	1
LOC100190915	2
ABTB1	3
LOC112441772	2
LOC112443026	2
S100A14	1
B4GALT1	1
LIPH	2
GSE1	3
PDCD1	4
ATP1B3	1
ABCD3	1
MCC	4
SSPN	2
RALB	3
TUBB6	2
MPPED2	1
CLASP1	3
DNAH14	1
ELK1	1
MCPH1	3
QPRT	1
FNIP1	2
BHLHE40	2
TYRO3	1
ANKRD22	2
PARN	3
SECTM1	2
FGD5	4
RHOT1	4
DBNDD1	4
SLC9A9	2
PTPRT	4
CGN	1
VOPP1	1
LOC100294723	2
GPR39	1
ARHGAP28	1
DMGDH	2
GSTT1	1
ZNF652	1
SLC40A1	1
MYBL1	1
AGO1	1
DCAF5	4
PPARGC1B	1
STARD5	1
RORA	1
CALCRL	1
OSBP2	2
ELL2	2
MEF2A	3
TANC1	3
EIF5B	4
ANXA8L1	1
WNT5B	1
TSPAN13	4
LOC112447397	4
45546	4
PDE1B	4
GPCPD1	2
NAV2	2
TRPC4AP	2
45544	2
SPTBN1	4
ERN1	3
EPHA7	1
HECW1	4
PCMTD1	1
ATP10A	1
ACSL1	1
ATP1A1	2
NFE2L2	3
KMT2C	3
VASP	1
IMMP2L	3
PRKN	3
ZNF395	1
CCAR2	2
ZC3HAV1	1
FAM234B	1
BTBD7	2
CYB5R3	1
B3GALNT2	4
KATNBL1	2
RCC2	4
SALL4	1
PLEKHA6.1	1
PDZD2	1
KAZN	1
LOC112446804	1
ATF6	3
ATP12A	1
TSC22D3	2
CDC42EP4	2
GLIPR1	1
B4GALT6	1
PDE4DIP	1
AOX1	1
YWHAG	2
NEDD9	1
B3GNT5	4
ZDHHC20	2
KLHL15	3
LOC101906559	2
SMAD6	1
SAT1	4
CD9	1
TFCP2L1	1
GADD45G	4
TMEM117	2
WDFY2	3
ATL2	3
VPS13C	3
STEAP4	1
MACF1	2
DSTN	1
CTNS	1
GADD45A	2
LOC112444681	2
COL4A1	1
TNR	4
CAST	1
AP3B1	3
LIMK2	1
CTSD	1
SYNDIG1L	1
CSF1R	4
LRBA	3
CASP6	4
COLEC10	2
UBASH3B	3
SOX6	1
PLEKHA6	1
RASSF6	2
PRDM6	2
OGA	2
LRIG2	3
WT1	1
TRABD2B	1
TXNDC12	4
TRIB3	4
C7H5orf30	4
EML5	3
PGGT1B	3
MKL2	3
NECTIN2	1
LOC100848991	4
C18H16orf74	3
GRAMD2B	1
SIPA1L3	3
ARL13B	3
CTNNBIP1	3
ITGB4	1
IER5L	2
MLEC	2
DAO	2
LIMD2	2
LOC100849046	2
DISP1	3
EPB41L3	3
CRLF3	4
CALR	2
DHRS11	2
JOSD1	2
LOC100300151	2
WASHC5	1
SETD3	3
SIK2	1
KSR1	2
RNF43	3
GFOD2	2
GRHL1	1
WBP1L	1
CREB3L2	3
SLC35F2	1
TAF5L	3
PGS1	1
SECTM1A	4
LOC112441665	4
HPD	4
NR6A1	3
PUM3	3
ZMYM4	3
PRPF39	3
LOC404061	1
TDRP	1
ENPP6	1
SH3BGRL2	2
JUN	1
ARFGEF2	3
TSC1	1
SNX10	1
NUMB	3
SRSF11	3
LOC104970537	2
PRDM2	3
BAIAP2	2
KAT2B	3
HNRNPC	2
ERMP1	3
CREG1	2
HUNK	1
SLC6A4	3
ZC2HC1A	1
NWD2	2
LMTK2	4
RAB7B	1
NPC1	1
KMT5A	2
DLG1	2
MUC19	1
UMAD1	3
EPM2AIP1	3
STON2	3
SPIRE1	2
SLC34A3	1
RN18S1	2
SPTLC3	3
SERPINB6	2
TACSTD2	1
ERC1	2
DOCK6	1
THEM4	1
LOC104969238	3
SVOP	4
STK24	2
PDE7A	3
RHOBTB3	4
ARHGAP22	2
RNF24	1
CRYBG1	4
TSPAN7	1
DANCR	2
ADGRF1	2
ST3GAL4	3
ZDHHC13	3
PPP1R13B	2
MAP3K8	1
CCNA1	3
ACSL3	4
SPAG1	1
ABHD3	4
LOC112444622	3
PRRC2C	3
LOC100196897	1
ARHGAP12	3
DGKA	1
TPCN1	2
PREB	4
GAB2	1
GFOD1	1
NINL	1
NDST2	2
KIF26A	1
PPM1K	4
ZNF697	1
CD101	2
NUCB2	2
PRPSAP1	1
STT3B	3
SCD	3
CABLES1	1
MAPK9	2
CTIF	1
HSP90B1	3
DNAJB6	3
EML1	2
SMAP2	2
CYP2D14	1
CFAP161	2
LOC783396	2
LOC101903925	1
RABGAP1L	3
LOC503858	1
CMTR1	2
MGARP	4
PRC1	4
SOD2	4
FCHO2	3
ANXA3	1
NECTIN4	1
FBLN7	1
FABP5	1
LOC787057	1
ELOVL6	4
GRAMD1B	3
DENND2D	2
HHAT	3
GABARAPL1	1
UTP3	4
VEGFA	4
LOC528815	1
ARHGEF3	1
ITGB5	1
ABHD6	1
LOC112444897	1
KRT8	1
TBCA	3
LOC100847951	3
DDX5	3
USP47	3
ZFHX3	2
TMEM268	4
LOC107133289	2
NKTR	3
GCM1	2
TRIP11	3
TFCP2	4
ARPC1B	2
HNRNPH1	3
CEP112	1
GRHL2	3
NOX1	1
MBNL3	3
CHRNA1	2
NASP	4
YAF2	3
GAS2	2
DPY19L3	2
CARMIL1	1
CREB5	1
MFN1	1
RIMS2	3
PPP3CA	3
ZNF655	4
SLC9A7	4
IL6R	1
MB21D2	3
RALGAPA1	2
TSPAN33	1
SUN1	2
PATJ	2
INPP5K	1
ATP6V0D2	1
LARGE2	1
RALGAPB	2
EVL	3
CSNK1G3	4
WDR44	1
LCLAT1	3
STPG2	1
ATXN10	3
SS18	3
SPECC1L	1
LOC100848642	2
CCNF	2
F3	1
ZNF292	3
PCSK6	4
HOXB8	2
MCMDC2	4
ADAMTS9	2
PHTF2	1
LOC104976804	2
LPP	2
NT5C3A	2
OCLN	1
PIK3CA	3
LOC112443502	2
DOCK7	3
PKIG	2
LOC112448253	1
MTMR2	3
CSRP1	1
S1PR1	4
RPGRIP1	2
RCOR2	3
MKX	1
ST3GAL6	2
INF2	1
PRSS23	4
BCAM	1
UTRN	1
ESF1	3
C6H4orf19	2
MKNK2	4
SCPEP1	1
TMEM94	1
PROM1	1
NOL4L	1
RHBDL2	4
MYO9A	2
ELMO2	3
ZFP57	1
SCML4	2
NEB	1
AFAP1L2	1
RAB15	1
ARRDC2	1
LOC112443869	1
PLS3	1
ATP8A1	1
PPL	1
GALNT18	2
MGMT	3
LITAF	4
EPS15L1	3
TGM2	1
TTC28	4
TRANK1	3
MYLIP	1
KLHL8	3
NHEJ1	1
PLEKHH1	1
IPPK	3
SGCE	1
DISC1	4
OMA1	3
LOC112444776	1
RTP5	4
PGRMC2	2
ADHFE1	1
GTF2I	3
FBXO32.1	1
KDM4B	1
KBTBD6	1
NXN	4
FAT1	3
CCNO	4
SRGAP1	3
QSOX1	2
CLK1	3
STK40	1
KCNQ1	1
DENND1B	4
PTGES	1
PRP-VII	2
FBXO42	3
PAXBP1	3
KIF1B	3
WSB1	2
CAPN2	2
PAG12	1
IKZF2	1
LOC112449531	2
ARMC4	1
SUCO	3
SIDT2	1
LOC112444535	2
VPS37B	1
KCNH5	4
DLGAP5	2
CFLAR	2
RTL8C.1	1
ADCY9	1
RBM47	2
MACC1	1
TRPM4	1
STRN	3
RND3	1
CTSK	1
SLC16A10	2
CPLANE1	3
CHCHD5	2
NCOA3	2
CASC4	2
KDM4C	2
SLC7A8	4
UCP2	4
TBPL1	3
BBOX1	2
TEX10	3
CITED1	1
ABHD12	4
PTPN12	2
APP	4
LOC784007	4
CCM2	3
MPRIP	3
LOC104976281	4
MAP3K1	3
SHB	3
LANCL3	4
GOLIM4	1
NDEL1	3
LOC112447824	1
SLC45A2	1
LOC101903685	1
USP30	2
TRIM6	4
SLC19A3	1
IL34	4
CLCN2	3
ARFGAP3	2
QKI	3
ANTXR2	2
SHROOM2	2
BCNT2	3
LOC107131840	2
TOR1AIP2	3
LOC101904769	1
SDC4	1
TYK2	4
PTBP2	3
ATP6V0A1	2
IFRD1	3
MX1	1
LOC112442736	2
FAAH	1
ARPC2	3
PRKCE	3
BMP7	1
RNF130	2
NAA15	2
BICRAL	3
GFPT2	1
RCL1	2
RAB43	2
ADGRG2	1
DCAF6	3
MSN	1
MMAA	4
PUM1	3
PHOSPHO1	4
NIPAL3	4
KIAA0930	1
WDFY3	2
ZNF385D	4
SPATA21	4
BZW1	1
LOC104972026	2
MAGED1	3
DEPDC5	3
ODR4	3
LOC100848114	1
MICAL1	2
EEPD1	1
NFYC	3
MGAT3	2
SAMD4B	1
MGA	3
MYSM1	2
HIVEP1	3
NXPE2	2
PKP1	4
TUFT1	2
SRPK2	3
OTUD7B	4
SERGEF	1
NCK1	2
GLT8D1	4
RNF146	4
TMEM63A	2
LOC101903717	2
TMC6	1
ZFP64	2
SWT1	2
KCTD3	3
NAB1	1
RASAL2	2
SEC62	3
MFAP3L	2
LOC107131338	2
DCTN1	3
PLEKHF2	3
PHC2	1
PRUNE2	3
RAB12	3
COMT	1
TMEM68	3
LOC104971940	2
SLC38A9	2
PCYT1B	1
CCDC6	2
TMEM259	3
LOC100299242	1
VWA8	3
RREB1	3
C28H1orf131	3
ATP13A3	2
TMEM144	4
CD151	4
TMEM86A	1
CGNL1	3
ATP6V0E1	3
FAM208B	3
PHC3	3
GATA2	3
SH2D3C	4
RCOR3	3
PLA2G15	1
HTRA4	1
CYR61	1
SERTAD2	3
TLR5	1
MAP4	3
ASXL2	2
HSPG2	4
MACROD1	2
MAP3K2	3
REST	3
RAB7A	2
GALK1	1
CREBRF	2
COL23A1	2
TDRD3	2
SEMA6A	4
CLIP2	2
PEX14	2
TPK1	3
LOC783673	2
C8H9orf72	1
GNA15	1
NFATC1	1
JAG1	1
STXBP5	2
CELSR1	1
RTTN	1
U2SURP	3
STARD9	2
IPCEF1	1
EPS8L2	1
LOC101908051	4
LARP1	2
EYA3	2
EDEM3	3
LIMA1	1
IL33	1
CCNI	1
TADA2A	3
OSBPL9	2
CDK8	2
FAM117B	4
CDC42BPG	1
BRF1	1
SREK1	3
DHRS3	1
ARNT	3
LOC100335268	4
RAB11FIP4	1
CDC42BPB	3
A4GALT	4
FADS3	1
BEST3	1
BEND7	1
KIAA1468	2
SIK3	3
NAP1L1	2
GPD1L	4
LRCH3	2
NRAP	2
RSRC1	2
PPP1CC	3
LDB1	1
TAGLN2	1
PAK3	3
ASAH1	1
MAN1B1	3
PRR14L	3
NAALADL2	2
DLD	3
SLC38A2	3
TOP1	2
DOCK4	1
ABL2	3
SORD	1
VPS53	3
ZNF282	1
ZBTB24	2
FAXC	2
SLC5A6	4
KAT8	3
TMEM97	2
SLC1A4	3
PISD	1
IGF2R	4
ZFP3	1
FLVCR2	1
PIP5K1B	1
LOC104974750	3
ABCC6	1
UBAC2	3
AMMECR1	3
UBA6	3
MED12	3
PON2	2
TJP3	4
RAC3	2
PFKP	4
USP27X	1
NAPEPLD	4
MYO5B	4
LOC784572	1
CCDC91	3
ATP2C2	3
CTPS1	3
C3H1orf210	2
CDK2	1
MED13	3
SMG7	2
SESN2	1
MYO10	3
USP54	3
CCBE1	1
PPIF	1
SH2B3	4
NAP1L4	3
ADAMDEC1	1
ASXL1	3
CRK	2
OGDH	3
SIKE1	4
FADS2	1
ACOT7	2
IFRD2	3
LOC101905141	4
AFAP1	3
GAS7	4
OTUD5	2
LOC101908214	2
RABGAP1L.1	2
LOC112445193	3
CTSL	1
RAP1A	2
RAB24	1
GGACT	1
UNC80	1
FKBP15	3
FLVCR1	3
FTH1	2
PDE6D	2
SLC6A14	3
TIMP3	1
TBC1D24	2
PEPD	1
SLC39A2	4
DNASE2	3
ADD3	4
TEX2	3
VDR	1
NTAN1	1
EPB41L5	2
NAPB	1
TERF2	3
NLGN3	1
TMBIM4	3
HERPUD2	2
DUSP1	1
LOC112445127	1
LOC112446363	2
ZSWIM4	1
VSNL1	1
SLC2A1	4
DOCK8	2
GPX4	3
ARHGEF16	1
CLASRP	3
SMC6	3
CAT	1
MAPKBP1	2
AUH	3
RBBP6	3
PTPN1	3
VSTM5	1
GYG2	1
H3F3A	4
CBFB	3
BLVRA	2
PLEKHB2	3
ECPAS	2
FRAT2	2
SLC6A6	2
PAG11	1
LPCAT1	1
HS6ST1	4
SPON1	4
HSF5	3
BCL9	1
IDH1	1
RNF145	4
LRRC8D	3
SNX2	3
CTTN	1
PTPRA	3
SEMA3F	3
MYLK3	1
ARHGEF5	2
CYP2S1	1
GDPD1	1
TSC22D2	3
SH3RF2	1
CCDC126	4
ARSE	4
EAF2	1
PTPRM	3
CDCA7	1
EIF4B	2
SC5D	2
USP53	3
SLC41A2	2
AKAP6	2
WNT7A	1
HIP1R	4
PLEKHA8	3
TANC2	3
RASGRP1	1
TRAF5	1
LOC101904768	1
TFDP1	3
FURIN	4
NSMCE2	3
HID1	1
CLN8	2
LOC512672	4
LOC112445025	4
LOC107132175	3
SLC35E3	2
TSPAN14	4
LOC107131367	4
LOC100139075	1
LOC614287	3
FMNL2	2
REEP3	3
S100A2	1
TGFB1	4
SIRT2	1
RBM33	3
ATXN2	3
ENTPD4	2
SPTSSA	2
PKD2	1
LYN	1
PLD3	1
GABBR1	1
TCIRG1	1
FAM49B	2
KLHL24	4
POU2F1	3
TXNRD1	4
B4GALNT2	2
MGRN1	3
MAP2K1	1
SLC25A28	3
OSBPL7	1
CEP120	3
SLC52A3	1
COL4A2	1
CAVIN4	4
FDXR	1
ALPL	2
GSK3B	2
SNX8	2
SLC16A1	1
USP20	1
FAM3C	3
PPP2R3A	1
GALNT12	1
SUSD6	4
NFE2L3	3
KLHL32	1
DLGAP2	2
ARAP1	1
HBP1	2
MICALL1	1
HNRNPD	3
ARL4D	4
CTNNB1	2
KMT2A	3
GGH	2
RASEF	1
GNAQ	3
NHS	1
PKM	2
AGMAT	4
AKR1D1	1
PIP5K1A	2
ZBTB38	1
PRRT4	3
ADCK5	3
TNFAIP6	1
LRP4	1
PGAM1	3
RTL8C	1
HOOK1	3
TMEM50B	2
UVRAG	3
POC1B	3
FBXL2	1
SLC43A1	2
ETV3	2
IPO9	3
TAX1BP1	3
RAB18	3
AGAP1	3
AFF4	2
MPZL2	1
AASDHPPT	3
XRN1	3
S100A11	1
LOC787397	1
SNX30	4
LNPEP	1
LOC107132417	2
SYT9	1
FNDC3B	3
UBE2Q2	2
ANKRD44	2
LOC101905776	2
ARHGEF37	1
SLC23A1	1
USP22	2
TRIP6	1
METRNL	4
TMEM116	3
LOC112447473	1
ARMC10	3
CD47	3
ZNF148	3
LOC104971390	2
SLC29A2	1
VCPIP1	1
ARHGEF12.1	2
MPP1	1
MPZL3	2
FAM208A	3
LOC112449039	1
AGPAT5	4
WLS	1
RNF183	3
MYORG	2
CLDN4	1
MAPKAPK5	3
PLCH1	3
SLC10A1	1
STX7	4
SERF2	4
ZMYND8	2
ERRFI1	4
PDE6A	1
TMEM123	3
TRIM24	2
TGM1	1
LOC107131651	4
PNPLA2	1
SLC25A40	2
LAMP2	3
SPAG17	1
SRP9	2
SLC20A1	2
ITGAX	1
LOC112443176	4
FBXO11	2
SERPING1	1
ME3	4
KIDINS220	2
SHISA5	1
IRF3	3
ITGA3	4
TAT	1
JAG2	1
ERGIC2	3
SLC45A4	1
RFLNB	1
GTDC1	3
LOC112444332	1
45358	2
WNT4	1
CPQ	2
GIGYF2	3
NECTIN3	4
LOC100848574	1
TMEM41B	3
PRSS8	1
RNF169	3
SOX13	1
EIF2AK2	1
CMTM4	4
INTS6	3
EMSY	3
OSGIN1	1
RMDN2	3
SCAP	3
SGPP1	2
AGO3	3
LOC101905672	4
LOC100847782	3
LOC112444848	4
LOC782061	2
DAB2	1
VGLL4	2
SLC15A1	1
REEP5	2
LOC112442737	2
CSE1L	3
KIAA1671	3
SMCO4	1
LAPTM4B	3
CTPS2	2
UBE4B	2
SRSF5	2
FAM241A	1
DDX17	2
SSBP2	3
SLAIN2	3
FAM234A	2
ASB12	4
GPT2	2
LOC100848492	1
KLHDC3	3
ANO9	1
FKBP11	2
LOC101904840	4
GIT2	3
ADGRA3	3
UIMC1	3
NID2	4
SYNJ2	3
SLC15A4	1
SIRPA	1
ANKRD31	3
HOXB9	2
TRIM55	1
SERPINB5	1
45542	2
GJB3	1
LOC786474	4
PPP1R36	1
SLC2A5	1
GALNT4	1
NPEPPS	2
RAPGEF1	3
FAM196A	1
CDON	1
CLDN8	1
WDSUB1	3
LGALS9	4
RAB10	3
PLEKHM3	3
ENOSF1	1
LOC112446686	1
DNAJC3	2
C18H16orf87	3
STK38L	3
AMOTL2	1
TSPAN1	3
ESR2	1
FANCC	3
GALNT10	1
STPG1	1
SEMA4B	4
KIF11	2
CDYL	3
SNX16	3
C8G	1
SLC22A23	2
POLR3A	3
WASF2	2
RAB9A	2
CREM	4
ABHD4	1
OVOL2	1
AMD1	2
SAV1	4
SHMT2	2
PBX4	1
PRKCG	1
EIF4G2	2
PDZK1	1
LOC112448468	1
CFAP70	1
TMEM254	1
ZMAT3	2
LOC101903097	4
STX1A	1
TUSC3	2
SAFB	3
CDK7	3
RAI14	1
RHPN2	2
CYB5A	3
IWS1	3
ZFYVE1	3
CDK18	2
ZAR1L	2
RIMKLA	4
HERC4	2
PHYKPL	2
PTTG1IP	1
OAT	4
KIF13A	3
PPM1B	2
COL4A5	1
LOC104970008	1
CAMKMT	3
ELOVL5	3
HIPK3	3
SHROOM1	1
LRIF1	3
ABLIM1	3
ECHDC1	3
APOL3.1	4
DHTKD1	3
LOC508879	1
SPINT2	2
LOC525947	1
LEPROT	4
CD226	1
ZNF438	4
SMYD3	3
SLC9C1	1
LOC101902037	3
LOC101903992	2
CD2AP	2
CASP9	1
ACER2	1
ARL14EPL	1
RBM26	3
AXIN1	3
EPHA2	4
LENG8	2
BMPR1A	3
PBRM1	2
NUMA1	2
CTBP2	1
CCDC125	1
PKDCC	2
FSCN1	1
ATG4A	1
TRAF7	3
NIT2	1
UBAP2L	3
LOC617302	1
TPM3	2
OPTN	1
PAK4	1
CAMSAP3	3
SPRED2	3
CRISPLD2	2
MAVS	3
IRF2	4
DNMT3A	1
CLTB	4
LOC112445194	3
PARVA	2
AVL9	3
IRF6	1
GOLPH3	2
ALAS1	1
L3MBTL3	1
LOC112442396	4
NF1	3
MMD	3
MXI1	1
RNF122	1
MVP	1
FAM167A	1
ACVR2A	3
NRG1	1
USP15	2
LOC112447378	1
WHRN	4
FBLN2	3
GPATCH8	3
TRPC1	1
GPR183	1
FOXK2	4
ESYT1	2
CARM1	2
IQCB1	3
LOC112444918	4
C1GALT1	2
NDE1	2
SDE2	2
SLC44A1	2
LOC518495	4
SCAF8	3
LOC101904050	1
BZW2	3
INPP5B	1
ZBTB34	2
PCED1B	3
JMJD1C	3
CAMSAP1	2
RAB11FIP5	2
INSR	2
LOC101902994	2
SNX6	2
USP33	3
DAPP1	1
LOC100335608	2
CSNK1A1	3
SH3D21	1
HIPK1	3
UBE2Q1	2
LOC100848895	2
SERPINC1	1
FLNA	1
LOC112448392	2
CTSA	1
SNAP23	4
LOC112442009	2
LOC101903976	1
MAML3	3
RBM39	3
PODXL2	1
FAM117A	4
SOWAHC	4
SCARB2	1
ESYT2	2
SETX	3
IL18R1	1
CNTLN	2
UAP1L1	1
TRPM6	1
SNRNP70	3
DNASE1	3
MIER2	3
FBXL3	1
ARHGAP21	2
ARL6IP1	2
LOC112443431	1
SUSD4	3
PGPEP1	1
USP4	2
MDM4	2
CCDC120	1
SLC35G1	2
ATP5F1E	2
FOS	1
RBPMS	1
RNF14	4
OTULIN	2
PITPNC1	3
ZBTB4	1
PIK3R1	3
LOC112444314	4
PGLS	1
AKAP8L	3
ID2	1
EPC2	3
LOC112442010	2
YWHAE	3
ACTR2	2
CMTM7	3
SCNN1A	1
ROBO2	2
SOS1	2
DNM2	3
VLDLR	1
SPSB1	1
RAB5B	3
PPM1H	3
FBXO17	1
CLDN7	3
ARMH3	3
HESX1	1
TLK2	3
HIBADH	3
CCDC158	1
RASGEF1B	1
SLC4A7	3
RSPRY1	2
ABHD16A	2
DUSP16	2
SLX4	3
STIM1	3
NECTIN1	3
AMACR	1
LRRC1	1
PRRC2B	3
BTAF1	3
LOC100847818	3
NAXD	3
UBAP2	3
PRKG1	1
SLC7A6	3
CMIP	3
SESTD1	4
RAP1GDS1	3
PIEZO1	1
WDPCP	4
HDAC8	1
GATAD2A	3
MPPE1	2
CYP2U1	3
IST1	2
LOC107131364	1
SUPT20H	2
SCLY	4
IFNAR1	1
LOC107132296	1
PAPSS1	3
ACIN1	3
ADARB1	1
GPC1	1
MAP1S	1
CTSB	2
SH3GLB1	3
HSPA8	2
OSBPL8	2
MBTD1	3
PLA2G7	1
MTPN	3
RNASET2	1
PRKAR2B	4
CFDP1	3
ARL13A	3
PPP2R5C	3
TBC1D10A	2
CDC42EP1	1
MTA3	2
ZNF512B	1
LOC783730	1
SOS2	3
RIPK4	1
DSC2	1
AHDC1	1
C2H2orf76	1
TPM1	2
CCDC30	2
LOC112443133	2
STX18	3
THOC2	2
CHD6	3
GRB10	4
CMTR2	4
MSH6	3
HNRNPDL	3
LOC100297676	4
DDX31	3
SIK1	1
HSF4	1
PPEF1	1
HECA	3
WDFY1	1
DYSF	4
AP2A2	3
RNF216	1
MTHFD1	3
WDR82	4
FRMD4B	4
LOC512464	1
RAB3IP	3
COQ3	2
TRAPPC10	3
PXYLP1	1
BRD4	3
IGSF9B	2
GIGYF1	3
UBE2F	3
EWSR1	3
EPB41L4B	2
LOC112448013	4
S100A16	1
GPAT4	3
PAWR	2
ZNF614	3
PLPPR1	2
NSFL1C	2
WASL	2
PHLDA1	2
PDIA4	3
ACVR2B	3
HES2	3
RCN1	2
CNN2	3
USP8	3
LOC100847917	1
WDR41	3
IL17RC	1
PTHLH	4
TMEM109	2
TBC1D23	2
STARD8	1
ATG5	3
KBTBD7	2
RMND5A	3
ARIH2	3
SNAPC3	3
CCDC167	2
LYPD6	1
IGFL1	4
WDR33	3
BCL2L2	3
ERP44	2
DPP4	1
SCAPER	3
NUPR1	1
[truncated: 9,204 more rows]

## Sheet: cow_Time_clustering_enrichGO
Cluster	group	ID	Description	GeneRatio	BgRatio	pvalue	p.adjust	qvalue	geneID	Count
1	1	GO:0046486	glycerolipid metabolic process	39/1408	193/15517	1.43133e-06	0.00142157	0.00124327	535588/504800/514865/616753/506348/513389/533229/615890/767913/287025/281869/615232/538291/506349/539889/514123/783833/286879/785379/537224/407225/526175/540520/535126/282309/517948/282308/616641/537654/505332/282271/526364/514554/508493/767822/513787/282081/615146/616909	39
1	1	GO:0007264	small GTPase mediated signal transduction	44/1408	231/15517	1.68463e-06	0.00142157	0.00124327	504288/515501/539902/530550/538835/503575/782247/523277/515328/618488/511433/537203/534227/508023/538419/514504/614857/512581/510879/509732/519037/615910/614507/510101/541114/327708/618568/533491/512872/506971/533125/512056/523745/785402/353300/513152/512924/781044/783333/510173/787248/507095/535900/100139161	44
1	1	GO:0032989	cellular component morphogenesis	42/1408	218/15517	2.12175e-06	0.00142157	0.00124327	617701/615922/538337/536011/615329/523661/614453/616742/100139818/525946/540439/538797/785433/521326/541098/100336873/520030/527829/533820/505964/617611/614724/407121/505580/507781/538730/100847846/532393/506660/788842/509732/785045/782382/616798/781625/282029/535644/785942/530018/539308/100139161/514902	42
1	1	GO:0061572	actin filament bundle organization	14/1408	39/15517	4.1202e-06	0.0020704	0.00181072	617493/530550/281660/538515/534850/507342/540637/535225/523498/616560/505687/112442617/615958/533531	14
1	1	GO:1902531	regulation of intracellular signal transduction	63/1408	395/15517	6.64814e-06	0.00267255	0.00233735	519937/513774/504288/613606/515501/539902/530550/782247/100299906/540418/523277/506974/515328/508387/281057/618488/511433/514962/539175/618412/515310/538419/514504/614857/512581/317696/510008/616869/514123/510879/540134/524806/618893/539974/515777/534150/539742/540106/541235/533491/512872/506754/541106/282467/404146/509863/528315/540718/616861/787248/519882/507095/535900/510427/768037/540944/6168…	63
1	1	GO:0051017	actin filament bundle assembly	13/1408	37/15517	1.19299e-05	0.00373707	0.00326834	617493/530550/281660/538515/534850/507342/540637/535225/523498/616560/505687/615958/533531	13
1	1	GO:0007169	transmembrane receptor protein tyrosine kinase signaling pathway	41/1408	226/15517	1.30147e-05	0.00373707	0.00326834	615436/527550/617701/615866/514962/614453/616742/100139818/100295331/525946/540439/538797/281160/317696/516133/512700/518114/618422/522921/280814/404185/514123/538598/112445031/534996/280855/504967/281361/532393/506660/540106/282308/529167/785924/507095/282375/513920/540388/509386/788224/507632	41
1	1	GO:0030036	actin cytoskeleton organization	53/1408	323/15517	1.57674e-05	0.00395271	0.00345694	533219/536607/518896/617493/535509/538514/518274/327662/530550/540026/281660/537314/518121/539332/613554/614661/615329/506939/511433/513267/616742/538515/534850/784913/504795/785433/281165/507342/538493/505886/540637/535225/513539/781865/523498/505964/281937/525975/407121/785045/522158/616560/505687/112442617/615958/519751/540108/527711/535900/533531/515834/514902/508040	53
1	1	GO:0098657	import into cell	46/1408	268/15517	1.76987e-05	0.00395271	0.00345694	327662/100126076/509427/281637/530703/532844/533796/100337204/511671/509221/514134/538660/615968/613999/510879/525908/100294726/100298064/101905194/280855/281311/516941/507781/787986/511251/535109/528099/538050/617017/526887/280922/533177/100139116/520311/327666/286845/533876/521454/282354/513787/535727/337925/282857/523538/614878/788224	46
1	1	GO:0006644	phospholipid metabolic process	38/1408	207/15517	2.02284e-05	0.0040659	0.00355593	514865/616753/533229/615890/767913/287025/281869/615232/538291/506349/539889/514123/783833/509394/526175/540520/535126/282309/517948/282308/616641/537654/505332/100337447/282271/526364/317710/100337091/514554/504545/100337214/767822/513787/505300/518699/282081/615146/616909	38
1	1	GO:0030029	actin filament-based process	54/1408	336/15517	2.39627e-05	0.00437863	0.00382944	533219/536607/518896/617493/535509/538514/518274/327662/530550/540026/281660/537314/518121/539332/613554/614661/615329/506939/511433/513267/616742/538515/534850/784913/504795/785433/281165/507342/538493/505886/540637/535225/513539/781865/523498/505964/281937/525975/407121/509732/785045/522158/616560/505687/112442617/615958/519751/540108/527711/535900/533531/515834/514902/508040	54
1	1	GO:0006650	glycerophospholipid metabolic process	30/1408	150/15517	2.78696e-05	0.00466816	0.00408266	514865/616753/533229/615890/767913/287025/281869/615232/538291/506349/539889/514123/783833/526175/540520/535126/282309/517948/282308/616641/537654/505332/282271/526364/514554/767822/513787/282081/615146/616909	30
1	1	GO:0007167	enzyme-linked receptor protein signaling pathway	53/1408	336/15517	4.76661e-05	0.00702236	0.00614157	281600/615436/530147/527550/617701/540595/615866/787318/514962/618412/614453/616742/100139818/100295331/525946/540439/538797/100139162/281160/317696/516133/512700/518114/618422/522921/280814/404185/530430/514123/538598/112443869/112445031/534996/280855/504967/281361/532393/506660/540106/282308/529167/785924/540488/511279/513902/507095/282375/513920/540388/509386/788224/507632/768226	53
1	1	GO:0046328	regulation of JNK cascade	10/1408	26/15517	5.00889e-05	0.00702236	0.00614157	618412/524806/618893/528315/540718/768037/540944/507234/533782/100337066	10
1	1	GO:0045576	mast cell activation	7/1408	13/15517	5.24056e-05	0.00702236	0.00614157	615496/507304/613999/100294726/100298064/101905194/505580	7
1	1	GO:0008610	lipid biosynthetic process	46/1408	281/15517	5.9493e-05	0.00722049	0.00631485	515338/537161/613658/513855/327662/515771/524460/514865/616753/338048/511960/540994/615756/614096/533229/516891/317696/613886/618814/353107/281824/281869/509394/785379/537224/615572/407225/615368/526175/540520/535126/282309/517948/282308/505332/514554/282019/282023/532489/513787/535727/282081/615146/281507/616909/514357	46
1	1	GO:0048858	cell projection morphogenesis	34/1408	187/15517	6.60838e-05	0.00722049	0.00631485	617701/538337/536011/523661/614453/616742/100139818/525946/540439/538797/521326/541098/100336873/520030/527829/533820/617611/507781/538730/100847846/532393/506660/788842/509732/782382/616798/781625/282029/535644/785942/530018/539308/100139161/514902	34
1	1	GO:0120039	plasma membrane bounded cell projection morphogenesis	34/1408	187/15517	6.60838e-05	0.00722049	0.00631485	617701/538337/536011/523661/614453/616742/100139818/525946/540439/538797/521326/541098/100336873/520030/527829/533820/617611/507781/538730/100847846/532393/506660/788842/509732/782382/616798/781625/282029/535644/785942/530018/539308/100139161/514902	34
1	1	GO:0007254	JNK cascade	11/1408	32/15517	7.07809e-05	0.00722049	0.00631485	618412/505427/524806/618893/528315/540718/768037/540944/507234/533782/100337066	11
1	1	GO:0022008	neurogenesis	61/1408	409/15517	7.18456e-05	0.00722049	0.00631485	536628/327662/508723/617701/100125777/538337/536011/100139581/523661/614453/616742/100139818/525946/540439/538797/507622/540175/517995/618422/538609/521326/541098/540417/539167/100336873/520030/281136/527829/533820/617611/614724/507781/538730/100847846/532393/506660/788842/519770/782382/616798/781625/282029/518659/535644/785942/530018/539308/100336535/511615/509726/100139161/100125320/514902/5386…	61
1	1	GO:0000902	cell morphogenesis	42/1408	252/15517	8.09184e-05	0.00774504	0.00677362	327662/617701/784716/538337/536011/523661/614453/616742/100139818/525946/540439/538797/534850/507622/521326/541098/100336873/520030/527829/533820/540426/617611/507781/538730/100847846/532393/506660/788842/527118/509732/782382/616798/781625/282029/535644/785942/530018/615958/539308/100139161/100125320/514902	42
1	1	GO:0030182	neuron differentiation	54/1408	353/15517	9.37924e-05	0.00856922	0.00749442	536628/508723/617701/538337/536011/100139581/523661/614453/616742/100139818/525946/540439/538797/507622/540175/517995/521326/541098/540417/539167/100336873/520030/527829/533820/617611/507781/538730/100847846/532393/506660/788842/519770/782382/616798/781625/282029/518659/535644/785942/530018/539308/511615/509726/100139161/100125320/514902/538627/493729/789600/508008/505075/533782/100337066/511308	54
1	1	GO:0006897	endocytosis	34/1408	191/15517	0.000101999	0.00891381	0.00779579	327662/100126076/509427/281637/533796/511671/509221/514134/538660/615968/613999/510879/525908/100294726/100298064/101905194/280855/281311/516941/507781/787986/511251/535109/528099/538050/617017/526887/280922/533177/100139116/520311/327666/282857/788224	34
1	1	GO:0044242	cellular lipid catabolic process	21/1408	96/15517	0.000114475	0.00958724	0.00838476	526059/535588/504360/514135/768256/540007/615890/767913/532742/504524/286879/513210/537224/533357/526364/317710/100337091/508493/535727/505300/518699	21
1	1	GO:0048812	neuron projection morphogenesis	33/1408	185/15517	0.00012301	0.00988999	0.00864954	617701/538337/536011/523661/614453/616742/100139818/525946/540439/538797/521326/541098/100336873/520030/527829/533820/617611/507781/538730/100847846/532393/506660/788842/782382/616798/781625/282029/535644/785942/530018/539308/100139161/514902	33
1	1	GO:0046330	positive regulation of JNK cascade	8/1408	20/15517	0.000209684	0.0162102	0.014177	618412/528315/540718/768037/540944/507234/533782/100337066	8
1	1	GO:0048666	neuron development	43/1408	273/15517	0.000245905	0.0183062	0.0160102	508723/617701/538337/536011/100139581/523661/614453/616742/100139818/525946/540439/538797/507622/540175/517995/521326/541098/100336873/520030/527829/533820/617611/507781/538730/100847846/532393/506660/788842/519770/782382/616798/781625/282029/518659/535644/785942/530018/539308/511615/509726/100139161/100125320/514902	43
1	1	GO:0016042	lipid catabolic process	25/1408	131/15517	0.000271491	0.0194892	0.0170447	526059/535588/504360/281004/514135/768256/540007/615890/767913/532742/504524/282652/286879/513210/537224/533357/100337447/526364/317710/508888/100337091/508493/535727/505300/518699	25
1	1	GO:0048699	generation of neurons	54/1408	369/15517	0.000296379	0.0205421	0.0179656	536628/508723/617701/538337/536011/100139581/523661/614453/616742/100139818/525946/540439/538797/507622/540175/517995/521326/541098/540417/539167/100336873/520030/527829/533820/617611/507781/538730/100847846/532393/506660/788842/519770/782382/616798/781625/282029/518659/535644/785942/530018/539308/511615/509726/100139161/100125320/514902/538627/493729/789600/508008/505075/533782/100337066/511308	54
1	1	GO:0050778	positive regulation of immune response	34/1408	203/15517	0.000338084	0.0219265	0.0191763	327662/533050/510417/280677/512045/522144/517356/529873/616350/615496/281050/280851/615569/613430/407173/100848282/518224/615223/616942/786095/613753/280863/505580/510532/618250/510427/281535/444870/493686/538567/504782/534680/513308/508333	34
1	1	GO:0051130	positive regulation of cellular component organization	27/1408	148/15517	0.000338169	0.0219265	0.0191763	327662/529852/782359/617701/533796/538337/534624/509221/100295331/538419/514504/614857/522921/535225/523498/509732/782382/616798/781625/327666/541217/533531/540388/100139161/280968/514902/100141246	27
1	1	GO:0048870	cell motility	56/1408	389/15517	0.000352424	0.0221366	0.0193601	535509/538514/327662/539902/527550/505518/537314/520788/616691/515328/508387/509230/513096/518801/539332/614661/511671/537203/534227/509524/513267/281160/507342/518114/535043/506995/282564/282644/100336873/112445031/280855/504967/540106/509732/517948/100337091/514554/615910/782382/616798/781625/512924/282467/618250/509860/618198/508133/535644/785942/530018/100337039/280932/286798/788224/507307/52…	56
1	1	GO:0051240	positive regulation of multicellular organismal process	35/1408	214/15517	0.000441072	0.0268653	0.0234957	615436/327662/617701/539241/615496/281050/327677/538337/281094/508378/613999/281231/407221/514529/507054/100294726/100298064/101905194/505580/282638/509732/782382/616798/781625/327666/513787/533829/534321/100336535/541217/100139161/510427/493686/538567/100141246	35
1	1	GO:0007411	axon guidance	20/1408	99/15517	0.000502478	0.028055	0.0245362	536011/614453/616742/100139818/525946/540439/538797/521326/541098/100336873/520030/533820/782382/616798/781625/535644/785942/530018/539308/514902	20
1	1	GO:0071417	cellular response to organonitrogen compound	20/1408	99/15517	0.000502478	0.028055	0.0245362	508521/506974/338048/511960/281789/532029/514123/538598/537224/528390/528877/282308/515675/327708/616895/540425/506754/541106/509863/282375	20
1	1	GO:0097485	neuron projection guidance	20/1408	99/15517	0.000502478	0.028055	0.0245362	536011/614453/616742/100139818/525946/540439/538797/521326/541098/100336873/520030/533820/782382/616798/781625/535644/785942/530018/539308/514902	20
1	1	GO:0002684	positive regulation of immune system process	44/1408	291/15517	0.000518207	0.0281512	0.0246203	327662/539241/533050/510417/280677/512045/522144/517356/529873/616350/615496/281050/327677/280851/509230/281094/615569/613430/613999/514529/407173/100294726/100298064/100848282/101905194/518224/615223/616942/786095/613753/280863/505580/510532/618250/327666/510427/281535/444870/493686/538567/504782/534680/513308/508333	44
1	1	GO:0007266	Rho protein signal transduction	14/1408	58/15517	0.000537457	0.0284286	0.024863	504288/515501/503575/782247/515328/511433/538419/514504/614857/512581/510879/509732/615910/535900	14
1	1	GO:0002274	myeloid leukocyte activation	9/1408	28/15517	0.00057088	0.0294223	0.025732	616350/534910/615496/507304/613999/100294726/100298064/101905194/505580	9
1	1	GO:0120036	plasma membrane bounded cell projection organization	65/1408	478/15517	0.000608642	0.0303896	0.026578	618227/617493/539902/617701/517240/538337/536011/514944/513096/518801/787705/529891/100139581/523661/509524/614453/616742/100139818/525946/540439/538797/538419/514504/614857/505234/507622/528818/540175/517995/521326/513228/513908/541098/615337/100336873/520030/616659/527829/533820/617611/507781/538730/100847846/532393/506660/788842/509732/514554/782382/616798/781625/282029/518659/615378/535644/78…	65
1	1	GO:0071495	cellular response to endogenous stimulus	45/1408	302/15517	0.000619888	0.0303896	0.026578	281600/508521/327662/530147/617701/506974/338048/511960/618412/281146/100139162/281160/317696/281789/532029/518114/618422/530430/514123/538598/112443869/112445031/537224/528390/528877/532393/506660/282308/515675/617017/327708/616895/540425/506754/541106/509863/513787/540488/511279/513902/507095/282375/532621/509386/768226	45
1	1	GO:0046856	phosphatidylinositol dephosphorylation	7/1408	18/15517	0.000646968	0.030962	0.0270786	615232/538291/506349/539889/514123/783833/616641	7
1	1	GO:0042060	wound healing	15/1408	66/15517	0.000684897	0.0320149	0.0279995	327662/539902/505518/523277/100337278/510502/512581/280686/505964/513597/509732/522886/540261/504782/788224	15
1	1	GO:0031175	neuron projection development	38/1408	246/15517	0.000802277	0.0366495	0.0320527	617701/538337/536011/100139581/523661/614453/616742/100139818/525946/540439/538797/507622/540175/517995/521326/541098/100336873/520030/527829/533820/617611/507781/538730/100847846/532393/506660/788842/782382/616798/781625/282029/535644/785942/530018/539308/100139161/100125320/514902	38
1	1	GO:0015711	organic anion transport	34/1408	213/15517	0.000823953	0.0368032	0.0321872	526059/327662/281067/613527/281760/101906939/509911/518422/532048/100337447/532890/510499/505775/618274/538855/539153/614573/282354/532560/513787/535727/509629/540844/326576/513110/535049/100297538/507459/504923/504220/518047/282468/497621/615094	34
1	1	GO:0030030	cell projection organization	65/1408	484/15517	0.000846736	0.0369987	0.0323581	618227/617493/539902/617701/517240/538337/536011/514944/513096/518801/787705/529891/100139581/523661/509524/614453/616742/100139818/525946/540439/538797/538419/514504/614857/505234/507622/528818/540175/517995/521326/513228/513908/541098/615337/100336873/520030/616659/527829/533820/617611/507781/538730/100847846/532393/506660/788842/509732/514554/782382/616798/781625/282029/518659/615378/535644/78…	65
1	1	GO:1903530	regulation of secretion by cell	18/1408	89/15517	0.000926995	0.0395576	0.0345961	505842/327662/282412/404149/616350/507304/516661/781865/532150/353114/515675/282029/100139105/327708/529167/282857/539867/536969	18
1	1	GO:0045197	establishment or maintenance of epithelial cell apical/basal polarity	7/1408	19/15517	0.000944659	0.0395576	0.0345961	783681/517405/616283/513730/535378/514207/509061	7
1	1	GO:0046839	phospholipid dephosphorylation	9/1408	30/15517	0.0010016	0.0403101	0.0352542	615232/538291/506349/539889/514123/783833/616641/504545/100337214	9
1	1	GO:0046488	phosphatidylinositol metabolic process	19/1408	97/15517	0.00101816	0.0403101	0.0352542	616753/287025/281869/615232/538291/506349/539889/514123/783833/540520/282309/517948/282308/616641/537654/513787/282081/615146/616909	19
1	1	GO:0050776	regulation of immune response	35/1408	224/15517	0.0010293	0.0403101	0.0352542	327662/533050/510417/280677/512045/522144/517356/529873/616350/534910/615496/281050/280851/615569/613430/407173/100848282/518224/615223/616942/786095/613753/280863/505580/510532/618250/510427/281535/444870/493686/538567/504782/534680/513308/508333	35
1	1	GO:0051452	intracellular pH reduction	5/1408	10/15517	0.00104285	0.0403101	0.0352542	518974/511839/504799/534524/513684	5
1	1	GO:0051046	regulation of secretion	20/1408	105/15517	0.00109503	0.0415287	0.0363199	505842/327662/282412/404149/616350/507304/516661/781865/532150/353114/282638/282330/515675/282029/100139105/327708/529167/282857/539867/536969	20
1	1	GO:0032787	monocarboxylic acid metabolic process	34/1408	217/15517	0.0011477	0.0417374	0.0365025	526059/515338/504360/537161/536628/282873/513855/513537/407169/540376/327662/510620/513710/282211/768256/514028/615756/614096/516891/540007/317696/515270/613886/618814/100297815/510284/513210/537224/540985/338471/282019/513177/282023/535727	34
1	1	GO:0001667	ameboidal-type cell migration	12/1408	49/15517	0.0011493	0.0417374	0.0365025	535509/538514/327662/100337091/615910/781625/282467/509860/535644/785942/530018/286798	12
1	1	GO:0034330	cell junction organization	29/1408	176/15517	0.00116283	0.0417374	0.0365025	282651/517045/616350/784716/282184/512703/100847650/414921/538761/523661/100137840/521326/100299473/506995/515401/523498/507781/787986/511251/512405/505162/104974256/282029/282857/541217/533531/407102/526874/100141246	29
1	1	GO:0035023	regulation of Rho protein signal transduction	11/1408	43/15517	0.0012441	0.0434889	0.0380343	504288/515501/782247/515328/511433/538419/514504/614857/512581/510879/535900	11
1	1	GO:0032940	secretion by cell	30/1408	185/15517	0.0012549	0.0434889	0.0380343	505842/327662/282412/404149/616350/615968/539328/507304/516661/616283/781865/615559/789337/532150/517728/353114/515675/282029/100139105/327708/529167/539592/282857/788566/614073/539867/536969/513599/526874/528123	30
1	1	GO:0051056	regulation of small GTPase mediated signal transduction	19/1408	99/15517	0.00131342	0.0441678	0.038628	504288/515501/539902/530550/782247/523277/515328/618488/511433/538419/514504/614857/512581/510879/533491/512872/787248/507095/535900	19
1	1	GO:0035088	establishment or maintenance of apical/basal cell polarity	7/1408	20/15517	0.00134041	0.0441678	0.038628	783681/517405/616283/513730/535378/514207/509061	7
1	1	GO:0061245	establishment or maintenance of bipolar cell polarity	7/1408	20/15517	0.00134041	0.0441678	0.038628	783681/517405/616283/513730/535378/514207/509061	7
1	1	GO:0009967	positive regulation of signal transduction	41/1408	279/15517	0.00138689	0.0448929	0.0392622	615436/513774/504288/782247/530147/540418/508387/615496/281057/540874/514962/618412/512581/317696/616869/510879/540134/515401/613753/100337491/505580/510532/540106/541235/506754/541106/282467/404146/528315/540718/616861/539308/510427/768037/540944/616801/507234/615869/533782/100337066/508333	41
1	1	GO:0061564	axon development	26/1408	154/15517	0.00142586	0.0448929	0.0392622	617701/538337/536011/100139581/614453/616742/100139818/525946/540439/538797/521326/541098/100336873/520030/527829/533820/782382/616798/781625/282029/535644/785942/530018/539308/100139161/514902	26
1	1	GO:0009719	response to endogenous stimulus	45/1408	315/15517	0.00150005	0.0448929	0.0392622	281600/508521/327662/530147/617701/506974/338048/511960/618412/281146/100139162/281160/317696/281789/532029/518114/618422/530430/514123/538598/112443869/112445031/537224/528390/528877/532393/506660/282308/515675/617017/327708/616895/540425/506754/541106/509863/513787/540488/511279/513902/507095/282375/532621/509386/768226	45
1	1	GO:0002822	regulation of adaptive immune response based on somatic recombination of immune receptors built from immunoglobulin superfamily domains	14/1408	64/15517	0.00151661	0.0448929	0.0392622	327662/533050/510417/615496/280851/407173/100848282/518224/616942/786095/505580/538567/534680/513308	14
1	1	GO:0009611	response to wounding	15/1408	71/15517	0.00151877	0.0448929	0.0392622	327662/539902/505518/523277/100337278/510502/512581/280686/505964/513597/509732/522886/540261/504782/788224	15
1	1	GO:0040007	growth	15/1408	71/15517	0.00151877	0.0448929	0.0392622	327662/617701/538337/511671/515310/618622/616368/538730/100847846/535644/785942/530018/615146/504782/523454	15
1	1	GO:0043434	response to peptide hormone	15/1408	71/15517	0.00151877	0.0448929	0.0392622	508521/327662/338048/511960/514123/538598/537224/528390/528877/282308/515675/616895/540425/513787/282375	15
1	1	GO:0140352	export from cell	32/1408	204/15517	0.00154777	0.0450663	0.0394138	505842/327662/530703/532844/282412/404149/616350/615968/539328/507304/516661/616283/781865/615559/789337/532150/517728/353114/515675/282029/100139105/327708/529167/539592/282857/788566/614073/539867/536969/513599/526874/528123	32
1	1	GO:0007409	axonogenesis	25/1408	147/15517	0.00156947	0.0450663	0.0394138	617701/538337/536011/614453/616742/100139818/525946/540439/538797/521326/541098/100336873/520030/527829/533820/782382/616798/781625/282029/535644/785942/530018/539308/100139161/514902	25
1	1	GO:0048585	negative regulation of response to stimulus	44/1408	308/15517	0.00168184	0.045375	0.0396838	519937/327662/539902/281637/530147/100299906/506974/615866/515328/280851/509221/787318/510906/539175/515310/510008/518114/613430/514123/509283/518224/789390/539974/515777/527118/510586/541235/533491/512872/530174/506764/535597/280922/535644/785942/530018/509863/513902/519882/507095/617047/493710/787081/533440	44
1	1	GO:0046942	carboxylic acid transport	28/1408	172/15517	0.00168779	0.045375	0.0396838	526059/327662/613527/281760/101906939/509911/518422/532048/100337447/532890/510499/505775/618274/538855/539153/614573/282354/532560/513787/535727/509629/540844/326576/513110/504923/504220/518047/282468	28
1	1	GO:0048667	cell morphogenesis involved in neuron differentiation	28/1408	172/15517	0.00168779	0.045375	0.0396838	617701/538337/536011/523661/614453/616742/100139818/525946/540439/538797/521326/541098/100336873/520030/527829/533820/507781/782382/616798/781625/282029/535644/785942/530018/539308/100139161/100125320/514902	28
1	1	GO:1901701	cellular response to oxygen-containing compound	28/1408	172/15517	0.00168779	0.045375	0.0396838	505515/508521/327662/506974/338048/511960/281146/527517/281789/532029/514123/538598/537224/613753/528390/528877/282308/414346/515675/327708/616895/540425/506754/541106/509863/511999/282375/510427	28
1	1	GO:0006665	sphingolipid metabolic process	16/1408	79/15517	0.00171711	0.045375	0.0396838	540732/515771/524460/540994/615756/614096/532742/504524/613886/618814/533357/615368/282271/505300/518699/514357	16
1	1	GO:0015718	monocarboxylic acid transport	16/1408	79/15517	0.00171711	0.045375	0.0396838	526059/327662/281760/101906939/509911/100337447/532890/505775/618274/538855/539153/614573/513787/535727/518047/282468	16
1	1	GO:1901652	response to peptide	15/1408	72/15517	0.00176067	0.045375	0.0396838	508521/327662/338048/511960/514123/538598/537224/528390/528877/282308/515675/616895/540425/513787/282375	15
1	1	GO:1901699	cellular response to nitrogen compound	20/1408	109/15517	0.00176082	0.045375	0.0396838	508521/506974/338048/511960/281789/532029/514123/538598/537224/528390/528877/282308/515675/327708/616895/540425/506754/541106/509863/282375	20
1	1	GO:0002682	regulation of immune system process	53/1408	389/15517	0.0017839	0.0453878	0.039695	327662/100299906/100138731/539241/533050/510417/280677/512045/522144/517356/529873/616350/534910/615496/281050/327677/280851/509230/281094/507304/615569/613430/613999/514529/407173/100294726/100298064/100848282/101905194/112442368/518224/615223/616942/786095/613753/532376/280863/505580/510532/618250/327666/510427/281535/444870/493686/538567/504782/534680/513308/508333/539843/613703/510078	53
1	1	GO:0015849	organic acid transport	28/1408	173/15517	0.0018437	0.0463229	0.0405128	526059/327662/613527/281760/101906939/509911/518422/532048/100337447/532890/510499/505775/618274/538855/539153/614573/282354/532560/513787/535727/509629/540844/326576/513110/504923/504220/518047/282468	28
1	1	GO:0002703	regulation of leukocyte mediated immunity	17/1408	87/15517	0.00188395	0.0467498	0.0408861	533050/510417/529873/616350/615496/280851/507304/407173/100848282/518224/616942/786095/505580/510427/538567/534680/513308	17
1	1	GO:0009968	negative regulation of signal transduction	36/1408	241/15517	0.00197818	0.0484895	0.0424077	519937/539902/281637/530147/100299906/506974/615866/515328/509221/787318/510906/539175/515310/510008/518114/613430/514123/509283/789390/539974/515777/527118/510586/541235/533491/512872/530174/506764/280922/509863/513902/519882/507095/617047/787081/533440	36
1	1	GO:0071375	cellular response to peptide hormone stimulus	13/1408	59/15517	0.00205959	0.0485115	0.0424269	508521/338048/511960/514123/538598/537224/528390/528877/282308/515675/616895/540425/282375	13
1	1	GO:1901653	cellular response to peptide	13/1408	59/15517	0.00205959	0.0485115	0.0424269	508521/338048/511960/514123/538598/537224/528390/528877/282308/515675/616895/540425/282375	13
1	1	GO:0002819	regulation of adaptive immune response	14/1408	66/15517	0.00206796	0.0485115	0.0424269	327662/533050/510417/615496/280851/407173/100848282/518224/616942/786095/505580/538567/534680/513308	14
1	1	GO:0016477	cell migration	46/1408	329/15517	0.00207562	0.0485115	0.0424269	535509/538514/327662/539902/527550/505518/537314/508387/509230/614661/511671/537203/534227/281160/507342/518114/535043/506995/282564/282644/100336873/112445031/280855/504967/540106/509732/517948/100337091/615910/782382/616798/781625/512924/282467/618250/509860/618198/508133/535644/785942/530018/280932/286798/788224/507307/523454	46
2	2	GO:0030036	actin cytoskeleton organization	73/1690	323/15517	7.81846e-10	8.35975e-07	7.70339e-07	524770/522269/538486/281597/507193/533664/507386/505940/326600/506596/539459/614345/507837/615412/534656/534553/538975/515798/617165/539381/518833/514706/525427/281753/515919/104976499/529296/539601/788312/614840/615255/514407/535077/505919/506831/104968536/521541/540990/508942/539545/508229/535127/101907541/513641/532640/615430/512907/533851/513895/533737/281440/619066/533687/100297734/523644/50…	73
2	2	GO:0030029	actin filament-based process	75/1690	336/15517	8.32234e-10	8.35975e-07	7.70339e-07	524770/522269/538486/281597/507193/533664/507386/505940/326600/506596/539459/614345/507837/615412/534656/534553/538975/515798/617165/539381/518833/514706/525427/281753/515919/104976499/529296/539601/788312/614840/615255/514407/535077/505919/506831/104968536/521541/768025/527762/540990/508942/539545/508229/535127/101907541/513641/532640/615430/512907/533851/513895/533737/281440/619066/533687/10029…	75
2	2	GO:0045010	actin nucleation	17/1690	30/15517	1.17909e-09	8.35975e-07	7.70339e-07	538486/281597/533664/507386/326600/506596/539459/614345/615255/514407/533737/519030/518761/531488/504482/510810/786606	17
2	2	GO:0016197	endosomal transport	39/1690	132/15517	3.31616e-09	1.56719e-06	1.44414e-06	281023/512817/104968450/509758/615149/519172/523847/616164/539781/615054/504472/505206/539484/507297/513036/534708/511776/512205/517111/512029/511561/614344/506218/514852/518370/504456/615627/617988/534750/618785/521864/511223/539357/525567/506430/783379/786606/536671/613428	39
2	2	GO:0034314	Arp2/3 complex-mediated actin nucleation	15/1690	25/15517	3.83247e-09	1.56719e-06	1.44414e-06	538486/281597/533664/507386/326600/506596/539459/614345/615255/514407/533737/531488/504482/510810/786606	15
2	2	GO:0007015	actin filament organization	54/1690	218/15517	4.42084e-09	1.56719e-06	1.44414e-06	538486/281597/507193/533664/507386/505940/326600/506596/539459/614345/507837/615412/534656/534553/515798/617165/518833/514706/525427/104976499/529296/539601/614840/615255/514407/535077/505919/506831/540990/508942/508229/535127/532640/513895/533737/281440/619066/533687/523644/519030/518761/538233/512652/282385/281544/497019/540259/512239/282024/531488/504482/281577/510810/786606	54
2	2	GO:0015031	protein transport	85/1690	441/15517	9.59456e-08	2.91537e-05	2.68648e-05	504310/282183/517446/536553/281023/514761/618267/338058/518601/100294979/507386/511009/786098/532324/523847/504790/507518/616280/101904880/534006/281188/509832/531359/514599/503581/508900/539545/101905588/785503/522113/518407/504307/510540/507393/533737/534708/615760/112443508/100125881/100337114/508641/526705/618324/535352/534312/100140328/506986/511816/515588/512029/529972/511561/532685/506218/…	85
2	2	GO:0006886	intracellular protein transport	66/1690	320/15517	2.08759e-07	5.55037e-05	5.11459e-05	504310/282183/517446/536553/281023/514761/338058/518601/100294979/507386/532324/504790/507518/616280/101904880/534006/785503/522113/518407/504307/510540/507393/533737/534708/615760/100337114/508641/526705/618324/100140328/506986/511816/515588/512029/529972/511561/532685/506218/533166/505538/534304/514487/519148/513275/515618/512490/514852/514660/504456/615627/767620/617287/535306/508872/540683/51…	66
2	2	GO:0097435	supramolecular fiber organization	67/1690	337/15517	6.92566e-07	0.000163676	0.000150825	538486/281597/507193/533664/533233/507386/505940/326600/506596/539459/614345/507837/615412/506553/520385/534656/515039/534553/506908/515798/617165/539381/518833/514706/504963/525427/104976499/529296/539601/614840/615255/514407/535077/505919/506831/540990/508942/506730/508229/535127/508088/519463/510366/532640/513895/533737/281440/619066/533687/523644/519030/518761/538233/512652/530447/282385/2868…	67
2	2	GO:0043687	post-translational protein modification	76/1690	402/15517	1.00003e-06	0.000212707	0.000196007	504796/100300175/616275/508410/509719/767903/522049/616156/101907531/512756/536421/508172/533554/533336/785548/508431/510781/540881/534697/767834/514225/538270/505719/517464/540948/540984/514809/539145/508963/534389/535054/534722/511639/507447/539035/515743/540195/541287/616005/107131406/100138267/532672/614967/132342073/506182/539124/282869/507005/512647/281370/541003/511801/534349/281225/767894…	76
2	2	GO:0007034	vacuolar transport	25/1690	86/15517	2.94636e-06	0.000569719	0.000524987	281023/282148/527278/523847/616164/539781/615054/513036/509970/511816/533166/504456/615627/507659/508872/540683/518781/534750/618785/511223/613817/528654/525567/506430/536671	25
2	2	GO:0070647	protein modification by small protein conjugation or removal	73/1690	394/15517	3.49901e-06	0.000620199	0.000571504	504796/616275/508410/509719/522049/616156/101907531/512756/536421/508172/533554/533336/508431/510781/540881/534697/767834/514225/538270/505719/517464/540948/540984/514809/539145/508963/534389/535054/534722/511639/507447/539035/515743/540195/541287/616005/107131406/100138267/532672/614967/132342073/506182/539124/282869/507005/512647/281370/541003/511801/534349/281225/767894/613343/512750/520833/51…	73
2	2	GO:0032956	regulation of actin cytoskeleton organization	30/1690	116/15517	4.57835e-06	0.000749089	0.000690274	507193/533664/507386/506596/614345/507837/615412/534656/617165/518833/514706/529296/539601/615255/514407/535077/506831/104968536/513895/533737/281440/619066/533687/100297734/538233/512652/282385/282024/531488/504482	30
2	2	GO:1902903	regulation of supramolecular fiber organization	29/1690	112/15517	6.39943e-06	0.000911909	0.000840311	507193/533664/533233/507386/506596/614345/507837/615412/506553/520385/534656/617165/518833/514706/529296/539601/615255/514407/535077/506831/513895/533737/533687/538233/512652/282385/282024/531488/504482	29
2	2	GO:0051493	regulation of cytoskeleton organization	38/1690	166/15517	6.43095e-06	0.000911909	0.000840311	507193/533664/533233/507386/506596/614345/507837/615412/506553/520385/534656/617165/518833/514706/529296/539601/615255/514407/790875/535077/506831/104968536/518794/507845/528839/614357/513895/533737/281440/619066/533687/100297734/538233/512652/282385/282024/531488/504482	38
2	2	GO:0007264	small GTPase mediated signal transduction	48/1690	231/15517	7.46629e-06	0.000992551	0.000914621	512817/506260/104968450/338054/505940/616969/532712/532324/515749/768035/505572/100295817/526525/538528/281188/509832/515088/515159/100298939/521541/540881/505595/526430/507365/506322/507488/540583/615849/616314/511776/281440/619066/618573/507082/787596/789713/282031/532839/522707/515181/100139484/789597/540513/100297734/537682/508320/536517/504985	48
2	2	GO:0032970	regulation of actin filament-based process	30/1690	119/15517	7.97388e-06	0.000997673	0.000919342	507193/533664/507386/506596/614345/507837/615412/534656/617165/518833/514706/529296/539601/615255/514407/535077/506831/104968536/513895/533737/281440/619066/533687/100297734/538233/512652/282385/282024/531488/504482	30
2	2	GO:0110053	regulation of actin filament organization	26/1690	97/15517	9.69765e-06	0.00114594	0.00105597	507193/533664/507386/506596/614345/507837/615412/534656/617165/518833/514706/529296/539601/615255/514407/535077/506831/513895/533737/533687/538233/512652/282385/282024/531488/504482	26
2	2	GO:0032511	late endosome to vacuole transport via multivesicular body sorting pathway	9/1690	17/15517	2.26989e-05	0.00254108	0.00234157	616164/539781/513036/504456/615627/534750/618785/511223/506430	9
2	2	GO:0061024	membrane organization	51/1690	262/15517	2.61443e-05	0.00278045	0.00256214	521784/327685/281023/532778/515046/512547/614392/541187/516579/510301/507837/615412/615342/616477/616164/539781/516925/618954/327678/531359/526612/513579/509970/100125881/504597/504750/511561/506218/618468/513571/519030/518761/505538/534304/514487/519148/513275/100847692/618392/514660/533928/617287/535306/530316/282116/505379/507309/528654/539914/615287/521829	51
2	2	GO:0051640	organelle localization	41/1690	196/15517	2.85572e-05	0.00289244	0.00266534	504796/533664/281023/532778/538584/519172/614947/519444/327679/520669/512582/507518/616280/536759/100139246/539545/101904595/508229/535127/508088/513091/527964/513579/534708/112443508/100125881/511816/519030/518761/505538/534304/514487/519148/513275/515618/512490/518370/522810/535306/518781/510568	41
2	2	GO:0045324	late endosome to vacuole transport	11/1690	26/15517	4.03692e-05	0.00390297	0.00359653	527278/523847/616164/539781/513036/504456/615627/534750/618785/511223/506430	11
2	2	GO:0032509	endosome transport via multivesicular body sorting pathway	10/1690	23/15517	6.86887e-05	0.00635221	0.00585347	523847/616164/539781/513036/504456/615627/534750/618785/511223/506430	10
2	2	GO:0033043	regulation of organelle organization	51/1690	273/15517	8.01008e-05	0.00709894	0.00654157	507193/616275/533664/533233/507386/506596/614345/781834/507837/615412/506553/520385/534656/515287/521064/615054/617165/518833/514706/529296/539601/100139246/615255/514407/790875/535077/506831/104968536/518794/507845/528839/614357/506291/613306/533508/506411/513895/533737/281440/619066/517111/533687/100297734/538233/512652/522810/540420/282385/282024/531488/504482	51
2	2	GO:0034315	regulation of Arp2/3 complex-mediated actin nucleation	7/1690	12/15517	8.66122e-05	0.00736897	0.0067904	533664/507386/615255/514407/533737/531488/504482	7
2	2	GO:0030041	actin filament polymerization	22/1690	86/15517	9.84216e-05	0.00805164	0.00741947	507193/506596/539459/614345/507837/615412/534656/617165/518833/514706/529296/539601/535077/506831/513895/519030/518761/538233/512652/282385/512239/282024	22
2	2	GO:0071985	multivesicular body sorting pathway	10/1690	24/15517	0.000106297	0.00825908	0.00761063	523847/616164/539781/513036/504456/615627/534750/618785/511223/506430	10
2	2	GO:0006511	ubiquitin-dependent protein catabolic process	57/1690	319/15517	0.000112275	0.00825908	0.00761063	616302/616275/508410/504902/522049/616156/519896/523542/511951/540859/535452/518806/508172/512589/617339/533554/513023/511798/692183/533336/613577/508431/540881/539645/613649/540694/540948/510003/526612/511298/617807/540513/540353/539035/524459/540195/541287/534655/785659/616825/532834/517788/541003/511801/281225/767894/512750/511289/522464/537932/530316/534750/618785/511223/613817/513789/512457	57
2	2	GO:0097193	intrinsic apoptotic signaling pathway	15/1690	48/15517	0.000112606	0.00825908	0.00761063	514090/282151/523056/536421/493999/692183/613577/510158/101905933/788087/536154/526430/535742/540138/614719	15
2	2	GO:0008154	actin polymerization or depolymerization	23/1690	93/15517	0.000120608	0.00855113	0.00787974	507193/506596/539459/614345/507837/615412/534656/534553/617165/518833/514706/529296/539601/535077/506831/513895/519030/518761/538233/512652/282385/512239/282024	23
2	2	GO:0010256	endomembrane system organization	40/1690	202/15517	0.000126934	0.00870928	0.00802547	521784/327685/281023/515046/515124/541187/507837/615412/504790/504472/520669/512582/618954/531359/533298/526612/506411/507860/532565/511561/506218/618468/513571/514487/519148/513275/100847692/618392/526045/515620/533928/617287/530316/508631/518781/525567/783379/539914/615287/521829	40
2	2	GO:0019362	pyridine nucleotide metabolic process	16/1690	54/15517	0.000136325	0.00878678	0.00809689	504584/281141/540303/281179/280808/788926/510616/535182/513419/520472/522863/507476/512571/513453/615392/281543	16
2	2	GO:0046496	nicotinamide nucleotide metabolic process	16/1690	54/15517	0.000136325	0.00878678	0.00809689	504584/281141/540303/281179/280808/788926/510616/535182/513419/520472/522863/507476/512571/513453/615392/281543	16
2	2	GO:0019941	modification-dependent protein catabolic process	58/1690	329/15517	0.000143111	0.00895284	0.00824991	616302/616275/508410/504902/522049/616156/519896/523542/511951/540859/535452/518806/508172/512589/617339/533554/513023/511798/692183/533336/613577/508431/540881/539645/613649/540694/540948/510003/526612/511298/617807/540513/540353/539035/524459/540195/541287/534655/785659/616825/532834/517788/281370/541003/511801/281225/767894/512750/511289/522464/537932/530316/534750/618785/511223/613817/513789/…	58
2	2	GO:0022406	membrane docking	13/1690	40/15517	0.000205692	0.0116084	0.010697	520669/512582/112443508/100125881/505538/534304/514487/519148/513275/515618/512490/535306/518781	13
2	2	GO:0140056	organelle localization by membrane tethering	13/1690	40/15517	0.000205692	0.0116084	0.010697	520669/512582/112443508/100125881/505538/534304/514487/519148/513275/515618/512490/535306/518781	13
2	2	GO:0072524	pyridine-containing compound metabolic process	16/1690	56/15517	0.000218043	0.0116084	0.010697	504584/281141/540303/281179/280808/788926/510616/535182/513419/520472/522863/507476/512571/513453/615392/281543	16
2	2	GO:0043632	modification-dependent macromolecule catabolic process	58/1690	335/15517	0.000234481	0.0116084	0.010697	616302/616275/508410/504902/522049/616156/519896/523542/511951/540859/535452/518806/508172/512589/617339/533554/513023/511798/692183/533336/613577/508431/540881/539645/613649/540694/540948/510003/526612/511298/617807/540513/540353/539035/524459/540195/541287/534655/785659/616825/532834/517788/281370/541003/511801/281225/767894/512750/511289/522464/537932/530316/534750/618785/511223/613817/513789/…	58
2	2	GO:0006096	glycolytic process	10/1690	26/15517	0.000234679	0.0116084	0.010697	504584/281141/540303/280808/788926/510616/507476/512571/615392/281543	10
2	2	GO:0009137	purine nucleoside diphosphate catabolic process	10/1690	26/15517	0.000234679	0.0116084	0.010697	504584/281141/540303/280808/788926/510616/507476/512571/615392/281543	10
2	2	GO:0009181	purine ribonucleoside diphosphate catabolic process	10/1690	26/15517	0.000234679	0.0116084	0.010697	504584/281141/540303/280808/788926/510616/507476/512571/615392/281543	10
2	2	GO:0009191	ribonucleoside diphosphate catabolic process	10/1690	26/15517	0.000234679	0.0116084	0.010697	504584/281141/540303/280808/788926/510616/507476/512571/615392/281543	10
2	2	GO:0046032	ADP catabolic process	10/1690	26/15517	0.000234679	0.0116084	0.010697	504584/281141/540303/280808/788926/510616/507476/512571/615392/281543	10
2	2	GO:0046903	secretion	42/1690	223/15517	0.000274292	0.0129783	0.0119593	519444/540087/504440/513431/513138/507518/616280/540237/536759/503581/510125/539545/100298767/101905588/613966/518407/527214/527631/280901/510175/497206/282007/406200/534708/518839/535992/506482/112443508/100125881/282031/528783/511816/534304/514487/519148/513275/515618/512490/537603/100138309/518781/786606	42
2	2	GO:0051603	proteolysis involved in protein catabolic process	64/1690	381/15517	0.000274577	0.0129783	0.0119593	616302/616275/508410/504902/522049/616156/519896/523542/281105/327711/511951/540859/535452/518806/508172/512589/617339/533554/513023/511798/692183/533336/613577/508431/540881/539645/613649/540694/540948/510003/526612/511298/510041/617807/540513/540353/539035/788471/524459/540195/541287/538571/614959/534655/785659/616825/532834/517788/281370/541003/511801/281225/767894/512750/511289/522464/537932/…	64
2	2	GO:0051125	regulation of actin nucleation	7/1690	14/15517	0.000308028	0.0137675	0.0126866	533664/507386/615255/514407/533737/531488/504482	7
2	2	GO:0070646	protein modification by small protein removal	24/1690	105/15517	0.000316189	0.0137675	0.0126866	504796/101907531/512756/536421/510781/505719/540984/514809/539145/508963/534389/100138267/532672/538284/514587/509694/524531/100140210/534067/508042/532721/516420/514813/618860	24
2	2	GO:0030833	regulation of actin filament polymerization	18/1690	69/15517	0.000316876	0.0137675	0.0126866	507193/506596/614345/507837/615412/534656/617165/518833/514706/529296/539601/535077/506831/513895/538233/512652/282385/282024	18
2	2	GO:0048284	organelle fusion	19/1690	75/15517	0.000328572	0.0137675	0.0126866	282151/788087/535315/509970/100125881/505538/534304/514487/519148/513275/514660/535306/282116/505379/507309/518781/528654/615287/521829	19
2	2	GO:0009135	purine nucleoside diphosphate metabolic process	10/1690	27/15517	0.000336583	0.0137675	0.0126866	504584/281141/540303/280808/788926/510616/507476/512571/615392/281543	10
2	2	GO:0009179	purine ribonucleoside diphosphate metabolic process	10/1690	27/15517	0.000336583	0.0137675	0.0126866	504584/281141/540303/280808/788926/510616/507476/512571/615392/281543	10
2	2	GO:0046031	ADP metabolic process	10/1690	27/15517	0.000336583	0.0137675	0.0126866	504584/281141/540303/280808/788926/510616/507476/512571/615392/281543	10
2	2	GO:0051258	protein polymerization	25/1690	112/15517	0.000352755	0.0141568	0.0130453	507193/506596/539459/614345/507837/615412/534656/617165/518833/514706/529296/539601/535077/506831/508088/519463/510366/513895/519030/518761/538233/512652/282385/512239/282024	25
2	2	GO:0030163	protein catabolic process	68/1690	416/15517	0.000398927	0.0157133	0.0144796	781153/616302/616275/533233/508410/504902/522049/616156/519896/523542/281105/327711/511951/540859/535452/518806/508172/512589/617339/533554/513023/511798/692183/533336/613577/508431/540881/539645/613649/540694/540948/510003/526612/511298/506973/524677/510041/617807/540513/540353/539035/788471/524459/540195/541287/538571/614959/534655/785659/616825/532834/517788/281370/541003/511801/281225/767894/…	68
2	2	GO:0009185	ribonucleoside diphosphate metabolic process	10/1690	28/15517	0.00047286	0.0179602	0.0165501	504584/281141/540303/280808/788926/510616/507476/512571/615392/281543	10
2	2	GO:0019364	pyridine nucleotide catabolic process	10/1690	28/15517	0.00047286	0.0179602	0.0165501	504584/281141/540303/280808/788926/510616/507476/512571/615392/281543	10
2	2	GO:0016311	dephosphorylation	41/1690	222/15517	0.000490133	0.0180435	0.0166268	535407/280994/539235/618644/281142/534118/100296883/507329/514307/101903026/782743/280891/615077/515209/281994/281995/510238/504846/538606/538754/617968/282320/533617/540398/407220/515218/540786/531877/511010/505220/540575/509657/317725/516881/538233/512652/616825/282087/541205/282090/513111	41
2	2	GO:0140029	exocytic process	11/1690	33/15517	0.000492018	0.0180435	0.0166268	507518/616280/518407/112443508/100125881/514487/519148/513275/515618/512490/518781	11
2	2	GO:0006887	exocytosis	27/1690	128/15517	0.000544284	0.0193502	0.0178309	519444/504440/513431/513138/507518/616280/540237/536759/518407/534708/518839/535992/506482/112443508/100125881/282031/528783/511816/534304/514487/519148/513275/515618/512490/537603/518781/786606	27
2	2	GO:0008064	regulation of actin polymerization or depolymerization	18/1690	72/15517	0.000554942	0.0193502	0.0178309	507193/506596/614345/507837/615412/534656/617165/518833/514706/529296/539601/535077/506831/513895/538233/512652/282385/282024	18
2	2	GO:0030832	regulation of actin filament length	18/1690	72/15517	0.000554942	0.0193502	0.0178309	507193/506596/614345/507837/615412/534656/617165/518833/514706/529296/539601/535077/506831/513895/538233/512652/282385/282024	18
2	2	GO:0072526	pyridine-containing compound catabolic process	10/1690	29/15517	0.000651907	0.0218176	0.0201046	504584/281141/540303/280808/788926/510616/507476/512571/615392/281543	10
2	2	GO:0009134	nucleoside diphosphate catabolic process	11/1690	34/15517	0.000656478	0.0218176	0.0201046	504584/281141/540303/531411/280808/788926/510616/507476/512571/615392/281543	11
2	2	GO:0048278	vesicle docking	11/1690	34/15517	0.000656478	0.0218176	0.0201046	112443508/100125881/505538/534304/514487/519148/513275/515618/512490/535306/518781	11
2	2	GO:0016579	protein deubiquitination	21/1690	92/15517	0.00074412	0.0243499	0.0224381	504796/536421/510781/505719/540984/514809/539145/508963/534389/532672/538284/514587/509694/524531/100140210/534067/508042/532721/516420/514813/618860	21
2	2	GO:0060070	canonical Wnt signaling pathway	24/1690	112/15517	0.000853907	0.0270356	0.0249129	616111/533233/613711/523542/527889/541211/506627/509338/614312/539203/515323/538536/524255/790875/616052/535399/101905588/281994/281995/510821/782690/515303/533595/508893	24
2	2	GO:0072666	establishment of protein localization to vacuole	11/1690	35/15517	0.000864198	0.0270356	0.0249129	281023/533166/504456/615627/540683/534750/618785/511223/613817/528654/536671	11
2	2	GO:0030258	lipid modification	21/1690	93/15517	0.000864325	0.0270356	0.0249129	522006/511082/510065/787450/508108/504502/537171/518371/511887/513795/534118/507329/514307/101905588/515361/785489/615077/515209/540786/516881/282087	21
2	2	GO:0042147	retrograde transport, endosome to Golgi	12/1690	41/15517	0.00103599	0.0319354	0.029428	509758/539484/507297/511776/512205/512029/614344/518370/617988/521864/525567/786606	12
2	2	GO:0032446	protein modification by small protein conjugation	49/1690	290/15517	0.00119114	0.0361935	0.0333518	616275/508410/509719/522049/616156/508172/533554/533336/508431/540881/534697/767834/514225/538270/517464/540948/535054/534722/511639/507447/539035/515743/540195/541287/616005/107131406/614967/132342073/506182/539124/282869/507005/512647/281370/541003/511801/534349/281225/767894/613343/512750/520833/514445/522464/537932/537221/515890/512457/508144	49
2	2	GO:0140352	export from cell	37/1690	204/15517	0.00126593	0.0378643	0.0348914	282144/519444/540087/504440/513431/513138/507518/616280/540237/536759/503581/768025/527762/510125/539545/101905588/518407/534708/518839/535992/506482/112443508/100125881/282031/528783/617598/511816/534304/514487/519148/513275/515618/512490/537603/100138309/518781/786606	37
2	2	GO:0032271	regulation of protein polymerization	18/1690	77/15517	0.00129284	0.0378643	0.0348914	507193/506596/614345/507837/615412/534656/617165/518833/514706/529296/539601/535077/506831/513895/538233/512652/282385/282024	18
2	2	GO:0046034	ATP metabolic process	15/1690	59/15517	0.00129953	0.0378643	0.0348914	280715/504584/282578/617230/540176/282690/281141/540303/280808/788926/510616/507476/512571/615392/281543	15
2	2	GO:0072665	protein localization to vacuole	11/1690	37/15517	0.00144352	0.0414915	0.0382338	281023/533166/504456/615627/540683/534750/618785/511223/613817/528654/536671	11
2	2	GO:0016050	vesicle organization	26/1690	130/15517	0.0015537	0.043694	0.0402633	281023/532778/616164/539781/504472/531359/507860/513579/509970/100125881/505538/534304/514487/519148/513275/514660/535306/282116/505379/507309/518781/528654/783379/615287/521829/615659	26
2	2	GO:0006906	vesicle fusion	15/1690	60/15517	0.00156123	0.043694	0.0402633	509970/100125881/505538/534304/514487/519148/513275/514660/535306/282116/505379/507309/528654/615287/521829	15
2	2	GO:0006195	purine nucleotide catabolic process	12/1690	43/15517	0.00163799	0.0447372	0.0412247	504584/281141/540303/280808/788926/510616/531462/507476/512571/524683/615392/281543	12
2	2	GO:0097190	apoptotic signaling pathway	22/1690	104/15517	0.00164057	0.0447372	0.0412247	327685/514090/282151/523056/615342/497199/536421/538428/493999/514364/692183/790875/613577/510158/101905933/788087/536154/526430/535742/540138/614719/534629	22
2	2	GO:0048193	Golgi vesicle transport	32/1690	172/15517	0.00170605	0.0459338	0.0423273	533664/281023/532778/516579/510301/509758/515788/504790/768007/504440/513431/507518/616280/540237/539484/531359/506830/100125881/534054/100140328/512029/533166/519030/518761/616205/538805/512890/525567/510810/615287/521829/507409	32
2	2	GO:0016482	cytosolic transport	13/1690	49/15517	0.0017666	0.0469695	0.0432817	533664/509758/539484/507297/511776/512205/512029/614344/518370/617988/521864/525567/786606	13
2	2	GO:0051494	negative regulation of cytoskeleton organization	15/1690	61/15517	0.00186559	0.0483917	0.0445923	507193/533233/506553/520385/534656/615255/514407/535077/506831/614357/533687/538233/512652/282385/282024	15
2	2	GO:0090174	organelle membrane fusion	15/1690	61/15517	0.00186559	0.0483917	0.0445923	509970/100125881/505538/534304/514487/519148/513275/514660/535306/282116/505379/507309/528654/615287/521829	15
3	3	GO:0034470	ncRNA processing	149/3428	281/15517	3.32203e-30	5.8034e-27	4.77489e-27	786099/615418/781788/281184/505650/515056/506667/514086/530159/526885/100138632/510826/540254/529207/525619/540168/540840/617998/508812/286811/509256/505465/784720/614139/512976/538719/540516/533375/535340/615712/533245/100126247/100847343/532080/508005/517675/539147/539656/790146/534094/517489/534159/534471/505657/509695/534964/100124522/511427/507924/112448582/615916/535163/614427/531149/512508…	149
3	3	GO:0016071	mRNA metabolic process	189/3428	397/15517	5.30233e-30	5.8034e-27	4.77489e-27	533303/540507/537445/506359/510313/112447365/506760/767817/100139547/539205/540395/507120/533968/540938/527305/534707/508055/536537/327689/281712/768231/504925/507051/282588/535258/781016/506212/522518/530188/514548/539770/282640/528433/537395/614215/508660/533700/506965/520046/536093/281115/525619/524795/508460/517979/513171/509425/112442685/535340/615712/533245/100126247/100847343/532080/508005…	189
3	3	GO:0006974	cellular response to DNA damage stimulus	171/3428	346/15517	1.17681e-29	8.58681e-27	7.06501e-27	615133/514579/511790/507989/540698/534915/526824/504869/100125287/504517/614152/280730/281020/282152/767601/532455/534148/504851/532550/353120/507069/519513/783256/507122/281061/782472/524787/513678/518897/539668/504377/517886/618360/540945/508127/510442/539953/617105/100125299/615637/507984/516371/509602/522908/518857/506390/783611/508039/508171/618375/616549/281762/515845/513464/615352/614512/5…	171
3	3	GO:0006259	DNA metabolic process	192/3428	416/15517	2.66644e-28	1.45921e-25	1.2006e-25	615133/538733/514579/511790/507989/534915/526824/504869/100125287/504517/614152/532455/534148/353120/507069/519513/783256/615932/507122/613732/782472/524787/510916/615016/504377/517886/540945/512730/508127/282217/282218/281119/522248/510442/100125299/615637/507984/516371/509602/522908/518857/506390/783611/508171/618375/616549/281762/515845/513464/615352/614512/513626/534383/100299171/538943/51182…	192
3	3	GO:0034660	ncRNA metabolic process	172/3428	362/15517	2.91137e-27	1.2746e-24	1.04871e-24	786099/615418/781788/281184/505650/515056/506667/506598/514086/530159/526885/100138632/510826/540254/529207/777771/525619/540168/514493/540840/617998/508812/100300732/286811/509256/505465/784720/614139/512976/538719/540516/533375/535340/615712/533245/100126247/100847343/532080/508005/505390/522024/788792/517675/506809/533058/539147/509874/539656/615182/790146/534094/517489/534159/534471/505657/50…	172
3	3	GO:0006281	DNA repair	141/3428	275/15517	1.08821e-26	3.97017e-24	3.26655e-24	615133/514579/511790/507989/534915/526824/100125287/504517/614152/532455/534148/353120/507069/519513/783256/507122/782472/524787/504377/517886/540945/508127/510442/100125299/615637/507984/516371/509602/522908/518857/506390/783611/508171/618375/616549/281762/515845/513464/615352/614512/513626/534383/100299171/511829/511896/100137723/518046/514142/616784/505992/506294/100124507/511463/510120/507507…	141
3	3	GO:0022613	ribonucleoprotein complex biogenesis	152/3428	310/15517	5.17187e-26	1.61732e-23	1.33069e-23	515056/506667/100139547/539205/100138632/528433/539411/507640/510826/529207/525619/540168/511844/520094/512350/506564/286811/523344/538719/540516/533375/535340/615712/533245/100847343/532080/508005/510259/539147/525263/618024/524743/511427/507924/112448582/515358/505082/615916/507702/539955/509253/535163/614427/531149/512508/618791/614639/504663/532389/509816/526138/512153/520256/514182/515001/53…	152
3	3	GO:0042254	ribosome biogenesis	118/3428	232/15517	3.73437e-22	1.02182e-19	8.40725e-20	515056/506667/100138632/539411/507640/510826/529207/525619/540168/286811/523344/538719/540516/533375/535340/615712/533245/100847343/532080/508005/539147/524743/511427/507924/112448582/505082/615916/507702/509253/535163/614427/531149/512508/618791/614639/504663/532389/509816/526138/512153/520256/514182/515001/539602/509598/509793/509871/508638/516314/517743/523474/616675/506401/528833/618779/50478…	118
3	3	GO:0006397	mRNA processing	139/3428	298/15517	2.59503e-21	6.31169e-19	5.1931e-19	533303/537445/506359/510313/112447365/767817/100139547/539205/540395/507120/327689/281712/768231/504925/507051/282588/535258/781016/506212/522518/530188/528433/537395/614215/508660/533700/520046/536093/281115/524795/509425/112442685/100138550/507482/521363/510259/539147/525263/618024/536745/515290/539950/538775/615095/534630/785718/614759/615136/615916/509920/613630/539955/511412/100124428/510872…	139
3	3	GO:0043043	peptide biosynthetic process	178/3428	423/15517	8.68044e-21	1.90015e-18	1.56339e-18	786099/782093/515321/506598/504831/540938/536537/100141021/526885/512470/507472/100300732/282220/520875/326581/511189/513481/534063/511844/520094/512350/506564/534882/515226/534165/521747/514449/515543/286819/281751/519920/782397/541077/505390/522024/788792/282847/507482/517675/533058/536143/527467/525059/522459/615182/541083/506151/539286/504609/101902907/101905894/107132967/515358/616209/519526…	178
3	3	GO:0006412	translation	175/3428	417/15517	2.62802e-20	5.22976e-18	4.30291e-18	786099/506598/504831/540938/536537/100141021/526885/512470/507472/100300732/282220/520875/326581/511189/513481/534063/511844/520094/512350/506564/534882/515226/534165/521747/514449/515543/286819/281751/519920/782397/541077/505390/522024/788792/282847/507482/517675/533058/536143/527467/522459/615182/541083/506151/539286/504609/101902907/101905894/107132967/515358/616209/519526/509253/515014/617901…	175
3	3	GO:0048193	Golgi vesicle transport	92/3428	172/15517	1.81014e-19	3.30199e-17	2.71679e-17	508867/768040/533078/505438/525394/511018/616526/504820/614520/530230/616839/613916/508912/541076/512213/532845/100125306/509305/535533/281706/338085/536616/281707/523683/512481/509546/537690/531907/538893/510412/616809/532555/511030/506198/768079/618184/509687/511649/790870/539289/513132/509133/504664/504457/506928/504677/615804/539180/614242/504785/510686/517171/515999/512530/519689/404548/5327…	92
3	3	GO:0043604	amide biosynthetic process	189/3428	475/15517	8.44659e-19	1.42228e-16	1.17021e-16	786099/782093/511135/515321/506598/530776/504831/540938/536537/100141021/526885/512470/507472/100300732/282220/520875/326581/511189/513481/534063/511844/520094/512350/506564/534882/515226/534165/521747/514449/515543/286819/281751/519920/782397/541077/505390/522024/788792/282847/507482/517675/533058/506310/536143/527467/525059/522459/615182/541083/506151/539286/504609/101902907/101905894/107132967…	189
3	3	GO:0006518	peptide metabolic process	196/3428	500/15517	1.29486e-18	2.0246e-16	1.66579e-16	786099/782093/515321/506598/504831/540938/536537/100141021/526885/512470/507472/100300732/281133/282220/520875/326581/511189/513481/534063/511844/520094/512350/506564/534882/515226/534165/521747/514449/515543/286819/281751/519920/782397/504350/541077/505390/522024/788792/282847/507482/517675/533058/536143/527467/525059/613498/505642/522459/615182/541083/512534/617161/101902373/506151/539286/50460…	196
3	3	GO:0008380	RNA splicing	120/3428	265/15517	2.545e-17	3.71401e-15	3.05579e-15	100850391/537445/510313/112447365/767817/539205/540395/507120/613808/529633/535258/781016/506212/522518/530188/528433/537395/614215/508660/533700/520046/536093/524795/509425/538640/507482/521363/510259/539147/525263/618024/536745/506917/541202/534001/539850/515290/539950/538775/615095/534630/614759/615136/615916/509920/613630/539955/541013/510872/514918/507180/533951/510322/513577/505547/508735/1…	120
3	3	GO:0016072	rRNA metabolic process	83/3428	162/15517	3.16032e-16	4.32371e-14	3.55743e-14	515056/506667/100138632/510826/529207/777771/525619/540168/286811/538719/540516/533375/535340/615712/533245/100126247/100847343/532080/508005/539147/509874/511427/507924/112448582/615916/535163/614427/531149/512508/532389/509816/520256/515001/539602/509598/516314/517743/523474/616675/506401/528833/618779/787413/509212/514147/514336/510927/516289/540772/522917/513081/514966/522029/282050/506297/61…	83
3	3	GO:0006364	rRNA processing	78/3428	151/15517	1.3656e-15	1.75841e-13	1.44677e-13	515056/506667/100138632/510826/529207/525619/540168/286811/538719/540516/533375/535340/615712/533245/100847343/532080/508005/539147/511427/507924/112448582/615916/535163/614427/531149/512508/532389/509816/520256/515001/539602/509598/516314/517743/523474/616675/506401/528833/618779/787413/509212/514147/514336/510927/516289/540772/522917/513081/514966/522029/282050/506297/615178/282877/505507/40414…	78
3	3	GO:0006888	endoplasmic reticulum to Golgi vesicle-mediated transport	54/3428	89/15517	4.2127e-15	5.12311e-13	4.21517e-13	533078/511018/616526/508912/535533/281706/338085/536616/512481/509546/511030/768079/618184/509687/511649/790870/539289/513132/509133/504664/506928/504677/510686/517171/515999/512530/519689/404548/532730/614775/614905/533994/535071/508557/505089/532862/509488/507880/510312/504543/514869/505171/538144/100140040/539132/533277/618580/616748/785345/512261/786759/506336/540347/511084	54
3	3	GO:0000375	RNA splicing, via transesterification reactions	99/3428	217/15517	8.77009e-15	9.14177e-13	7.52162e-13	537445/510313/112447365/767817/539205/540395/507120/535258/781016/506212/522518/530188/528433/537395/614215/508660/533700/520046/536093/524795/509425/507482/521363/510259/539147/525263/618024/536745/515290/539950/538775/615095/534630/614759/615136/615916/509920/613630/539955/510872/514918/507180/533951/510322/513577/505547/508735/100301114/512236/534228/507371/512824/493722/521304/541044/512694/5…	99
3	3	GO:0000377	RNA splicing, via transesterification reactions with bulged adenosine as nucleophile	99/3428	217/15517	8.77009e-15	9.14177e-13	7.52162e-13	537445/510313/112447365/767817/539205/540395/507120/535258/781016/506212/522518/530188/528433/537395/614215/508660/533700/520046/536093/524795/509425/507482/521363/510259/539147/525263/618024/536745/515290/539950/538775/615095/534630/614759/615136/615916/509920/613630/539955/510872/514918/507180/533951/510322/513577/505547/508735/100301114/512236/534228/507371/512824/493722/521304/541044/512694/5…	99
3	3	GO:0000398	mRNA splicing, via spliceosome	99/3428	217/15517	8.77009e-15	9.14177e-13	7.52162e-13	537445/510313/112447365/767817/539205/540395/507120/535258/781016/506212/522518/530188/528433/537395/614215/508660/533700/520046/536093/524795/509425/507482/521363/510259/539147/525263/618024/536745/515290/539950/538775/615095/534630/614759/615136/615916/509920/613630/539955/510872/514918/507180/533951/510322/513577/505547/508735/100301114/512236/534228/507371/512824/493722/521304/541044/512694/5…	99
3	3	GO:0033365	protein localization to organelle	118/3428	281/15517	3.98186e-14	3.96195e-12	3.25979e-12	525394/512780/512781/519694/616679/519014/513446/100848046/511018/615658/786080/100137827/518622/513180/512866/533952/104968470/518935/509503/504867/511913/536731/617161/101902373/534440/538236/523399/513707/523408/515804/618184/509687/512933/787969/506353/539679/513592/540719/535090/507804/541085/100138861/512570/517531/510912/519551/504823/524528/513270/784219/506916/100138517/504786/510004/540…	118
3	3	GO:0006302	double-strand break repair	71/3428	142/15517	2.12338e-13	2.02091e-11	1.66275e-11	615133/507989/504517/614152/534148/353120/507069/519513/783256/507122/782472/504377/517886/540945/100125299/516371/616549/515845/513626/534383/100299171/514142/510120/507507/100139498/532916/525093/528432/522943/534249/519974/505585/507620/615510/522307/535323/540966/788127/617007/529507/512897/533006/515472/512590/540072/613812/525756/515933/507912/505721/767981/520250/541239/512193/508938/51038…	71
3	3	GO:0006401	RNA catabolic process	60/3428	115/15517	1.45513e-12	1.3272e-10	1.09199e-10	540507/506760/533968/540938/527305/534707/508055/536537/514548/539770/282640/506965/777771/508460/517979/513171/535340/615712/533245/100126247/100847343/532080/508005/515744/528207/507482/515290/539950/535447/509920/520256/524920/100124428/100138828/538820/519743/524155/537453/508877/617422/535450/613354/512830/509258/525143/513598/516411/404098/505988/511763/767855/541118/504217/532933/781181/52…	60
3	3	GO:0043687	post-translational protein modification	150/3428	402/15517	1.66211e-12	1.45534e-10	1.19742e-10	510233/534958/507541/535565/783986/614347/540537/539472/505320/533598/787344/532686/787967/790880/504517/100124510/538086/524139/515376/614816/540891/534683/507179/540493/617407/511585/407228/535219/539668/510331/785711/539970/614170/618507/504926/538195/508759/614655/532767/528508/537349/613935/518857/614512/617304/540328/539998/534852/517357/787118/530333/527565/536240/535440/511826/112441489/5…	150
3	3	GO:0006261	DNA-templated DNA replication	45/3428	76/15517	2.74885e-12	2.27731e-10	1.87371e-10	534148/507122/613732/510916/615016/522248/100125299/513626/534383/538943/100124507/527595/510120/514863/506205/532916/510425/513523/523714/519409/534848/514793/281990/785457/533090/505152/535323/506240/511080/533006/515472/512590/515602/508389/513536/338072/515765/529868/506176/540574/538467/533356/505061/788824/529922	45
3	3	GO:0070647	protein modification by small protein conjugation or removal	147/3428	394/15517	2.80893e-12	2.27731e-10	1.87371e-10	510233/507541/535565/783986/614347/540537/539472/505320/533598/787344/787967/790880/504517/100124510/538086/524139/515376/614816/540891/534683/507179/540493/617407/511585/407228/535219/539668/510331/785711/539970/614170/618507/504926/538195/508759/614655/532767/528508/537349/613935/518857/614512/617304/540328/539998/534852/517357/787118/530333/527565/536240/535440/511826/112441489/507911/540246/5…	147
3	3	GO:0006886	intracellular protein transport	125/3428	320/15517	3.36479e-12	2.63055e-10	2.16435e-10	506192/515766/616331/540693/784636/515216/767602/508867/512078/536144/505734/282601/514938/525394/517345/519694/616679/519014/511018/519552/281078/532845/535533/281706/536616/281707/518622/512866/104968470/507013/510539/509503/515550/504867/538236/523399/513707/523408/515804/539679/513592/540719/535090/507804/509041/504823/524528/513270/784219/506916/100138517/504786/510004/540004/505771/614539/5…	125
3	3	GO:0006400	tRNA modification	40/3428	65/15517	7.97402e-12	6.01901e-10	4.95228e-10	786099/615418/781788/514086/530159/526885/540840/505465/784720/614139/512976/517675/539656/286855/535768/516044/507512/514738/515808/614986/515824/617640/505497/518874/535018/514187/507084/509460/508940/519224/516258/614311/540872/513470/505816/535837/616451/533109/539498/526884	40
3	3	GO:0015031	protein transport	159/3428	441/15517	8.68499e-12	6.33715e-10	5.21404e-10	506192/515766/616331/540693/784636/515216/767602/508867/512078/536144/505734/282601/514938/525394/517345/519694/616679/519014/541123/511018/504820/511966/281052/519552/789414/615954/507722/281078/541076/512213/532845/535533/281706/536616/281707/518622/512866/613357/104968470/507013/510539/509503/616809/532555/515550/504867/511913/538236/523399/513707/523408/515804/539679/513592/540719/535090/5078…	159
3	3	GO:0008033	tRNA processing	51/3428	94/15517	9.98235e-12	7.04883e-10	5.79959e-10	786099/615418/781788/514086/530159/526885/540840/617998/508812/509256/505465/784720/614139/512976/517675/539656/286855/535768/516044/507512/514738/511306/617906/101910000/515808/614986/515824/617640/505497/515208/512203/615098/518874/535018/514187/507084/509460/508940/519224/516258/614311/540872/513470/505816/535837/616451/511091/533109/539498/526884/613795	51
3	3	GO:0022402	cell cycle process	159/3428	442/15517	1.0659e-11	7.29142e-10	5.99919e-10	510233/533055/535565/540537/504869/100125287/512666/504517/534211/783256/537027/539594/768315/521939/615932/281668/100301478/538436/523293/538197/520428/507731/507122/281061/618631/508100/450214/506404/513551/613732/534400/532848/532953/100137827/513678/518897/614816/505144/618186/786852/523441/539106/524180/510916/615016/511045/514327/513751/537776/522248/510442/539953/100125299/513180/615637/51…	159
3	3	GO:0006260	DNA replication	52/3428	99/15517	3.20513e-11	2.12607e-09	1.74927e-09	534148/507122/613732/510916/615016/522248/100125299/513626/534383/100299171/538943/100124507/527595/510120/514863/506205/532916/510425/513523/523714/519409/534848/514793/281990/785457/533090/505152/535323/506240/511080/533006/515472/512590/514842/515602/508389/613354/512830/507912/505721/513536/512193/338072/515765/529868/506176/540574/538467/533356/505061/788824/529922	52
3	3	GO:0006399	tRNA metabolic process	73/3428	161/15517	4.08752e-11	2.63164e-09	2.16525e-09	786099/615418/781788/506598/514086/530159/526885/514493/540840/617998/508812/100300732/509256/505465/784720/614139/512976/535340/615712/533245/100847343/532080/508005/505390/522024/788792/517675/533058/539656/615182/504609/616209/286855/535768/504824/516044/507512/514738/511306/617906/101910000/515808/614986/515824/617640/532822/505497/515208/512203/615098/282060/518874/535018/511740/514187/50708…	73
3	3	GO:0042274	ribosomal small subunit biogenesis	39/3428	65/15517	4.42605e-11	2.76818e-09	2.27759e-09	100138632/510826/529207/523344/511427/615916/507702/509816/515001/539602/516314/517743/528833/514336/516289/540772/522917/282050/506297/516063/615178/615638/614220/282877/506229/505507/404140/281898/100125879/617136/511610/618429/511210/508714/510385/510315/614984/514870/538915	39
3	3	GO:0006402	mRNA catabolic process	53/3428	103/15517	5.77578e-11	3.51199e-09	2.88958e-09	540507/506760/533968/540938/527305/534707/508055/536537/514548/539770/282640/506965/508460/517979/513171/535340/615712/533245/100126247/100847343/532080/508005/515744/528207/507482/515290/539950/535447/509920/524920/100124428/538820/519743/524155/537453/508877/617422/535450/525143/513598/516411/404098/511763/767855/541118/504217/532933/781181/529442/616181/540834/519708/511473	53
3	3	GO:0051276	chromosome organization	88/3428	212/15517	1.42307e-10	8.41917e-09	6.92707e-09	510233/535565/540537/504869/534148/537027/539594/508100/450214/512877/506404/513551/504630/100137827/618186/523441/504377/517886/538949/515845/539950/514142/614469/514679/506353/517837/337870/613821/510120/507507/100139498/525093/615784/517211/522943/786159/511958/531234/767978/538789/519504/504823/524528/540004/511100/533206/493638/540966/788127/529507/513080/533006/515472/512590/101905955/50572…	88
3	3	GO:0030490	maturation of SSU-rRNA	30/3428	46/15517	4.21771e-10	2.42962e-08	1.99903e-08	100138632/510826/529207/511427/615916/509816/515001/539602/516314/517743/528833/514336/516289/540772/522917/282050/506297/615178/282877/404140/100125879/617136/618429/511210/508714/510385/510315/614984/514870/538915	30
3	3	GO:1901988	negative regulation of cell cycle phase transition	40/3428	72/15517	6.53871e-10	3.67006e-08	3.01963e-08	504869/100125287/512666/504517/537027/539594/281061/508100/513678/518897/614816/510442/539953/100125299/515845/514142/506353/112445080/517837/337870/614193/525093/614757/528432/522943/513523/513600/504647/616597/524870/533294/515158/529868/506176/540574/524925/515302/511054/511084/534811	40
3	3	GO:0070925	organelle assembly	142/3428	403/15517	7.05065e-10	3.85847e-08	3.17465e-08	504968/510233/528398/533055/512780/512781/540040/519014/536462/513049/507340/538831/509587/508571/532686/787967/532649/100848046/533611/528191/100138953/535387/515025/768315/534513/538197/520428/508100/450214/506404/534400/613916/507479/532848/100301027/512749/523441/617589/539106/533903/539411/513906/537776/534465/517979/286811/613551/513180/523344/533952/513998/787118/514446/508805/614920/50869…	142
3	3	GO:0010608	post-transcriptional regulation of gene expression	63/3428	140/15517	1.26717e-09	6.76548e-08	5.56646e-08	540507/505650/506760/504831/533968/540938/527305/534707/508055/536537/100141021/514548/539770/282640/512350/782397/615712/533245/100847343/532080/508005/515744/528207/507482/536143/522459/539501/515290/539950/506151/539286/617525/535447/509253/617901/524920/506625/100138828/514141/510246/538820/519743/524155/537453/617422/535450/514957/509771/534105/767925/533892/511202/518874/511763/767855/54111…	63
3	3	GO:0007093	mitotic cell cycle checkpoint signaling	31/3428	50/15517	1.3848e-09	7.21742e-08	5.93831e-08	504517/537027/539594/281061/508100/513678/518897/614816/539953/100125299/515845/514142/506353/112445080/517837/337870/525093/614757/528432/522943/513523/513600/504647/616597/515158/529868/540574/524925/511054/511084/534811	31
3	3	GO:0010629	negative regulation of gene expression	82/3428	201/15517	1.61714e-09	8.15964e-08	6.71354e-08	406231/540507/281184/505650/353120/506760/533968/540938/527305/534707/508055/536537/514548/539770/282640/540254/506965/510442/540168/508460/517979/513171/782397/535340/615712/533245/100126247/100847343/532080/508005/617002/515744/528207/507482/539501/515290/539950/506151/617525/535447/509920/509253/617901/532389/524920/100124428/506625/100138828/538820/519743/524155/537453/508877/617422/532695/53…	82
3	3	GO:0000075	cell cycle checkpoint signaling	36/3428	63/15517	1.64013e-09	8.15964e-08	6.71354e-08	504869/100125287/504517/537027/539594/281061/508100/513678/518897/614816/510442/539953/100125299/515845/514142/506353/112445080/517837/337870/525093/614757/528432/522943/513523/513600/504647/616597/515158/529868/506176/540574/524925/515302/511054/511084/534811	36
3	3	GO:0071826	ribonucleoprotein complex subunit organization	61/3428	135/15517	1.89367e-09	9.21165e-08	7.57911e-08	100139547/539205/528433/539411/536093/524795/511844/520094/512350/506564/286811/523344/510259/539147/525263/618024/515358/539955/535163/509816/514182/509793/506401/509599/509212/617422/513577/505547/534228/507371/493638/512824/514336/286790/507168/282688/286868/282050/516063/615638/614220/282877/506229/281898/538632/512326/507486/614553/508788/514932/531493/522621/512631/505945/507828/510201/5093…	61
3	3	GO:0030163	protein catabolic process	144/3428	416/15517	2.11353e-09	1.00577e-07	8.27518e-08	515563/614425/519652/519729/507541/524465/535565/783986/540537/539472/505320/539591/533598/534601/513446/100124510/100337346/534246/515376/614816/535981/100138870/534683/507932/509715/616804/407228/535219/539668/510331/504558/540077/539433/533668/282215/539953/513253/519058/518857/617304/523504/789838/512690/539998/534852/513977/540932/530333/509503/527565/536240/511826/507911/789539/540246/52542…	144
3	3	GO:0043632	modification-dependent macromolecule catabolic process	121/3428	335/15517	2.40342e-09	1.11938e-07	9.20996e-08	519729/507541/524465/535565/783986/540537/539472/505320/539591/534601/100124510/100337346/534246/515376/614816/534683/507932/407228/535219/539668/510331/504558/540077/539433/533668/282215/539953/518857/535340/615712/533245/100847343/532080/508005/617304/523504/789838/512690/539998/534852/513977/540932/530333/509503/527565/536240/511826/507911/789539/540246/525426/519526/511956/286796/541292/50662…	121
3	3	GO:0000956	nuclear-transcribed mRNA catabolic process	36/3428	64/15517	2.9535e-09	1.34692e-07	1.10821e-07	533968/527305/534707/508055/514548/539770/282640/506965/508460/517979/513171/535340/615712/533245/100126247/100847343/532080/508005/535447/509920/100124428/538820/519743/524155/537453/617422/525143/513598/516411/541118/504217/532933/781181/529442/616181/540834	36
3	3	GO:1903047	mitotic cell cycle process	90/3428	230/15517	3.22799e-09	1.44206e-07	1.18649e-07	510233/535565/540537/512666/504517/537027/539594/521939/281668/100301478/538436/523293/520428/507731/507122/281061/618631/508100/450214/506404/100137827/513678/518897/614816/786852/523441/539106/511045/513751/539953/100125299/515845/538943/539950/514142/513970/514679/506294/537127/506353/508208/100124507/112445080/517837/337870/613821/510120/614193/525093/614757/528432/615784/522943/786159/511958…	90
3	3	GO:0051603	proteolysis involved in protein catabolic process	133/3428	381/15517	4.79286e-09	2.09831e-07	1.72644e-07	519729/507541/524465/535565/783986/540537/539472/505320/539591/534601/100124510/100337346/534246/515376/614816/535981/534683/507932/509715/616804/407228/535219/539668/510331/504558/540077/539433/533668/282215/539953/513253/519058/518857/617304/523504/789838/512690/539998/534852/513977/540932/530333/509503/527565/536240/511826/507911/789539/540246/525426/541085/519526/511956/286796/541292/506625/5…	133
3	3	GO:0032446	protein modification by small protein conjugation	107/3428	290/15517	5.33366e-09	2.28929e-07	1.88357e-07	507541/535565/783986/614347/540537/539472/505320/533598/787344/787967/538086/524139/515376/614816/540891/534683/617407/511585/407228/535219/539668/510331/785711/539970/614170/618507/504926/538195/508759/532767/528508/537349/613935/518857/614512/617304/540328/539998/534852/517357/787118/530333/527565/536240/535440/511826/507911/540246/533364/616130/508004/508406/286796/506625/519974/615197/539774/…	107
3	3	GO:1901991	negative regulation of mitotic cell cycle phase transition	28/3428	45/15517	7.75823e-09	3.26592e-07	2.68711e-07	512666/504517/537027/539594/281061/508100/513678/539953/514142/506353/112445080/517837/337870/614193/525093/614757/522943/513523/513600/524870/533294/515158/529868/540574/524925/511054/511084/534811	28
3	3	GO:0009451	RNA modification	57/3428	127/15517	8.61547e-09	3.55835e-07	2.92772e-07	786099/505134/615418/538733/533303/781788/514086/530159/526885/525619/540840/505465/784720/614139/512976/517675/539656/531382/540339/614427/286855/535768/514182/515001/616675/516044/618779/511775/507512/514738/515808/614986/515824/615644/617640/505497/534606/518874/535018/533438/511392/514187/507084/509460/508940/519224/516258/614311/540872/513470/505816/535837/616451/533109/539498/782848/526884	57
3	3	GO:0010948	negative regulation of cell cycle process	40/3428	77/15517	8.97366e-09	3.63766e-07	2.99297e-07	504869/100125287/512666/504517/537027/539594/281061/508100/513678/518897/614816/510442/539953/100125299/515845/514142/506353/112445080/517837/337870/614193/525093/614757/528432/522943/513523/513600/504647/616597/524870/533294/515158/529868/506176/540574/524925/515302/511054/511084/534811	40
3	3	GO:0045930	negative regulation of mitotic cell cycle	36/3428	67/15517	1.5398e-08	6.01931e-07	4.95253e-07	512666/504517/541054/537027/539594/281061/508100/513678/518897/614816/539953/100125299/515845/514142/506353/112445080/517837/337870/614193/525093/614757/528432/522943/513523/513600/504647/616597/524870/533294/515158/529868/540574/524925/511054/511084/534811	36
3	3	GO:0000278	mitotic cell cycle	111/3428	309/15517	1.54299e-08	6.01931e-07	4.95253e-07	510233/535565/540537/512666/504517/541054/537027/539594/521939/281668/100301478/538436/523293/520428/507731/507122/281061/615171/493708/618631/508100/509255/450214/506404/100137827/513678/518897/614816/786852/523441/539106/511045/513751/539953/100125299/515845/538943/539950/514142/513970/514679/506294/537127/506353/508208/100124507/112443216/112445080/517837/337870/613821/510120/100125236/614193/…	111
3	3	GO:0031123	RNA 3'-end processing	41/3428	81/15517	1.56739e-08	6.01931e-07	4.95253e-07	100139547/327689/281712/768231/504925/507051/282588/525619/509256/538719/540516/535340/615712/533245/100126247/100847343/532080/508005/100138550/790146/517489/534159/534471/509695/534964/100124522/785718/511412/518859/529071/508877/617422/101910000/614766/615178/614837/505988/100337373/616339/541270/511473	41
3	3	GO:1901987	regulation of cell cycle phase transition	48/3428	102/15517	2.00193e-08	7.55557e-07	6.21653e-07	540537/504869/100125287/512666/504517/537027/539594/520428/507731/281061/618631/508100/513678/518897/614816/510916/615016/510442/539953/100125299/515845/514142/506353/112445080/517837/337870/614193/525093/614757/528432/522943/513523/509857/100336105/513600/504647/616597/524870/533294/515158/529868/506176/540574/524925/515302/511054/511084/534811	48
3	3	GO:0022618	ribonucleoprotein complex assembly	57/3428	130/15517	2.4115e-08	8.94707e-07	7.36142e-07	100139547/539205/528433/539411/511844/520094/512350/506564/286811/523344/510259/539147/525263/618024/515358/539955/535163/509816/514182/509793/506401/509599/509212/617422/513577/505547/534228/507371/493638/512824/514336/286790/507168/282688/286868/282050/516063/615638/614220/282877/506229/281898/538632/512326/507486/614553/508788/514932/531493/522621/512631/505945/507828/510201/511692/532985/5289…	57
3	3	GO:0045935	positive regulation of nucleobase-containing compound metabolic process	127/3428	369/15517	2.75755e-08	1.00605e-06	8.2775e-07	614292/540181/505229/540802/522091/522920/525252/504517/539340/540648/511003/540169/353120/614048/509717/530744/100139547/511513/508100/515462/614033/281073/616539/507120/533968/527305/534707/508055/505453/510465/511446/510916/615016/524645/514548/539770/282640/281115/614069/615712/533245/100847343/532080/508005/616549/540818/506809/505169/539099/539950/404141/618190/407215/508330/785776/789336/5…	127
3	3	GO:0000723	telomere maintenance	24/3428	37/15517	2.8326e-08	1.01649e-06	8.36339e-07	504869/534148/504377/517886/539950/514142/525093/522943/493638/788127/529507/515472/505721/526097/510634/519474/506501/509625/518884/519224/505061/531945/510132/540849	24
3	3	GO:0034655	nucleobase-containing compound catabolic process	78/3428	199/15517	3.254e-08	1.14887e-06	9.45261e-07	540507/506760/533968/540938/527305/534707/508055/536537/514548/539770/282640/534558/512730/506965/777771/282217/282218/613560/508460/517979/513171/767880/529405/533096/508097/100300490/535340/615712/533245/100126247/100847343/532080/508005/515744/528207/507482/327693/515290/539950/535447/509920/520256/528432/524920/100124428/100138828/532399/617720/100847590/507315/618855/538820/519743/524155/537…	78
3	3	GO:0072594	establishment of protein localization to organelle	73/3428	183/15517	3.80866e-08	1.32336e-06	1.08883e-06	518622/512866/104968470/509503/504867/511913/617161/101902373/538236/523399/513707/523408/515804/539679/513592/540719/535090/507804/541085/100138861/517531/510912/504823/524528/513270/784219/506916/100138517/504786/510004/540004/505771/614539/540337/521522/512677/537878/515730/514832/534944/533077/507414/767847/528487/614093/618777/100295316/512530/505064/614128/615778/538938/504701/507462/786732…	73
3	3	GO:0051254	positive regulation of RNA metabolic process	118/3428	339/15517	4.21025e-08	1.44004e-06	1.18483e-06	614292/540181/505229/540802/522091/522920/525252/539340/540648/511003/540169/353120/614048/509717/530744/100139547/511513/508100/515462/614033/281073/616539/507120/533968/527305/534707/508055/505453/510465/511446/524645/514548/539770/282640/281115/614069/615712/533245/100847343/532080/508005/540818/506809/505169/539099/539950/404141/618190/407215/508330/785776/789336/506805/507524/527152/514448/5…	118
3	3	GO:0140694	non-membrane-bounded organelle assembly	67/3428	164/15517	4.59007e-08	1.54579e-06	1.27184e-06	510233/533055/532649/515025/768315/538197/508100/450214/506404/534400/532848/523441/539106/539411/513906/537776/517979/286811/523344/514446/508805/508698/789559/614307/510660/538833/614404/539950/512933/514679/506353/101904883/614759/613821/535163/618791/614639/509816/526138/512153/615784/509793/506401/537453/514336/286790/507168/282688/286868/282050/516063/615638/614220/282877/506229/281898/5132…	67
3	3	GO:0019941	modification-dependent protein catabolic process	115/3428	329/15517	4.81885e-08	1.59825e-06	1.315e-06	519729/507541/524465/535565/783986/540537/539472/505320/539591/534601/100124510/100337346/534246/515376/614816/534683/507932/407228/535219/539668/510331/504558/540077/539433/533668/282215/539953/518857/617304/523504/789838/512690/539998/534852/513977/540932/530333/509503/527565/536240/511826/507911/789539/540246/525426/519526/511956/286796/541292/506625/508519/615197/514598/506073/530858/515503/5…	115
3	3	GO:0044774	mitotic DNA integrity checkpoint signaling	18/3428	24/15517	5.0374e-08	1.6458e-06	1.35412e-06	504517/281061/513678/518897/539953/100125299/515845/514142/525093/614757/528432/522943/513523/513600/504647/616597/529868/540574	18
3	3	GO:0010564	regulation of cell cycle process	69/3428	171/15517	5.22195e-08	1.68101e-06	1.38309e-06	533055/535565/540537/504869/100125287/512666/504517/534211/537027/539594/538197/520428/507731/281061/618631/508100/534400/532848/513678/518897/614816/524180/510916/615016/510442/539953/100125299/513180/515845/539950/514142/506353/112445080/517837/337870/613821/614193/525093/614757/528432/522943/513523/538238/511891/509857/100336105/513600/504647/616597/524870/533294/282041/533853/504585/515158/51…	69
3	3	GO:0032200	telomere organization	24/3428	38/15517	6.07569e-08	1.92749e-06	1.58589e-06	504869/534148/504377/517886/539950/514142/525093/522943/493638/788127/529507/515472/505721/526097/510634/519474/506501/509625/518884/519224/505061/531945/510132/540849	24
3	3	GO:0006310	DNA recombination	62/3428	149/15517	6.47738e-08	2.02557e-06	1.66659e-06	534148/353120/507069/783256/615932/507122/613732/782472/100125299/615637/516371/506390/616549/515845/513626/534383/100299171/514142/100124507/510120/507507/100139498/532916/525093/616744/528432/522943/534249/519974/505585/507620/615510/540966/788127/617007/529507/512897/533006/515472/512590/540072/101905955/507912/505721/767981/512193/508938/510381/616324/507152/530616/506501/515297/787696/519224…	62
3	3	GO:0000077	DNA damage checkpoint signaling	21/3428	31/15517	6.83481e-08	2.10724e-06	1.73378e-06	504869/100125287/504517/281061/513678/518897/510442/539953/100125299/515845/514142/525093/614757/528432/522943/513600/504647/616597/529868/540574/515302	21
3	3	GO:0016567	protein ubiquitination	92/3428	250/15517	7.14067e-08	2.17096e-06	1.78621e-06	507541/535565/783986/614347/540537/539472/505320/533598/538086/524139/515376/614816/540891/534683/511585/407228/535219/539668/510331/785711/539970/614170/618507/504926/538195/508759/532767/528508/537349/613935/518857/614512/617304/540328/539998/534852/517357/787118/530333/527565/536240/535440/511826/507911/540246/533364/616130/508004/508406/506625/519974/615197/539774/530858/514440/282034/518880/…	92
3	3	GO:0031570	DNA integrity checkpoint signaling	23/3428	36/15517	8.41138e-08	2.52226e-06	2.07525e-06	504869/100125287/504517/281061/513678/518897/510442/539953/100125299/515845/514142/525093/614757/528432/522943/513523/513600/504647/616597/529868/506176/540574/515302	23
3	3	GO:0000724	double-strand break repair via homologous recombination	41/3428	85/15517	8.99597e-08	2.6611e-06	2.18949e-06	534148/353120/507069/507122/782472/516371/616549/513626/534383/100299171/514142/510120/507507/100139498/532916/525093/528432/522943/534249/519974/505585/507620/615510/540966/617007/529507/512897/533006/515472/512590/540072/507912/505721/767981/508938/510381/616324/507152/505061/789410/514402	41
3	3	GO:0006511	ubiquitin-dependent protein catabolic process	111/3428	319/15517	1.07523e-07	3.13824e-06	2.58206e-06	519729/507541/524465/535565/783986/540537/539472/505320/539591/534601/100124510/100337346/534246/515376/614816/534683/507932/407228/535219/539668/510331/504558/540077/539433/533668/282215/539953/518857/617304/523504/789838/512690/539998/534852/513977/540932/530333/509503/527565/536240/511826/507911/789539/540246/525426/519526/511956/541292/506625/508519/615197/506073/530858/515503/505176/510155/5…	111
3	3	GO:0009894	regulation of catabolic process	82/3428	218/15517	1.22637e-07	3.53228e-06	2.90627e-06	519652/540507/539472/505320/533598/513446/506760/534246/515376/531444/533968/527305/534707/508055/534683/616066/514548/539770/282640/521542/533668/282215/767922/615712/533245/100847343/532080/508005/515744/528207/508235/507482/530333/505015/527565/515290/539950/511826/535447/538547/533622/524920/508487/534485/100138828/538820/519743/524155/537453/539774/617422/530858/539784/504937/509857/10033610…	82
3	3	GO:0044770	cell cycle phase transition	56/3428	132/15517	1.26378e-07	3.59275e-06	2.95602e-06	535565/540537/504869/100125287/512666/504517/537027/539594/521939/281668/100301478/538436/523293/520428/507731/281061/618631/508100/513678/518897/614816/510916/615016/510442/539953/100125299/515845/514142/506353/508208/112445080/517837/337870/614193/525093/614757/528432/522943/513523/509857/100336105/513600/504647/616597/524870/533294/515158/529868/506176/540574/524925/407168/515302/511054/511084…	56
3	3	GO:1903311	regulation of mRNA metabolic process	55/3428	129/15517	1.33577e-07	3.70467e-06	3.04811e-06	540507/506760/539205/507120/533968/527305/534707/508055/514548/539770/282640/281115/615712/533245/100847343/532080/508005/515744/528207/507482/515290/539950/538775/615095/535447/524920/100124428/538820/519743/524155/537453/617422/514705/512824/535450/493722/521304/541044/540258/509771/515307/539785/100300349/541229/504381/506123/512631/505945/511763/767855/541118/504217/615156/519708/511473	55
3	3	GO:0010498	proteasomal protein catabolic process	81/3428	215/15517	1.35028e-07	3.70467e-06	3.04811e-06	524465/535565/783986/540537/539472/505320/539591/515376/534683/407228/535219/510331/539433/533668/282215/539953/513253/519058/518857/617304/523504/789838/512690/539998/534852/513977/540932/530333/509503/527565/536240/511826/507911/789539/540246/525426/519526/511956/541292/506625/615197/506073/530858/510155/533874/506238/530186/508448/510029/535683/539784/282016/512456/509857/100336105/528142/5405…	81
3	3	GO:0051604	protein maturation	92/3428	253/15517	1.35392e-07	3.70467e-06	3.04811e-06	515757/505313/613336/514355/618575/520883/100138870/504397/513397/538426/506316/538849/533668/282215/535430/282216/281133/616813/613551/100125317/514361/505855/538998/512534/281832/767874/282646/505907/534751/517535/516099/511913/281833/507165/617161/101902373/514652/505124/510646/541085/517531/614288/533499/613636/613372/533922/506175/100335533/513277/532693/533678/506223/281373/508744/515398/51…	92
3	3	GO:0036297	interstrand cross-link repair	17/3428	23/15517	1.72512e-07	4.66208e-06	3.83584e-06	504377/517886/516371/783611/508171/618375/616549/281762/515845/513464/615352/614512/513626/505585/540072/512193/537958	17
3	3	GO:0006913	nucleocytoplasmic transport	54/3428	127/15517	1.92812e-07	5.07679e-06	4.17705e-06	533303/518622/529929/517438/614215/286811/614069/104968470/407149/504867/539276/538236/523399/513707/523408/515804/538614/539679/513592/540719/535090/507804/505082/507702/534293/100124428/509871/528833/504823/524528/513270/784219/506916/614694/100138517/504786/510004/540004/512136/617422/513080/616055/507675/512530/767981/616266/100138748/529231/537183/538770/506392/100139154/100124498/535264	54
3	3	GO:0051169	nuclear transport	54/3428	127/15517	1.92812e-07	5.07679e-06	4.17705e-06	533303/518622/529929/517438/614215/286811/614069/104968470/407149/504867/539276/538236/523399/513707/523408/515804/538614/539679/513592/540719/535090/507804/505082/507702/534293/100124428/509871/528833/504823/524528/513270/784219/506916/614694/100138517/504786/510004/540004/512136/617422/513080/616055/507675/512530/767981/616266/100138748/529231/537183/538770/506392/100139154/100124498/535264	54
3	3	GO:0010972	negative regulation of G2/M transition of mitotic cell cycle	16/3428	21/15517	2.00126e-07	5.07679e-06	4.17705e-06	512666/504517/281061/513678/539953/514142/112445080/614193/525093/614757/522943/513523/513600/529868/540574/511054	16
3	3	GO:0044773	mitotic DNA damage checkpoint signaling	16/3428	21/15517	2.00126e-07	5.07679e-06	4.17705e-06	504517/281061/513678/518897/539953/100125299/515845/514142/525093/614757/528432/522943/504647/616597/529868/540574	16
3	3	GO:1902750	negative regulation of cell cycle G2/M phase transition	16/3428	21/15517	2.00126e-07	5.07679e-06	4.17705e-06	512666/504517/281061/513678/539953/514142/112445080/614193/525093/614757/522943/513523/513600/529868/540574/511054	16
3	3	GO:0000725	recombinational repair	41/3428	87/15517	2.01773e-07	5.07679e-06	4.17705e-06	534148/353120/507069/507122/782472/516371/616549/513626/534383/100299171/514142/510120/507507/100139498/532916/525093/528432/522943/534249/519974/505585/507620/615510/540966/617007/529507/512897/533006/515472/512590/540072/507912/505721/767981/508938/510381/616324/507152/505061/789410/514402	41
3	3	GO:0042770	signal transduction in response to DNA damage	22/3428	35/15517	2.46115e-07	6.12211e-06	5.03712e-06	504869/100125287/504517/281061/513678/518897/510442/539953/617105/100125299/515845/514142/525093/614757/528432/522943/513600/504647/616597/529868/540574/515302	22
3	3	GO:0031329	regulation of cellular catabolic process	59/3428	144/15517	2.53749e-07	6.24107e-06	5.13499e-06	519652/540507/506760/531444/533968/527305/534707/508055/616066/514548/539770/282640/521542/767922/615712/533245/100847343/532080/508005/515744/528207/508235/507482/505015/515290/539950/535447/538547/533622/524920/508487/534485/100138828/538820/519743/524155/537453/539774/617422/535450/100140797/507056/618207/508354/538226/511763/515568/767855/615128/541118/504217/618637/101903772/539529/618601/53…	59
3	3	GO:0006457	protein folding	60/3428	148/15517	3.12354e-07	7.59714e-06	6.25073e-06	505313/613336/514355/618575/520883/100138870/504397/513397/538426/506316/538849/533668/282215/535430/282216/616813/613551/100125317/514361/505855/538998/281832/767874/282646/505907/534751/517535/516099/511913/281833/507165/614288/100335533/513277/532693/533678/281373/514033/415110/511603/768241/616553/404138/514621/282848/509914/281419/281420/787681/783720/615703/493638/510494/520588/327683/50506…	60
3	3	GO:0043488	regulation of mRNA stability	33/3428	65/15517	3.56258e-07	8.47663e-06	6.97435e-06	540507/506760/533968/527305/534707/508055/514548/539770/282640/615712/533245/100847343/532080/508005/515744/528207/507482/515290/539950/535447/524920/538820/519743/524155/537453/617422/535450/511763/767855/541118/504217/519708/511473	33
3	3	GO:0061013	regulation of mRNA catabolic process	33/3428	65/15517	3.56258e-07	8.47663e-06	6.97435e-06	540507/506760/533968/527305/534707/508055/514548/539770/282640/615712/533245/100847343/532080/508005/515744/528207/507482/515290/539950/535447/524920/538820/519743/524155/537453/617422/535450/511763/767855/541118/504217/519708/511473	33
3	3	GO:0000288	nuclear-transcribed mRNA catabolic process, deadenylation-dependent decay	20/3428	31/15517	4.72683e-07	1.11258e-05	9.15405e-06	533968/527305/534707/508055/514548/539770/282640/615712/533245/100847343/532080/508005/535447/538820/519743/524155/537453/617422/541118/504217	20
3	3	GO:0043487	regulation of RNA stability	33/3428	66/15517	5.62046e-07	1.30885e-05	1.07689e-05	540507/506760/533968/527305/534707/508055/514548/539770/282640/615712/533245/100847343/532080/508005/515744/528207/507482/515290/539950/535447/524920/538820/519743/524155/537453/617422/535450/511763/767855/541118/504217/519708/511473	33
3	3	GO:0000460	maturation of 5.8S rRNA	19/3428	29/15517	6.46353e-07	1.48933e-05	1.22538e-05	506667/286811/538719/540516/535340/615712/533245/100847343/532080/508005/511427/507924/512508/520256/523474/528833/513081/615178/528209	19
3	3	GO:0006289	nucleotide-excision repair	23/3428	39/15517	6.78802e-07	1.54781e-05	1.2735e-05	532455/783256/615637/507984/516371/509602/522908/518857/281762/511829/511896/100137723/518046/514142/535203/520497/281990/785457/614472/540564/507912/510550/537958	23
3	3	GO:0044270	cellular nitrogen compound catabolic process	80/3428	219/15517	7.03074e-07	1.58663e-05	1.30544e-05	518864/327692/540507/506760/533968/540938/527305/534707/508055/536537/514548/539770/282640/534558/512730/506965/777771/282217/282218/613560/508460/517979/513171/767880/529405/533096/508097/100300490/535340/615712/533245/100126247/100847343/532080/508005/515744/528207/507482/327693/515290/539950/535447/509920/520256/528432/524920/100124428/100138828/532399/617720/100847590/507315/618855/538820/519…	80
3	3	GO:0090114	COPII-coated vesicle budding	13/3428	16/15517	8.27563e-07	1.84851e-05	1.5209e-05	506928/517171/515999/512530/519689/404548/533994/535071/505089/532862/509488/507880/505171	13
3	3	GO:0045786	negative regulation of cell cycle	43/3428	97/15517	8.50613e-07	1.8808e-05	1.54747e-05	504869/100125287/512666/504517/541054/537027/539594/281061/514086/508100/513678/518897/614816/510442/539953/100125299/515845/514142/506353/112445080/517837/337870/539431/614193/525093/614757/528432/522943/513523/513600/504647/616597/524870/533294/515158/529868/506176/540574/524925/515302/511054/511084/534811	43
3	3	GO:0046700	heterocycle catabolic process	80/3428	220/15517	8.68566e-07	1.90129e-05	1.56433e-05	518864/327692/540507/506760/533968/540938/527305/534707/508055/536537/514548/539770/282640/534558/512730/506965/777771/282217/282218/613560/508460/517979/513171/767880/529405/533096/508097/100300490/535340/615712/533245/100126247/100847343/532080/508005/515744/528207/507482/327693/515290/539950/535447/509920/520256/528432/524920/100124428/100138828/532399/617720/100847590/507315/618855/538820/519…	80
3	3	GO:0006497	protein lipidation	34/3428	70/15517	9.06079e-07	1.92564e-05	1.58437e-05	787344/532686/787967/534097/616809/513395/100336796/281351/100139601/768015/511496/508700/509680/525095/767951/508048/504724/535138/100298680/506232/512685/505354/514176/506085/100337343/514466/535814/512177/506728/514338/533250/514158/617052/527885	34
3	3	GO:0042158	lipoprotein biosynthetic process	34/3428	70/15517	9.06079e-07	1.92564e-05	1.58437e-05	787344/532686/787967/534097/616809/513395/100336796/281351/100139601/768015/511496/508700/509680/525095/767951/508048/504724/535138/100298680/506232/512685/505354/514176/506085/100337343/514466/535814/512177/506728/514338/533250/514158/617052/527885	34
3	3	GO:1901990	regulation of mitotic cell cycle phase transition	34/3428	70/15517	9.06079e-07	1.92564e-05	1.58437e-05	540537/512666/504517/537027/539594/520428/507731/281061/618631/508100/513678/539953/514142/506353/112445080/517837/337870/614193/525093/614757/522943/513523/509857/100336105/513600/524870/533294/515158/529868/540574/524925/511054/511084/534811	34
3	3	GO:0007059	chromosome segregation	59/3428	149/15517	9.95323e-07	2.09496e-05	1.72368e-05	510233/535565/540537/537027/539594/508100/450214/506404/513551/100137827/523441/515845/508805/508698/789559/614307/510660/538833/614404/539950/514679/787969/506353/517837/337870/613821/615784/786159/511958/531234/767978/538789/510769/519504/511100/540966/101905955/533853/614056/507703/615847/353350/504585/515158/515350/100141142/515297/534705/787696/524925/541101/540216/781376/526529/512912/61890…	59
3	3	GO:0043161	proteasome-mediated ubiquitin-dependent protein catabolic process	72/3428	193/15517	1.01086e-06	2.1074e-05	1.73391e-05	524465/535565/783986/540537/539472/505320/539591/515376/534683/407228/535219/510331/539433/533668/282215/539953/518857/617304/523504/789838/512690/539998/534852/513977/540932/530333/509503/527565/536240/511826/507911/789539/540246/525426/519526/511956/541292/506625/615197/506073/530858/510155/533874/506238/530186/508448/510029/535683/539784/282016/512456/540564/530263/516731/509774/530618/510817/…	72
3	3	GO:0007030	Golgi organization	31/3428	62/15517	1.23094e-06	2.542e-05	2.09149e-05	767893/100336729/616526/504820/512213/532845/508805/510412/532555/613757/511826/511649/790870/539289/613760/521790/515552/519689/404548/614775/518209/538144/100140040/539132/533277/618580/786759/613578/616923/780850/780809	31
3	3	GO:0006891	intra-Golgi vesicle-mediated transport	16/3428	23/15517	1.51947e-06	3.10853e-05	2.55762e-05	512213/532845/100125306/509305/535533/281706/338085/536616/281707/523683/510412/506198/504457/521387/780850/780809	16
3	3	GO:0019439	aromatic compound catabolic process	81/3428	228/15517	2.16596e-06	4.39008e-05	3.61204e-05	508324/518864/540507/506760/533968/540938/527305/534707/508055/536537/514548/539770/282640/534558/512730/506965/777771/282217/282218/613560/508460/517979/513171/767880/529405/533096/508097/100300490/535340/615712/533245/100126247/100847343/532080/508005/515744/528207/507482/327693/515290/539950/535447/509920/520256/528432/524920/100124428/100138828/532399/617720/100847590/507315/618855/538820/519…	81
3	3	GO:0051726	regulation of cell cycle	93/3428	271/15517	2.22838e-06	4.47516e-05	3.68205e-05	533055/535565/540537/504869/100125287/512666/504517/539314/534211/541054/537027/539594/529805/521939/281668/100301478/538436/615512/523293/538167/538197/520428/507731/281061/615171/493708/618631/514086/508100/509255/534400/532848/513678/518897/614816/507473/524180/510916/615016/510442/539953/100125299/513180/515845/539950/514142/506353/534587/112445080/517837/337870/613821/539431/614193/525093/61…	93
3	3	GO:0044818	mitotic G2/M transition checkpoint	13/3428	17/15517	2.80058e-06	5.57315e-05	4.58544e-05	504517/281061/513678/539953/514142/112445080/525093/614757/522943/513523/513600/529868/540574	13
3	3	GO:0002181	cytoplasmic translation	30/3428	61/15517	2.83179e-06	5.58449e-05	4.59478e-05	504831/507472/534063/511844/520094/512350/506564/521747/515543/286819/541077/517675/101902907/101905894/107132967/515358/507151/282048/337890/534970/507270/534279/506768/768327/535056/286868/286853/281898/541216/535102	30
3	3	GO:0000462	maturation of SSU-rRNA from tricistronic rRNA transcript (SSU-rRNA, 5.8S rRNA, LSU-rRNA)	19/3428	31/15517	2.86026e-06	5.59028e-05	4.59954e-05	100138632/529207/511427/509816/539602/516314/528833/514336/282050/506297/615178/404140/100125879/618429/511210/510385/510315/614984/538915	19
3	3	GO:0007031	peroxisome organization	16/3428	24/15517	3.62016e-06	7.01286e-05	5.77e-05	515178/541085/505771/614539/515608/506527/506518/540337/510447/521522/512677/537878/515730/514832/534944/533077	16
3	3	GO:0010389	regulation of G2/M transition of mitotic cell cycle	18/3428	29/15517	4.05532e-06	7.78693e-05	6.40688e-05	512666/504517/507731/281061/618631/513678/539953/514142/112445080/614193/525093/614757/522943/513523/513600/529868/540574/511054	18
3	3	GO:0050779	RNA destabilization	21/3428	37/15517	4.88271e-06	9.13526e-05	7.51626e-05	533968/527305/534707/508055/514548/539770/282640/615712/533245/100847343/532080/508005/535447/538820/519743/524155/537453/617422/541118/504217/519708	21
3	3	GO:0061014	positive regulation of mRNA catabolic process	21/3428	37/15517	4.88271e-06	9.13526e-05	7.51626e-05	533968/527305/534707/508055/514548/539770/282640/615712/533245/100847343/532080/508005/535447/538820/519743/524155/537453/617422/541118/504217/519708	21
3	3	GO:0061157	mRNA destabilization	21/3428	37/15517	4.88271e-06	9.13526e-05	7.51626e-05	533968/527305/534707/508055/514548/539770/282640/615712/533245/100847343/532080/508005/535447/538820/519743/524155/537453/617422/541118/504217/519708	21
3	3	GO:0044772	mitotic cell cycle phase transition	42/3428	100/15517	6.19455e-06	0.000114914	9.45483e-05	535565/540537/512666/504517/537027/539594/521939/281668/100301478/538436/523293/520428/507731/281061/618631/508100/513678/539953/514142/506353/508208/112445080/517837/337870/614193/525093/614757/522943/513523/509857/100336105/513600/524870/533294/515158/529868/540574/524925/407168/511054/511084/534811	42
3	3	GO:1901361	organic cyclic compound catabolic process	82/3428	238/15517	7.30395e-06	0.000134356	0.000110544	508324/518864/327692/540507/506760/533968/540938/527305/534707/508055/536537/514548/539770/282640/534558/512730/506965/777771/282217/282218/613560/508460/517979/513171/767880/529405/533096/508097/100300490/535340/615712/533245/100126247/100847343/532080/508005/515744/528207/507482/327693/515290/539950/535447/509920/520256/528432/524920/100124428/100138828/532399/617720/100847590/507315/618855/538…	82
3	3	GO:0030488	tRNA methylation	16/3428	25/15517	7.9883e-06	0.000145504	0.000119717	526885/517675/539656/535768/516044/535018/514187/509460/508940/516258/614311/540872/513470/505816/535837/526884	16
3	3	GO:1902749	regulation of cell cycle G2/M phase transition	18/3428	30/15517	8.04294e-06	0.000145504	0.000119717	512666/504517/507731/281061/618631/513678/539953/514142/112445080/614193/525093/614757/522943/513523/513600/529868/540574/511054	18
3	3	GO:0000819	sister chromatid segregation	33/3428	73/15517	9.35882e-06	0.000167922	0.000138162	510233/535565/540537/537027/539594/508100/450214/506404/100137827/523441/539950/514679/506353/517837/337870/613821/615784/786159/511958/531234/767978/538789/519504/353350/515158/515350/787696/524925/541101/540216/514669/511084/534811	33
3	3	GO:0045292	mRNA cis splicing, via spliceosome	12/3428	16/15517	9.78063e-06	0.000174063	0.000143215	112447365/535258/510872/505547/100301114/512236/512694/615704/504381/512326/614553/534416	12
3	3	GO:0007095	mitotic G2 DNA damage checkpoint signaling	9/3428	10/15517	9.96523e-06	0.000175918	0.000144741	504517/281061/513678/539953/525093/614757/522943/529868/540574	9
3	3	GO:0007005	mitochondrion organization	70/3428	197/15517	1.02468e-05	0.000177756	0.000146253	533372/535714/506138/784353/507340/538831/508571/532686/787967/505430/513521/280730/510373/534615/512749/615846/614033/531049/505736/768048/615979/513397/508137/540892/508235/511913/101902373/508853/514547/534574/506205/535567/535449/508852/534254/533622/664655/615424/281742/541232/511968/522230/287027/614641/524142/112449283/508608/515363/533090/505152/511080/530858/514705/512377/352959/618777/5…	70
3	3	GO:0045893	positive regulation of DNA-templated transcription	93/3428	280/15517	1.03129e-05	0.000177756	0.000146253	614292/540181/505229/540802/522091/522920/525252/539340/540648/511003/540169/353120/614048/509717/530744/100139547/511513/508100/515462/614033/281073/616539/505453/510465/511446/524645/281115/614069/540818/506809/505169/539099/539950/404141/618190/407215/508330/785776/789336/506805/507524/527152/514448/100336926/540588/540616/514410/511168/614276/100298629/509245/613879/407231/539573/532556/61497…	93
3	3	GO:1902680	positive regulation of RNA biosynthetic process	93/3428	280/15517	1.03129e-05	0.000177756	0.000146253	614292/540181/505229/540802/522091/522920/525252/539340/540648/511003/540169/353120/614048/509717/530744/100139547/511513/508100/515462/614033/281073/616539/505453/510465/511446/524645/281115/614069/540818/506809/505169/539099/539950/404141/618190/407215/508330/785776/789336/506805/507524/527152/514448/100336926/540588/540616/514410/511168/614276/100298629/509245/613879/407231/539573/532556/61497…	93
3	3	GO:2001251	negative regulation of chromosome organization	14/3428	21/15517	1.51012e-05	0.000258255	0.000212485	537027/539594/508100/539950/506353/517837/337870/510120/515158/510634/506501/524925/511084/534811	14
3	3	GO:0000070	mitotic sister chromatid segregation	31/3428	69/15517	2.01349e-05	0.000341199	0.00028073	510233/540537/537027/539594/508100/450214/506404/100137827/523441/539950/514679/506353/517837/337870/613821/615784/786159/511958/531234/767978/538789/519504/353350/515158/515350/524925/541101/540216/514669/511084/534811	31
3	3	GO:0140053	mitochondrial gene expression	25/3428	51/15517	2.02631e-05	0.000341199	0.00028073	509256/515744/528207/533058/527467/504609/508825/534317/509469/515465/614102/510824/613561/513438/522191/508877/509502/532822/534105/282060/505988/767855/533438/281551/532903	25
3	3	GO:0015980	energy derivation by oxidation of organic compounds	50/3428	131/15517	2.12316e-05	0.000354779	0.000291903	511135/512995/517397/281640/514221/281090/444878/287012/327718/280682/512500/510767/517113/540067/520260/280798/786335/613338/614145/112447079/281306/512153/535449/508852/534254/338060/327714/327710/541232/288380/327697/327691/287027/287014/282290/327717/534599/100336808/512670/767983/286840/327696/281481/615470/509983/537713/281565/281570/613899/286885	50
3	3	GO:0070972	protein localization to endoplasmic reticulum	20/3428	37/15517	2.19734e-05	0.000364392	0.000299812	511018/534440/618184/509687/519689/404548/505064/614128/615778/538938/504701/786732/767917/514960/614017/538777/509430/615598/613974/508203	20
3	3	GO:0051168	nuclear export	35/3428	82/15517	2.3664e-05	0.000389477	0.000320452	533303/518622/529929/517438/614215/286811/614069/407149/538614/505082/507702/534293/100124428/509871/528833/504823/524528/513270/784219/100138517/504786/510004/540004/512136/617422/513080/507675/767981/100138748/529231/538770/506392/100139154/100124498/535264	35
3	3	GO:0033044	regulation of chromosome organization	21/3428	40/15517	2.47571e-05	0.000404427	0.000332752	535565/540537/537027/539594/508100/539950/506353/517837/337870/510120/505721/533853/100138100/515158/510634/506501/524925/534322/540849/511084/534811	21
3	3	GO:0000086	G2/M transition of mitotic cell cycle	18/3428	32/15517	2.76098e-05	0.000447688	0.000368346	512666/504517/507731/281061/618631/513678/539953/514142/112445080/614193/525093/614757/522943/513523/513600/529868/540574/511054	18
3	3	GO:0031331	positive regulation of cellular catabolic process	29/3428	64/15517	3.03337e-05	0.000488238	0.00040171	519652/533968/527305/534707/508055/514548/539770/282640/521542/615712/533245/100847343/532080/508005/508235/535447/508487/534485/538820/519743/524155/537453/617422/538226/541118/504217/618637/618601/519708	29
3	3	GO:0007346	regulation of mitotic cell cycle	46/3428	119/15517	3.0747e-05	0.000491279	0.000404211	540537/512666/504517/541054/537027/539594/520428/507731/281061/615171/493708/618631/508100/509255/513678/518897/614816/539953/100125299/515845/514142/506353/112445080/517837/337870/614193/525093/614757/528432/522943/513523/100336651/509857/100336105/513600/504647/616597/524870/533294/515158/529868/540574/524925/511054/511084/534811	46
3	3	GO:0072662	protein localization to peroxisome	11/3428	15/15517	3.3529e-05	0.000528022	0.000434443	541085/505771/614539/540337/521522/512677/537878/515730/514832/534944/533077	11
3	3	GO:0072663	establishment of protein localization to peroxisome	11/3428	15/15517	3.3529e-05	0.000528022	0.000434443	541085/505771/614539/540337/521522/512677/537878/515730/514832/534944/533077	11
3	3	GO:0045333	cellular respiration	42/3428	106/15517	3.38429e-05	0.000529157	0.000435377	511135/512995/281640/514221/281090/444878/287012/327718/280682/512500/510767/517113/520260/613338/614145/112447079/281306/535449/508852/534254/338060/327714/327710/541232/288380/327697/327691/287027/287014/282290/327717/534599/767983/286840/327696/281481/615470/509983/537713/281570/613899/286885	42
3	3	GO:0045944	positive regulation of transcription by RNA polymerase II	67/3428	193/15517	3.67791e-05	0.000570989	0.000469795	614292/540802/522091/522920/539340/540648/511003/353120/614048/509717/100139547/511513/515462/614033/281073/505453/510465/524645/281115/540818/506809/505169/539950/618190/407215/789336/506805/507524/527152/514448/100336926/540588/540616/514410/511168/614276/509245/407231/539573/509960/525346/505998/532076/505531/514918/513213/353106/338446/513279/518637/617775/617018/507554/504943/512324/540904/4…	67
3	3	GO:0016050	vesicle organization	49/3428	130/15517	3.74606e-05	0.000577474	0.00047513	505438/616526/613647/541288/532555/511030/506198/613505/515531/506928/521790/509423/615804/282028/614242/517171/515999/512530/519689/404548/614775/533994/535071/505089/532862/509488/507880/532261/618546/511591/509501/519624/508675/510312/613567/505171/510486/618580/530692/506271/538743/614285/613984/540381/520990/615672/780850/780809/514334	49
3	3	GO:0035196	miRNA processing	10/3428	13/15517	4.01396e-05	0.000614445	0.00050555	505650/540254/540168/532389/535450/100138783/527938/514674/540922/534109	10
3	3	GO:0031125	rRNA 3'-end processing	9/3428	11/15517	4.39602e-05	0.000668256	0.000549824	538719/540516/535340/615712/533245/100847343/532080/508005/615178	9
3	3	GO:0000466	maturation of 5.8S rRNA from tricistronic rRNA transcript (SSU-rRNA, 5.8S rRNA, LSU-rRNA)	13/3428	20/15517	4.61529e-05	0.000691977	0.000569341	538719/540516/535340/615712/533245/100847343/532080/508005/511427/523474/528833/615178/528209	13
3	3	GO:0065002	intracellular protein transmembrane transport	13/3428	20/15517	4.61529e-05	0.000691977	0.000569341	505771/614539/540337/512677/537878/514832/534944/533077/505064/614128/615778/538938/614017	13
3	3	GO:0006099	tricarboxylic acid cycle	15/3428	25/15517	4.66399e-05	0.000694522	0.000571435	511135/512995/280682/517113/520260/613338/614145/281306/534599/767983/286840/327696/281481/509983/537713	15
3	3	GO:0006900	vesicle budding from membrane	18/3428	33/15517	4.82225e-05	0.000708451	0.000582895	505438/613647/541288/532555/506928/517171/515999/512530/519689/404548/533994/535071/505089/532862/509488/507880/505171/618580	18
3	3	GO:0044839	cell cycle G2/M phase transition	18/3428	33/15517	4.82225e-05	0.000708451	0.000582895	512666/504517/507731/281061/618631/513678/539953/514142/112445080/614193/525093/614757/522943/513523/513600/529868/540574/511054	18
3	3	GO:0031047	gene silencing by RNA	19/3428	36/15517	5.46878e-05	0.000798078	0.000656638	406231/281184/505650/540254/540168/617002/539501/617525/532389/100138828/535450/404098/100138783/527938/514674/541118/504217/540922/534109	19
3	3	GO:0009060	aerobic respiration	39/3428	98/15517	5.67453e-05	0.000822618	0.000676829	511135/512995/281640/281090/444878/287012/327718/280682/512500/510767/517113/520260/613338/614145/112447079/281306/535449/508852/534254/338060/327710/541232/288380/327697/327691/287027/287014/282290/327717/534599/767983/286840/327696/281481/509983/537713/281570/613899/286885	39
3	3	GO:0016073	snRNA metabolic process	20/3428	39/15517	5.98793e-05	0.000862341	0.000709512	525619/535340/615712/533245/100126247/100847343/532080/508005/790146/534094/517489/534159/534471/505657/509695/534964/100124522/616675/516078/511366	20
3	3	GO:0043543	protein acylation	22/3428	45/15517	6.64343e-05	0.000950488	0.000782037	786491/616809/100336796/613636/613372/533922/506175/514377/281351/505354/514176/506085/100337343/514466/535814/512177/506728/514338/533250/514158/617052/527885	22
3	3	GO:0042157	lipoprotein metabolic process	40/3428	102/15517	6.77166e-05	0.000962543	0.000791956	515563/614425/787344/532686/787967/534097/616809/513395/100336796/539992/784764/533920/281351/100139601/768015/511496/508700/509680/525095/767951/508048/504724/535138/100298680/281421/506232/512685/505354/514176/506085/100337343/514466/535814/512177/506728/514338/533250/514158/617052/527885	40
3	3	GO:0042255	ribosome assembly	25/3428	54/15517	6.81738e-05	0.00096279	0.000792158	539411/286811/523344/535163/618791/614639/509816/526138/512153/509793/506401/514336/286790/507168/282688/286868/282050/516063/615638/614220/282877/506229/281898/513237/511692	25
3	3	GO:0009896	positive regulation of catabolic process	44/3428	116/15517	7.67155e-05	0.00107648	0.000885696	519652/539472/505320/533598/534246/515376/533968/527305/534707/508055/514548/539770/282640/521542/533668/282215/615712/533245/100847343/532080/508005/508235/530333/527565/511826/535447/508487/534485/538820/519743/524155/537453/617422/530858/509774/616080/538226/514413/541118/504217/521857/618637/618601/519708	44
3	3	GO:0015919	peroxisomal membrane transport	11/3428	16/15517	8.57756e-05	0.0011809	0.000971612	515178/505771/614539/540337/521522/512677/537878/515730/514832/534944/533077	11
3	3	GO:0034502	protein localization to chromosome	11/3428	16/15517	8.57756e-05	0.0011809	0.000971612	100137827/787969/506353/100138861/532695/541239/515158/506501/524925/534322/534811	11
3	3	GO:0043574	peroxisomal transport	11/3428	16/15517	8.57756e-05	0.0011809	0.000971612	515178/505771/614539/540337/521522/512677/537878/515730/514832/534944/533077	11
3	3	GO:0016180	snRNA processing	15/3428	26/15517	8.7735e-05	0.00120032	0.000987596	615712/533245/100126247/100847343/532080/508005/790146/534094/517489/534159/534471/505657/509695/534964/100124522	15
3	3	GO:0071806	protein transmembrane transport	20/3428	40/15517	9.50016e-05	0.00129143	0.00106256	511913/505771/614539/540337/512677/537878/514832/534944/533077/505064/614128/615778/538938/614017/540765/614633/509841/528165/781575/614074	20
3	3	GO:0000209	protein polyubiquitination	39/3428	100/15517	9.55743e-05	0.00129143	0.00106256	507541/535565/783986/614347/540537/539472/505320/537349/518857/534852/527565/536240/511826/533364/508004/506625/530858/530263/513479/614210/509774/509856/614134/515933/516630/504565/512355/534510/282107/535287/326583/615599/613676/537885/617771/286803/533136/517544/515582	39
3	3	GO:0098813	nuclear chromosome segregation	41/3428	107/15517	0.000102005	0.00136988	0.0011271	510233/535565/540537/537027/539594/508100/450214/506404/100137827/523441/515845/539950/514679/787969/506353/517837/337870/613821/615784/786159/511958/531234/767978/538789/519504/540966/101905955/614056/353350/504585/515158/515350/100141142/515297/787696/524925/541101/540216/514669/511084/534811	41
3	3	GO:0006605	protein targeting	43/3428	114/15517	0.000106905	0.00142692	0.00117404	768040/509503/616809/511913/617161/101902373/541085/517531/507414/767847/614093/618777/505064/614128/615778/538938/504701/507462/786732/767917/514960/614017/538777/509430/540765/614633/509841/528165/781575/614074/783566/615672/505354/100337343/514466/535814/512177/506728/514338/617052/527885/613974/508203	43
3	3	GO:0006301	postreplication repair	10/3428	14/15517	0.000112515	0.0014927	0.00122816	534249/540737/539673/513606/541218/511080/514440/616986/617771/286803	10
3	3	GO:0051640	organelle localization	66/3428	196/15517	0.00011908	0.00157028	0.00129199	510233/511083/767893/767602/533078/505438/506032/515243/281066/508100/450214/534400/613916/100137827/505010/531049/536616/511045/286811/537690/507013/539950/787969/505082/507702/517837/534574/535567/533622/538789/510769/509871/528833/519504/504786/506928/515552/100125877/615804/618035/614242/352959/517171/515999/507675/519689/404548/504585/515158/507819/515350/100138783/100337329/519624/508675/51…	66
3	3	GO:0006403	RNA localization	28/3428	65/15517	0.00012399	0.00162523	0.0013372	533303/529929/517438/614215/614069/407149/539950/538614/534293/100124428/616675/504823/524528/513270/784219/100138517/504786/510004/540004/512136/617422/513080/767981/100138748/529231/781575/100139154/535264	28
3	3	GO:0006903	vesicle targeting	12/3428	19/15517	0.000137717	0.00179443	0.00147641	505438/506032/613916/537690/507013/506928/517171/515999/519689/404548/505171/618580	12
3	3	GO:0006405	RNA export from nucleus	25/3428	56/15517	0.000141521	0.00183308	0.00150821	533303/529929/517438/614215/614069/407149/538614/534293/100124428/504823/524528/513270/784219/100138517/504786/510004/540004/512136/617422/513080/767981/100138748/529231/100139154/535264	25
3	3	GO:0070646	protein modification by small protein removal	40/3428	105/15517	0.000142776	0.00183845	0.00151263	510233/790880/504517/100124510/507179/540493/614655/112441489/538509/528907/100847538/535683/538091/539639/100298192/533853/507820/520170/282110/538948/100141289/505106/534273/532257/529395/786875/531706/407168/532985/506996/511121/100141158/517349/505280/506271/107131223/100336042/538743/788351/523338	40
3	3	GO:0008652	cellular amino acid biosynthetic process	22/3428	47/15517	0.0001504	0.0019253	0.00158409	519816/615764/514759/508345/512771/514209/539672/514525/508809/525563/525335/281199/534734/782907/507991/505103/533044/533630/539606/507470/509002/525340	22
3	3	GO:0006914	autophagy	50/3428	140/15517	0.000154237	0.00195159	0.00160572	353160/517263/787344/513049/507340/538831/509587/508571/532686/787967/531444/616066/521542/767922/532527/613551/508235/505015/514547/538547/533622/508487/534485/539774/507414/530858/789163/100140797/507056/618207/508354/519689/404548/538226/515568/615128/618637/539529/613578/618601/506063/507345/520990/780850/780809/532597/514919/506232/514104/512685	50
3	3	GO:0061919	process utilizing autophagic mechanism	50/3428	140/15517	0.000154237	0.00195159	0.00160572	353160/517263/787344/513049/507340/538831/509587/508571/532686/787967/531444/616066/521542/767922/532527/613551/508235/505015/514547/538547/533622/508487/534485/539774/507414/530858/789163/100140797/507056/618207/508354/519689/404548/538226/515568/615128/618637/539529/613578/618601/506063/507345/520990/780850/780809/532597/514919/506232/514104/512685	50
3	3	GO:0042273	ribosomal large subunit biogenesis	29/3428	69/15517	0.000160081	0.0020139	0.00165698	515056/539411/286811/524743/507924/535163/509598/509793/508638/523474/506401/513081/286790/539373/507168/337890/534970/282688/506768/514966/522029/286868/783948/507675/511610/511692/528209/505875/513617	29
3	3	GO:0000467	exonucleolytic trimming to generate mature 3'-end of 5.8S rRNA from tricistronic rRNA transcript (SSU-rRNA, 5.8S rRNA, LSU-rRNA)	8/3428	10/15517	0.000164105	0.00204106	0.00167933	538719/540516/535340/615712/533245/100847343/532080/508005	8
3	3	GO:0110154	RNA decapping	8/3428	10/15517	0.000164105	0.00204106	0.00167933	514548/539770/282640/508460/517979/513171/535447/537453	8
3	3	GO:0061512	protein localization to cilium	16/3428	30/15517	0.000180649	0.00223413	0.00183818	512780/512781/519014/100848046/513180/533952/536731/512570/519551/510352/510513/509812/540604/539051/505350/100337107	16
3	3	GO:0034472	snRNA 3'-end processing	13/3428	22/15517	0.000188402	0.00231693	0.00190631	615712/533245/100126247/100847343/532080/508005/790146/517489/534159/534471/509695/534964/100124522	13
3	3	GO:0051170	import into nucleus	26/3428	60/15517	0.000190385	0.00232823	0.00191561	518622/104968470/504867/539276/538236/523399/513707/523408/515804/539679/513592/540719/535090/507804/504823/524528/513270/784219/506916/100138517/504786/510004/540004/512530/616266/537183	26
3	3	GO:0045005	DNA-templated DNA replication maintenance of fidelity	11/3428	17/15517	0.000194387	0.00235091	0.00193426	613732/100125299/513626/534383/532916/281990/785457/511080/338072/506176/529922	11
3	3	GO:0070918	small regulatory ncRNA processing	11/3428	17/15517	0.000194387	0.00235091	0.00193426	281184/505650/540254/540168/532389/535450/100138783/527938/514674/540922/534109	11
3	3	GO:0032543	mitochondrial translation	17/3428	33/15517	0.00019871	0.00238997	0.00196641	533058/527467/504609/508825/534317/509469/515465/614102/510824/613561/513438/509502/532822/534105/282060/281551/532903	17
3	3	GO:0090407	organophosphate biosynthetic process	86/3428	274/15517	0.000205694	0.00246046	0.0020244	511135/509936/510949/282137/615606/519017/506343/338081/338040/282701/282710/281640/512184/504650/536213/516210/614728/512761/506131/534097/510040/281183/506310/511200/513395/497202/535194/514441/281229/281865/511124/504305/511969/534029/615135/521083/112443501/507986/506968/513400/615447/515663/509354/404170/535887/535933/510749/514589/504439/407109/517402/360197/521790/286846/100139601/768015/5…	86
3	3	GO:0051225	spindle assembly	20/3428	42/15517	0.000222983	0.00265277	0.00218263	510233/523441/508805/508698/789559/614307/510660/538833/614404/539950/514679/613821/615784/533853/515350/781376/526529/512912/618908/514669	20
3	3	GO:1905515	non-motile cilium assembly	14/3428	25/15517	0.000233121	0.00275838	0.00226953	512780/512781/100848046/533611/100138953/614920/536731/531436/514177/518886/509812/514758/613612/100337107	14
3	3	GO:0034504	protein localization to nucleus	27/3428	64/15517	0.000247176	0.00290897	0.00239342	513446/518622/104968470/504867/538236/523399/513707/523408/515804/539679/513592/540719/535090/507804/504823/524528/513270/784219/506916/100138517/504786/510004/540004/512530/616266/537183/533699	27
3	3	GO:0050657	nucleic acid transport	26/3428	61/15517	0.000262722	0.00304285	0.00250358	533303/529929/517438/614215/614069/407149/538614/534293/100124428/504823/524528/513270/784219/100138517/504786/510004/540004/512136/617422/513080/767981/100138748/529231/781575/100139154/535264	26
3	3	GO:0050658	RNA transport	26/3428	61/15517	0.000262722	0.00304285	0.00250358	533303/529929/517438/614215/614069/407149/538614/534293/100124428/504823/524528/513270/784219/100138517/504786/510004/540004/512136/617422/513080/767981/100138748/529231/781575/100139154/535264	26
3	3	GO:0051236	establishment of RNA localization	26/3428	61/15517	0.000262722	0.00304285	0.00250358	533303/529929/517438/614215/614069/407149/538614/534293/100124428/504823/524528/513270/784219/100138517/504786/510004/540004/512136/617422/513080/767981/100138748/529231/781575/100139154/535264	26
3	3	GO:0032259	methylation	36/3428	94/15517	0.000266038	0.00306504	0.00252184	526885/281119/783374/534925/517675/539656/515459/531382/509540/540339/614427/535768/516044/618779/511775/507839/523174/532021/512324/539651/535018/533438/511392/514187/509460/508940/516258/514867/614311/540872/513470/505816/535837/540184/782848/526884	36
3	3	GO:1903313	positive regulation of mRNA metabolic process	25/3428	58/15517	0.00027791	0.00318505	0.00262058	507120/533968/527305/534707/508055/514548/539770/282640/615712/533245/100847343/532080/508005/535447/538820/519743/524155/537453/617422/509771/506123/541118/504217/615156/519708	25
3	3	GO:0048285	organelle fission	60/3428	180/15517	0.000321492	0.00366535	0.00301575	510233/540537/783256/537027/539594/615932/520428/508100/450214/506404/613732/100137827/523441/540892/100125299/516371/515845/539950/514679/506353/517837/337870/613821/535449/508852/534254/528432/615784/786159/511958/531234/767978/538789/510769/519504/515608/506527/506518/508608/540966/529507/101905955/614056/531725/512193/353350/515158/515350/100141142/515297/510486/787696/524925/541101/540216/51…	60
3	3	GO:0048199	vesicle targeting, to, from or within Golgi	9/3428	13/15517	0.000368339	0.00417769	0.00343729	505438/613916/506928/517171/515999/519689/404548/505171/618580	9
3	3	GO:0006606	protein import into nucleus	25/3428	59/15517	0.000382049	0.00431086	0.00354686	518622/104968470/504867/538236/523399/513707/523408/515804/539679/513592/540719/535090/507804/504823/524528/513270/784219/506916/100138517/504786/510004/540004/512530/616266/537183	25
3	3	GO:0033047	regulation of mitotic sister chromatid segregation	11/3428	18/15517	0.00040001	0.00449037	0.00369456	537027/539594/508100/539950/506353/517837/337870/515158/524925/511084/534811	11
3	3	GO:0018345	protein palmitoylation	15/3428	29/15517	0.000444861	0.00496202	0.00408262	616809/100336796/505354/514176/506085/100337343/514466/535814/512177/506728/514338/533250/514158/617052/527885	15
3	3	GO:0006352	DNA-templated transcription initiation	27/3428	66/15517	0.000448473	0.00496202	0.00408262	519320/507984/613479/540525/510921/509259/518046/509874/783869/100141070/511168/513213/617422/614472/518637/515964/616058/533984/507047/511236/781912/505638/539938/532936/516578/613818/533438	27
3	3	GO:1901607	alpha-amino acid biosynthetic process	22/3428	50/15517	0.000448826	0.00496202	0.00408262	519816/615764/514759/508345/512771/514209/539672/514525/508809/525563/525335/281199/534734/782907/507991/505103/533044/533630/539606/507470/509002/525340	22
3	3	GO:0006901	vesicle coating	8/3428	11/15517	0.000484493	0.00527639	0.00434128	505438/506928/517171/515999/519689/404548/505171/618580	8
3	3	GO:0016558	protein import into peroxisome matrix	8/3428	11/15517	0.000484493	0.00527639	0.00434128	505771/614539/540337/512677/537878/514832/534944/533077	8
3	3	GO:0035459	vesicle cargo loading	8/3428	11/15517	0.000484493	0.00527639	0.00434128	513132/509133/533994/535071/505089/532862/509488/507880	8
3	3	GO:0031124	mRNA 3'-end processing	19/3428	41/15517	0.000491343	0.00532451	0.00438087	100139547/327689/281712/768231/504925/507051/282588/100138550/785718/511412/518859/529071/617422/614766/614837/100337373/616339/541270/511473	19
3	3	GO:0006270	DNA replication initiation	12/3428	21/15517	0.000513001	0.0055047	0.00452913	507122/538943/527595/510120/510425/513523/523714/519409/534848/514793/529868/540574	12
3	3	GO:0018198	peptidyl-cysteine modification	12/3428	21/15517	0.000513001	0.0055047	0.00452913	616809/515614/615687/505354/100337343/514466/535814/512177/506728/514338/617052/527885	12
3	3	GO:0043414	macromolecule methylation	34/3428	90/15517	0.000521532	0.00556894	0.00458198	526885/281119/534925/517675/539656/515459/531382/509540/540339/614427/535768/516044/618779/511775/507839/523174/532021/512324/539651/535018/533438/511392/514187/509460/508940/516258/614311/540872/513470/505816/535837/540184/782848/526884	34
3	3	GO:0010557	positive regulation of macromolecule biosynthetic process	122/3428	422/15517	0.000537634	0.00571301	0.00470052	614292/540507/540181/505229/540802/522091/522920/525252/505650/539340/540648/511003/540169/353120/614048/509717/530744/100139547/511513/508100/515462/782472/614033/281073/616539/507120/504831/505453/510465/511446/524645/281115/512350/614069/540067/615823/785576/507482/540818/506809/505169/522459/539099/539950/511913/404141/506151/618190/407215/508330/785776/789336/506805/539286/507524/527152/5144…	122
3	3	GO:0007020	microtubule nucleation	10/3428	16/15517	0.000578342	0.0061159	0.005032	508698/615784/510769/534203/541101/540216/781376/526529/512912/618908	10
3	3	GO:0033045	regulation of sister chromatid segregation	13/3428	24/15517	0.00060246	0.00634031	0.00521665	535565/540537/537027/539594/508100/539950/506353/517837/337870/515158/524925/511084/534811	13
3	3	GO:0008654	phospholipid biosynthetic process	39/3428	108/15517	0.000607292	0.00636059	0.00523333	282137/504650/536213/512761/534097/510040/513395/497202/514441/281865/511124/534029/112443501/360197/521790/286846/100139601/768015/511496/508700/509680/525095/767951/508048/504724/535138/100298680/513301/282306/282307/286865/100336649/506381/533538/520954/518795/533103/514330/533202	39
3	3	GO:0080135	regulation of cellular response to stress	22/3428	51/15517	0.000626251	0.00652792	0.005371	504517/782472/618360/540945/617105/616549/282295/534440/511779/533134/281377/615510/530858/616080/505721/520250/541239/514413/515582/508607/515302/788824	22
3	3	GO:0006892	post-Golgi vesicle-mediated transport	19/3428	42/15517	0.000713032	0.00739728	0.00608629	508867/768040/525394/504820/530230/616839/541076/537690/531907/616809/532555/504457/539180/504785/511591/614236/511364/780850/780809	19
3	3	GO:0001510	RNA methylation	24/3428	58/15517	0.00075085	0.00775289	0.00637887	526885/517675/539656/531382/540339/614427/535768/516044/618779/511775/535018/533438/511392/514187/509460/508940/516258/614311/540872/513470/505816/535837/782848/526884	24
3	3	GO:0007051	spindle organization	30/3428	78/15517	0.000768591	0.0078988	0.00649893	510233/523441/513751/508805/508698/789559/614307/510660/538833/614404/539950/514679/506294/537127/513688/613821/615784/519504/533853/515350/533768/507226/541101/540216/781376/526529/512912/618908/507345/514669	30
3	3	GO:1901137	carbohydrate derivative biosynthetic process	105/3428	359/15517	0.000819243	0.00836078	0.00687903	511135/509936/510949/507210/540845/100125314/510138/504346/519017/506343/338081/338040/282701/282710/281640/404162/540848/512184/540002/528860/281690/614728/506131/614538/510682/537812/534097/508782/281151/539701/536891/281174/360195/539329/281183/506310/514161/511200/512299/513395/617596/281229/523780/504305/511969/510575/100335822/107132045/534248/101906103/526256/785213/514172/515049/615447/51…	105
3	3	GO:0008608	attachment of spindle microtubules to kinetochore	9/3428	14/15517	0.000828821	0.00836078	0.00687903	510233/450214/100137827/539950/787969/517837/538789/519504/504585	9
3	3	GO:0016075	rRNA catabolic process	9/3428	14/15517	0.000828821	0.00836078	0.00687903	777771/535340/615712/533245/100126247/100847343/532080/508005/540834	9
3	3	GO:0031297	replication fork processing	9/3428	14/15517	0.000828821	0.00836078	0.00687903	613732/100125299/513626/534383/532916/511080/338072/506176/529922	9
3	3	GO:0031328	positive regulation of cellular biosynthetic process	122/3428	427/15517	0.000876621	0.0088024	0.00724239	614292/540507/540181/505229/540802/522091/522920/525252/505650/539340/540648/511003/540169/353120/614048/509717/530744/100139547/511513/508100/515462/782472/614033/281073/616539/507120/504831/505453/510465/511446/524645/281115/512350/614069/540067/615823/785576/507482/540818/506809/505169/522459/539099/539950/511913/404141/506151/618190/407215/508330/785776/789336/506805/539286/507524/527152/5144…	122
3	3	GO:0006383	transcription by RNA polymerase III	12/3428	22/15517	0.00090252	0.00889917	0.00732201	519320/509874/782752/522473/783869/518472/512498/508049/529410/618296/511366/616058	12
3	3	GO:0007091	metaphase/anaphase transition of mitotic cell cycle	12/3428	22/15517	0.00090252	0.00889917	0.00732201	535565/540537/537027/539594/508100/506353/517837/337870/515158/524925/511084/534811	12
3	3	GO:0044784	metaphase/anaphase transition of cell cycle	12/3428	22/15517	0.00090252	0.00889917	0.00732201	535565/540537/537027/539594/508100/506353/517837/337870/515158/524925/511084/534811	12
3	3	GO:0051306	mitotic sister chromatid separation	12/3428	22/15517	0.00090252	0.00889917	0.00732201	540537/537027/539594/508100/506353/517837/337870/767978/515158/524925/511084/534811	12
3	3	GO:0140014	mitotic nuclear division	33/3428	89/15517	0.000914917	0.00898096	0.0073893	510233/540537/537027/539594/520428/508100/450214/506404/100137827/523441/539950/514679/506353/517837/337870/613821/615784/786159/511958/531234/767978/538789/510769/519504/353350/515158/515350/524925/541101/540216/514669/511084/534811	33
3	3	GO:0046474	glycerophospholipid biosynthetic process	34/3428	93/15517	0.00102895	0.0100552	0.0082732	282137/504650/536213/512761/534097/513395/514441/281865/511124/534029/112443501/360197/521790/286846/100139601/768015/511496/508700/509680/525095/767951/508048/504724/535138/100298680/513301/282306/282307/286865/100336649/506381/518795/514330/533202	34
3	3	GO:0071103	DNA conformation change	14/3428	28/15517	0.00106484	0.0102778	0.0084563	534148/510120/507507/100139498/522943/788127/533006/515472/512590/505721/787696/527411/537418/505061	14
3	3	GO:0060271	cilium assembly	59/3428	184/15517	0.00107214	0.0102778	0.0084563	504968/528398/512780/512781/540040/519014/536462/100848046/533611/528191/100138953/535387/768315/534513/520428/613916/507479/100301027/512749/617589/539106/533903/534465/513180/533952/513998/787118/614920/536731/505579/531436/514024/513583/519602/514177/534598/101904883/614288/101905689/525337/534489/525136/505840/539424/534169/615598/518886/510513/509812/514758/511832/506762/613612/504984/508011…	59
3	3	GO:0019395	fatty acid oxidation	15/3428	31/15517	0.0010953	0.0102778	0.0084563	515178/508324/505968/511222/512044/513996/614716/536284/506310/512676/532785/281810/281811/281400/101903772	15
3	3	GO:0044743	protein transmembrane import into intracellular organelle	15/3428	31/15517	0.0010953	0.0102778	0.0084563	511913/505771/614539/540337/512677/537878/514832/534944/533077/540765/614633/509841/528165/781575/614074	15
3	3	GO:0007094	mitotic spindle assembly checkpoint signaling	10/3428	17/15517	0.00112685	0.0102778	0.0084563	537027/539594/508100/506353/517837/337870/515158/524925/511084/534811	10
3	3	GO:0031577	spindle checkpoint signaling	10/3428	17/15517	0.00112685	0.0102778	0.0084563	537027/539594/508100/506353/517837/337870/515158/524925/511084/534811	10
3	3	GO:0033046	negative regulation of sister chromatid segregation	10/3428	17/15517	0.00112685	0.0102778	0.0084563	537027/539594/508100/506353/517837/337870/515158/524925/511084/534811	10
3	3	GO:0033048	negative regulation of mitotic sister chromatid segregation	10/3428	17/15517	0.00112685	0.0102778	0.0084563	537027/539594/508100/506353/517837/337870/515158/524925/511084/534811	10
3	3	GO:0045839	negative regulation of mitotic nuclear division	10/3428	17/15517	0.00112685	0.0102778	0.0084563	537027/539594/508100/506353/517837/337870/515158/524925/511084/534811	10
3	3	GO:0045841	negative regulation of mitotic metaphase/anaphase transition	10/3428	17/15517	0.00112685	0.0102778	0.0084563	537027/539594/508100/506353/517837/337870/515158/524925/511084/534811	10
3	3	GO:0051985	negative regulation of chromosome segregation	10/3428	17/15517	0.00112685	0.0102778	0.0084563	537027/539594/508100/506353/517837/337870/515158/524925/511084/534811	10
3	3	GO:0071173	spindle assembly checkpoint signaling	10/3428	17/15517	0.00112685	0.0102778	0.0084563	537027/539594/508100/506353/517837/337870/515158/524925/511084/534811	10
3	3	GO:0071174	mitotic spindle checkpoint signaling	10/3428	17/15517	0.00112685	0.0102778	0.0084563	537027/539594/508100/506353/517837/337870/515158/524925/511084/534811	10
3	3	GO:1902100	negative regulation of metaphase/anaphase transition of cell cycle	10/3428	17/15517	0.00112685	0.0102778	0.0084563	537027/539594/508100/506353/517837/337870/515158/524925/511084/534811	10
3	3	GO:1905819	negative regulation of chromosome separation	10/3428	17/15517	0.00112685	0.0102778	0.0084563	537027/539594/508100/506353/517837/337870/515158/524925/511084/534811	10
3	3	GO:2000816	negative regulation of mitotic sister chromatid separation	10/3428	17/15517	0.00112685	0.0102778	0.0084563	537027/539594/508100/506353/517837/337870/515158/524925/511084/534811	10
3	3	GO:0009891	positive regulation of biosynthetic process	122/3428	430/15517	0.0011626	0.0105599	0.00868841	614292/540507/540181/505229/540802/522091/522920/525252/505650/539340/540648/511003/540169/353120/614048/509717/530744/100139547/511513/508100/515462/782472/614033/281073/616539/507120/504831/505453/510465/511446/524645/281115/512350/614069/540067/615823/785576/507482/540818/506809/505169/522459/539099/539950/511913/404141/506151/618190/407215/508330/785776/789336/506805/539286/507524/527152/5144…	122
3	3	GO:0031023	microtubule organizing center organization	22/3428	53/15517	0.00116908	0.0105749	0.00870076	533055/768315/538197/508100/534400/532848/532953/505144/539106/537776/508698/789559/614307/510660/614404/512933/101904883/510769/539292/525337/282041/515350	22
3	3	GO:0006417	regulation of translation	28/3428	74/15517	0.00151882	0.0136819	0.0112571	504831/540938/536537/100141021/512350/782397/507482/536143/522459/506151/539286/509253/617901/506625/514141/510246/617422/514957/509771/534105/767925/533892/511202/518874/534510/538770/529442/616181	28
3	3	GO:0090150	establishment of protein localization to membrane	34/3428	95/15517	0.00157051	0.0140895	0.0115925	525394/534369/504820/615658/541076/512866/616809/532555/515550/504457/521522/537878/515730/618777/100295316/505064/614128/615778/538938/504701/514960/614017/538777/509430/614236/505354/100337343/514466/535814/512177/506728/514338/617052/527885	34
3	3	GO:0000245	spliceosomal complex assembly	13/3428	26/15517	0.00160242	0.0140967	0.0115984	539205/510259/525263/539955/505547/512824/538632/512326/614553/512631/505945/507828/532985	13
3	3	GO:0045047	protein targeting to ER	13/3428	26/15517	0.00160242	0.0140967	0.0115984	505064/614128/615778/538938/504701/786732/767917/514960/614017/538777/509430/613974/508203	13
3	3	GO:0072599	establishment of protein localization to endoplasmic reticulum	13/3428	26/15517	0.00160242	0.0140967	0.0115984	505064/614128/615778/538938/504701/786732/767917/514960/614017/538777/509430/613974/508203	13
3	3	GO:0006278	RNA-templated DNA biosynthetic process	7/3428	10/15517	0.00161639	0.0140967	0.0115984	539950/493638/788127/526097/510634/506501/518884	7
3	3	GO:0006465	signal peptide processing	7/3428	10/15517	0.00161639	0.0140967	0.0115984	512534/617161/101902373/282078/504842/786732/767917	7
3	3	GO:0007004	telomere maintenance via telomerase	7/3428	10/15517	0.00161639	0.0140967	0.0115984	539950/493638/788127/526097/510634/506501/518884	7
3	3	GO:0071025	RNA surveillance	7/3428	10/15517	0.00161639	0.0140967	0.0115984	535340/615712/533245/100126247/100847343/532080/508005	7
3	3	GO:0071897	DNA biosynthetic process	14/3428	29/15517	0.00164349	0.0142762	0.0117461	539950/100124507/540737/539673/513606/541218/511080/493638/788127/616986/526097/510634/506501/518884	14
3	3	GO:0051656	establishment of organelle localization	46/3428	139/15517	0.00178217	0.0154196	0.0126869	510233/511083/767602/505438/506032/515243/281066/508100/450214/534400/613916/100137827/505010/536616/511045/286811/537690/507013/539950/787969/505082/507702/517837/538789/510769/509871/528833/519504/504786/506928/618035/352959/517171/515999/507675/519689/404548/504585/515158/507819/515350/100337329/505171/618580/515498/530692	46
3	3	GO:0006413	translational initiation	23/3428	58/15517	0.001899	0.0163658	0.0134654	512470/511189/513481/534063/511844/520094/512350/506564/534882/515226/534165/521747/514449/515543/286819/281751/519920/782397/515358/281923/510246/617422/538770	23
3	3	GO:0018230	peptidyl-L-cysteine S-palmitoylation	10/3428	18/15517	0.0020354	0.0173365	0.014264	616809/505354/100337343/514466/535814/512177/506728/514338/617052/527885	10
3	3	GO:0018231	peptidyl-S-diacylglycerol-L-cysteine biosynthetic process from peptidyl-cysteine	10/3428	18/15517	0.0020354	0.0173365	0.014264	616809/505354/100337343/514466/535814/512177/506728/514338/617052/527885	10
3	3	GO:0031398	positive regulation of protein ubiquitination	10/3428	18/15517	0.0020354	0.0173365	0.014264	515376/534683/618507/504926/538195/508759/617304/539998/530333/539774	10
3	3	GO:0006406	mRNA export from nucleus	18/3428	42/15517	0.00208578	0.0176968	0.0145605	533303/529929/517438/614215/614069/407149/538614/534293/100124428/504823/524528/504786/510004/512136/617422/767981/100138748/529231	18
3	3	GO:0007098	centrosome cycle	21/3428	52/15517	0.00225786	0.0189724	0.01561	533055/768315/538197/508100/534400/532848/505144/539106/537776/508698/789559/614307/510660/614404/512933/101904883/510769/539292/525337/282041/515350	21
3	3	GO:0006893	Golgi to plasma membrane transport	11/3428	21/15517	0.00227946	0.0189724	0.01561	525394/504820/616839/541076/537690/531907/616809/532555/504457/504785/614236	11
3	3	GO:0010965	regulation of mitotic sister chromatid separation	11/3428	21/15517	0.00227946	0.0189724	0.01561	540537/537027/539594/508100/506353/517837/337870/515158/524925/511084/534811	11
3	3	GO:0030071	regulation of mitotic metaphase/anaphase transition	11/3428	21/15517	0.00227946	0.0189724	0.01561	540537/537027/539594/508100/506353/517837/337870/515158/524925/511084/534811	11
3	3	GO:1902099	regulation of metaphase/anaphase transition of cell cycle	11/3428	21/15517	0.00227946	0.0189724	0.01561	540537/537027/539594/508100/506353/517837/337870/515158/524925/511084/534811	11
3	3	GO:0006890	retrograde vesicle-mediated transport, Golgi to endoplasmic reticulum	12/3428	24/15517	0.00241716	0.0199532	0.016417	533078/614520/281706/338085/281707/512481/509546/532555/510686/614775/614135/532459	12
3	3	GO:0038202	TORC1 signaling	12/3428	24/15517	0.00241716	0.0199532	0.016417	538658/521542/526652/505015/533926/516090/512321/508487/534485/507056/538226/532597	12
3	3	GO:0044782	cilium organization	64/3428	209/15517	0.00244705	0.0199532	0.016417	504968/528398/512780/512781/540040/519014/536462/100848046/533611/528191/100138953/535387/768315/534513/520428/613916/507479/100301027/512749/510399/617589/539106/533903/534465/513180/533952/532883/513998/787118/614920/536731/100848219/505579/531436/514024/513583/519602/514177/534598/518402/101904883/614288/101905689/525337/534489/525136/505840/539424/534169/615598/518886/510513/509812/514758/511…	64
3	3	GO:0000076	DNA replication checkpoint signaling	8/3428	13/15517	0.00245586	0.0199532	0.016417	514142/513523/513600/504647/616597/529868/506176/540574	8
3	3	GO:0006120	mitochondrial electron transport, NADH to ubiquinone	8/3428	13/15517	0.00245586	0.0199532	0.016417	338060/327710/541232/327697/327691/287027/287014/282290	8
3	3	GO:0010833	telomere maintenance via telomere lengthening	8/3428	13/15517	0.00245586	0.0199532	0.016417	539950/493638/788127/526097/510634/506501/509625/518884	8
3	3	GO:0009123	nucleoside monophosphate metabolic process	14/3428	30/15517	0.00246111	0.0199532	0.016417	510949/519017/506343/512184/613560/281183/511200/281229/281951/404170/781227/514697/507631/281568	14
3	3	GO:0051983	regulation of chromosome segregation	13/3428	27/15517	0.00247083	0.0199581	0.016421	535565/540537/537027/539594/508100/539950/506353/517837/337870/515158/524925/511084/534811	13
3	3	GO:0045017	glycerolipid biosynthetic process	37/3428	109/15517	0.00292869	0.0235695	0.0193924	282137/504650/536213/512761/282609/534097/513395/511614/514441/281865/511124/534029/112443501/514448/360197/521790/286846/100139601/768015/511496/508700/509680/525095/767951/508048/504724/535138/100298680/513301/282306/282307/286865/100336649/506381/518795/514330/533202	37
3	3	GO:0022904	respiratory electron transport chain	26/3428	70/15517	0.00297244	0.023747	0.0195384	281090/444878/287012/327718/512500/510767/112447079/338060/327714/327710/541232/288380/327697/327691/287027/287014/282290/327717/767983/286840/327696/281481/615470/281570/613899/286885	26
3	3	GO:0099111	microtubule-based transport	26/3428	70/15517	0.00297244	0.023747	0.0195384	511083/767602/536616/526329/507482/615059/536731/100848219/505579/531436/514024/519602/514177/508999/510769/526925/525337/352959/539424/507819/100337329/504984/540604/508011/533633/100337107	26
3	3	GO:0022411	cellular component disassembly	47/3428	146/15517	0.00298911	0.0237933	0.0195765	507340/538831/508571/532686/787967/616206/493728/338052/515249/512730/536093/524795/282218/541077/508235/514446/527467/506151/508813/519526/514547/515465/541099/504754/534354/541292/504457/514141/539774/530858/327682/789163/508354/541016/512719/512450/515568/509349/615128/533257/787696/507345/533223/506232/512685/533574/505086	47
3	3	GO:0022900	electron transport chain	28/3428	77/15517	0.00300128	0.0238037	0.019585	281090/444878/287012/327718/512500/510767/505159/112447079/338060/327714/327710/541232/288380/327697/327680/327691/287027/287014/282290/327717/767983/286840/327696/281481/615470/281570/613899/286885	28
3	3	GO:0000184	nuclear-transcribed mRNA catabolic process, nonsense-mediated decay	9/3428	16/15517	0.00306515	0.0238776	0.0196459	506965/100124428/525143/513598/516411/532933/781181/529442/616181	9
3	3	GO:0002183	cytoplasmic translational initiation	9/3428	16/15517	0.00306515	0.0238776	0.0196459	534063/511844/520094/512350/506564/521747/515543/286819/515358	9
3	3	GO:0033260	nuclear DNA replication	9/3428	16/15517	0.00306515	0.0238776	0.0196459	507122/510916/615016/522248/538943/100124507/510120/534848/513536	9
3	3	GO:0034661	ncRNA catabolic process	9/3428	16/15517	0.00306515	0.0238776	0.0196459	777771/535340/615712/533245/100126247/100847343/532080/508005/540834	9
3	3	GO:0044786	cell cycle DNA replication	9/3428	16/15517	0.00306515	0.0238776	0.0196459	507122/510916/615016/522248/538943/100124507/510120/534848/513536	9
3	3	GO:0016236	macroautophagy	29/3428	81/15517	0.00332665	0.0258228	0.0212463	787344/513049/507340/538831/509587/508571/532686/787967/532527/613551/514547/533622/539774/507414/789163/508354/538226/515568/615128/539529/613578/618601/506063/507345/780850/780809/506232/514104/512685	29
3	3	GO:0000028	ribosomal small subunit assembly	10/3428	19/15517	0.00345177	0.026512	0.0218134	523344/509816/514336/282050/516063/615638/614220/282877/506229/281898	10
3	3	GO:1901875	positive regulation of post-translational protein modification	10/3428	19/15517	0.00345177	0.026512	0.0218134	515376/534683/618507/504926/538195/508759/617304/539998/530333/539774	10
3	3	GO:1903322	positive regulation of protein modification by small protein conjugation or removal	10/3428	19/15517	0.00345177	0.026512	0.0218134	515376/534683/618507/504926/538195/508759/617304/539998/530333/539774	10
3	3	GO:0006091	generation of precursor metabolites and energy	57/3428	185/15517	0.00351629	0.0269131	0.0221434	511135/512995/517397/281640/514221/281090/444878/287012/327718/280682/533608/512500/510767/517113/767880/540067/505159/520260/280798/786335/317658/613338/614145/112447079/281306/512153/535449/508852/534254/338060/327714/327710/541232/288380/327697/327680/327691/287027/287014/282290/327717/534599/404148/100336808/512670/533764/767983/286840/327696/281481/615470/509983/537713/281565/281570/613899/2…	57
3	3	GO:0007080	mitotic metaphase plate congression	7/3428	11/15517	0.0035972	0.026949	0.0221729	450214/100137827/539950/517837/538789/519504/515158	7
3	3	GO:0034982	mitochondrial protein processing	7/3428	11/15517	0.0035972	0.026949	0.0221729	515757/617161/101902373/517531/506223/767847/515269	7
3	3	GO:0043001	Golgi to plasma membrane protein transport	7/3428	11/15517	0.0035972	0.026949	0.0221729	525394/504820/541076/616809/532555/504457/614236	7
3	3	GO:0045116	protein neddylation	7/3428	11/15517	0.0035972	0.026949	0.0221729	617407/618507/504926/538195/508759/286796/617083	7
3	3	GO:0032392	DNA geometric change	11/3428	22/15517	0.0036564	0.026949	0.0221729	534148/510120/507507/100139498/522943/788127/533006/515472/512590/505721/505061	11
3	3	GO:0032508	DNA duplex unwinding	11/3428	22/15517	0.0036564	0.026949	0.0221729	534148/510120/507507/100139498/522943/788127/533006/515472/512590/505721/505061	11
3	3	GO:0033866	nucleoside bisphosphate biosynthetic process	11/3428	22/15517	0.0036564	0.026949	0.0221729	511135/614728/506310/535887/535933/510749/514589/504439/407109/517402/614957	11
3	3	GO:0034030	ribonucleoside bisphosphate biosynthetic process	11/3428	22/15517	0.0036564	0.026949	0.0221729	511135/614728/506310/535887/535933/510749/514589/504439/407109/517402/614957	11
3	3	GO:0034033	purine nucleoside bisphosphate biosynthetic process	11/3428	22/15517	0.0036564	0.026949	0.0221729	511135/614728/506310/535887/535933/510749/514589/504439/407109/517402/614957	11
3	3	GO:0051310	metaphase plate congression	11/3428	22/15517	0.0036564	0.026949	0.0221729	510233/450214/100137827/539950/787969/517837/538789/519504/504585/515158/515350	11
3	3	GO:1905818	regulation of chromosome separation	11/3428	22/15517	0.0036564	0.026949	0.0221729	540537/537027/539594/508100/506353/517837/337870/515158/524925/511084/534811	11
3	3	GO:0006635	fatty acid beta-oxidation	13/3428	28/15517	0.00368935	0.0271006	0.0222977	515178/508324/505968/511222/512044/513996/614716/536284/506310/532785/281810/281811/101903772	13
3	3	GO:0051304	chromosome separation	12/3428	25/15517	0.00372294	0.0272559	0.0224254	540537/537027/539594/508100/506353/517837/337870/767978/515158/524925/511084/534811	12
3	3	GO:0051028	mRNA transport	18/3428	44/15517	0.00384994	0.0280918	0.0231132	533303/529929/517438/614215/614069/407149/538614/534293/100124428/504823/524528/504786/510004/512136/617422/767981/100138748/529231	18
3	3	GO:0034198	cellular response to amino acid starvation	8/3428	14/15517	0.00462524	0.0335253	0.0275838	616066/521542/536143/533926/512321/508487/534485/538226	8
3	3	GO:1990928	response to amino acid starvation	8/3428	14/15517	0.00462524	0.0335253	0.0275838	616066/521542/536143/533926/512321/508487/534485/538226	8
3	3	GO:0044272	sulfur compound biosynthetic process	21/3428	55/15517	0.00497503	0.0359417	0.0295719	511135/615764/508345/514525/540002/281690/525563/506310/525059/523780/530865/527403/534734/782907/507991/514172/504439/407109/517402/534918/788066	21
3	3	GO:0000280	nuclear division	50/3428	161/15517	0.00504378	0.0363186	0.029882	510233/540537/783256/537027/539594/615932/520428/508100/450214/506404/613732/100137827/523441/100125299/516371/515845/539950/514679/506353/517837/337870/613821/528432/615784/786159/511958/531234/767978/538789/510769/519504/540966/529507/101905955/614056/512193/353350/515158/515350/100141142/515297/787696/524925/541101/540216/514669/540816/504913/511084/534811	50
3	3	GO:0006505	GPI anchor metabolic process	14/3428	32/15517	0.00509597	0.036574	0.0300922	534097/513395/504677/100139601/768015/511496/508700/509680/525095/767951/508048/504724/535138/100298680	14
3	3	GO:0050684	regulation of mRNA processing	25/3428	69/15517	0.00515563	0.0368813	0.030345	539205/507120/281115/507482/539950/538775/615095/100124428/514705/512824/493722/521304/541044/540258/509771/515307/539785/100300349/541229/504381/506123/512631/505945/615156/511473	25
3	3	GO:0001522	pseudouridine synthesis	9/3428	17/15517	0.00524574	0.0371616	0.0305756	525619/514182/616675/515808/614986/515824/615644/617640/534606	9
3	3	GO:0002097	tRNA wobble base modification	9/3428	17/15517	0.00524574	0.0371616	0.0305756	615418/781788/505465/784720/614139/512976/539656/535768/616451	9
3	3	GO:0009067	aspartate family amino acid biosynthetic process	9/3428	17/15517	0.00524574	0.0371616	0.0305756	519816/615764/508345/514209/539672/525563/534734/782907/507991	9
3	3	GO:1902115	regulation of organelle assembly	13/3428	29/15517	0.00535161	0.0377893	0.0310921	533055/508100/534400/532848/539106/513180/539950/533622/539774/533853/515350/615598/615128	13
3	3	GO:0009124	nucleoside monophosphate biosynthetic process	12/3428	26/15517	0.00554052	0.0387833	0.0319099	510949/519017/506343/512184/281183/511200/281229/404170/781227/514697/507631/281568	12
3	3	GO:0006284	base-excision repair	10/3428	20/15517	0.00554936	0.0387833	0.0319099	511790/444987/535203/520497/281990/785457/539771/511381/537958/616905	10
3	3	GO:0051784	negative regulation of nuclear division	10/3428	20/15517	0.00554936	0.0387833	0.0319099	537027/539594/508100/506353/517837/337870/515158/524925/511084/534811	10
3	3	GO:0034248	regulation of cellular amide metabolic process	28/3428	80/15517	0.00556325	0.0387833	0.0319099	504831/540938/536537/100141021/512350/782397/507482/536143/522459/506151/539286/509253/617901/506625/514141/510246/617422/514957/509771/534105/767925/533892/511202/518874/534510/538770/529442/616181	28
3	3	GO:0009161	ribonucleoside monophosphate metabolic process	11/3428	23/15517	0.0056241	0.0388364	0.0319536	510949/519017/506343/281183/511200/281229/281951/404170/781227/514697/281568	11
3	3	GO:0046785	microtubule polymerization	11/3428	23/15517	0.0056241	0.0388364	0.0319536	508100/508698/615784/510769/534203/541101/540216/781376/526529/512912/618908	11
3	3	GO:1903432	regulation of TORC1 signaling	11/3428	23/15517	0.0056241	0.0388364	0.0319536	538658/521542/526652/505015/533926/516090/512321/508487/534485/538226/532597	11
3	3	GO:0051321	meiotic cell cycle	34/3428	102/15517	0.0058207	0.0400677	0.0329666	783256/615932/507731/450214/613732/100125299/615637/516371/515845/514142/525093/528432/786159/511958/767978/519504/540966/788127/529507/101905955/614056/512193/100141142/515297/787696/524925/541101/540216/781376/526529/512912/618908/540816/504913	34
3	3	GO:0098876	vesicle-mediated transport to the plasma membrane	21/3428	56/15517	0.00633243	0.0434536	0.0357525	525394/504820/616839/541076/512866/537690/531907/616809/532555/515550/504457/528487/539180/614521/504785/100295316/614236/534058/535248/511364/533602	21
3	3	GO:0010506	regulation of autophagy	23/3428	63/15517	0.00641574	0.0436151	0.0358854	531444/616066/521542/767922/508235/505015/538547/533622/508487/534485/539774/100140797/507056/618207/508354/538226/515568/615128/618637/539529/618601/532597/514919	23
3	3	GO:0010970	transport along microtubule	23/3428	63/15517	0.00641574	0.0436151	0.0358854	511083/767602/536616/526329/507482/536731/100848219/505579/531436/514024/519602/514177/508999/510769/525337/352959/507819/100337329/504984/540604/508011/533633/100337107	23
3	3	GO:0042773	ATP synthesis coupled electron transport	23/3428	63/15517	0.00641574	0.0436151	0.0358854	281090/444878/287012/327718/512500/510767/112447079/338060/327710/541232/288380/327697/327691/287027/287014/282290/327717/767983/327696/281481/281570/613899/286885	23
3	3	GO:0043484	regulation of RNA splicing	30/3428	88/15517	0.00646502	0.043814	0.036049	100850391/539205/507120/613808/529633/538640/507482/506917/541202/534001/539850/539950/538775/615095/520296/282018/537341/104968451/512824/493722/521304/100138139/541044/540258/509771/515307/541229/504381/506123/615156	30
3	3	GO:0009314	response to radiation	15/3428	36/15517	0.00657536	0.0444243	0.0365512	535947/509058/615637/516318/512237/513606/511080/504647/616597/529868/510550/537958/613590/531945/510132	15
3	3	GO:0006367	transcription initiation at RNA polymerase II promoter	18/3428	46/15517	0.00669389	0.0450859	0.0370955	507984/613479/540525/510921/509259/518046/100141070/511168/513213/617422/614472/518637/533984/507047/781912/505638/539938/532936	18
3	3	GO:0016579	protein deubiquitination	31/3428	92/15517	0.00689625	0.0463064	0.0380997	510233/790880/504517/100124510/112441489/538509/528907/100847538/535683/520170/282110/538948/100141289/505106/534273/532257/529395/786875/531706/407168/532985/506996/511121/100141158/517349/505280/506271/107131223/100336042/538743/523338	31
3	3	GO:0000097	sulfur amino acid biosynthetic process	7/3428	12/15517	0.00699355	0.0465315	0.0382849	615764/508345/514525/525563/534734/782907/507991	7
3	3	GO:0009070	serine family amino acid biosynthetic process	7/3428	12/15517	0.00699355	0.0465315	0.0382849	514525/508809/505103/533044/533630/507470/509002	7
3	3	GO:0035269	protein O-linked mannosylation	7/3428	12/15517	0.00699355	0.0465315	0.0382849	534097/539701/497030/537054/515147/522132/539972	7
3	3	GO:0000387	spliceosomal snRNP assembly	14/3428	33/15517	0.00707853	0.0469543	0.0386328	528433/510259/539147/525263/618024/513577/534228/507371/614553/508788/514932/531493/522621/510201	14
3	3	GO:0015931	nucleobase-containing compound transport	29/3428	85/15517	0.00724727	0.0479283	0.0394342	533303/529929/517438/614215/614069/407149/538614/534293/100124428/504823/524528/513270/784219/100138517/504786/510004/540004/512136/617422/513080/767981/282480/534488/514485/100138748/529231/781575/100139154/535264	29
3	3	GO:0006506	GPI anchor biosynthetic process	13/3428	30/15517	0.007562	0.0497094	0.0408996	534097/513395/100139601/768015/511496/508700/509680/525095/767951/508048/504724/535138/100298680	13
3	3	GO:0042073	intraciliary transport	13/3428	30/15517	0.007562	0.0497094	0.0408996	536731/100848219/505579/531436/514024/519602/514177/525337/504984/540604/508011/533633/100337107	13
4	4	GO:0048585	negative regulation of response to stimulus	30/628	308/15517	8.23332e-06	0.00344923	0.0031049	526572/509040/524593/508222/504445/281117/615727/516303/281192/407210/511899/767586/511553/613665/616704/618586/507176/613842/112441889/513449/510140/516019/518458/614707/281375/539402/513620/507172/786625/505059	30
4	4	GO:2000649	regulation of sodium ion transmembrane transporter activity	7/628	20/15517	8.41017e-06	0.00344923	0.0031049	281773/100295639/511064/514243/533510/100337119/100849076	7
4	4	GO:0007015	actin filament organization	24/628	218/15517	8.64229e-06	0.00344923	0.0031049	528048/505225/280989/510743/524380/786165/614517/508291/767586/519027/537282/541234/514078/517987/521379/614768/523223/538559/100139141/540340/780784/282386/497015/511680	24
4	4	GO:0006814	sodium ion transport	16/628	110/15517	8.68823e-06	0.00344923	0.0031049	281773/100295639/511064/514243/533510/112445029/531152/785907/533355/516021/407118/540307/533137/522505/100337119/100849076	16
4	4	GO:1902305	regulation of sodium ion transmembrane transport	7/628	21/15517	1.21764e-05	0.00386723	0.00348117	281773/100295639/511064/514243/533510/100337119/100849076	7
4	4	GO:0002028	regulation of sodium ion transport	7/628	25/15517	4.3699e-05	0.0115657	0.0104111	281773/100295639/511064/514243/533510/100337119/100849076	7
4	4	GO:0030036	actin cytoskeleton organization	29/628	323/15517	5.28218e-05	0.011983	0.0107868	528048/505225/280989/510743/524380/786165/788992/614517/508291/767586/519027/537282/541234/514078/517987/540107/533729/521379/614768/523223/538559/100139141/526027/538697/540340/780784/282386/497015/511680	29
4	4	GO:0030029	actin filament-based process	29/628	336/15517	0.00010653	0.0211462	0.0190352	528048/505225/280989/510743/524380/786165/788992/614517/508291/767586/519027/537282/541234/514078/517987/540107/533729/521379/614768/523223/538559/100139141/526027/538697/540340/780784/282386/497015/511680	29
4	4	GO:0007169	transmembrane receptor protein tyrosine kinase signaling pathway	22/628	226/15517	0.000130777	0.0230749	0.0207714	536642/493642/509418/512798/540907/529800/505709/516303/404193/506618/509838/407210/282261/787068/280832/613665/507199/280894/100336768/539402/539055/281572	22
4	4	GO:0048268	clathrin coat assembly	5/628	14/15517	0.000157772	0.0250542	0.0225531	281698/281080/505672/508291/613901	5
4	4	GO:0006801	superoxide metabolic process	6/628	22/15517	0.000183661	0.0265139	0.0238671	515022/281345/507859/531303/281495/281496	6
4	4	GO:0097435	supramolecular fiber organization	28/628	337/15517	0.000262801	0.0340655	0.0306648	528048/505225/280989/526572/510743/535297/524380/786165/614517/508291/767586/519027/537282/541234/514078/517987/521379/281405/614768/523223/538559/100139141/540340/780784/282386/497015/511680/280955	28
4	4	GO:0050793	regulation of developmental process	28/628	340/15517	0.000303733	0.0340655	0.0306648	536642/526572/281678/516303/615679/788992/536793/532719/613826/514243/508292/789301/617914/534297/540479/533729/280894/511885/613971/286767/538559/510140/516019/518458/614707/281375/535629/281572	28
4	4	GO:0002573	myeloid leukocyte differentiation	5/628	16/15517	0.000321777	0.0340655	0.0306648	509418/613826/508292/790878/530884	5
4	4	GO:0043171	peptide catabolic process	5/628	16/15517	0.000321777	0.0340655	0.0306648	404191/505991/615582/787326/507130	5
4	4	GO:0022603	regulation of anatomical structure morphogenesis	14/628	121/15517	0.000381553	0.0355739	0.0320227	788992/536793/514243/540479/533729/280894/538559/510140/516019/518458/614707/281375/535629/281572	14
4	4	GO:0098660	inorganic ion transmembrane transport	30/628	381/15517	0.00040282	0.0355739	0.0320227	511800/528201/613800/281773/100295639/511064/514243/616570/281878/539813/537813/539593/541460/533510/112445029/785907/533355/100337431/617865/506687/508989/510951/524456/407118/540307/533137/522505/507664/100337119/100849076	30
4	4	GO:0035725	sodium ion transmembrane transport	11/628	81/15517	0.000403231	0.0355739	0.0320227	281773/100295639/511064/514243/533510/785907/533355/407118/540307/100337119/100849076	11
4	4	GO:0001764	neuron migration	5/628	17/15517	0.000440757	0.036838	0.0331606	781555/100297854/613555/516019/100295973	5
4	4	GO:0000902	cell morphogenesis	22/628	252/15517	0.000602275	0.0463666	0.0417379	280722/504519/100297854/512798/540907/529800/788992/536793/614517/514243/540675/540479/533729/614768/534712/538559/510140/516019/518458/614707/535629/533033	22
4	4	GO:0099518	vesicle cytoskeletal trafficking	6/628	27/15517	0.00061316	0.0463666	0.0417379	507073/535781/506612/537282/541234/514078	6

## Sheet: dog_Time_clustering_all
	Gene_Clusters
CEMIP	1
FMR1	2
ADM	1
MMP2	1
ANGPT2	1
PGF	1
SMPD1	1
NPPC	1
EGFR	1
BMP4	1
TGFBR2	1
NAA16	2
HPSE	1
JAG2	1
LPGAT1	1
FST	1
ASAH1	1
INHBA	1
MFGE8	1
TRNP1	1
PTHLH	1
SFRP2	1
MMP12	1
RAPGEF5	1
ESM1	1
RBFOX1	2
LMO7	2
AGMAT	3
TIMP3	1
LIPA	1
FZD7	1
SLC5A6	1
FIBIN	1
GGH	1
TIMP2	1
NPY	1
EDNRB	1
IVNS1ABP	2
ARL4C	1
MBNL3	2
PAPPA2	1
DKK1	1
ADAMTS9	1
WSB1	2
EPAS1	1
EGFLAM	1
GPM6A	2
PODXL	2
CCNE1	2
TGFBR3	1
PLAGL1	2
PLA2G7	1
LCN2	1
TMEM144	2
GNS	1
NECTIN3	1
DAB2	2
SHTN1	2
IL6ST	1
SLC6A11	2
HMGN3	2
SLC40A1	2
RCN2	1
ANKRD10	2
PAM	1
HMGCS1	1
TMEM45A	1
GPT2	1
ACER2	1
ETS2	1
BACE1	1
ECE1	1
GLS	2
VEGFA	2
PLA2R1	2
ERRFI1	1
SLC7A2	1
CD47	2
ADAM10	1
TINAGL1	2
FGFBP1	1
GPNMB	2
XDH	1
SEMA4C	1
AIFM3	2
LAMB1	1
LDLR	1
SLC19A2	1
APP	2
ITPRID2	1
ZC3H12C	1
DDX5	3
SLC31A1	1
TGM2	2
TSPAN5	1
TNFRSF11B	1
EML4	2
SPTBN1	1
FRZB	1
HMGCR	1
FNDC3A	1
DDX17	2
EFNA5	2
MANF	1
INPP4B	3
CLU	1
DMD	2
ITGA2	2
COL12A1	2
SERINC5	1
ATP6V0A4	2
CPD	1
DMXL1	2
CD274	1
CERS5	1
GXYLT2	1
CTSH	1
TSTD3	1
PLCXD2	2
TET2	2
RESF1	2
WDR72	2
FGFR2	1
HSPA5	1
RSRP1	3
PHYHIP	1
SORBS2	4
SLC36A3	1
GALNT11	1
CCN2	1
RTP4	2
WDFY3	2
AFAP1L2	2
RANBP17	3
SRPK2	2
RIPOR3	2
ATP6V0D2	2
CYB5R1	1
SLC2A1	1
GCNT1	2
MELTF	1
NOS1	1
ENAH	1
SWAP70	2
GALNT12	2
ALCAM	2
SSPN	2
ANTXR2	1
SUGCT	1
COPG2	2
GTSE1	3
PEG10	2
E2F3	2
ANXA4	2
F5	1
SLC13A4	2
IL1RL1	1
NOP56	2
ELOVL4	1
N4BP2	2
SVEP1	1
SMAD5	2
SGPL1	1
CTSA	1
GMDS	2
B3GNT5	1
CAST	2
PLXNA1	1
HTRA1	1
PNN	3
B4GALT5	1
BPIFB1	1
SLC16A14	2
GRN	1
OLR1	1
PPP1R15B	1
DSP	2
LRRFIP1	2
DSG3	2
MYL7	2
SRGN	1
NFE2L3	1
DIPK2A	1
CCDC113	1
ITGB6	3
SHROOM1	1
PHLDB2	1
KATNA1	1
IFFO2	1
NID2	1
LZTR1	2
TCERG1	3
C21orf91	2
PON2	1
MED13L	1
PDGFC	2
SGMS1	1
NEIL1	2
CCDC18	2
ADAMTS5	2
RDX	2
SFRP1	1
PCGF5	2
HES6	1
HERPUD1	1
RRAS2	1
LIFR	1
CYP24A1	1
SYN3	1
SREK1	3
DGKH	2
LUC7L3	2
CCDC66	2
PKDCC	1
RUFY3	4
PAN3	3
PDCD6IP	3
SRSF2	3
PIK3CB	2
ARHGAP31	1
VOPP1	1
GAA	2
OSBPL2	1
HRH3	1
NT5E	1
TRAF5	2
HNRNPD	3
BBOX1	1
DZIP3	2
TIA1	3
PARD6B	2
IFI44L	2
VAV3	2
FBLN7	1
ZBED5	2
SGCE	2
MSANTD2	3
RC3H1	3
PRPF39	3
SLC22A23	1
ANKRD50	1
GPR155	1
PAPOLG	1
BMP10	1
KLF5	2
OAT	2
RECK	1
TRPM6	2
PLD3	1
HPS3	1
ZNF236	3
CPEB2	1
EIF4EBP2	1
MKI67	2
GRB14	1
TCIM	1
SRRM2	3
FAM135A	4
BBX	4
DSC2	2
TPM1	2
ATP2B1	2
PKD2L1	1
FOS	2
CD320	1
TXNIP	2
DSC3	2
TROAP	3
ZDHHC17	2
MYO6	2
MAT2A	2
SRSF4	3
ABLIM3	2
PCNX1	2
SLC37A2	1
STIM1	1
ESRP2	2
FNBP1L	2
HHIPL2	1
SERINC2	2
ZFHX3	2
ABCA1	1
TFAP2C	2
ITGB5	2
C1orf21	1
SNRK	3
CDC7	2
ZBTB41	3
REXO5	2
WNT16	2
RTN4	2
NRP2	1
ZNF385B	2
BNC2	3
PLBD1	1
TYRO3	2
ARGLU1	3
TFDP2	3
GALR1	1
CLIC4	2
UPF2	3
SLC4A10	1
ITGA1	1
ABAT	2
MLF1	2
AQP3	2
ITGAV	1
COMMD3	2
RCAN3	2
TTC39A	4
RBPMS	2
TMEM150C	1
XPO4	2
BHLHE40	1
PDZD2	2
CCL27	2
LCLAT1	1
ARNT2	1
ZMYM1	2
TRIO	2
PLA2G4A	2
VPS13C	2
MAP4K4	1
BRCA2	3
ANKH	2
SRGAP1	2
CAPNS2	1
ZNF248	2
LBH	1
PCDH7	2
DOCK10	1
MBNL1	2
C2CD2	2
BHLHE41	3
ATAD2	2
CDC25C	2
FERMT1	2
LMAN1	1
DHX58	2
SLC45A3	2
KCNK5	1
NAALADL2	2
OTUD1	1
DNAH14	3
GPR157	1
ARL15	2
TAB2	2
GRAMD1B	1
VPS13A	2
BLTP1	2
EZR	2
SLC30A3	1
ANKRD6	2
A3GALT2	2
DEPDC1	2
KLF11	2
SLC16A7	1
ITGA6	3
NDRG2	2
KIF20B	2
ASPM	2
PTPRF	1
FOXO4	2
WDHD1	3
ILKAP	1
PIAS1	3
FRAS1	2
FKBP4	2
TOP2A	2
STT3B	1
MBTD1	2
TMTC3	3
UACA	1
BEND7	2
GPR146	1
PRICKLE3	2
CEP295	2
NIT2	3
HSPG2	2
BTBD3	1
NSUN7	2
TMEM64	2
APPL1	2
POLQ	2
LGMN	1
GNAI1	2
SYBU	2
SLIT2	1
REV3L	3
ATR	2
MMD	2
RIC3	3
GOT2	2
CDCA2	2
FERMT2	1
TANC2	2
RBM26	3
FMN1	3
GINS1	3
CCDC150	2
PLXDC2	1
NUP210	2
ABHD12	2
TTC39C	2
RAB24	2
CDPF1	3
TMEM63A	2
CTPS1	2
BLNK	2
PRLR	2
PAQR8	2
OLFML3	1
MFSD6	2
CST6	2
ERO1A	1
MANBA	1
DSG2	2
CMAS	1
NSD2	2
DCLRE1C	3
FGF20	1
PSAP	1
COL27A1	2
GPCPD1	3
EXT1	1
CASR	1
RASEF	2
ANKIB1	3
LAMC1	1
TOP2B	2
YPEL2	2
SQLE	1
SRSF6	2
UNC13D	1
ELF3	2
NRBP2	3
BCAM	2
MYBL2	2
RBMS1	1
ANLN	3
METTL18	1
TEX30	2
RNPC3	2
ANXA9	2
LUZP1	4
TRPV2	2
PREX1	2
BUB3	2
EVL	2
IGF2BP3	3
DENND1B	2
USP1	2
NUP205	2
BMF	1
SRGAP2	1
CPLANE1	3
TRIM25	3
CPXM1	1
ELK4	2
ELOVL7	2
GREB1L	3
KIF11	2
DOCK7	3
FCGRT	2
MTHFD2L	3
MYBL1	2
MYBBP1A	2
GNPAT	2
DIP2A	2
DNPEP	2
SLC35F6	2
CASD1	2
FUBP1	2
MIS18BP1	2
RBSN	3
SRPX	1
GPC4	1
ATP1B1	1
OSMR	3
PLCB4	2
PHLDA1	1
TPCN1	1
ATL3	2
SRSF5	2
ADRB2	1
ST3GAL6	3
SGK1	1
NCAPG2	2
CTNS	2
VPS36	2
CMTM7	1
SFN	2
MINDY2	1
TRAPPC8	2
SLC6A4	1
SNX6	2
FRY	2
UNC13B	2
DAG1	2
PTGFR	2
FAR2	1
FLRT2	1
SLC43A3	1
INSR	1
TGFBR1	1
REV1	3
NIPAL2	2
KLHL42	1
CIP2A	2
DAZAP1	2
FAM118B	2
TUT7	3
PARVA	3
ARID5B	2
CERK	1
KDSR	1
CYP2S1	2
ZNF292	4
RBMS3	2
ACIN1	3
CSNK1G1	3
ETNK1	2
TNK2	2
PRCP	1
N4BP2L1	3
RIIAD1	2
FRA10AC1	3
BIRC6	2
RAB27B	1
BOK	1
TMPO	2
LRBA	2
PKP2	3
METTL17	2
BRCA1	3
WIPI1	1
CCDC50	4
PHF14	2
SMIM1	1
ACTR5	2
DDX20	2
JPT1	4
NCOA2	2
GPR87	1
NR2F1	2
STK26	2
MSRB3	2
SATB1	2
NPAT	2
TRA2A	2
POGK	2
HELZ	2
SLC48A1	2
CAPN1	2
MCTP2	2
LRRK1	3
MEI4	2
GRB7	2
NCK2	2
SWT1	3
UTRN	2
PTPN21	2
MAP3K1	1
RNASEL	2
STRIP2	1
CCDC73	3
DOCK4	2
BLM	2
AJUBA	2
BAIAP2L1	4
DPYD	4
SORBS1	2
GPLD1	1
MAML3	1
SPPL2A	1
ATP12A	2
OSGEPL1	2
NAE1	3
GARNL3	3
KANK4	3
ORAI2	1
PLXNC1	1
FLVCR1	2
LRRC58	3
SAR1A	1
IL12RB2	2
SUPT20H	3
CTNNAL1	2
EIF2AK4	2
TRIM71	2
TRIP12	4
TLN2	2
LRATD2	2
FAM193B	4
CCNT2	2
CNTROB	2
ATXN2	1
PPIB	1
DNAH6	2
GATA3	1
CEBPB	1
SLC25A12	3
MXD1	1
TLK1	3
CDK5R1	1
FBP1	2
MYO9B	2
ELF1	2
NEURL1	1
ZNF395	1
BCL2L13	3
RAPGEF4	2
SLC30A1	2
NKTR	3
ARHGAP32	3
NCAPD2	2
MTUS1	1
NAP1L5	1
AURKB	2
CAMK2D	4
CLK1	2
HTT	3
PSPC1	2
LZTS1	1
MGST1	1
CEP128	3
INSIG1	1
ARID1B	2
FN1	1
RNF169	2
SCFD2	2
EXOSC8	2
MGLL	2
CXADR	4
SEC61A2	2
CCNG2	2
CAB39L	3
SPATA7	3
CDADC1	2
MST1R	2
ACTN1	2
CTNNA3	2
CCNYL1	4
SH3D19	2
R3HDM1	2
PLK2	2
HERC6	2
ACTN2	2
FUCA2	2
MAP4	3
MOB3B	2
SLC38A2	1
CDCA3	2
LPIN2	3
IRX4	2
TPP2	2
HOOK3	3
MACF1	1
FHIP1A	3
TFCP2	3
ATRNL1	2
FANCD2	2
CAVIN3	1
GJB3	2
IGDCC3	2
KSR1	2
MYSM1	3
MMP13	1
KNL1	2
DNAJB9	1
DIAPH3	3
WIPI2	1
FABP5	2
IGSF8	1
MCU	2
PRKD3	2
DSN1	2
HERC4	4
CDS2	3
ZC3H12A	3
SSBP3	4
SNX10	2
TDRD7	2
LOXL4	2
TOPBP1	3
ANAPC4	3
SH3RF1	2
OLFML2B	1
RRBP1	1
XRN2	2
VPS13B	3
SUN1	2
AGRN	2
MORC3	2
NUCKS1	2
RBM5	3
FER	2
EXOC1	2
TMED8	2
PKP4	2
MMP9	1
CSTB	1
HVCN1	1
PATJ	2
PDIA6	1
TTPAL	3
TP53INP1	1
UNC13C	2
EPHA6	3
ANXA1	4
CERS3	2
LRP2	1
C8orf33	2
DIXDC1	3
AP1M1	2
PLEKHO1	1
FIP1L1	3
CELF1	4
CADM1	1
SNTA1	1
PDE1C	1
PRDM5	2
DRD5	2
MIB1	2
SPINT1	2
IDH2	2
RAB12	2
ZFR2	2
PLEKHA3	3
UNC5B	1
PLEKHF2	2
PPP1R12B	2
ZFC3H1	3
LRRC32	1
IL1R2	2
SYNJ1	4
SLC39A2	2
SAMD4A	2
WWOX	2
ABCG5	3
ATP11A	3
RABGAP1	3
EMC7	1
ASH1L	2
TASOR	3
ARID3B	3
SLC9A1	1
PIKFYVE	2
CHST15	2
MICAL3	3
OSTF1	1
PARD3	4
HDAC11	2
USP34	2
STX17	2
PRR11	3
NAA15	3
DCLK2	1
NPC2	1
PLCD3	2
ST14	1
BUB1	2
SMARCA2	2
SUPT3H	2
INSYN1	2
CDCA7	2
LARGE1	2
POC1B	1
MATCAP2	2
STXBP4	2
RNASE10	2
SIAE	2
ASRGL1	2
KLHL21	2
SRRM1	2
TDRP	1
ABCB7	2
TBC1D4	2
ZFP36L1	2
CENPF	2
WNT5A	3
TBC1D8	2
CREBZF	3
PARP4	2
TTF2	4
SLC52A3	1
DNA2	2
OSBPL1A	2
FBXO48	3
RFX7	2
AKAP9	2
VLDLR	2
CEP41	3
RIPK4	1
FHL2	4
FANCI	2
PPM1J	2
WLS	2
IGFBP2	4
NFKBIA	2
RAP2C	4
TLE4	3
PMM1	1
IPO9	2
FXR1	2
PRPF38B	3
DLGAP5	2
PCCA	2
TRPC4	1
CALD1	2
RACGAP1	2
CUTC	2
GPR156	2
GOLGA1	3
TSPAN9	2
CYTH1	1
TRAPPC3L	2
CPEB4	1
ZC3HAV1L	2
CMTR1	1
EXT2	1
SPTLC3	1
CYP7B1	2
PCED1B	3
SMARCD1	1
DENND6A	3
PTPN3	2
A4GALT	2
PUS10	3
CLCA2	3
GPR153	2
MACROH2A2	1
BAG3	2
C1orf116	2
JMJD1C	4
CTSK	1
FBXL5	2
MCOLN3	3
ADAR	2
CTDSPL	3
GPBP1	3
SEC14L2	1
RAB43	1
UFSP2	3
NF1	3
PRICKLE2	2
POLH	2
CTNNA1	3
MYLK3	2
SLC9A2	2
TMEM65	2
SASS6	3
ACADVL	2
SBNO1	2
SLC8B1	2
CINP	3
TIMM29	3
MACIR	2
RAB17	2
SLC6A2	1
RHOBTB1	2
ZNF7	2
MGME1	3
FTO	2
FIGNL1	2
ABCD3	2
NAB1	2
PCLO	2
KCTD1	3
MYOF	1
KMT2C	4
COP1	2
ZNF281	1
TTC7A	1
METTL25	3
MKLN1	4
FOXJ3	3
SASH1	1
ELF2	2
SRSF12	3
PRKAB2	3
SRSF3	2
SLC25A40	3
NUFIP2	4
KIFC3	1
LNPK	1
PIP5K1C	2
SOCS4	3
FAM110A	1
PRPF4B	2
AASDHPPT	2
FBXO38	3
LYN	2
SLC14A1	2
TMEM170B	2
MMS22L	2
EPHA2	1
ANO2	1
CHTF18	2
SLC39A8	1
CHEK2	3
RBM25	3
RHPN2	1
KRT7	4
S100A6	4
PGAP1	2
DESI2	2
YAF2	2
SMPD4	2
E2F7	2
P4HB	1
C6orf62	2
RMDN2	2
ARL6IP5	1
IRF2	1
EPS8L2	2
RMDN1	3
MCM3	3
MTA3	3
MTAP	3
APEX1	2
CEP290	3
PIBF1	3
SMARCA1	2
SLC35G1	2
WNT6	3
SPIN1	2
ICE2	3
TIAL1	2
TTC14	2
PRPSAP1	2
TYW5	3
CDH1	2
HENMT1	2
KLHL5	3
IMMP2L	4
CALCOCO2	2
EXTL3	1
STRN	2
EPHB1	1
PDS5A	3
FAM184B	2
ARID4B	4
SULT4A1	2
USP47	4
ULK3	3
ROCK2	2
GPER1	1
ACOT6	2
SP3	2
RYK	1
ACAP2	3
CNOT6L	4
ANGPTL2	1
KANK1	1
NQO1	2
ADAMTS1	2
MED7	2
ECHDC2	2
ABLIM1	2
AIG1	2
MYH9	2
NFAT5	2
VEPH1	2
ATP6V1C2	2
HACL1	2
FAT4	2
C5orf34	2
MEI1	3
MTO1	2
TMEM131	3
TCF12	2
MLLT10	3
SPHK1	2
MARCKS	2
MYLIP	2
FGFR3	2
TUBE1	3
PTPRU	2
PPP1R13B	1
CENPO	2
MPZL2	2
DIS3L	2
ABCA3	3
TRIM24	1
DTX3	3
IL22RA1	2
GAREM1	2
OAS3	2
FARP1	1
ARAP1	2
PIGN	2
RSF1	2
KMT2A	4
PRKAB1	2
SLK	4
OGA	2
ALKBH3	3
OTULIN	3
USPL1	3
JAZF1	4
PPP1R21	3
CALHM2	1
IPMK	2
GSTCD	2
SVBP	3
CRELD2	1
TMEM37	2
SFSWAP	3
CSNK1D	2
CNOT6	2
BAZ1A	2
LRP12	2
CCDC15	2
ARHGEF11	3
VWA8	3
PAPSS2	2
SLF1	3
ATP8B1	2
CASP2	2
TMEM164	1
GCLM	2
PPP6R3	2
C5orf22	3
TYSND1	1
KIF23	3
RPS6KC1	2
IL17RA	2
IDH3G	2
FBXO42	2
LCMT1	2
MARVELD3	3
SMC3	2
RPL8	2
RNF125	2
OSBPL8	3
TNFRSF25	2
HORMAD1	1
SARAF	1
NUP58	2
FAM13C	4
TBX3	1
MAP2K5	2
SSRP1	3
DAP3	2
CSNK2A2	1
RAB11FIP2	2
GAB1	1
PPP3CA	2
MRPL18	3
UBE2J1	2
MAP3K8	3
HEATR3	2
NKIRAS1	2
TTK	3
TBC1D15	2
ECT2	2
LASP1	1
METTL14	3
ZNF219	2
ANKRD28	3
SIRT5	2
FAM20A	1
RUNX1	4
PUM1	2
CDAN1	2
JADE3	2
DNAJC1	1
EXOSC10	2
CEP135	2
RGL3	2
SLC16A13	2
MTUS2	2
CD46	2
TNPO1	2
ZFYVE26	2
ANKRD1	3
USP37	2
JADE1	2
MEGF9	1
TARBP1	2
ANKRD13D	2
RNF14	2
SMC2	3
SNRNP48	3
MTHFD1	2
PPM1F	3
RSRC2	3
KLF2	2
CIRBP	2
IWS1	2
MIER2	3
ARHGEF4	3
MAP4K3	3
INPPL1	2
SYDE2	3
RERE	3
TMEM243	2
CENPC	3
HSPH1	4
ORC1	2
ZDHHC5	3
USP12	2
USP6NL	2
PEAK1	4
CENPE	3
SHLD2	2
SCUBE3	2
RIPK2	3
MPHOSPH8	2
KNTC1	3
MAEA	2
SMPD2	2
CRB1	2
FBN2	2
MYO1C	3
PHC3	3
KIF18B	2
RELCH	3
RABEP1	3
PSMD8	1
PHACTR2	1
RAPGEF2	4
RIOK1	3
SCMH1	3
CENPW	3
INTS8	3
FANCE	1
RILPL1	1
SGO1	2
SLC38A1	2
FNIP1	3
NAT9	3
PLD2	2
CDC42BPG	3
CCDC43	3
SPIDR	2
PNPT1	3
SLC12A6	2
CEP57	2
ERCC6L2	2
KIF4A	2
CDC16	2
HS3ST1	1
DIPK1A	3
TNPO2	2
UBR1	3
SDHB	2
PUM2	3
EFS	2
PPIP5K1	2
CYS1	2
TMEM106B	2
DARS1	3
KCNE3	2
PTCH2	4
SC5D	1
XPO5	2
ARL8A	2
DOP1B	3
EPC1	4
PHIP	3
MAPK8IP1	2
SEMA3D	3
SLC19A1	2
SLC7A6	2
RRM1	3
SMG7	2
TPX2	2
METTL21A	2
POP1	3
TPK1	2
CD96	3
AGTPBP1	3
CCDC90B	2
PYROXD1	2
PEA15	1
GCC2	2
HEXIM1	1
LRP4	3
FSTL3	2
HIF1A	1
TNS1	1
CAPG	4
ABCG1	2
SIX4	2
CARHSP1	1
SLC17A2	3
SPECC1	1
ZNF407	3
LMBRD1	3
NUP62CL	2
HIP1R	4
TMEM219	2
TRAM2	1
CACHD1	2
COL17A1	2
EMB	1
CCDC17	3
NOLC1	2
HNRNPLL	4
BARX2	3
KIAA1958	2
FURIN	1
SLC4A4	2
KPNB1	3
RASA2	4
SNX31	3
FIG4	3
SLC4A7	3
SEMA3E	3
SLC24A5	2
NFE2L2	2
TIPARP	1
PML	3
CCDC14	3
AHCYL1	2
AQP8	2
WFS1	1
PDPN	2
ALPL	1
OSBPL9	2
EPB41L4B	2
DTL	3
AKAP8	2
SLC11A2	3
SLC30A5	3
HEPHL1	3
LLGL2	2
ABTB2	1
MDM4	3
TCF7L1	2
HAUS6	2
MICU1	2
SLC25A22	2
CCNK	2
SMC5	3
LGALS8	3
ARMC8	3
GSN	4
UGT8	2
TRAM1	1
VPS54	3
DNM2	2
MCM10	2
POLD2	2
NIPSNAP2	2
GPRC5B	1
ALDH1A1	2
C1orf54	1
DBF4	2
DDX42	3
DDX11	3
PPARA	2
HSPA13	1
SH2D4A	2
SLC30A9	2
ADAMTS3	3
GPR161	1
KICS2	2
DHX35	2
TTF1	2
ZWILCH	3
C2orf69	2
DOK5	4
CAMSAP3	1
ASXL1	4
B4GALT6	2
UCKL1	2
NUF2	2
TCN2	2
SRPK1	3
CC2D2A	3
OPHN1	4
NKX3-1	1
ZFP90	2
VRK1	3
LARP1	3
TRAF3IP2	2
PLEKHA5	2
NAF1	2
GRHL1	2
MTF2	2
LRCH3	4
PRIM2	3
PIK3C3	3
RRAD	2
S100A14	4
ZMYM2	3
ACADM	2
NEDD9	2
SAMD12	2
DLX4	2
ETV3	2
ERBB2	2
HTR1D	1
SCAF11	2
AKIP1	4
MREG	2
CFAP300	2
SPRED1	1
POLE2	2
SVIP	1
SFPQ	4
UBA2	3
CARNMT1	1
CDK6	4
SH3BP5	4
TRIT1	2
WDR48	2
DEK	2
DCUN1D1	3
GNPTAB	1
DENND1A	4
GGPS1	2
PLEKHG5	2
SPP2	1
GNB4	2
ARL13B	2
TIAM1	1
CKAP2L	3
CXCL16	2
NUDT3	2
PPAT	2
CDK10	3
NFXL1	3
RMI1	2
MRPL19	3
TMEM87B	3
RTL5	2
EPB41L3	3
ITPR3	3
ATP9B	3
RFX3	2
SKIL	1
IQGAP3	2
FAM120C	2
DIDO1	3
REEP3	4
PDSS1	4
COIL	3
EPHA4	4
ALAD	1
GNA12	2
EEA1	1
LRIG2	4
NEPRO	3
CHPT1	2
ST6GAL1	4
TASP1	2
AKAP12	1
USP40	4
CALU	1
AQR	3
XPO1	3
GTDC1	2
IL13RA1	1
WWP1	2
SCAI	2
SEMA6D	1
NELFCD	2
TMED3	1
LRRC28	2
SNX1	2
NEXN	2
CCNB2	2
SV2A	3
ELMOD2	3
RAPGEF3	2
PPP2R3A	2
TEFM	2
RASSF1	3
CDK8	3
BICDL1	1
PGBD5	2
LPP	4
RIF1	3
RHOT1	2
IMPDH2	2
TOMM70	2
ALS2	4
HAGH	1
LAMA5	1
CSTF1	2
CUL4A	2
JAK2	3
MICU2	1
DDB1	2
TRIM33	2
GALNT15	2
URB2	2
RAD18	3
ACAA2	2
EFEMP1	1
PIM3	2
NDC80	2
PSIP1	2
CHST2	1
SYTL5	2
SPAG5	2
SACM1L	2
EIF2B2	1
GNAQ	2
ZNF18	2
PPM1A	1
CYP51A1	1
PCP2	4
NADK2	2
BRIP1	3
RALYL	1
TTC21B	2
RARS2	2
HDAC2	3
TMEM268	2
CYB561A3	2
HELLS	3
ETFDH	2
DOK4	1
ARHGAP12	3
DNM1L	2
SLC27A6	2
ALS2CL	2
NSL1	2
CCN1	2
TAF8	2
USP25	3
RUFY2	2
LBR	2
ALMS1	2
HMGXB4	3
DDX50	3
AKTIP	2
NCOA3	4
KCTD18	3
STXBP2	1
SCCPDH	1
ZCCHC2	2
APIP	1
ZNF250	2
SFR1	3
UBAC2	2
PYGB	3
TRMT2A	2
MICAL2	1
NPY1R	3
CNOT9	2
TOPAZ1	2
HARS2	3
LARGE2	2
AMFR	1
ST8SIA1	1
NGDN	2
PRMT3	3
GABPB1	2
RPRD2	3
GABPA	2
HSPA4	4
ZNF444	1
NARF	2
WDR87	3
RIMKLA	1
NAA35	3
SYCP2	2
DNAJB1	2
ABCB6	2
ARID4A	2
SDK1	3
DLX5	1
NPEPPS	3
IKBKE	2
HECTD4	3
TYK2	2
PCGF6	2
C1orf35	3
ZBTB10	1
CFAP53	2
BTBD9	3
WDR59	2
IFT74	3
AGO4	3
JMY	1
LGALS9	2
THRB	2
SLC7A5	1
ARHGAP39	3
DST	3
CD164	1
PIGA	3
CAPS2	3
G2E3	2
TUT4	3
RBBP9	3
PIGB	2
RGS11	3
CEP55	2
GPD1L	2
ECPAS	4
SHF	2
EZH2	2
PPP3CB	3
PARPBP	2
UGDH	1
LMNB1	3
ZMYND11	2
INPP5B	2
SMC1A	2
PALS1	3
SHROOM3	2
R3HCC1L	3
PIH1D1	2
ARNT	4
VGLL3	2
MMP15	2
AMOTL2	2
ERAP1	2
ZMYM4	2
TMEM175	2
TRMT13	3
MEF2A	2
NOTCH1	3
FAIM	2
HSBP1L1	2
RBM14	2
XRCC5	3
ITGB3BP	3
MICAL1	2
NCKAP1	2
CTBS	1
ATP1A4	1
IL17RE	3
NSD3	4
GOLPH3	1
MCM6	2
AOPEP	1
ACOX1	2
APLF	3
TRIM16	2
PDPK1	3
IQCB1	2
UHRF2	2
UBE2T	2
RBL1	2
SPATA5	3
PRRG4	2
CBX5	3
CYP39A1	2
EIF3A	2
MAP3K2	4
MTPAP	2
SH3BGRL3	1
FAM216A	3
RPS6KB1	2
CBFB	2
PLET1	4
WIPF1	1
ATP2C1	1
TMX3	2
NUPR1	4
ATAD3A	3
ACBD6	2
MEAF6	2
MARS2	3
APPBP2	3
SMARCC1	2
WDR26	4
RNF180	1
SMARCAD1	3
FARS2	2
PARP6	3
UGCG	2
CRYBG3	3
ZFP64	3
RBBP5	3
RECQL4	2
N6AMT1	2
CPNE1	3
SFI1	3
CSAD	2
ADGRL2	1
SKA2	2
HSPBAP1	3
TAF2	2
ABHD15	1
NEK7	1
CDC42EP3	2
CTNNB1	1
HSPB11	2
AKAP13	3
ADGRF3	2
CEP170B	2
ARPC5L	2
FGFR4	2
ATAD5	2
ITSN2	4
UGGT1	2
CEP120	3
ENO4	2
RAD54L	2
PAPSS1	3
TACC2	1
LUC7L	2
MAP3K3	2
FAM172A	2
C2CD5	3
GIN1	3
SLC25A27	3
N4BP2L2	3
ALDH9A1	3
ANKRD54	2
KIF1C	2
YJU2B	3
ZW10	2
XPO7	3
RBM44	2
PPP1R12A	2
DYRK1A	2
MFN1	2
GALNT18	2
SCYL2	3
RBPJ	4
FRS2	3
RCBTB1	2
TTC3	2
SLC25A28	2
RECQL	2
STK3	4
ZNF638	2
DZIP1	2
SUCLG2	2
TMEM117	2
ASB3	2
RRAGD	2
URI1	3
SEMA3A	3
SLC17A5	2
SEL1L	1
KIF18A	2
RBM33	2
MAP1LC3A	4
ROR1	2
CDCA8	2
E2F8	2
ERICH1	2
CDKL2	3
COG6	2
ORC6	2
ANKRD44	1
ACO1	2
NSUN2	2
RBBP6	1
CWF19L2	2
RTKN2	2
PRELID2	2
GPRC5A	2
TMEM62	2
BASP1	4
SLC13A3	2
NCBP1	2
HECA	2
TMA16	2
MTX3	3
TXLNA	3
SNX24	2
ZNRF3	3
LAMA3	2
DCUN1D2	2
TMEM260	3
ANKRD37	3
PAK1	2
TBC1D9	2
ANGEL2	3
TEDC2	2
MTRFR	3
MSH4	3
ATRX	2
FAM13B	2
U2AF2	3
NRIP1	1
ST6GALNAC2	2
WDR43	3
EXOC6	2
FBXW4	2
PPP1R13L	3
IGF2BP1	2
ALOX15B	2
TADA1	2
RBM6	3
ASB8	2
VWCE	2
LARS2	3
ST3GAL1	1
TESK2	1
MXD3	3
DROSHA	2
AP1G1	2
CLK3	3
SNX14	3
ENTPD5	2
FAF2	3
EPHX2	2
S100PBP	2
DHX57	4
CENPP	3
PFKFB2	2
FRYL	3
NEDD1	3
PIK3CA	2
TRIM44	2
CRHBP	2
FEM1B	3
DDX55	3
GNL3	3
IL10RA	1
PLK3	2
TBRG1	2
KHDC4	3
OTUD6B	3
TRAFD1	3
FBRSL1	2
SPTLC2	2
PLK1	2
SMYD2	2
SUSD2	2
GTF3C3	2
OCIAD2	1
APOBR	1
ILRUN	1
ASAP1	4
SLC20A2	2
TTC27	4
DAAM1	4
RPP30	2
CA2	1
MPPED2	3
ZNF770	2
QTRT1	3
GBE1	4
SLC27A1	2
SELENOH	2
RCOR2	2
MLH3	3
SEPSECS	2
PPID	4
CEBPA	2
DERA	2
HSPA14	2
LARP1B	4
CIPC	2
PMS1	3
KREMEN1	1
ADAMTSL4	2
IL1RAP	3
FBXO9	4
NHLRC2	2
RAB34	4
PBX3	2
NSUN6	3
CAPN11	2
ASCC3	4
ANAPC1	2
ABHD18	3
PHKA1	2
PTPRJ	3
BLVRA	3
ALPK1	4
HAUS8	2
ANXA7	2
FBXL2	3
NASP	2
NUP43	3
ATP1B3	2
TRIM13	1
TRIR	3
SVOPL	2
CDKN1A	1
BCLAF1	2
FICD	1
CEP95	2
ZC3HAV1	4
AFG3L2	3
FUS	2
YTHDC2	3
SETD4	2
MRPL3	3
THADA	3
KIF13B	4
CAPN2	2
GPATCH2	3
PIP5K1B	1
MAP3K6	3
GMNN	2
ANP32B	2
UBA7	2
LRP5	2
TM4SF1	1
MYO10	3
KIF20A	2
HIVEP2	2
PPRC1	2
CCDC6	1
CCDC82	2
CEP152	3
CEP78	3
PNPLA2	2
TMEM183A	2
NMI	2
ANKS1A	3
NT5DC1	2
NOXA1	3
CWC15	2
NEK2	3
B4GAT1	1
PSMB10	2
ZGRF1	2
TTBK2	2
RAD23B	2
CRLS1	2
ADD1	3
SGSM3	2
ZNFX1	2
NIPSNAP3A	2
AZGP1	1
PPWD1	3
AXDND1	2
EBF4	2
RAB3IP	2
WDR33	2
OXNAD1	2
WDR75	2
AKAP8L	2
MGA	3
COQ8A	2
RNPEP	2
PRPF3	4
TEX9	3
ZC3H13	2
ICAM1	2
N4BP1	2
MBP	1
PLEKHG1	2
CADPS2	4
SPTAN1	1
PAPOLA	4
FAM234B	3
KCNAB1	1
DEPDC1B	3
MBD5	4
FAM168B	4
ST3GAL2	2
LANCL3	1
NCAPH	2
TIMM17A	2
ZDHHC23	2
ATXN7	4
KANSL1L	2
CEP112	2
UPF3A	2
UBAP1L	3
FBXL3	1
RNF19A	3
TRIM45	4
ARHGEF18	2
KPNA4	2
ZNF507	2
FBXL4	2
AP4B1	2
RCOR3	2
ORC5	3
WASHC4	3
COL15A1	1
MSL1	2
MFSD4A	2
SDR39U1	3
CRADD	3
HACE1	2
RHBDL2	2
PDZD8	2
USP18	2
AHNAK2	4
MAP2K4	3
TICRR	2
KMT2E	3
PARP14	2
VAMP1	3
PLEKHH1	3
DENND4B	2
PIK3C2B	3
PCM1	3
FLAD1	3
TLK2	4
ENOX2	2
FAM53C	3
GTF2E2	3
MBOAT2	1
FZD6	2
HDAC10	2
NAA25	3
RACK1	2
TBK1	1
PM20D2	3
CDKL1	2
PPFIBP1	4
TMEM245	2
ERI2	3
LARP4B	3
CHKA	4
MTBP	3
TBC1D31	2
TMCO6	3
SLC9A8	3
MAPRE3	1
OCRL	3
SFXN1	1
PIGG	2
TUBG1	3
ZMIZ1	1
CENPL	2
GAS2	1
TET1	4
AGFG1	3
TMEM253	2
AEN	2
MKKS	2
WAPL	2
ASNS	2
HFE	2
VIRMA	2
MAPKAPK2	2
FOXRED1	2
SESN1	2
POLR2G	3
ZSCAN29	2
CLTC	4
F2RL1	2
MCM9	3
CHRM3	2
PHF2	3
PXYLP1	2
CYP2U1	2
OARD1	2
PTPRS	2
SSH3	3
ZNF280C	2
ELP3	2
PHF20L1	4
STIL	3
C20orf27	3
DNMT3B	3
GANC	2
MTREX	2
ALG9	3
HYCC1	4
COG3	2
XPA	3
CGGBP1	2
CELSR3	1
FBXO3	2
ZNHIT6	2
PLPP2	2
CAPN5	3
ZNF513	3
UPK2	3
DUSP22	2
RICTOR	4
IP6K3	3
MID1IP1	1
DTD2	3
UBN2	2
WASL	4
AGA	3
FANCG	2
APBA3	3
MTMR3	2
RHNO1	2
CELF2	2
NIPBL	2
RAB15	2
CCDC78	3
ZDHHC1	3
ARHGEF17	2
IFI44	4
NECTIN2	1
DCBLD2	2
SAFB2	3
FAAP100	3
ERCC8	3
CORIN	1
CCDC91	2
ATXN2L	2
UTP11	2
CRTC3	2
JADE2	2
UBAP2	2
TCOF1	4
GGACT	3
DPH6	2
C4orf47	3
PLCE1	3
BMT2	2
[truncated: 6,358 more rows]

## Sheet: dog_Time_clustering_enrichGO
Cluster	group	ID	Description	GeneRatio	BgRatio	pvalue	p.adjust	qvalue	geneID	Count
1	1	GO:0031589	cell-substrate adhesion	72/1536	359/18888	5.231e-13	2.65908e-09	1.93023e-09	25890/340485/94/56999/285/558/596/673/57662/151887/1490/948/960/23603/10391/1499/27185/133584/2047/2192/10979/2335/2294/8322/8324/2932/10855/51144/3611/3672/3674/3678/8516/3685/3688/3696/182/23189/3911/3912/3915/9404/23499/9448/4241/10461/4321/4323/22795/5034/29780/90102/5467/5829/55698/6237/6239/5054/6422/6548/10174/6695/81848/23380/79987/10420/7059/7074/201294/9341/7450/54361	72
1	1	GO:0050673	epithelial cell proliferation	87/1536	482/18888	1.00333e-12	2.65908e-09	1.93023e-09	94/207/348/2683/572/598/652/168667/84280/857/4856/1026/1027/1051/9076/1499/6387/1602/54567/1749/11221/1910/1956/284361/1969/54206/2152/2254/9982/2260/2263/2321/10468/8324/2625/2876/2896/3082/3091/26160/8660/182/126695/3815/3911/3912/3915/8549/3988/4321/4323/23385/64332/4824/197358/9241/4893/8828/58495/5228/5293/5467/5468/5578/5591/5909/28984/6239/9037/6422/6423/130367/6662/6489/6774/23213/6934/70…	87
1	1	GO:0048762	mesenchymal cell differentiation	59/1536	269/18888	1.37255e-12	2.65908e-09	1.93023e-09	101/51094/25805/596/283149/652/10370/23603/1499/1906/1908/1910/2022/2131/10979/2260/2263/2335/2487/2625/2932/23462/23493/3082/3091/182/4254/3911/51176/9241/8828/58495/90102/55698/28984/10512/56920/54910/10507/9037/80031/6422/6423/4092/6662/161742/10252/57057/6926/6934/7041/7043/7046/7048/7049/7074/205717/54361/7478	59
1	1	GO:0016055	Wnt signaling pathway	83/1536	466/18888	6.93942e-12	1.0083e-08	7.31926e-09	267/348/25805/283149/857/1990/1951/1459/115908/1499/8452/1649/27185/22943/27122/1749/1906/1910/1956/2131/9679/10979/2254/2263/2308/2487/8322/8324/2239/51704/57822/2932/3611/23189/9314/3836/83999/9113/51176/8549/59352/8994/4035/84445/23499/23184/4286/9241/147111/5311/5494/5499/5563/8434/4920/340419/6259/8796/9037/6422/6423/6424/6497/6597/8724/6662/23213/30851/6932/6934/7041/7074/7090/54972/388630/…	83
1	1	GO:0198738	cell-cell signaling by wnt	83/1536	468/18888	8.73327e-12	1.01515e-08	7.36904e-09	267/348/25805/283149/857/1990/1951/1459/115908/1499/8452/1649/27185/22943/27122/1749/1906/1910/1956/2131/9679/10979/2254/2263/2308/2487/8322/8324/2239/51704/57822/2932/3611/23189/9314/3836/83999/9113/51176/8549/59352/8994/4035/84445/23499/23184/4286/9241/147111/5311/5494/5499/5563/8434/4920/340419/6259/8796/9037/6422/6423/6424/6497/6597/8724/6662/23213/30851/6932/6934/7041/7074/7090/54972/388630/…	83
1	1	GO:0060485	mesenchyme development	66/1536	336/18888	1.29772e-11	1.25706e-08	9.12505e-09	94/101/51094/25805/596/283149/652/10370/23603/78987/1499/22943/1906/1908/1910/2022/2131/10979/2254/2260/2263/2335/2294/2487/2625/2932/23462/23493/3082/3091/182/4254/3911/51176/9241/8828/58495/90102/5311/55698/28984/10512/56920/54910/10507/9037/80031/6422/6423/4092/6662/161742/10252/57057/6926/6934/7041/7043/7046/7048/7049/7074/205717/89780/54361/7478	66
1	1	GO:0001503	ossification	79/1536	446/18888	2.98261e-11	2.19046e-08	1.59006e-08	55811/154/207/249/196527/51374/25805/596/54880/652/799/846/1490/1051/22856/90993/115908/1499/1513/1591/22943/1749/1956/5167/1969/2131/2132/10979/2254/2263/2268/2822/2932/3082/3091/3400/3570/3572/3611/182/9365/83999/51176/8994/23184/4322/4323/4313/9902/9241/147111/4880/26578/5087/9260/91461/5468/5744/4920/22800/6238/340419/10507/6422/6423/6497/4092/64093/6662/5552/6781/51430/55603/7059/7286/57045/…	79
1	1	GO:0001570	vasculogenesis	28/1536	83/18888	3.01508e-11	2.19046e-08	1.59006e-08	57007/133/51666/857/10370/1499/2022/1969/2294/8322/57493/23462/23493/3209/3685/3696/4643/10266/6237/8879/54345/161742/57057/7048/7049/25976/7498/57178	28
1	1	GO:0001667	ameboidal-type cell migration	85/1536	498/18888	3.85234e-11	2.48775e-08	1.80587e-08	94/56999/51094/84830/9590/207/285/348/55198/9530/27302/652/168667/673/4856/958/201161/23603/1512/114757/1545/54567/11221/1906/1908/1910/284361/1969/9982/2260/2335/2625/2822/2876/2896/9734/3091/3611/8660/3688/23189/3815/4254/9314/3911/28956/5641/9404/23499/9448/4318/8828/58495/5293/5467/5468/5547/5578/5829/55698/28984/6237/6239/23328/10512/56920/54910/10507/9037/80031/8879/9353/64094/54345/6662/16…	85
1	1	GO:0042060	wound healing	75/1536	430/18888	1.99312e-10	1.1584e-07	8.40885e-08	94/84830/196527/308/348/558/2683/26258/857/977/948/958/960/1026/25978/9076/7852/1906/84034/2131/2152/2153/2157/2192/10979/2335/84750/8324/2876/57822/3091/10855/3572/3611/3678/3685/3688/23189/3998/80856/23499/4162/10461/4321/22915/26509/9241/2923/90102/5327/5467/5468/5547/5578/5580/10544/5627/5777/6239/5054/6556/6532/64094/6609/79987/7006/7046/1861/25987/7103/7294/7450/58189/89780/54361	75
1	1	GO:0031667	response to nutrient levels	82/1536	490/18888	2.33197e-10	1.23213e-07	8.94406e-08	19/133/154/207/210/249/348/55198/467/594/596/664/790/846/958/1026/22856/80315/1513/1545/1591/1649/1956/27102/5610/57535/2033/2153/2308/10634/2690/2696/2771/151556/2876/3291/3309/3624/133746/9365/8942/55004/3949/3988/4524/64332/4880/4852/9971/5164/5166/5292/5337/5467/5468/5563/51422/5579/6009/220441/143686/6422/6423/84251/6513/54407/6532/8140/6715/6781/8614/8428/4982/8805/706/7425/56270/55062/2610…	82
1	1	GO:0009100	glycoprotein metabolic process	69/1536	386/18888	3.58304e-10	1.73539e-07	1.25972e-07	340485/79087/84002/2683/9334/11041/596/1990/55501/9469/22856/337876/1499/1603/1650/79947/57171/23071/2131/2132/2135/2137/84750/63917/64409/26035/79158/64083/64689/727936/3074/3091/10855/9957/9955/81618/4121/4122/4126/4247/4248/4249/4321/7841/51172/23385/3340/5238/22822/5372/5589/6185/27230/51006/64116/6482/6487/256435/6489/201595/23213/6934/200424/9375/55858/10318/22906/7358/7423	69
1	1	GO:1904018	positive regulation of vasculature development	43/1536	190/18888	5.30989e-10	2.37393e-07	1.72324e-07	94/133/285/51129/168667/694/718/958/1990/1512/6387/7852/1545/284361/84034/2022/2152/2321/2549/2896/3091/28996/3678/3688/3696/9314/5228/5293/5578/5579/10266/6237/6271/23328/9037/5054/6423/64094/6774/6786/7046/7048/7423	43
1	1	GO:0070482	response to oxygen levels	64/1536	354/18888	9.73242e-10	3.80208e-07	2.75994e-07	94/101/133/207/210/285/51129/9915/9114/572/596/664/846/857/1026/1027/10370/132864/80315/6387/7852/114757/1906/2033/2034/30001/26355/2263/2308/8322/2977/3091/28996/3291/3624/8994/4323/4313/4524/4602/4824/4842/4880/5034/5228/5327/5351/5423/5467/5468/28984/6422/6513/6532/8140/6548/6781/8614/7043/7049/9777/29979/7423/9839	64
1	1	GO:0048638	regulation of developmental growth	61/1536	330/18888	9.81267e-10	3.80208e-07	2.75994e-07	55811/154/9472/207/348/596/27302/1026/1027/10370/6387/7852/27185/1826/11221/1906/1982/26281/2254/2260/2263/2335/2690/2803/2932/23493/84525/3643/9113/5641/23499/9175/4593/23077/9241/4880/221476/5292/5467/5479/6259/10512/56920/54910/10507/9037/80031/27230/8879/9962/6532/6585/4092/57731/6774/8614/57057/7046/7049/150465/89780	61
1	1	GO:0034976	response to endoplasmic reticulum stress	53/1536	269/18888	1.20647e-09	4.20212e-07	3.05033e-07	267/467/487/27113/596/598/666/857/1051/1191/90993/1649/51009/3300/4189/5611/5610/27248/11160/30001/23071/11153/2932/9709/64224/81502/3309/4121/7873/10062/29982/5034/2923/10130/84919/5924/23753/6400/27230/8406/8614/201595/258010/84447/54499/10959/55161/1861/10206/29979/51506/9217/7466	53
1	1	GO:0030198	extracellular matrix organization	61/1536	332/18888	1.25426e-09	4.20212e-07	3.05033e-07	25890/102/101/170689/170690/11174/56999/84830/165/2683/857/151887/1306/1310/1286/79709/90993/1513/1545/133584/2022/30001/2131/2192/23768/2294/5045/2620/51144/8516/3688/3912/3915/4035/4241/4321/4322/4323/4313/4318/4643/22795/25903/10609/90102/5468/10266/8434/28984/84947/6423/64116/64093/64094/6662/23213/7046/7049/4982/64856/89780	61
1	1	GO:0040013	negative regulation of locomotion	73/1536	431/18888	1.33512e-09	4.20212e-07	3.05033e-07	57406/94/56999/104/51094/84830/4301/207/285/348/596/27302/652/673/27202/4856/4345/10370/23603/6387/114757/1545/1602/54567/11221/84034/2022/2192/2625/182/23189/9314/4035/79772/4286/89795/9241/90102/5468/8434/28984/6237/6259/10512/56920/54910/10507/9037/80031/5054/6422/6423/6585/9353/4092/161742/23380/9901/26228/90627/6774/6781/8428/23213/7046/7049/94241/10221/22846/89780/54361/9839/23613	73
1	1	GO:0043062	extracellular structure organization	61/1536	333/18888	1.41659e-09	4.20212e-07	3.05033e-07	25890/102/101/170689/170690/11174/56999/84830/165/2683/857/151887/1306/1310/1286/79709/90993/1513/1545/133584/2022/30001/2131/2192/23768/2294/5045/2620/51144/8516/3688/3912/3915/4035/4241/4321/4322/4323/4313/4318/4643/22795/25903/10609/90102/5468/10266/8434/28984/84947/6423/64116/64093/64094/6662/23213/7046/7049/4982/64856/89780	61
1	1	GO:0048732	gland development	75/1536	449/18888	1.50231e-09	4.20212e-07	3.05033e-07	207/208/596/652/673/790/23705/857/1027/1051/1990/10370/9076/1459/1499/8452/1545/27122/1906/1956/1969/54206/2131/2260/2263/2294/2487/2625/2671/2876/3082/3091/28996/3209/3400/3321/3643/8660/3911/9113/81606/51176/3988/4313/9148/4824/9241/2908/5087/5311/5361/5423/5449/5589/5660/5909/6239/10512/6422/57864/8140/6662/6715/23213/6926/7039/7043/7046/7048/7049/706/57045/89780/54361/7498	75
1	1	GO:0061138	morphogenesis of a branching epithelium	42/1536	189/18888	1.51832e-09	4.20212e-07	3.05033e-07	170690/133/596/652/846/1499/1512/54567/1906/2022/1969/2131/2260/2263/2294/3082/3209/9955/3611/3911/51176/4323/4824/9241/5087/5311/5361/5499/340419/10512/6422/6423/9353/6662/10252/6768/23213/57057/6926/7048/10959/54361	42
1	1	GO:0045229	external encapsulating structure organization	61/1536	334/18888	1.59887e-09	4.22392e-07	3.06616e-07	25890/102/101/170689/170690/11174/56999/84830/165/2683/857/151887/1306/1310/1286/79709/90993/1513/1545/133584/2022/30001/2131/2192/23768/2294/5045/2620/51144/8516/3688/3912/3915/4035/4241/4321/4322/4323/4313/4318/4643/22795/25903/10609/90102/5468/10266/8434/28984/84947/6423/64116/64093/64094/6662/23213/7046/7049/4982/64856/89780	61
1	1	GO:0001701	in utero embryonic development	69/1536	401/18888	1.92046e-09	4.69102e-07	3.40523e-07	94/102/133/207/9915/598/54880/57662/1026/1051/10370/1499/8452/1603/1906/1956/2034/2260/2263/2294/5045/2625/57493/23462/23493/3091/81502/84525/84072/3688/3714/57498/9314/9113/51176/3981/9927/4643/9241/50814/58495/53918/10400/5311/196051/5423/639/5930/9632/9644/6498/284723/201895/54345/92521/6768/6830/6926/54855/7043/7046/7048/4071/10959/7274/22846/23038/89780/57178	69
1	1	GO:0061448	connective tissue development	55/1536	288/18888	1.9371e-09	4.69102e-07	3.40523e-07	116236/94/27302/652/846/1490/4856/960/22856/1499/1513/84649/25979/1906/2202/54206/2131/2132/2254/2260/2487/2625/2690/2822/3091/3400/3570/3696/3988/80856/129642/4322/9241/4880/9971/10424/91461/5467/5468/5744/340419/6423/91252/4092/6662/6781/23213/7046/7048/7059/25987/57045/81029/7483/6935	55
1	1	GO:0001763	morphogenesis of a branching structure	44/1536	206/18888	2.31958e-09	5.39255e-07	3.91447e-07	170690/133/596/652/846/1499/1512/54567/1906/2022/1969/2131/2260/2263/2294/3082/3209/9955/3611/3911/51176/9175/4323/4824/9241/5087/5311/5361/5499/639/340419/10512/6422/6423/9353/6662/10252/6768/23213/57057/6926/7048/10959/54361	44
1	1	GO:0009101	glycoprotein biosynthetic process	59/1536	324/18888	3.31705e-09	7.04485e-07	5.11388e-07	340485/79087/84002/2683/9334/11041/596/55501/9469/22856/337876/1499/1603/1650/79947/57171/2131/2132/2135/2137/84750/63917/64409/26035/64083/64689/727936/9957/9955/81618/4121/4122/4247/4248/4249/7841/51172/23385/3340/5238/22822/5372/6185/27230/51006/64116/6482/6487/256435/6489/201595/6934/200424/9375/55858/10318/22906/7358/7423	59
1	1	GO:0090287	regulation of cellular response to growth factor stimulus	65/1536	373/18888	3.36401e-09	7.04485e-07	5.11388e-07	94/25805/283149/652/168667/10370/90993/1499/22943/27122/1745/2022/2033/2254/9982/2260/10468/8322/2625/151556/3091/28996/3209/3309/5654/3611/3678/8516/3688/9113/4036/4052/4734/9241/375387/58495/53918/5468/5494/5579/54778/6422/6423/6424/6497/6498/9353/4092/64094/161742/10252/10251/81848/23213/57057/7041/7043/7049/8848/57045/8936/54361/7498/6935/9839	65
1	1	GO:0001837	epithelial to mesenchymal transition	41/1536	187/18888	3.61209e-09	7.04485e-07	5.11388e-07	101/51094/25805/283149/652/1499/1906/2022/10979/2260/2263/2625/2932/23462/23493/3082/3091/182/51176/9241/58495/90102/28984/6422/6423/4092/6662/161742/10252/57057/6926/6934/7041/7043/7046/7048/7049/7074/205717/54361/7478	41
1	1	GO:0045766	positive regulation of angiogenesis	41/1536	187/18888	3.61209e-09	7.04485e-07	5.11388e-07	94/133/285/51129/168667/694/718/958/1990/1512/7852/1545/284361/84034/2022/2152/2321/2549/2896/3091/28996/3678/3688/3696/9314/5228/5293/5578/5579/10266/6237/6271/23328/9037/5054/6423/64094/6774/6786/7048/7423	41
1	1	GO:0050678	regulation of epithelial cell proliferation	69/1536	407/18888	3.63636e-09	7.04485e-07	5.11388e-07	94/207/348/2683/572/652/857/1027/9076/1499/6387/54567/1749/11221/1910/1956/284361/2152/2254/9982/2260/2263/2321/8324/2625/2876/2896/3091/26160/8660/182/126695/3911/3912/3915/4321/4824/197358/9241/4893/8828/58495/5228/5293/5467/5468/5578/5591/5909/28984/6239/9037/6422/6423/130367/6662/6489/6774/23213/6934/7039/7046/7049/8805/22846/7423/89780/7498/6935	69
1	1	GO:0060840	artery development	30/1536	113/18888	4.24626e-09	7.96105e-07	5.77895e-07	94/11174/56999/348/652/10370/1649/54567/1906/2022/2294/23462/23493/3209/182/3949/4035/4036/3340/4824/9241/5138/5311/639/11280/4092/9784/7046/7048/57178	30
1	1	GO:0043434	response to peptide hormone	72/1536	438/18888	6.43617e-09	1.16897e-06	8.48558e-07	112/51094/133/207/208/249/55198/673/694/7832/760/790/857/1027/132864/1407/1513/6387/1545/55667/27019/79746/1906/1910/8892/1979/5167/54206/2308/2549/2690/80318/2771/2852/2822/2888/2932/9734/3291/3624/3638/3643/8660/23189/3795/9365/23484/9971/5164/5166/55022/5468/5578/5579/5580/5591/5829/11031/5919/143686/10603/6513/6548/8651/6715/6774/8614/94056/7049/8805/7425/23038	72
1	1	GO:2001233	regulation of apoptotic signaling pathway	67/1536	396/18888	6.65908e-09	1.1728e-06	8.51342e-07	57007/55811/207/467/572/27113/596/598/624/652/666/857/960/1191/90993/1459/1499/1512/1513/6387/1649/64798/23017/25793/2260/51024/2534/50486/2771/2852/2876/1687/2932/9709/3082/3091/3624/3685/81618/4313/4318/4824/9241/5034/2923/8682/5499/5580/754/5831/50484/6279/5054/6422/6423/259230/6498/83447/8406/84447/6934/7046/7164/29979/219699/7466/54361	67
1	1	GO:0003018	vascular process in circulatory system	52/1536	275/18888	7.56848e-09	1.27312e-06	9.24158e-07	10057/112/133/154/9590/348/480/624/846/857/948/1812/1889/1906/1908/1910/1956/2131/2132/10979/2852/2876/3350/3352/3643/3672/3688/4035/4036/7873/4313/4842/4879/4880/5138/10266/9194/6509/6513/54407/23446/8884/6532/6536/6542/8140/53919/28232/9353/6640/79987/9839	52
1	1	GO:0060070	canonical Wnt signaling pathway	58/1536	323/18888	7.66673e-09	1.27312e-06	9.24158e-07	267/348/25805/283149/857/115908/1499/1649/27185/22943/27122/1749/1906/1910/1956/2131/9679/2254/2263/2308/2487/8322/8324/51704/2932/3611/23189/9314/3836/83999/9113/51176/8549/59352/8994/84445/9241/147111/5494/5499/8434/340419/6259/8796/9037/6422/6423/6424/6662/6932/6934/7090/89780/54361/81029/7478/7483/9839	58
1	1	GO:0072659	protein localization to plasma membrane	54/1536	293/18888	9.93446e-09	1.60386e-06	1.16425e-06	4301/207/208/9912/10550/481/27032/9530/598/8548/55667/57628/22979/1956/30845/1969/54206/2319/199920/2803/64083/64689/2852/285172/3688/63971/3911/4035/57554/23499/4323/25945/29993/5064/55022/91461/5780/11031/5865/10266/353116/6711/57731/8417/10959/81619/23555/10098/57217/9341/10791/65267/89780/55146	54
1	1	GO:0051216	cartilage development	43/1536	209/18888	1.14946e-08	1.80558e-06	1.31067e-06	94/27302/652/1490/4856/960/22856/1499/1513/1906/2202/54206/2131/2132/2254/2260/2487/2625/2690/2822/3091/3696/80856/129642/4322/9241/4880/91461/5744/340419/6423/4092/6662/6781/23213/7046/7048/7059/25987/57045/81029/7483/6935	43
1	1	GO:0036293	response to decreased oxygen levels	58/1536	327/18888	1.21754e-08	1.84455e-06	1.33896e-06	94/101/133/207/210/285/51129/9915/572/596/664/846/857/1027/10370/132864/80315/6387/7852/114757/1906/2033/2034/30001/26355/2263/8322/3091/28996/3291/3624/8994/4323/4313/4524/4602/4824/4842/4880/5034/5228/5327/5351/5467/5468/28984/6422/6513/6532/6548/6781/8614/7043/7049/9777/29979/7423/9839	58
1	1	GO:0097193	intrinsic apoptotic signaling pathway	57/1536	319/18888	1.23774e-08	1.84455e-06	1.33896e-06	57007/55811/207/10550/487/572/27113/596/598/624/664/666/857/960/1026/1051/1191/90993/1499/8452/6387/1545/1649/2033/1969/30001/25793/51024/2534/2876/1687/9709/3091/28996/133746/85329/4313/4318/4824/5034/5164/5423/23368/5580/5591/754/5831/50484/6279/6423/259230/6498/8428/10494/84447/29979/7466	57
1	1	GO:0022612	gland morphogenesis	31/1536	125/18888	1.38121e-08	2.00689e-06	1.45681e-06	596/652/857/1051/8452/1956/1969/2260/2263/3082/3209/3400/3911/3988/4313/4824/9241/2908/5361/5423/10512/6422/6662/23213/6926/7039/7043/7048/57045/89780/54361	31
1	1	GO:0034446	substrate adhesion-dependent cell spreading	27/1536	101/18888	2.1302e-08	3.01969e-06	2.192e-06	558/673/23603/2192/10979/2335/8322/8324/3611/8516/3685/23189/3911/3912/3915/9404/4241/10461/5034/29780/5829/55698/6239/81848/23380/201294/9341	27
1	1	GO:0007178	transmembrane receptor protein serine/threonine kinase signaling pathway	68/1536	417/18888	2.34968e-08	3.25151e-06	2.36028e-06	94/55198/25805/283149/27302/652/168667/4856/10370/22943/27122/1745/1749/2022/2033/2131/10979/2254/10468/5045/26035/151556/28996/3209/3309/5654/3611/3624/8516/3696/9113/51176/9404/4035/4036/2615/4052/9241/375387/58495/53918/5468/5494/5829/285704/54778/6422/6423/6424/6497/6498/4092/161742/10252/6711/6774/23213/57057/7041/7043/7046/7048/7049/8848/57045/6935/9839/57178	68
1	1	GO:0016049	cell growth	77/1536	496/18888	2.50267e-08	3.37756e-06	2.45178e-06	94/102/55811/51094/9472/207/348/596/27302/694/4856/1026/1027/1499/6387/7852/123879/51009/27185/3300/1826/1906/1908/1956/1982/5167/2131/2137/2335/2487/2803/2932/3624/3688/55004/28956/23499/9175/4323/203245/10276/4879/51299/8828/734/60676/221476/5361/65059/6259/6279/10512/56920/54910/10507/9037/80031/6422/6423/6446/6494/9962/6548/6585/9353/4092/6597/6662/56848/6695/7046/7048/7074/150465/8936/58189/…	77
1	1	GO:0030111	regulation of Wnt signaling pathway	59/1536	342/18888	2.58793e-08	3.37756e-06	2.45178e-06	267/348/25805/857/115908/1499/1649/27185/22943/27122/1749/1956/9679/2254/2263/2308/2487/8324/51704/2932/3611/23189/3836/83999/9113/51176/8549/59352/8994/4035/84445/23499/9241/147111/5494/5499/8434/340419/8796/9037/6422/6423/6424/6497/6597/8724/6662/23213/30851/6934/7074/7090/54972/388630/25987/89780/81029/9839/54764	59
1	1	GO:0032868	response to insulin	50/1536	269/18888	2.61511e-08	3.37756e-06	2.45178e-06	51094/133/207/208/249/55198/790/132864/1407/1513/55667/27019/79746/1979/5167/54206/2308/2549/2690/80318/2771/2822/2888/2932/9734/3291/3638/3643/8660/23189/3795/9971/5164/5166/55022/5468/5579/5580/5591/11031/5919/143686/10603/6513/6548/8651/6715/94056/7425/23038	50
1	1	GO:0071560	cellular response to transforming growth factor beta stimulus	54/1536	302/18888	2.90861e-08	3.67496e-06	2.66767e-06	94/55198/25805/283149/857/10370/9076/1513/27122/1745/1906/2022/2033/10979/2263/5045/2534/28996/3309/5654/8516/3696/9113/9404/2615/4052/64332/2908/375387/58495/5138/5468/5494/5829/54778/6422/6497/6498/4092/6662/161742/10252/6774/7041/7043/7046/7048/7049/8848/57045/54361/6935/9839/57178	54
1	1	GO:0060562	epithelial tube morphogenesis	58/1536	335/18888	2.97625e-08	3.68042e-06	2.67162e-06	94/170690/133/596/652/846/10370/115908/1499/1512/7852/54567/1906/2022/1969/2131/2263/2294/2625/57822/3091/9955/26160/3611/26249/3911/51176/8549/4036/84445/9645/4323/4524/4824/9241/2908/58495/5087/5293/5311/5499/340419/54910/6422/6423/6497/9353/54345/6662/10252/6768/90627/57057/6926/7048/10959/89780/54361	58
1	1	GO:2000146	negative regulation of cell motility	65/1536	396/18888	3.70881e-08	4.49075e-06	3.25985e-06	57406/94/56999/104/51094/84830/4301/207/285/348/596/27302/652/673/27202/4856/4345/10370/23603/6387/114757/1545/1602/54567/11221/84034/2022/2192/2625/182/23189/9314/4035/79772/4286/89795/9241/90102/5468/8434/28984/6237/80031/5054/6422/6423/9353/4092/161742/23380/9901/26228/90627/6774/6781/8428/23213/7046/7049/94241/10221/22846/54361/9839/23613	65
1	1	GO:0001666	response to hypoxia	55/1536	313/18888	4.02194e-08	4.77052e-06	3.46293e-06	94/101/133/210/285/51129/9915/572/596/664/846/857/1027/10370/132864/6387/7852/114757/1906/2033/2034/30001/26355/2263/8322/3091/28996/3291/3624/8994/4323/4313/4524/4602/4824/4842/4880/5034/5228/5327/5351/5467/5468/28984/6422/6513/6532/6548/6781/8614/7043/7049/9777/29979/7423	55
1	1	GO:0030336	negative regulation of cell migration	63/1536	381/18888	4.54012e-08	5.27744e-06	3.83091e-06	57406/94/56999/104/51094/84830/4301/207/285/348/596/27302/652/673/27202/4856/4345/10370/23603/6387/114757/1545/1602/54567/11221/84034/2022/182/23189/9314/4035/79772/4286/89795/9241/90102/5468/8434/28984/6237/80031/5054/6422/6423/9353/4092/161742/23380/9901/26228/90627/6774/6781/8428/23213/7046/7049/94241/10221/22846/54361/9839/23613	63
1	1	GO:0090130	tissue migration	63/1536	383/18888	5.53807e-08	6.31123e-06	4.58134e-06	94/56999/51094/84830/207/285/348/27302/168667/4856/958/23603/1512/1545/54567/11221/1906/284361/1969/9982/2260/2294/2625/2822/2876/2896/9734/3091/8660/3688/23189/3815/4254/9314/5641/9404/23499/9448/4318/8828/5293/5467/5468/5547/5578/5829/28984/6237/6239/23328/9037/9353/64094/54345/6662/161742/90627/6781/7046/7048/7049/22846/9839	63
1	1	GO:0010631	epithelial cell migration	62/1536	375/18888	5.82809e-08	6.51401e-06	4.72854e-06	94/56999/51094/84830/207/285/348/27302/168667/4856/958/23603/1512/1545/54567/11221/1906/284361/1969/9982/2260/2625/2822/2876/2896/9734/3091/8660/3688/23189/3815/4254/9314/5641/9404/23499/9448/4318/8828/5293/5467/5468/5547/5578/5829/28984/6237/6239/23328/9037/9353/64094/54345/6662/161742/90627/6781/7046/7048/7049/22846/9839	62
1	1	GO:0014033	neural crest cell differentiation	25/1536	93/18888	6.24346e-08	6.8466e-06	4.96997e-06	652/10370/23603/1906/1908/1910/2131/2335/2487/3091/182/4254/3911/8828/58495/55698/10512/56920/54910/10507/9037/80031/6422/6662/7478	25
1	1	GO:0071559	response to transforming growth factor beta	54/1536	309/18888	6.44198e-08	6.93348e-06	5.03303e-06	94/55198/25805/283149/857/10370/9076/1513/27122/1745/1906/2022/2033/10979/2263/5045/2534/28996/3309/5654/8516/3696/9113/9404/2615/4052/64332/2908/375387/58495/5138/5468/5494/5829/54778/6422/6497/6498/4092/6662/161742/10252/6774/7041/7043/7046/7048/7049/8848/57045/54361/6935/9839/57178	54
1	1	GO:0048844	artery morphogenesis	23/1536	81/18888	6.92655e-08	7.2647e-06	5.27346e-06	94/56999/348/652/10370/54567/1906/2022/2294/23462/23493/3209/182/3949/4035/4036/9241/5311/639/4092/7046/7048/57178	23
1	1	GO:0060390	regulation of SMAD protein signal transduction	22/1536	75/18888	6.99971e-08	7.2647e-06	5.27346e-06	94/27302/652/168667/4856/22943/2022/26035/3624/4035/9241/58495/5468/6497/4092/6711/57057/7043/7046/7048/7049/57045	22
1	1	GO:0090132	epithelium migration	62/1536	378/18888	7.84479e-08	7.99893e-06	5.80645e-06	94/56999/51094/84830/207/285/348/27302/168667/4856/958/23603/1512/1545/54567/11221/1906/284361/1969/9982/2260/2625/2822/2876/2896/9734/3091/8660/3688/23189/3815/4254/9314/5641/9404/23499/9448/4318/8828/5293/5467/5468/5547/5578/5829/28984/6237/6239/23328/9037/9353/64094/54345/6662/161742/90627/6781/7046/7048/7049/22846/9839	62
1	1	GO:0003279	cardiac septum development	27/1536	108/18888	9.77445e-08	9.79468e-06	7.10998e-06	11174/652/10370/78987/2022/2263/2625/57493/23462/23493/3209/182/4036/3340/9241/8828/5138/639/10512/9353/4092/9784/57057/6926/7046/7048/7049	27
1	1	GO:1990778	protein localization to cell periphery	59/1536	356/18888	1.11494e-07	1.09831e-05	7.97268e-06	102/4301/207/208/9912/10550/481/27032/9530/598/8548/857/55667/57628/22979/1956/30845/1969/54206/2319/199920/2803/64083/64689/2239/2852/285172/3688/63971/3911/8825/4035/57554/23499/4323/25945/81832/29993/5064/55022/91461/5780/11031/5865/10266/353116/6711/57731/8417/10959/81619/23555/10098/57217/9341/10791/65267/89780/55146	59
1	1	GO:0003208	cardiac ventricle morphogenesis	21/1536	71/18888	1.18133e-07	1.14432e-05	8.30662e-06	27302/54567/2022/2263/2294/2625/57493/23462/23493/3091/182/4036/9241/10512/6423/4092/6604/57057/7046/7048/7049	21
1	1	GO:0002062	chondrocyte differentiation	28/1536	116/18888	1.27009e-07	1.21013e-05	8.78435e-06	94/652/1490/4856/22856/1499/2202/2131/2132/2254/2260/2822/3091/80856/129642/4880/91461/5744/6423/4092/6662/23213/7046/7048/25987/57045/81029/7483	28
1	1	GO:0051051	negative regulation of transport	71/1536	462/18888	1.3141e-07	1.21723e-05	8.8359e-06	84830/207/208/88455/348/55198/10550/41/10079/6311/596/673/51719/857/4856/4345/948/1407/1595/51009/1906/5167/27248/131177/51024/2294/2308/55691/2771/10681/3156/11255/3598/3624/3638/8660/3685/7881/4129/79772/4318/8898/80762/4734/10825/4842/387129/10062/9972/29993/29763/8682/55022/5311/91461/5579/91404/6422/6424/140885/6536/8724/6781/29091/258010/7175/706/29979/9341/65267/11060	71
1	1	GO:0043491	protein kinase B signaling	52/1536	299/18888	1.31943e-07	1.21723e-05	8.8359e-06	101/207/558/9530/84280/799/112464/958/1649/205428/1906/1956/2022/1969/54206/2137/10979/2260/2268/2321/2335/2625/2852/2876/3082/10855/3611/3643/8660/3688/3815/4036/10461/4734/4824/197358/118788/5293/8395/5467/5777/10125/6237/10507/9037/143686/6662/6774/6934/7046/219699/7498	52
1	1	GO:1901653	cellular response to peptide	61/1536	376/18888	1.48519e-07	1.34874e-05	9.79056e-06	112/51094/154/207/208/55198/23621/760/846/857/948/132864/1545/55667/27019/79746/1906/1979/5167/2308/2534/2549/2671/2690/80318/2771/2852/2822/2888/2932/9734/3624/3638/3643/8660/23189/51274/9314/23484/5641/4035/9971/5164/5166/55022/5468/5578/5579/5580/5591/5829/11031/5919/143686/10603/6548/8651/6715/6774/94056/23038	61
1	1	GO:0090092	regulation of transmembrane receptor protein serine/threonine kinase signaling pathway	54/1536	317/18888	1.53451e-07	1.37209e-05	9.96003e-06	94/25805/283149/27302/652/168667/4856/10370/22943/27122/1745/2022/2033/2254/10468/26035/151556/28996/3209/3309/5654/3611/3624/8516/9113/4035/4036/4052/9241/375387/58495/53918/5468/5494/54778/6422/6423/6424/6497/6498/4092/161742/10252/23213/57057/7041/7043/7046/7048/7049/8848/57045/6935/9839	54
1	1	GO:0050878	regulation of body fluid levels	60/1536	370/18888	1.90552e-07	1.65865e-05	1.20402e-05	112/133/84830/11215/196527/308/348/558/26258/790/857/948/958/1128/1314/10391/1906/1910/1956/84034/2131/2132/2152/2153/2157/2192/2771/57493/3091/10855/3291/3572/3611/3998/80856/10461/22915/9148/4879/4883/10062/2923/5327/5578/5580/10544/5627/5777/5054/6532/79987/7006/90139/7103/7294/7450/7466/65267/89780/7498	60
1	1	GO:0032869	cellular response to insulin stimulus	40/1536	206/18888	1.91207e-07	1.65865e-05	1.20402e-05	51094/207/208/55198/132864/55667/27019/79746/1979/5167/2308/2549/2690/80318/2771/2822/2888/2932/9734/3638/3643/8660/23189/9971/5164/5166/55022/5468/5579/5580/5591/11031/5919/143686/10603/6548/8651/6715/94056/23038	40
1	1	GO:0010975	regulation of neuron projection development	70/1536	460/18888	2.36279e-07	2.01949e-05	1.46595e-05	55811/112/207/322/348/9912/673/4076/8851/1523/6387/27185/22943/1826/1982/8507/2033/25793/9638/2260/2335/2534/8322/2625/2803/64689/2896/2932/81618/23189/57498/9314/83999/57554/11178/23499/9175/4593/23077/51517/4734/29993/5361/10154/5780/5792/4920/6259/10512/56920/54910/10507/9037/80031/8175/6422/6423/6498/6585/9353/8724/6695/8428/10494/7074/55754/9760/22906/25987/89780	70
1	1	GO:0030900	forebrain development	64/1536	408/18888	2.58561e-07	2.1779e-05	1.58095e-05	558/652/664/22903/7832/8851/1267/23603/1459/1499/6387/7852/166614/27185/22943/1745/1749/1767/25911/1812/114327/1956/2131/9638/2260/2263/84750/2534/2932/3091/3400/3624/3738/3912/51176/4036/3340/9241/4852/8828/5101/221692/5361/5449/6259/9037/6497/6513/54407/57282/6585/9353/6715/23380/10579/6926/9760/25987/57045/27089/89780/54361/6935/57178	64
1	1	GO:0010717	regulation of epithelial to mesenchymal transition	28/1536	120/18888	2.7141e-07	2.25348e-05	1.63581e-05	101/51094/25805/283149/652/1499/2022/10979/2625/182/51176/9241/58495/90102/28984/6422/6423/4092/161742/10252/57057/6934/7041/7043/7046/7048/7074/205717	28
1	1	GO:0001558	regulation of cell growth	65/1536	418/18888	2.88152e-07	2.32935e-05	1.69088e-05	94/102/55811/51094/9472/207/348/596/27302/694/4856/1026/1027/6387/7852/123879/51009/27185/3300/1826/1906/1956/1982/5167/2137/2335/2487/2803/2932/3624/55004/28956/23499/9175/4323/203245/10276/4879/734/60676/221476/6259/6279/10512/56920/54910/10507/9037/80031/6422/6423/6446/6494/9962/6548/6585/9353/4092/6597/56848/6695/7046/150465/58189/89780	65
1	1	GO:0008593	regulation of Notch signaling pathway	25/1536	100/18888	2.88564e-07	2.32935e-05	1.69088e-05	94/102/207/4856/54567/1745/63917/2620/23462/23493/3572/182/3714/3815/4323/9148/84934/51006/6774/56892/81619/23555/10098/11060/57178	25
1	1	GO:0048608	reproductive structure development	52/1536	307/18888	3.1162e-07	2.47411e-05	1.79596e-05	558/596/598/652/666/718/1027/1051/10370/1499/1545/8892/54206/2254/2263/22862/10468/8322/2620/2625/3209/3400/3624/3643/3815/4254/4036/4201/10461/4323/4313/4824/9241/4880/8204/5660/22836/4920/6422/6423/8879/9353/6662/9825/6715/23213/6926/56159/7046/25976/7425/54361	52
1	1	GO:0001755	neural crest cell migration	18/1536	57/18888	3.1501e-07	2.47411e-05	1.79596e-05	652/23603/1906/1908/1910/2335/3091/4254/3911/8828/58495/55698/10512/56920/54910/10507/9037/80031	18
1	1	GO:0060395	SMAD protein signal transduction	24/1536	95/18888	4.02811e-07	3.12152e-05	2.26592e-05	94/27302/652/168667/4856/22943/2022/26035/28996/3624/4035/9241/58495/5468/6497/4092/6711/57057/7043/7046/7048/7049/57045/57178	24
1	1	GO:0030968	endoplasmic reticulum unfolded protein response	21/1536	76/18888	4.22502e-07	3.23103e-05	2.34541e-05	267/467/666/90993/1649/51009/4189/5610/27248/30001/11153/9709/64224/3309/84919/27230/8614/10959/55161/9217/7466	21
1	1	GO:1901342	regulation of vasculature development	58/1536	362/18888	4.58272e-07	3.45906e-05	2.51094e-05	94/102/56999/133/285/51129/168667/694/718/958/1990/90993/1499/1512/6387/7852/1545/284361/84034/2022/1969/2152/2321/2549/2896/3091/28996/3678/3688/3696/9314/4879/5228/5293/5468/5578/5579/10266/8434/28984/6237/6271/23328/9037/5054/6422/6423/64094/161742/6774/6786/23213/7046/7048/90139/22846/7423/54361	58
1	1	GO:0061458	reproductive system development	52/1536	311/18888	4.71304e-07	3.51182e-05	2.54924e-05	558/596/598/652/666/718/1027/1051/10370/1499/1545/8892/54206/2254/2263/22862/10468/8322/2620/2625/3209/3400/3624/3643/3815/4254/4036/4201/10461/4323/4313/4824/9241/4880/8204/5660/22836/4920/6422/6423/8879/9353/6662/9825/6715/23213/6926/56159/7046/25976/7425/54361	52
1	1	GO:0010810	regulation of cell-substrate adhesion	41/1536	221/18888	4.83914e-07	3.51814e-05	2.55383e-05	25890/340485/94/285/596/673/57662/151887/948/23603/10391/27185/133584/2192/10979/2335/2294/8322/8324/2932/51144/3611/3678/182/23189/23499/9448/4241/4321/4323/5034/90102/6237/6239/5054/6422/6548/6695/81848/201294/54361	41
1	1	GO:0035966	response to topologically incorrect protein	32/1536	152/18888	4.84259e-07	3.51814e-05	2.55383e-05	267/467/666/857/1191/90993/8452/1649/51009/3300/4189/5611/5610/27248/30001/23071/11153/9709/64224/3309/7873/9927/84919/27230/8614/201595/10959/55161/27348/23471/9217/7466	32
1	1	GO:2001242	regulation of intrinsic apoptotic signaling pathway	37/1536	190/18888	5.04355e-07	3.61891e-05	2.62697e-05	57007/55811/207/572/27113/596/598/624/666/857/960/1191/90993/1499/6387/1649/25793/51024/2534/2876/1687/9709/3091/4313/4318/4824/5034/754/5831/50484/6279/6423/259230/6498/84447/29979/7466	37
1	1	GO:0042063	gliogenesis	56/1536	346/18888	5.15963e-07	3.65705e-05	2.65466e-05	207/208/9334/664/666/8851/91012/1128/1191/1267/1499/7852/27185/1745/1812/11221/1956/8892/2596/80045/2896/3074/3400/3572/3611/3912/3949/51176/4035/4036/4323/4602/23385/9241/2908/375387/5787/6009/4920/6237/22800/6279/6497/8140/6662/23380/26228/6774/7074/11076/7223/10100/706/10810/9839/57178	56
1	1	GO:0072001	renal system development	54/1536	329/18888	5.22566e-07	3.65922e-05	2.65624e-05	170690/11174/285/162/51107/384/596/27302/652/168667/1286/1499/1512/1906/1910/2131/2260/2263/2294/2302/2625/9955/3570/3611/8516/182/26249/3911/8549/4036/84445/4318/4643/4824/9241/5087/5125/5175/5311/639/50484/29927/6422/8879/9353/4092/9784/6662/10252/23213/7046/25976/7466/54361	54
1	1	GO:0007219	Notch signaling pathway	36/1536	183/18888	5.54457e-07	3.83631e-05	2.78479e-05	94/102/207/51107/4856/1027/54567/1745/63917/2620/23462/23493/26160/3572/182/3714/3815/84441/55534/4323/23385/9148/9971/84934/6400/51006/6662/6774/26032/56892/7048/81619/23555/10098/11060/57178	36
1	1	GO:0090497	mesenchymal cell migration	18/1536	59/18888	5.61722e-07	3.84086e-05	2.78809e-05	652/23603/1906/1908/1910/2335/3091/4254/3911/8828/58495/55698/10512/56920/54910/10507/9037/80031	18
1	1	GO:0003205	cardiac chamber development	34/1536	168/18888	5.71069e-07	3.85936e-05	2.80152e-05	11174/27302/652/10370/78987/54567/2022/2263/2294/2625/57493/23462/23493/3091/3209/182/4036/3340/9241/8828/58495/5138/639/10512/6423/9353/4092/6604/9784/57057/6926/7046/7048/7049	34
1	1	GO:0030177	positive regulation of Wnt signaling pathway	31/1536	146/18888	5.97698e-07	3.9929e-05	2.89846e-05	25805/27185/22943/1749/1956/9679/2254/2263/51704/3611/23189/51176/8549/59352/23499/5494/8434/340419/8796/9037/6422/6423/6424/6497/6597/23213/54972/89780/81029/9839/54764	31
1	1	GO:0048639	positive regulation of developmental growth	34/1536	169/18888	6.59911e-07	4.35841e-05	3.16379e-05	55811/9472/207/596/27302/6387/7852/27185/1826/1906/1982/2254/2260/2263/2335/2690/2803/23493/84525/3643/23499/9175/5292/5467/5479/10507/9037/27230/9962/4092/57731/57057/7049/89780	34
1	1	GO:0090100	positive regulation of transmembrane receptor protein serine/threonine kinase signaling pathway	25/1536	105/18888	7.79048e-07	5.03189e-05	3.65266e-05	94/27302/652/168667/10370/2022/2033/2254/26035/28996/3611/3624/8516/53918/54778/23213/57057/7041/7043/7046/7048/7049/8848/57045/9839	25
1	1	GO:0042326	negative regulation of phosphorylation	52/1536	316/18888	7.79198e-07	5.03189e-05	3.65266e-05	104/207/84335/348/624/23705/857/1026/1027/23603/64798/22943/5611/11221/5167/54206/2192/57493/10614/124790/3082/10114/3624/3843/11213/8660/9113/55022/5468/84919/51422/5580/5591/5777/5787/10507/6422/6423/140885/9353/4092/6609/8651/9655/161742/10252/10251/81848/26228/10959/10221/7498	52
1	1	GO:0048675	axon extension	27/1536	119/18888	7.98221e-07	5.09809e-05	3.70072e-05	55811/348/6387/27185/1826/1906/1908/1982/2335/2803/2932/3688/23499/9175/8828/65059/6259/10512/56920/54910/10507/9037/80031/6585/9353/150465/89780	27
1	1	GO:0045927	positive regulation of growth	45/1536	258/18888	8.34425e-07	5.27139e-05	3.82652e-05	102/55811/9472/207/596/27302/6387/7852/51009/27185/1826/1906/1956/1982/2137/2254/2260/2263/2335/2690/2803/23493/84525/3643/23499/9175/4323/5292/5467/5479/6279/10507/9037/27230/6422/6423/9962/6548/4092/57731/57057/7046/7049/7466/89780	45
1	1	GO:0051402	neuron apoptotic process	49/1536	292/18888	8.98019e-07	5.61214e-05	4.07387e-05	101/104/55811/84335/208/558/23621/596/598/664/666/673/7832/8851/1051/1191/80315/1499/1649/22943/1745/23017/26355/25793/26281/2625/2876/2896/2932/3091/28996/3572/3672/5641/3981/4313/4602/23385/10763/4880/2908/5423/5831/10280/7043/57215/27324/219699/7466	49
1	1	GO:0003231	cardiac ventricle development	28/1536	127/18888	9.32529e-07	5.7658e-05	4.18541e-05	27302/652/10370/54567/2022/2263/2294/2625/57493/23462/23493/3091/3209/182/4036/9241/5138/639/10512/6423/9353/4092/6604/57057/6926/7046/7048/7049	28
1	1	GO:0048864	stem cell development	22/1536	86/18888	9.6385e-07	5.89673e-05	4.28045e-05	596/652/10370/23603/1906/1908/1910/2335/3091/182/4254/3911/8828/58495/55698/10512/56920/54910/10507/9037/80031/6662	22
1	1	GO:0060560	developmental growth involved in morphogenesis	43/1536	243/18888	9.76205e-07	5.91011e-05	4.29016e-05	55811/348/652/1499/6387/7852/27185/1826/1906/1908/1982/2131/2263/2335/2803/2932/3688/84445/23499/9175/51299/8828/5361/65059/6259/10512/56920/54910/10507/9037/80031/6422/6423/9962/6585/9353/6662/10252/7048/7074/150465/8936/89780	43
1	1	GO:0007162	negative regulation of cell adhesion	51/1536	310/18888	9.99598e-07	5.97366e-05	4.3363e-05	340485/94/102/84830/207/285/384/652/8763/29126/1051/23603/10391/6387/1545/1826/2192/2302/8322/8324/387597/182/23189/9314/9404/2615/9448/4155/4241/4321/4323/4313/80762/80380/90102/5361/10154/5580/5777/28984/27289/10507/9037/5054/6494/4092/8651/9655/6695/81848/57045	51
1	1	GO:0050679	positive regulation of epithelial cell proliferation	40/1536	219/18888	1.00726e-06	5.97366e-05	4.3363e-05	94/207/2683/572/652/9076/1499/6387/1749/1956/284361/2152/2254/9982/2260/2263/8324/2896/3091/8660/3912/3915/4321/9241/4893/8828/5228/5293/5578/6239/9037/6422/6662/6489/6774/6934/7039/7046/7423/89780	40
1	1	GO:0048754	branching morphogenesis of an epithelial tube	32/1536	157/18888	1.03208e-06	6.00729e-05	4.36071e-05	170690/596/652/846/1499/1512/54567/1906/2022/1969/2131/2263/2294/9955/3611/3911/51176/4323/4824/9241/5087/5311/5499/340419/6423/9353/6662/10252/57057/6926/7048/54361	32
1	1	GO:0001822	kidney development	52/1536	319/18888	1.04572e-06	6.00729e-05	4.36071e-05	170690/11174/285/162/51107/384/596/27302/652/168667/1286/1499/1512/1906/1910/2131/2260/2263/2302/2625/9955/3570/3611/8516/182/26249/3911/4036/84445/4318/4643/4824/9241/5087/5125/5175/5311/639/50484/29927/6422/8879/9353/4092/9784/6662/10252/23213/7046/25976/7466/54361	52
1	1	GO:0071772	response to BMP	35/1536	180/18888	1.05427e-06	6.00729e-05	4.36071e-05	94/25805/27302/652/168667/22943/1745/1749/2022/2131/10468/2625/151556/28996/3209/5654/3611/51176/4036/9241/53918/5468/5494/285704/6422/6423/6424/6497/6498/4092/6662/23213/57057/7049/57045	35
1	1	GO:0071773	cellular response to BMP stimulus	35/1536	180/18888	1.05427e-06	6.00729e-05	4.36071e-05	94/25805/27302/652/168667/22943/1745/1749/2022/2131/10468/2625/151556/28996/3209/5654/3611/51176/4036/9241/53918/5468/5494/285704/6422/6423/6424/6497/6498/4092/6662/23213/57057/7049/57045	35
1	1	GO:0014032	neural crest cell development	21/1536	80/18888	1.07044e-06	6.04018e-05	4.38458e-05	652/10370/23603/1906/1908/1910/2335/3091/182/4254/3911/8828/58495/55698/10512/56920/54910/10507/9037/80031/6662	21
1	1	GO:0071375	cellular response to peptide hormone stimulus	51/1536	311/18888	1.10323e-06	6.16533e-05	4.47543e-05	112/51094/207/208/55198/760/857/132864/1545/55667/27019/79746/1906/1979/5167/2308/2549/2690/80318/2771/2852/2822/2888/2932/9734/3624/3638/3643/8660/23189/23484/9971/5164/5166/55022/5468/5578/5579/5580/5591/5829/11031/5919/143686/10603/6548/8651/6715/6774/94056/23038	51
1	1	GO:0030510	regulation of BMP signaling pathway	27/1536	121/18888	1.13072e-06	6.19974e-05	4.50041e-05	94/25805/652/168667/22943/1745/2022/10468/151556/28996/3209/5654/3611/4036/9241/53918/5468/5494/6422/6423/6424/6497/6498/4092/23213/57057/57045	27
1	1	GO:0046660	female sex differentiation	27/1536	121/18888	1.13072e-06	6.19974e-05	4.50041e-05	558/596/598/1051/1602/8892/10468/8322/2620/3624/3643/3815/4254/4036/10461/4323/4313/4880/8204/6422/8879/9353/6715/6926/25976/7425/54361	27
1	1	GO:0010720	positive regulation of cell development	67/1536	454/18888	1.30663e-06	7.0973e-05	5.15195e-05	101/55811/558/572/596/652/673/4076/1499/1523/6387/7852/27185/1826/11221/1956/1982/2335/8322/2625/2803/2852/3091/3400/149233/3572/3575/3688/3815/4254/51176/3981/4036/23499/9175/4323/4602/9148/64332/5361/10154/5578/5591/10125/6009/4920/10507/9037/6498/8140/133308/9353/4092/6597/6602/6604/8651/9655/10494/7048/7074/9760/22906/10221/706/89780/57178	67
1	1	GO:0001933	negative regulation of protein phosphorylation	49/1536	296/18888	1.34801e-06	7.25428e-05	5.2659e-05	104/207/84335/348/624/23705/857/1026/1027/23603/64798/22943/5611/11221/5167/54206/2192/57493/10614/124790/3082/10114/3843/11213/9113/55022/5468/84919/51422/5580/5591/5777/5787/10507/6422/6423/140885/9353/4092/6609/8651/9655/161742/10252/10251/81848/10959/10221/7498	49
1	1	GO:0050767	regulation of neurogenesis	60/1536	393/18888	1.52211e-06	8.11608e-05	5.89148e-05	55811/55198/8553/673/7832/4076/1499/1523/6387/7852/27185/54567/1745/1826/11221/1956/1982/2335/8322/2803/64689/2852/55502/23462/23493/3091/3400/3572/3688/3815/3949/51176/3981/4036/23499/9175/4602/9148/9241/5361/10154/6009/6259/10512/56920/54910/10507/9037/80031/6497/6498/8140/6585/9353/6604/10494/7074/22906/706/89780	60
1	1	GO:0030509	BMP signaling pathway	33/1536	168/18888	1.67761e-06	8.86103e-05	6.43225e-05	94/25805/27302/652/168667/22943/1745/1749/2022/2131/10468/151556/28996/3209/5654/3611/51176/4036/9241/53918/5468/5494/285704/6422/6423/6424/6497/6498/4092/23213/57057/7049/57045	33
1	1	GO:0006986	response to unfolded protein	29/1536	138/18888	1.70498e-06	8.86103e-05	6.43225e-05	267/467/666/90993/1649/51009/3300/4189/5611/5610/27248/30001/23071/11153/9709/64224/3309/7873/9927/84919/27230/8614/201595/10959/55161/27348/23471/9217/7466	29
1	1	GO:0048863	stem cell differentiation	43/1536	248/18888	1.70756e-06	8.86103e-05	6.43225e-05	596/652/10370/23603/1499/1906/1908/1910/5610/2131/2260/2263/2335/2487/2932/3091/3688/182/3815/4254/3911/81606/9241/8828/58495/5591/55698/10512/56920/54910/10507/9037/80031/6422/6423/6548/54345/6662/6774/6926/7048/7478/23528	43
1	1	GO:0001649	osteoblast differentiation	44/1536	257/18888	1.84402e-06	9.48445e-05	6.88479e-05	207/249/51374/25805/652/1051/90993/115908/1499/1591/1749/1969/10979/2254/2263/2932/3082/3400/3570/3572/3611/182/51176/8994/9902/9241/4880/5468/5744/22800/6238/340419/10507/6422/6423/6497/64093/6662/51430/55603/57045/89780/54361/23051	44
1	1	GO:0031346	positive regulation of cell projection organization	56/1536	360/18888	1.86954e-06	9.53136e-05	6.91884e-05	55811/322/348/23300/673/4076/23580/23603/1523/6387/27185/1826/1982/8507/10807/2033/9638/2260/2335/2534/8322/2803/2896/2932/57498/3815/57554/23499/9175/84299/4593/51517/9148/29993/5064/5361/10154/4920/6239/10507/9037/8175/6498/9353/8724/8428/10494/10178/7043/7046/7074/55754/9760/22906/89780/23613	56
1	1	GO:0051960	regulation of nervous system development	68/1536	468/18888	1.90943e-06	9.65011e-05	7.00504e-05	55811/207/55198/8553/673/7832/4076/64084/1499/1523/6387/7852/27185/22943/54567/1745/1826/11221/1956/1982/2047/23768/2335/8322/2803/64689/2852/55502/23462/23493/3091/3400/3572/3688/3815/3949/51176/3981/4036/23499/9175/8898/4602/9148/9241/5361/10154/6009/6259/10512/56920/54910/10507/9037/80031/6497/6498/8140/6585/9353/6604/10494/7074/11076/22906/706/10810/89780	68
1	1	GO:1990138	neuron projection extension	34/1536	177/18888	1.99308e-06	9.98603e-05	7.24888e-05	55811/348/1499/6387/7852/27185/1826/1906/1908/1982/2335/2803/2932/3688/23499/9175/51299/8828/5361/65059/6259/10512/56920/54910/10507/9037/80031/9962/6585/9353/7074/150465/8936/89780	34
1	1	GO:0006486	protein glycosylation	40/1536	225/18888	2.04439e-06	0.000100695	7.30948e-05	340485/79087/84002/2683/9334/11041/1603/1650/79947/57171/2131/2132/2137/84750/63917/64409/64689/727936/4121/4122/4247/4248/4249/7841/51172/5238/5372/6185/27230/51006/64116/6482/6487/256435/6489/201595/200424/55858/22906/7423	40
1	1	GO:0043413	macromolecule glycosylation	40/1536	225/18888	2.04439e-06	0.000100695	7.30948e-05	340485/79087/84002/2683/9334/11041/1603/1650/79947/57171/2131/2132/2137/84750/63917/64409/64689/727936/4121/4122/4247/4248/4249/7841/51172/5238/5372/6185/27230/51006/64116/6482/6487/256435/6489/201595/200424/55858/22906/7423	40
1	1	GO:0003197	endocardial cushion development	16/1536	52/18888	2.09373e-06	0.000102258	7.42297e-05	94/652/10370/78987/22943/2022/2294/23462/23493/182/9241/6662/57057/6926/7046/7048	16
1	1	GO:0071900	regulation of protein serine/threonine kinase activity	45/1536	267/18888	2.19234e-06	0.000106182	7.70781e-05	154/207/348/51719/904/958/8851/1026/1027/57214/205428/11221/1906/1908/1956/10979/2260/2321/2690/57493/10614/124790/10114/3643/3843/11213/3815/9113/9175/22924/5468/5580/10125/28984/23328/6609/10252/10251/81848/94056/56892/10178/7164/10221/7405	45
1	1	GO:1904338	regulation of dopaminergic neuron differentiation	7/1536	10/18888	2.23623e-06	0.000107413	7.79715e-05	22943/26281/2932/6422/6423/7074/89780	7
1	1	GO:0042180	cellular ketone metabolic process	40/1536	227/18888	2.56857e-06	0.000121485	8.81864e-05	215/133/84883/207/208/64577/55198/857/10170/27122/1910/11160/2327/2329/2819/3029/3291/169355/3638/8660/2531/56267/8942/9926/58526/4835/10062/9971/5164/5166/5467/5468/51422/9056/6662/6715/219743/29914/23038/54361	40
1	1	GO:0090150	establishment of protein localization to membrane	46/1536	277/18888	2.57373e-06	0.000121485	8.81864e-05	4301/208/9912/481/27032/8548/673/8851/57214/1956/23065/284361/51234/56851/51024/2534/2803/64083/64689/3309/23463/63971/57554/23499/85377/25945/91461/11031/353116/29927/7095/6711/6734/6746/6747/54499/23471/133022/9697/9341/10791/79844/84885/79683/254359/55146	46
1	1	GO:1903034	regulation of response to wounding	34/1536	179/18888	2.5919e-06	0.000121485	8.81864e-05	84830/196527/348/673/857/948/9076/7852/1906/84034/2137/2152/10979/2896/10855/3688/23189/9314/83999/22915/90102/5327/5580/5627/5777/5792/6239/5054/64094/6774/8428/7103/58189/54361	34
1	1	GO:0060325	face morphogenesis	12/1536	31/18888	2.62132e-06	0.000121881	8.84738e-05	444/22943/1749/2033/51176/4313/9241/6237/8879/6497/7043/25976	12
1	1	GO:0003007	heart morphogenesis	45/1536	269/18888	2.69446e-06	0.00012261	8.9003e-05	94/27302/652/10370/1499/22943/54567/1906/2022/2131/2263/23768/2294/2625/57493/23462/23493/3091/26160/3611/3643/182/4036/9645/9241/8828/58495/5292/5311/10512/6423/9353/4092/6604/54345/6662/10252/57057/6926/7046/7048/7049/10959/89780/57178	45
1	1	GO:0010812	negative regulation of cell-substrate adhesion	18/1536	65/18888	2.69838e-06	0.00012261	8.9003e-05	340485/94/285/23603/10391/2192/8322/8324/182/23189/9448/4241/4321/4323/90102/5054/6695/81848	18
1	1	GO:0043542	endothelial cell migration	47/1536	286/18888	2.70691e-06	0.00012261	8.9003e-05	94/56999/84830/207/285/348/27302/168667/4856/958/1545/54567/1906/284361/1969/9982/2260/2625/2822/2876/2896/9734/3091/3688/9314/5641/9404/8828/5293/5468/5547/5578/5829/28984/6237/23328/9037/9353/64094/54345/161742/90627/6781/7046/7049/22846/9839	47
1	1	GO:0043523	regulation of neuron apoptotic process	42/1536	244/18888	2.72139e-06	0.00012261	8.9003e-05	101/55811/84335/558/23621/596/598/666/673/7832/8851/1051/1191/80315/1499/1649/22943/1745/23017/25793/26281/2625/2896/2932/3091/28996/3572/3672/5641/3981/4313/4602/10763/4880/2908/5831/10280/7043/57215/27324/219699/7466	42
1	1	GO:0007584	response to nutrient	32/1536	164/18888	2.7841e-06	0.000123245	8.94636e-05	19/210/249/594/846/958/1545/1591/1956/2153/2696/2771/2876/9365/8942/3988/4524/64332/9971/5164/5292/5337/5468/5579/6422/6423/6532/6781/8614/4982/8805/706	32
1	1	GO:0010718	positive regulation of epithelial to mesenchymal transition	17/1536	59/18888	2.79457e-06	0.000123245	8.94636e-05	101/25805/283149/652/1499/2022/10979/182/51176/28984/57057/6934/7041/7043/7046/7048/7074	17
1	1	GO:0006885	regulation of pH	24/1536	105/18888	2.79909e-06	0.000123245	8.94636e-05	480/533/9114/526/596/760/1182/1906/1910/2896/84329/3916/5164/5166/440400/6556/57468/57282/6548/389015/84679/83985/9777/55858	24
1	1	GO:0050772	positive regulation of axonogenesis	20/1536	78/18888	2.85689e-06	0.000124844	9.06245e-05	55811/673/6387/27185/1826/1982/2335/2803/23499/9175/5361/10154/10507/9037/6498/9353/10494/7074/22906/89780	20
1	1	GO:0003014	renal system process	27/1536	127/18888	3.04259e-06	0.000130989	9.50853e-05	112/133/11215/596/652/1184/10699/10391/1906/1910/2771/3291/26249/5641/4162/4643/4879/4883/5125/5446/85415/50484/11280/6446/6781/23213/7466	27
1	1	GO:0003206	cardiac chamber morphogenesis	27/1536	127/18888	3.04259e-06	0.000130989	9.50853e-05	27302/652/10370/54567/2022/2263/2294/2625/57493/23462/23493/3091/182/4036/9241/8828/58495/10512/6423/9353/4092/6604/57057/6926/7046/7048/7049	27
1	1	GO:0006487	protein N-linked glycosylation	19/1536	72/18888	3.16754e-06	0.000135366	9.82624e-05	79087/2683/1603/1650/79947/57171/2132/64689/4247/4248/4249/7841/5238/5372/6185/64116/6482/201595/55858	19
1	1	GO:0062012	regulation of small molecule metabolic process	52/1536	331/18888	3.21582e-06	0.000136426	9.90318e-05	215/55811/51094/133/207/208/65990/348/55198/572/857/51293/1407/27122/2033/11160/51024/2327/2329/2308/2819/2852/2822/3091/3638/3643/8660/3815/3949/9926/58526/4842/10062/9971/2908/5164/5166/55022/5467/5468/5563/51422/23541/9056/6662/56848/6774/6934/706/219743/23038/54361	52
1	1	GO:0001657	ureteric bud development	23/1536	99/18888	3.33851e-06	0.000140604	0.000102065	170690/384/596/652/168667/1499/2260/2263/2302/2625/9955/3611/3911/84445/9241/5087/5311/6422/9353/4092/6662/10252/54361	23
1	1	GO:0060323	head morphogenesis	13/1536	37/18888	3.59913e-06	0.00015049	0.000109241	444/673/22943/1749/2033/51176/4313/9241/6237/8879/6497/7043/25976	13
1	1	GO:0010632	regulation of epithelial cell migration	48/1536	298/18888	3.77365e-06	0.00015666	0.00011372	94/56999/51094/207/285/348/27302/168667/958/23603/1512/54567/11221/1906/284361/1969/9982/2260/2625/2822/2896/9734/3091/8660/9314/5641/23499/9448/4318/8828/5293/5468/5547/5578/28984/6237/6239/23328/9037/9353/64094/6662/161742/90627/6781/7048/7049/22846	48
1	1	GO:0032963	collagen metabolic process	24/1536	107/18888	3.98112e-06	0.000162816	0.000118189	652/90993/1513/114757/2022/5045/3091/3624/3688/4321/4322/4323/4313/4318/9902/4602/4880/10609/5118/28984/51430/7043/9697/54361	24
1	1	GO:0072163	mesonephric epithelium development	23/1536	100/18888	4.00597e-06	0.000162816	0.000118189	170690/384/596/652/168667/1499/2260/2263/2302/2625/9955/3611/3911/84445/9241/5087/5311/6422/9353/4092/6662/10252/54361	23
1	1	GO:0072164	mesonephric tubule development	23/1536	100/18888	4.00597e-06	0.000162816	0.000118189	170690/384/596/652/168667/1499/2260/2263/2302/2625/9955/3611/3911/84445/9241/5087/5311/6422/9353/4092/6662/10252/54361	23
1	1	GO:0045936	negative regulation of phosphate metabolic process	57/1536	378/18888	4.07811e-06	0.000164597	0.000119481	104/207/84335/348/624/23705/857/1026/1027/23603/64798/22943/5611/11221/5167/54206/2192/51024/2932/57493/10614/124790/3082/10114/3624/3843/11213/8660/9113/4249/55022/5468/84919/51422/5580/5591/5777/5787/10507/6422/6423/140885/9353/4092/6609/8651/9655/161742/10252/10251/81848/26228/6774/10959/10221/706/7498	57
1	1	GO:0015711	organic anion transport	65/1536	451/18888	4.21856e-06	0.000169091	0.000122744	10057/215/55811/207/208/348/10550/624/846/948/51706/1906/133418/51024/11255/8660/3688/4036/4257/50640/5467/5468/5660/256987/94081/81855/94097/6556/9123/9122/9120/9194/220963/10560/6509/9962/6576/8034/83447/115111/6513/10237/51006/340146/285641/120103/54407/64116/6520/29015/57864/57282/113278/8884/6530/6532/6536/6542/8140/9056/53919/28232/28231/353189/7223	65
1	1	GO:0072073	kidney epithelium development	30/1536	152/18888	4.42552e-06	0.000175099	0.000127105	170690/384/596/652/168667/1499/1906/1910/2131/2260/2263/2302/2625/9955/3611/182/26249/3911/84445/4643/9241/5087/5175/5311/6422/9353/4092/6662/10252/54361	30
1	1	GO:0010563	negative regulation of phosphorus metabolic process	57/1536	379/18888	4.4287e-06	0.000175099	0.000127105	104/207/84335/348/624/23705/857/1026/1027/23603/64798/22943/5611/11221/5167/54206/2192/51024/2932/57493/10614/124790/3082/10114/3624/3843/11213/8660/9113/4249/55022/5468/84919/51422/5580/5591/5777/5787/10507/6422/6423/140885/9353/4092/6609/8651/9655/161742/10252/10251/81848/26228/6774/10959/10221/706/7498	57
1	1	GO:0071496	cellular response to external stimulus	52/1536	335/18888	4.59215e-06	0.000179683	0.000130433	467/558/572/596/664/846/958/1026/80315/1513/1591/1956/5610/57535/2022/2033/2308/10634/151556/3309/3624/133746/55004/4214/9971/5138/5164/5166/5292/5337/5467/5563/51422/6009/220441/143686/6422/6423/6494/6513/54407/8140/6548/6662/6715/8428/441027/8805/56270/55062/26100/54361	52
1	1	GO:0008543	fibroblast growth factor receptor signaling pathway	21/1536	87/18888	4.6233e-06	0.000179683	0.000130433	1490/90993/1499/2131/26281/2254/9982/2260/2263/23768/2625/3688/9365/3340/9241/64094/10252/10251/81848/23213/54361	21
1	1	GO:0010171	body morphogenesis	15/1536	49/18888	4.66831e-06	0.000179683	0.000130433	444/673/22943/1749/2033/51176/4313/9241/90102/6237/8879/6497/7043/25976/23528	15
1	1	GO:0035272	exocrine system development	15/1536	49/18888	4.66831e-06	0.000179683	0.000130433	1990/1956/2260/2263/3082/3321/3643/3911/4824/5361/5423/10512/6662/7043/57045	15
1	1	GO:0045765	regulation of angiogenesis	54/1536	353/18888	4.72086e-06	0.000180511	0.000131033	94/56999/133/285/51129/168667/694/718/958/1990/90993/1499/1512/7852/1545/284361/84034/2022/1969/2152/2321/2549/2896/3091/28996/3678/3688/3696/9314/4879/5228/5293/5468/5578/5579/10266/8434/28984/6237/6271/23328/9037/5054/6422/6423/64094/161742/6774/6786/23213/7048/90139/22846/7423	54
1	1	GO:0048846	axon extension involved in axon guidance	13/1536	38/18888	5.06489e-06	0.00019115	0.000138756	6387/1826/8828/6259/10512/56920/54910/10507/9037/80031/6585/9353/89780	13
1	1	GO:1902284	neuron projection extension involved in neuron projection guidance	13/1536	38/18888	5.06489e-06	0.00019115	0.000138756	6387/1826/8828/6259/10512/56920/54910/10507/9037/80031/6585/9353/89780	13
1	1	GO:0006643	membrane lipid metabolic process	38/1536	217/18888	5.2753e-06	0.000197807	0.000143588	340485/392636/427/84002/9334/64781/91012/253782/80157/1545/6785/2822/3074/3696/2531/3815/4258/10825/10400/80235/23659/5580/5660/51097/57515/259230/8879/130367/6609/56848/55304/165679/6482/6487/256435/6489/55852/9375	38
1	1	GO:0003151	outflow tract morphogenesis	20/1536	81/18888	5.34834e-06	0.00019926	0.000144643	652/10370/1499/1906/2022/2263/23493/3091/3611/182/4036/9241/8828/10512/6423/54345/57057/6926/7048/7049	20
1	1	GO:0044344	cellular response to fibroblast growth factor stimulus	25/1536	116/18888	5.4055e-06	0.000200107	0.000145258	1490/960/90993/1499/54567/2131/2132/26281/2254/9982/2260/2263/23768/2625/3688/9365/3340/9241/6422/64094/10252/10251/81848/23213/54361	25
1	1	GO:0001704	formation of primary germ layer	27/1536	131/18888	5.64159e-06	0.000205131	0.000148905	652/1499/22943/1969/2114/2132/2260/2263/2335/2294/8324/3624/3678/8516/3685/3688/9314/3912/51176/4323/4313/4318/9241/6423/57057/57045/89780	27
1	1	GO:0015012	heparan sulfate proteoglycan biosynthetic process	12/1536	33/18888	5.65347e-06	0.000205131	0.000148905	1499/2131/2132/2135/2137/26035/9957/9955/3340/6934/9375/7358	12
1	1	GO:0033002	muscle cell proliferation	42/1536	251/18888	5.68903e-06	0.000205131	0.000148905	207/348/27302/652/4856/1026/1027/10370/1499/1649/205428/1906/1956/2047/26281/2254/2260/2263/2771/2852/23493/3082/3570/9314/3836/9927/4313/4318/4602/9241/4880/5292/5467/5468/5591/6497/57057/6934/7043/7046/7049/10221	42
1	1	GO:0060828	regulation of canonical Wnt signaling pathway	44/1536	268/18888	5.71466e-06	0.000205131	0.000148905	267/348/25805/857/115908/1499/1649/22943/27122/1749/1956/9679/2254/2263/2308/2487/8324/51704/2932/3611/23189/3836/83999/9113/8549/59352/8994/84445/9241/147111/5494/5499/8434/340419/8796/9037/6422/6423/6424/6662/6934/7090/89780/9839	44
1	1	GO:0035967	cellular response to topologically incorrect protein	23/1536	102/18888	5.71768e-06	0.000205131	0.000148905	267/467/666/857/90993/8452/1649/51009/4189/5610/27248/30001/11153/9709/64224/3309/84919/27230/8614/10959/55161/9217/7466	23
1	1	GO:0071774	response to fibroblast growth factor	26/1536	124/18888	6.01704e-06	0.000214546	0.00015574	846/1490/960/90993/1499/54567/2131/2132/26281/2254/9982/2260/2263/23768/2625/3688/9365/3340/9241/6422/64094/10252/10251/81848/23213/54361	26
1	1	GO:0051896	regulation of protein kinase B signaling	42/1536	253/18888	6.97264e-06	0.000245704	0.000178357	101/558/9530/799/112464/1649/205428/1956/2022/1969/2137/10979/2260/2268/2321/2335/2625/2852/2876/3082/10855/3643/8660/3688/3815/4734/4824/197358/118788/8395/5467/5777/10125/6237/10507/9037/143686/6662/6934/7046/219699/7498	42
1	1	GO:0051897	positive regulation of protein kinase B signaling	32/1536	171/18888	6.99148e-06	0.000245704	0.000178357	101/558/9530/799/1956/2022/2137/10979/2260/2268/2321/2335/2625/2852/2876/3082/10855/3643/8660/3688/3815/4734/4824/118788/5467/5777/10507/9037/6662/6934/7046/219699	32
1	1	GO:0002065	columnar/cuboidal epithelial cell differentiation	26/1536	125/18888	7.0177e-06	0.000245704	0.000178357	207/572/652/857/1026/1051/1499/2131/2263/10468/2932/3091/133396/3572/182/9314/51176/4852/639/6009/5054/389015/6662/54361/286451/168850	26
1	1	GO:0007179	transforming growth factor beta receptor signaling pathway	41/1536	245/18888	7.29905e-06	0.000254025	0.000184397	94/55198/25805/283149/10370/27122/2022/2033/10979/5045/28996/3309/5654/8516/3696/9113/9404/2615/4052/375387/58495/5468/5494/5829/54778/6497/6498/4092/161742/10252/6774/7041/7043/7046/7048/7049/8848/57045/6935/9839/57178	41
1	1	GO:0061951	establishment of protein localization to plasma membrane	17/1536	63/18888	7.46223e-06	0.000257529	0.000186941	4301/9912/27032/8548/2803/64083/64689/63971/57554/23499/25945/91461/11031/353116/6711/9341/10791	17
1	1	GO:0007548	sex differentiation	46/1536	288/18888	7.48836e-06	0.000257529	0.000186941	558/596/598/666/1051/10370/1499/1545/1602/63948/8892/2254/22862/10468/8322/2620/2625/3209/3624/3643/3815/4254/4036/4201/10461/4323/4313/4824/4880/8204/5087/22836/4920/6422/6423/8879/9353/6662/9825/6715/6926/56159/7046/25976/7425/54361	46
1	1	GO:0035265	organ growth	33/1536	180/18888	7.96941e-06	0.00027246	0.00019778	9472/207/596/27302/10370/205428/1906/2131/26281/2254/2260/2263/57493/23493/9113/4322/9241/4880/221476/5292/5660/340419/27230/6497/6532/6662/6781/57057/7046/7048/7049/7059/25987	33
1	1	GO:0001823	mesonephros development	23/1536	104/18888	8.06969e-06	0.000274275	0.000199097	170690/384/596/652/168667/1499/2260/2263/2302/2625/9955/3611/3911/84445/9241/5087/5311/6422/9353/4092/6662/10252/54361	23
1	1	GO:0008286	insulin receptor signaling pathway	26/1536	126/18888	8.16786e-06	0.000274526	0.000199279	51094/207/208/27019/1979/5167/2308/2549/80318/2771/2822/2888/2932/3643/8660/23189/9971/5164/5166/55022/5579/5580/5919/143686/10603/8651	26
1	1	GO:0034620	cellular response to unfolded protein	21/1536	90/18888	8.18391e-06	0.000274526	0.000199279	267/467/666/90993/1649/51009/4189/5610/27248/30001/11153/9709/64224/3309/84919/27230/8614/10959/55161/9217/7466	21
1	1	GO:0045165	cell fate commitment	46/1536	289/18888	8.21876e-06	0.000274526	0.000199279	596/652/673/1499/22943/54567/1745/1906/2034/2114/2131/2260/2263/8324/2596/2625/23493/3209/149233/3570/3688/182/3714/9314/9113/4286/5468/639/5591/6422/6423/54345/6662/6774/57057/6926/6934/7041/7046/9760/89780/54361/81029/7478/7483/25925	46
1	1	GO:0010821	regulation of mitochondrion organization	29/1536	149/18888	8.4386e-06	0.000278987	0.000202517	55811/207/572/27113/598/90427/664/666/160140/1191/1459/80821/2033/26355/25793/51024/64083/2852/2876/2932/3082/3091/4318/5138/55022/5468/10928/83447/706	29
1	1	GO:0048588	developmental cell growth	40/1536	238/18888	8.44833e-06	0.000278987	0.000202517	55811/9472/348/1499/6387/7852/27185/1826/1906/1908/1982/2131/2335/2803/2932/3688/23499/9175/51299/8828/221476/5361/65059/6259/10512/56920/54910/10507/9037/80031/9962/6585/9353/4092/6662/7048/7074/150465/8936/89780	40
1	1	GO:0045926	negative regulation of growth	41/1536	247/18888	8.94657e-06	0.000293771	0.000213249	94/51094/154/596/27302/694/4856/1026/1027/10370/123879/3300/11221/5167/2487/3091/3624/5641/203245/9241/4879/734/221476/6259/10512/56920/54910/10507/9037/80031/6422/6423/6494/6532/6585/9353/6597/56848/8614/58189/89780	41
1	1	GO:0008631	intrinsic apoptotic signaling pathway in response to oxidative stress	17/1536	64/18888	9.39803e-06	0.000306862	0.000222752	55811/207/10550/596/1499/1545/25793/2534/2876/3091/4313/5034/5580/5831/8428/10494/29979	17
1	1	GO:0033273	response to vitamin	21/1536	91/18888	9.83324e-06	0.000317144	0.000230216	19/210/249/846/958/1591/1956/2153/2876/9365/8942/3988/4524/64332/5292/5579/6422/6781/8614/8805/706	21
1	1	GO:0060021	roof of mouth development	21/1536	91/18888	9.83324e-06	0.000317144	0.000230216	444/54880/1749/26160/3624/3638/3696/3714/51176/2615/91461/8879/6497/6926/7043/7046/7048/7049/25976/89780/7478	21
1	1	GO:0045444	fat cell differentiation	41/1536	248/18888	9.89307e-06	0.000317144	0.000230216	28971/154/207/208/664/1040/1051/1649/25979/11221/5167/2033/30001/10979/2308/2487/2852/2876/3400/3638/182/9314/55885/5292/5467/5468/5919/6239/862/51150/6422/6423/10603/91252/8651/94056/6934/7041/115825/89780/81029	41
1	1	GO:1905039	carboxylic acid transmembrane transport	30/1536	158/18888	9.93121e-06	0.000317144	0.000230216	10057/215/207/208/10550/948/133418/8660/3688/4036/94081/81855/6556/9123/9194/220963/6509/9962/6576/115111/6513/285641/120103/54407/6520/8884/6536/6542/8140/9056	30
1	1	GO:0030879	mammary gland development	27/1536	135/18888	1.01388e-05	0.000320673	0.000232778	207/208/652/790/857/1051/1969/2263/2294/2625/2876/3091/8660/9113/81606/51176/9148/2908/6239/6662/6926/7039/7043/7048/89780/54361/7498	27
1	1	GO:0043583	ear development	38/1536	223/18888	1.01521e-05	0.000320673	0.000232778	102/596/652/168667/1027/115908/1749/1889/1906/26281/2254/2260/2263/2487/2625/57822/389207/1687/23493/3209/3638/8516/182/3714/8549/8825/26020/9241/65217/55084/6662/6926/7043/25987/10083/25861/89780/6935	38
1	1	GO:0051345	positive regulation of hydrolase activity	67/1536	482/18888	1.03112e-05	0.00032394	0.000235149	340485/207/51107/9938/10550/444/572/27113/666/4345/958/23603/1512/1513/1612/55619/1956/1969/7813/115704/2152/26355/10979/2260/2263/51024/2321/2302/2534/10681/2852/2822/2896/2932/3672/3688/3815/5641/9448/4155/23385/10276/4824/10062/5134/5468/84919/5580/5660/10928/253959/9649/5909/9771/5924/10125/6279/6401/10507/6422/23380/6774/30851/7074/7294/55075/7498	67
1	1	GO:0061383	trabecula morphogenesis	14/1536	46/18888	1.04197e-05	0.000325586	0.000236344	27302/54567/2022/57493/23462/23493/4313/9241/58495/10507/6422/7046/7049/7059	14
1	1	GO:0007409	axonogenesis	64/1536	455/18888	1.1071e-05	0.000344089	0.000249775	104/55811/322/348/9048/9334/11041/596/673/8851/1951/1267/6387/27185/1749/1826/1889/1906/1908/1982/133418/55740/2047/2131/9638/2263/23768/2335/2534/2596/2625/2803/2932/3688/59352/23499/9175/23077/9241/8828/5361/10154/65059/6259/11280/10512/56920/54910/10507/9037/80031/6498/6585/9353/57731/10494/7074/22906/25987/150465/90249/219699/137970/89780	64
1	1	GO:0051145	smooth muscle cell differentiation	19/1536	78/18888	1.12741e-05	0.000346605	0.000251601	133/652/1499/1910/2022/2254/2263/2294/2852/23462/23493/8516/3815/10266/6604/6662/6926/54361/6935	19
1	1	GO:1903825	organic acid transmembrane transport	30/1536	159/18888	1.1304e-05	0.000346605	0.000251601	10057/215/207/208/10550/948/133418/8660/3688/4036/94081/81855/6556/9123/9194/220963/6509/9962/6576/115111/6513/285641/120103/54407/6520/8884/6536/6542/8140/9056	30
1	1	GO:0007389	pattern specification process	66/1536	474/18888	1.13308e-05	0.000346605	0.000251601	94/162/444/54880/8553/652/7832/718/22856/10370/1499/1649/22943/54567/1745/1767/27019/25911/1906/2022/2033/2114/2131/2260/2263/2294/2302/10468/63917/23432/57822/55502/23462/23493/3091/28996/26160/3911/51176/4036/9645/4824/9241/8828/58495/5087/5125/5311/5591/54778/10512/6422/6423/6497/6604/54345/10252/6781/57057/6926/7046/7048/10959/89780/7478/6935	66
1	1	GO:0007160	cell-matrix adhesion	40/1536	241/18888	1.14801e-05	0.000347512	0.00025226	340485/94/56999/596/57662/1490/948/960/23603/10391/1499/27185/10979/2335/2932/10855/3611/3672/3674/3678/8516/3685/3688/3696/182/23499/9448/4321/4323/22795/90102/6237/5054/6422/6548/79987/10420/7059/7074/54361	40
1	1	GO:0070085	glycosylation	40/1536	241/18888	1.14801e-05	0.000347512	0.00025226	340485/79087/84002/2683/9334/11041/1603/1650/79947/57171/2131/2132/2137/84750/63917/64409/64689/727936/4121/4122/4247/4248/4249/7841/51172/5238/5372/6185/27230/51006/64116/6482/6487/256435/6489/201595/200424/55858/22906/7423	40
1	1	GO:0060349	bone morphogenesis	22/1536	99/18888	1.16218e-05	0.000349218	0.000253498	249/652/22856/10370/1749/2131/2132/2263/2690/3638/4322/4323/4880/60676/6424/6497/6662/6781/7043/7048/7059/25987	22
1	1	GO:0002064	epithelial cell development	37/1536	216/18888	1.17022e-05	0.000349218	0.000253498	4301/207/2683/572/652/1026/9076/7852/1910/2034/1969/22862/2302/2487/2876/2932/57493/3091/3209/10855/3572/182/126695/4643/5138/5175/639/6009/353116/6494/389015/54345/6662/6768/6781/81029/286451	37
1	1	GO:0035904	aorta development	17/1536	65/18888	1.17708e-05	0.000349218	0.000253498	94/11174/56999/54567/2022/23462/23493/182/4035/4036/3340/4824/5138/5311/639/9784/7048	17
1	1	GO:0030516	regulation of axon extension	21/1536	92/18888	1.17768e-05	0.000349218	0.000253498	55811/348/6387/27185/1826/1982/2335/2803/2932/23499/9175/6259/10512/56920/54910/10507/9037/80031/6585/150465/89780	21
1	1	GO:0032102	negative regulation of response to external stimulus	64/1536	456/18888	1.18817e-05	0.00035054	0.000254458	84830/285/348/384/23621/27202/4856/4345/149095/1812/11221/1906/2137/2268/2294/5045/2534/2625/2671/2852/2876/2896/3082/3587/64771/11213/9314/83999/3949/57506/4321/22915/80762/197358/10062/9971/4907/90102/5327/5467/5468/5580/5627/5777/6259/10512/56920/54910/10507/9037/80031/5054/140885/64116/6585/9353/9655/26228/6774/10221/7103/58189/89780/54361	64
1	1	GO:0007369	gastrulation	35/1536	200/18888	1.24063e-05	0.000362339	0.000263023	652/1499/8452/22943/1969/2114/2131/2132/2260/2263/2335/2294/8324/3624/3678/8516/3685/3688/9314/3912/51176/4155/4323/4313/4318/9241/90102/6422/6423/57057/7048/57045/7358/89780/81029	35
1	1	GO:0031099	regeneration	35/1536	200/18888	1.24063e-05	0.000362339	0.000263023	133/285/558/596/673/790/4856/1026/1027/1051/9076/1459/6387/11221/1956/8324/2596/2671/2876/2896/84525/9314/3836/83999/59352/4313/5467/5738/5792/8140/8428/7006/7049/706/7294	35
1	1	GO:0035296	regulation of tube diameter	29/1536	152/18888	1.26033e-05	0.00036443	0.000264541	112/133/154/348/624/846/857/1812/1889/1906/1908/1910/1956/2131/2132/2852/2876/3350/3352/3672/3688/7873/4313/4842/4879/4880/6532/6640/79987	29
1	1	GO:0097746	blood vessel diameter maintenance	29/1536	152/18888	1.26033e-05	0.00036443	0.000264541	112/133/154/348/624/846/857/1812/1889/1906/1908/1910/1956/2131/2132/2852/2876/3350/3352/3672/3688/7873/4313/4842/4879/4880/6532/6640/79987	29
1	1	GO:0030318	melanocyte differentiation	10/1536	25/18888	1.28776e-05	0.000369579	0.000268279	56999/596/26258/1908/1910/5167/3815/4254/4286/9839	10
1	1	GO:0048193	Golgi vesicle transport	46/1536	294/18888	1.29636e-05	0.000369579	0.000268279	26286/27032/10079/8548/1314/9276/11316/8452/23033/30845/2803/64083/3638/10945/11014/63971/3916/3998/10960/23499/8775/5034/91461/10113/11031/56681/57410/9632/6643/8724/29886/6711/261729/6811/11018/10959/23423/54732/11070/126003/7405/9341/10791/9217/55062/286451	46
1	1	GO:0060411	cardiac septum morphogenesis	18/1536	72/18888	1.29722e-05	0.000369579	0.000268279	652/10370/2022/2263/23462/23493/182/4036/9241/8828/10512/9353/4092/57057/6926/7046/7048/7049	18
1	1	GO:0090288	negative regulation of cellular response to growth factor stimulus	27/1536	137/18888	1.34423e-05	0.000381106	0.000276646	25805/168667/90993/22943/1745/2625/151556/28996/5654/4036/4734/9241/5468/5494/6422/6423/6497/6498/9353/4092/10252/10251/81848/23213/57045/54361/7498	27
1	1	GO:0006509	membrane protein ectodomain proteolysis	14/1536	47/18888	1.37365e-05	0.000387555	0.000281328	102/101/51107/348/23621/5045/2822/23385/29763/84888/7077/7078/23555/10098	14
1	1	GO:0035150	regulation of tube size	29/1536	153/18888	1.4362e-05	0.000403247	0.000292718	112/133/154/348/624/846/857/1812/1889/1906/1908/1910/1956/2131/2132/2852/2876/3350/3352/3672/3688/7873/4313/4842/4879/4880/6532/6640/79987	29
1	1	GO:0030098	lymphocyte differentiation	61/1536	432/18888	1.56796e-05	0.000438124	0.000318035	101/558/572/596/652/673/814/84433/1209/112616/1499/54567/4189/55619/11221/2033/25793/2302/8324/2625/9734/8809/149233/3570/3575/3624/3688/3714/10945/3815/51176/3981/3988/10461/4323/4602/80762/64332/5087/5293/639/5591/5777/10125/6422/57864/4092/6597/6602/6604/8651/9655/6482/6774/84447/6932/7048/9760/54361/6935/57178	61
1	1	GO:0032964	collagen biosynthetic process	14/1536	48/18888	1.79511e-05	0.000496818	0.000360642	652/90993/114757/2022/3624/4602/4880/10609/5118/28984/51430/7043/9697/54361	14
1	1	GO:0042311	vasodilation	14/1536	48/18888	1.79511e-05	0.000496818	0.000360642	154/348/624/846/1812/1910/1956/2131/2132/2852/2876/3672/4842/4879	14
1	1	GO:0016125	sterol metabolic process	29/1536	155/18888	1.85663e-05	0.00051141	0.000371234	19/55911/348/51706/1545/1595/11160/54206/3069/3156/3157/3638/3949/51474/3988/3990/10577/9971/50814/403313/5467/5563/51422/6309/23541/6609/9784/6713/25987	29
1	1	GO:0050769	positive regulation of neurogenesis	40/1536	246/18888	1.88306e-05	0.000516242	0.000374742	55811/673/4076/1499/1523/6387/7852/27185/1826/1956/1982/2335/8322/2803/2852/3091/3400/3572/3688/3815/3981/4036/23499/9175/4602/9148/5361/10154/6009/10507/9037/6498/8140/9353/6604/10494/7074/22906/706/89780	40
1	1	GO:0060740	prostate gland epithelium morphogenesis	10/1536	26/18888	1.94037e-05	0.000528437	0.000383594	652/2263/3209/3400/4313/4824/9241/6422/6662/23213	10
1	1	GO:0003281	ventricular septum development	18/1536	74/18888	1.94572e-05	0.000528437	0.000383594	652/10370/2263/2625/57493/23462/23493/3209/4036/9241/5138/639/9353/4092/6926/7046/7048/7049	18
1	1	GO:0048839	inner ear development	34/1536	196/18888	1.98589e-05	0.000536837	0.000389691	102/652/168667/1027/115908/1749/26281/2254/2260/2263/2487/2625/57822/389207/1687/23493/3209/3638/8516/182/3714/8549/8825/26020/65217/55084/6662/6926/7043/25987/10083/25861/89780/6935	34
1	1	GO:0055074	calcium ion homeostasis	49/1536	326/18888	2.06258e-05	0.000554987	0.000402867	9472/249/348/481/487/27032/596/664/666/846/857/958/57214/6387/1649/27185/1812/1906/1908/30001/54757/2260/51024/2852/9709/3074/9365/55013/221154/4842/4880/387129/4907/5311/5579/5777/6263/25769/6781/8614/6786/57620/54499/55858/79041/8805/7223/9217/7466	49
1	1	GO:0044272	sulfur compound biosynthetic process	31/1536	172/18888	2.10376e-05	0.000561556	0.000407635	51074/11041/55501/9435/9469/22856/337876/1499/6785/2131/2132/2135/2137/2639/26035/3029/9957/9955/51144/4258/4524/3340/5164/5166/10560/6576/6482/6487/6934/9375/7358	31
1	1	GO:0045667	regulation of osteoblast differentiation	29/1536	156/18888	2.10632e-05	0.000561556	0.000407635	51374/25805/652/1051/115908/1499/10979/2263/2932/3082/3570/3572/3611/182/8994/9241/4880/5468/10507/6422/6423/6497/64093/6662/51430/55603/57045/54361/23051	29
1	1	GO:0048568	embryonic organ development	63/1536	455/18888	2.12163e-05	0.000563055	0.000408723	133/207/652/1051/10370/115908/1499/1749/55112/1889/1906/2202/1956/2022/2034/1969/2254/2260/2263/2294/2487/2625/57822/23462/23493/3091/28996/26160/3638/8516/3815/4254/51176/9645/4323/3340/10763/9241/50814/58495/5087/5125/5311/91461/639/5919/5930/55084/54345/6662/6768/57057/6926/7043/7046/7048/10959/7274/10083/22846/25861/89780/6935	63
1	1	GO:0060391	positive regulation of SMAD protein signal transduction	12/1536	37/18888	2.17296e-05	0.000574057	0.00041671	94/27302/652/168667/2022/26035/3624/7043/7046/7048/7049/57045	12
1	1	GO:0031669	cellular response to nutrient levels	39/1536	239/18888	2.19212e-05	0.000576497	0.000418481	467/596/846/1026/80315/1513/1591/5610/57535/2033/2308/10634/151556/3309/3624/133746/55004/9971/5164/5166/5292/5337/5467/5563/51422/6009/220441/143686/6422/6513/54407/8140/6715/8428/8805/56270/55062/26100/54361	39
1	1	GO:0001836	release of cytochrome c from mitochondria	15/1536	55/18888	2.21354e-05	0.00057951	0.000420668	207/572/27113/596/598/90427/664/666/1191/26355/51024/2852/2876/3082/4318	15
1	1	GO:1903131	mononuclear cell differentiation	66/1536	484/18888	2.22597e-05	0.00058015	0.000421133	101/558/572/596/652/673/814/84433/1051/1209/112616/1499/1513/54567/4189/55619/11221/2033/25793/2302/8324/2625/9734/8809/149233/133396/3570/3575/3624/3688/3696/3714/10945/3815/51176/3981/3988/10461/4323/4602/80762/64332/5087/5293/5468/639/5591/5777/10125/6422/57864/4092/6597/6602/6604/8651/9655/6482/6774/84447/6932/7048/9760/54361/6935/57178	66
1	1	GO:0045862	positive regulation of proteolysis	50/1536	336/18888	2.23978e-05	0.000581142	0.000421853	340485/101/207/51107/348/10550/444/572/27113/666/857/1191/1512/1513/1612/27185/3300/2152/26355/51024/5045/2534/51343/2852/2822/2896/2932/9709/5641/4155/4241/4323/23385/4824/29763/5134/5468/285671/6279/4092/9655/10418/6774/7041/10221/55075/29979/8078/7466/7498	50
1	1	GO:0006816	calcium ion transport	60/1536	428/18888	2.28413e-05	0.000590015	0.000428294	9472/196527/41/481/487/27032/596/846/857/57214/1499/6387/7852/1649/1812/1906/1910/30001/2534/2771/10681/2852/9456/3685/55013/221154/4842/387129/80228/93129/29763/5311/9033/196051/5579/5777/10266/6263/51669/29927/91404/25769/6520/6548/56848/6781/8614/6786/57620/54499/55858/79041/53373/7223/26133/706/29979/7466/65267/89780	60
1	1	GO:0032527	protein exit from endoplasmic reticulum	14/1536	49/18888	2.32642e-05	0.000598282	0.000434295	51009/27248/9709/81502/3638/10113/56681/6400/340146/258010/84447/9777/55754/161291	14
1	1	GO:2000027	regulation of animal organ morphogenesis	20/1536	89/18888	2.40904e-05	0.000616799	0.000447736	652/10370/1499/22943/1906/2260/2625/57822/3082/9241/5579/340419/6422/6423/6662/10252/23213/4982/89780/54361	20
1	1	GO:0021537	telencephalon development	43/1536	275/18888	2.48933e-05	0.00063456	0.000460629	652/664/22903/7832/8851/23603/1459/1499/6387/7852/166614/27185/1745/1749/1767/25911/1812/114327/1956/2131/9638/84750/2932/3091/3400/3624/3738/3912/51176/4852/221692/6259/6497/6513/54407/9353/6715/23380/10579/25987/27089/89780/57178	43
1	1	GO:0033619	membrane protein proteolysis	16/1536	62/18888	2.53481e-05	0.000640735	0.000465112	102/101/51107/348/23621/1512/5045/2822/81502/23385/29763/84888/7077/7078/23555/10098	16
1	1	GO:0045619	regulation of lymphocyte differentiation	36/1536	215/18888	2.54062e-05	0.000640735	0.000465112	101/558/572/652/673/814/84433/1209/11221/25793/2302/2625/149233/3575/3624/51176/4323/80762/64332/639/5591/5777/10125/6422/57864/4092/6597/6602/6604/8651/9655/6932/7048/9760/6935/57178	36
1	1	GO:0030308	negative regulation of cell growth	33/1536	190/18888	2.54663e-05	0.000640735	0.000465112	94/51094/596/27302/694/4856/1026/1027/123879/3300/5167/2487/3624/203245/4879/734/221476/6259/10512/56920/54910/10507/9037/80031/6422/6423/6494/6585/9353/6597/56848/58189/89780	33
1	1	GO:0036363	transforming growth factor beta activation	7/1536	13/18888	2.56786e-05	0.000643293	0.000466969	101/3685/3696/2615/4052/375387/8848	7
1	1	GO:0008202	steroid metabolic process	49/1536	329/18888	2.63385e-05	0.000656992	0.000476912	19/133/55911/348/427/51706/1545/1591/1595/10170/27122/1910/11160/54206/2260/3069/3156/3157/3291/51144/3638/3815/3949/5641/51474/3988/3990/4036/10577/9971/2908/50814/9885/5087/403313/5467/5563/51422/6309/23541/8879/6609/9784/6713/6715/25976/25987/706/54361	49
1	1	GO:0051223	regulation of protein transport	61/1536	440/18888	2.74555e-05	0.000681929	0.000495014	101/84830/322/348/9912/27032/572/652/846/4856/4345/948/1128/1595/51009/64215/1956/2033/27248/131177/2308/55691/2696/64083/2852/2822/2932/3091/3156/3638/3843/8660/57506/4628/80762/10062/9971/91461/5468/5494/5579/5580/56681/27230/6422/340146/133308/8724/134957/9515/258010/6934/10178/7043/7074/9777/54972/55754/161291/7175/11060	61
1	1	GO:0007599	hemostasis	38/1536	233/18888	2.8132e-05	0.00069318	0.000503181	84830/196527/308/348/558/26258/857/948/958/1906/84034/2152/2153/2157/2192/10855/3572/3611/3998/80856/10461/22915/2923/5327/5578/5580/10544/5627/5777/5054/6532/79987/7006/90139/7103/7294/7450/89780	38
1	1	GO:1903828	negative regulation of protein localization	36/1536	216/18888	2.8147e-05	0.00069318	0.000503181	84830/207/88455/348/9530/598/160140/4856/4345/948/10391/1595/166614/51009/27248/131177/2308/55691/2932/3156/64771/3638/9113/3998/84445/80762/10062/55022/91461/6422/8724/258010/30851/10959/65267/11060	36
1	1	GO:0006023	aminoglycan biosynthetic process	18/1536	76/18888	2.86921e-05	0.000703623	0.000510762	10057/9334/11041/57214/55501/9435/9469/22856/337876/2131/2132/26035/9957/9955/3340/6482/6487/7358	18
1	1	GO:2001235	positive regulation of apoptotic signaling pathway	27/1536	143/18888	3.00565e-05	0.000733526	0.000532468	55811/467/572/27113/666/857/1512/1513/1649/51024/50486/2852/1687/3624/81618/4313/4824/2923/8682/5499/5580/6279/6422/6498/8406/7046/7164	27
1	1	GO:0006665	sphingolipid metabolic process	30/1536	167/18888	3.02864e-05	0.000733526	0.000532468	340485/427/9334/64781/91012/253782/6785/3074/3696/2531/3815/10825/10400/23659/5580/5660/57515/259230/8879/130367/6609/56848/55304/165679/6482/6487/256435/6489/55852/9375	30
1	1	GO:0046942	carboxylic acid transport	52/1536	358/18888	3.02901e-05	0.000733526	0.000532468	10057/215/207/208/348/10550/624/846/948/1906/133418/51024/11255/8660/3688/4036/50640/5467/5468/5660/256987/94081/81855/94097/6556/9123/9122/9120/9194/220963/10560/6509/9962/6576/115111/6513/285641/120103/54407/6520/29015/8884/6530/6532/6536/6542/8140/9056/53919/28232/28231/7223	52
1	1	GO:0071604	transforming growth factor beta production	13/1536	44/18888	3.06054e-05	0.000738085	0.000535778	101/4345/2335/5045/3091/3685/3696/2615/4052/4602/375387/8848/25987	13
1	1	GO:0031668	cellular response to extracellular stimulus	42/1536	269/18888	3.18809e-05	0.00076567	0.000555802	467/558/596/846/1026/80315/1513/1591/5610/57535/2033/2308/10634/151556/3309/3624/133746/55004/9971/5164/5166/5292/5337/5467/5563/51422/6009/220441/143686/6422/6423/6494/6513/54407/8140/6715/8428/8805/56270/55062/26100/54361	42
1	1	GO:0015849	organic acid transport	52/1536	359/18888	3.26859e-05	0.000779741	0.000566016	10057/215/207/208/348/10550/624/846/948/1906/133418/51024/11255/8660/3688/4036/50640/5467/5468/5660/256987/94081/81855/94097/6556/9123/9122/9120/9194/220963/10560/6509/9962/6576/115111/6513/285641/120103/54407/6520/29015/8884/6530/6532/6536/6542/8140/9056/53919/28232/28231/7223	52
1	1	GO:0007596	blood coagulation	37/1536	226/18888	3.27352e-05	0.000779741	0.000566016	84830/196527/308/348/558/26258/857/948/958/1906/84034/2152/2153/2157/2192/10855/3572/3611/3998/80856/10461/22915/2923/5327/5578/5580/10544/5627/5777/5054/6532/79987/7006/7103/7294/7450/89780	37
1	1	GO:1903510	mucopolysaccharide metabolic process	20/1536	91/18888	3.39314e-05	0.000804937	0.000584306	10057/11041/960/57214/55501/9435/9469/22856/337876/1910/2131/2132/26035/2799/3074/10855/3340/6482/6487/7358	20
1	1	GO:0014855	striated muscle cell proliferation	19/1536	84/18888	3.46697e-05	0.000819107	0.000594592	27302/10370/205428/2047/26281/2254/2260/2263/23493/3082/3836/4602/9241/5292/5467/6497/57057/7046/7049	19
1	1	GO:0070542	response to fatty acid	15/1536	57/18888	3.51433e-05	0.000826936	0.000600275	210/948/9076/84649/1906/2308/2696/2731/286676/3949/9971/5166/55022/6602/6662	15
1	1	GO:0046545	development of primary female sexual characteristics	22/1536	106/18888	3.60179e-05	0.000844096	0.000612732	596/598/1051/1602/8892/10468/8322/2620/3624/3643/3815/4254/4323/4313/4880/8204/6422/8879/9353/25976/7425/54361	22
1	1	GO:0071453	cellular response to oxygen levels	31/1536	177/18888	3.74601e-05	0.000871005	0.000632265	101/207/9114/572/596/664/846/857/1027/10370/132864/80315/1906/2034/30001/26355/2263/2308/3091/28996/3624/4824/5034/5467/5468/28984/6422/6548/6781/8614/29979	31
1	1	GO:0032535	regulation of cellular component size	53/1536	370/18888	3.74658e-05	0.000871005	0.000632265	55811/84335/196527/348/79822/10092/9530/23580/1182/1185/23406/6387/81553/64798/27185/1826/1906/1982/2335/2803/2932/3575/23189/256949/9113/51474/442721/23499/9175/1955/92960/5580/5865/6259/10512/56920/54910/10507/9037/80031/57468/6585/9353/6709/6711/57731/10178/29767/150465/10083/23038/65267/89780	53
1	1	GO:0031400	negative regulation of protein modification process	59/1536	426/18888	3.80447e-05	0.000878966	0.000638044	104/207/84335/348/624/23705/857/1026/1027/23603/1407/1499/123879/64798/22943/5611/11221/5167/54206/2192/2534/2932/57493/10614/124790/3082/10114/3843/11213/9113/4249/55022/5468/84919/5563/51422/5580/5591/5777/5787/10507/6422/6423/140885/9353/4092/6609/6640/8651/9655/161742/10252/10251/81848/10959/11076/10221/706/7498	59
1	1	GO:0035270	endocrine system development	26/1536	137/18888	3.82116e-05	0.000878966	0.000638044	207/572/652/673/10370/1545/27122/1906/2625/2696/2932/28996/3570/3643/9241/2908/5087/5449/5909/6009/6662/6715/7046/706/54361/168850	26
1	1	GO:0019217	regulation of fatty acid metabolic process	21/1536	99/18888	3.82619e-05	0.000878966	0.000638044	215/207/208/55198/857/11160/2327/2329/3638/8660/9926/58526/10062/5164/5166/5467/5468/51422/6662/219743/23038	21
1	1	GO:1903829	positive regulation of protein localization	65/1536	483/18888	3.86369e-05	0.000884085	0.00064176	101/55811/207/208/322/27032/572/636/652/846/8851/57214/1128/10391/1459/57628/1906/1956/10807/2033/1969/10160/10979/51024/55691/2534/2696/64083/2852/2822/2932/3091/3843/8660/3688/55004/3985/4035/57506/23184/4248/4628/9971/5175/5468/5494/5563/5579/5580/5780/56681/27230/340146/6711/6934/10178/7043/9777/54972/55754/161291/7175/81603/65267/89780	65
1	1	GO:0055123	digestive system development	27/1536	145/18888	3.8792e-05	0.000884154	0.00064181	596/1026/1990/1499/1910/1956/2131/2254/2263/2294/3091/3209/26160/3572/3643/3815/4852/58495/5125/91461/639/5919/6422/6423/6662/7043/286451	27
1	1	GO:0040036	regulation of fibroblast growth factor receptor signaling pathway	12/1536	39/18888	3.93708e-05	0.000893841	0.000648842	90993/1499/9982/2625/3688/9241/64094/10252/10251/81848/23213/54361	12
1	1	GO:0006022	aminoglycan metabolic process	24/1536	122/18888	4.09643e-05	0.000926399	0.000672475	10057/9334/11041/960/57214/55501/9435/9469/22856/337876/1486/1910/2131/2132/26035/2799/3074/10855/9957/9955/3340/6482/6487/7358	24
1	1	GO:0060512	prostate gland morphogenesis	10/1536	28/18888	4.12244e-05	0.000928668	0.000674122	652/2263/3209/3400/4313/4824/9241/6422/6662/23213	10
1	1	GO:0048332	mesoderm morphogenesis	18/1536	78/18888	4.16389e-05	0.000934383	0.000678271	652/22943/1969/2132/2260/2263/2294/3624/8516/3688/9314/51176/9241/6423/57057/6926/57045/89780	18
1	1	GO:0022604	regulation of cell morphogenesis	39/1536	246/18888	4.26151e-05	0.000949089	0.000688947	25805/283149/4076/960/23580/23603/1523/7852/54751/10979/121512/55785/2268/2335/2534/8322/2620/3074/23189/3815/8994/23499/9175/4628/4649/5064/29780/51177/5361/10154/5591/6239/10507/9962/10251/57464/7074/10810/54764	39
1	1	GO:0006790	sulfur compound metabolic process	48/1536	326/18888	4.26208e-05	0.000949089	0.000688947	215/51074/10550/11041/686/55501/9435/9469/22856/337876/1499/84649/1910/6785/5167/2131/2132/2135/2137/55711/2639/2690/26035/2799/2876/3029/3074/3157/10855/9957/9955/51144/23463/4258/9645/4524/3340/5164/5166/10560/6576/8884/6482/6487/6934/9375/8459/7358	48
1	1	GO:0043524	negative regulation of neuron apoptotic process	29/1536	162/18888	4.35988e-05	0.000966346	0.000701473	101/558/596/598/666/673/7832/1051/1191/80315/1499/1745/23017/25793/26281/2896/3091/28996/3572/5641/3981/10763/4880/5831/7043/57215/27324/219699/7466	29
1	1	GO:0048705	skeletal system morphogenesis	37/1536	229/18888	4.38163e-05	0.000966346	0.000701473	249/652/1490/22856/10370/1499/1749/55112/2131/2132/2260/2263/2268/2690/3638/3911/4322/4323/4313/3340/9241/4880/60676/6259/6422/6424/8879/6497/6662/6781/7043/7046/7048/7059/25976/25987/6935	37
1	1	GO:0045598	regulation of fat cell differentiation	27/1536	146/18888	4.39672e-05	0.000966346	0.000701473	28971/207/1040/1051/1649/11221/5167/10979/2308/2487/2852/3400/3638/182/55885/5292/5467/5468/5919/6239/862/6422/6423/94056/7041/115825/89780	27
1	1	GO:0006935	chemotaxis	63/1536	466/18888	4.40608e-05	0.000966346	0.000701473	57007/102/101/285/196527/9048/51411/652/27202/846/4856/112616/6387/7852/1826/1906/1908/1910/1969/2047/2152/2260/23768/2321/2549/3082/3570/3672/3685/3815/51176/5641/59352/55219/4313/57509/23077/8828/5228/5293/7941/5337/5479/5580/10928/5919/6259/6279/10512/56920/54910/10507/9037/80031/5054/6585/9353/64094/26228/151647/7074/7423/89780	63
1	1	GO:0035907	dorsal aorta development	6/1536	10/18888	4.51645e-05	0.000976858	0.000709104	94/54567/2022/23462/23493/4824	6
1	1	GO:0048865	stem cell fate commitment	6/1536	10/18888	4.51645e-05	0.000976858	0.000709104	1906/6422/6423/54345/6662/7478	6
1	1	GO:1901388	regulation of transforming growth factor beta activation	6/1536	10/18888	4.51645e-05	0.000976858	0.000709104	101/3685/3696/2615/4052/8848	6
1	1	GO:0060537	muscle tissue development	60/1536	438/18888	4.53127e-05	0.000976858	0.000709104	56999/9472/57538/467/596/283149/27302/652/7832/857/1134/10370/1310/1499/205428/22943/54567/1906/2022/2033/2047/26281/2254/2260/2263/8324/2876/9734/57493/23462/23493/3131/9456/84525/93185/8516/3688/51176/4036/9148/9241/4879/221476/5292/5311/10512/6445/6497/6548/4092/6662/57057/6926/7046/7049/25976/10791/89780/10472/115509	60
1	1	GO:0045137	development of primary sexual characteristics	38/1536	238/18888	4.53805e-05	0.000976858	0.000709104	596/598/666/1051/10370/1545/1602/8892/2254/22862/10468/8322/2620/2625/3624/3643/3815/4254/4036/4201/4323/4313/4824/4880/8204/22836/6422/6423/8879/9353/6662/9825/6715/56159/7046/25976/7425/54361	38
1	1	GO:0003002	regionalization	59/1536	429/18888	4.66363e-05	0.00100019	0.000726038	94/162/8553/652/7832/718/22856/10370/1499/1649/22943/54567/1745/1767/27019/25911/1906/2022/2033/2114/2131/2260/2263/2294/2302/63917/23432/55502/23462/23493/3091/28996/26160/3911/51176/4036/9645/4824/9241/8828/58495/5087/5125/5311/5591/10512/6422/6423/6497/6604/54345/10252/57057/6926/7046/7048/10959/89780/7478	59
1	1	GO:0030166	proteoglycan biosynthetic process	16/1536	65/18888	4.76035e-05	0.00101718	0.000738371	55501/9469/22856/337876/1499/2131/2132/2135/2137/26035/9957/9955/3340/6934/9375/7358	16
1	1	GO:0030307	positive regulation of cell growth	29/1536	163/18888	4.89861e-05	0.00103143	0.00074872	102/55811/9472/207/596/6387/7852/51009/27185/1826/1906/1956/1982/2137/2335/2803/23499/9175/4323/6279/10507/9037/6422/6423/9962/6548/4092/7046/89780	29
1	1	GO:0007435	salivary gland morphogenesis	11/1536	34/18888	4.90677e-05	0.00103143	0.00074872	1956/2260/2263/3082/3911/4824/5361/5423/10512/7043/57045	11
1	1	GO:0046320	regulation of fatty acid oxidation	11/1536	34/18888	4.90677e-05	0.00103143	0.00074872	215/207/208/55198/2327/2329/8660/5166/51422/6662/219743	11
1	1	GO:0048841	regulation of axon extension involved in axon guidance	11/1536	34/18888	4.90677e-05	0.00103143	0.00074872	6387/1826/6259/10512/56920/54910/10507/9037/80031/6585/89780	11
1	1	GO:0006024	glycosaminoglycan biosynthetic process	17/1536	72/18888	4.9513e-05	0.00103143	0.00074872	10057/11041/57214/55501/9435/9469/22856/337876/2131/2132/26035/9957/9955/3340/6482/6487/7358	17
1	1	GO:0030514	negative regulation of BMP signaling pathway	17/1536	72/18888	4.9513e-05	0.00103143	0.00074872	25805/168667/22943/1745/151556/28996/5654/4036/9241/5468/5494/6422/6423/6497/6498/4092/57045	17
1	1	GO:0061035	regulation of cartilage development	17/1536	72/18888	4.9513e-05	0.00103143	0.00074872	94/27302/652/1490/1499/1513/2202/2487/80856/129642/9241/91461/5744/4092/6662/7046/7483	17
1	1	GO:0042330	taxis	63/1536	468/18888	5.01022e-05	0.00103998	0.000754923	57007/102/101/285/196527/9048/51411/652/27202/846/4856/112616/6387/7852/1826/1906/1908/1910/1969/2047/2152/2260/23768/2321/2549/3082/3570/3672/3685/3815/51176/5641/59352/55219/4313/57509/23077/8828/5228/5293/7941/5337/5479/5580/10928/5919/6259/6279/10512/56920/54910/10507/9037/80031/5054/6585/9353/64094/26228/151647/7074/7423/89780	63
1	1	GO:0030279	negative regulation of ossification	12/1536	40/18888	5.21089e-05	0.00107778	0.000782366	596/54880/799/22856/22943/5167/3091/83999/6422/4092/6662/5552	12
1	1	GO:0050817	coagulation	37/1536	231/18888	5.29962e-05	0.00109225	0.000792865	84830/196527/308/348/558/26258/857/948/958/1906/84034/2152/2153/2157/2192/10855/3572/3611/3998/80856/10461/22915/2923/5327/5578/5580/10544/5627/5777/5054/6532/79987/7006/7103/7294/7450/89780	37
1	1	GO:0015850	organic hydroxy compound transport	46/1536	311/18888	5.45085e-05	0.00111945	0.000812609	19/348/857/948/1191/6387/1812/133418/26281/5045/2587/57476/11255/3350/55004/3949/51474/3988/3990/4035/4129/4602/4842/10577/10062/9885/5468/5579/5865/10928/84947/9123/9194/6571/10560/55315/23446/6530/6532/53919/83930/23673/1861/25987/706/9217	46
1	1	GO:0033077	T cell differentiation in thymus	19/1536	87/18888	5.7983e-05	0.00118661	0.000861363	101/596/652/673/814/84433/1209/1499/2302/8324/2625/3575/3714/3981/5591/10125/9760/54361/6935	19
1	1	GO:0046661	male sex differentiation	30/1536	173/18888	6.00455e-05	0.00122451	0.000888872	596/598/666/10370/1499/1545/2254/22862/2625/3209/3624/3643/3815/4254/4036/4201/4323/4824/22836/4920/6422/6423/8879/6662/9825/6715/6926/56159/7046/54361	30
1	1	GO:0008585	female gonad development	21/1536	102/18888	6.08315e-05	0.0012362	0.000897359	596/598/1051/8892/10468/8322/2620/3624/3643/3815/4254/4323/4313/4880/8204/6422/8879/9353/25976/7425/54361	21
1	1	GO:2001236	regulation of extrinsic apoptotic signaling pathway	28/1536	157/18888	6.27592e-05	0.00127082	0.000922489	207/467/596/598/652/857/64798/23017/2260/50486/2852/2876/2932/3082/3624/3685/81618/2923/8682/5499/5054/6422/6423/6498/8406/6934/7046/219699	28
1	1	GO:0048565	digestive tract development	25/1536	133/18888	6.29723e-05	0.00127082	0.000922489	596/1026/1499/1910/1956/2131/2254/2263/2294/3091/3209/26160/3572/3815/4852/58495/5125/91461/639/5919/6422/6423/6662/7043/286451	25
1	1	GO:0008203	cholesterol metabolic process	26/1536	141/18888	6.35407e-05	0.00127785	0.000927595	19/55911/348/1595/11160/54206/3069/3156/3157/3638/3949/51474/3988/3990/10577/9971/50814/403313/5467/5563/6309/23541/6609/9784/6713/25987	26
1	1	GO:0008406	gonad development	37/1536	233/18888	6.38911e-05	0.00128047	0.000929494	596/598/666/1051/10370/1545/8892/2254/22862/10468/8322/2620/2625/3624/3643/3815/4254/4036/4201/4323/4313/4824/4880/8204/22836/6422/6423/8879/9353/6662/9825/6715/56159/7046/25976/7425/54361	37
1	1	GO:0030641	regulation of cellular pH	20/1536	95/18888	6.49463e-05	0.00129714	0.000941598	480/533/9114/526/596/760/1182/2896/84329/3916/440400/6556/57468/57282/6548/389015/84679/83985/9777/55858	20
1	1	GO:0050919	negative chemotaxis	13/1536	47/18888	6.58756e-05	0.0013112	0.000951801	23768/3685/59352/8828/6259/10512/56920/54910/10507/9037/80031/6585/9353	13
1	1	GO:0048333	mesodermal cell differentiation	11/1536	35/18888	6.63289e-05	0.00131571	0.000955079	652/22943/2260/2263/2294/3624/8516/3688/9314/6423/89780	11
1	1	GO:0071542	dopaminergic neuron differentiation	12/1536	41/18888	6.82581e-05	0.00133825	0.000971442	1499/22943/26281/2932/3091/7873/340419/6259/6422/6423/7074/89780	12
1	1	GO:0071634	regulation of transforming growth factor beta production	12/1536	41/18888	6.82581e-05	0.00133825	0.000971442	101/4345/2335/5045/3091/3685/3696/2615/4052/4602/8848/25987	12
1	1	GO:0001892	embryonic placenta development	19/1536	88/18888	6.83863e-05	0.00133825	0.000971442	133/207/1051/10370/1956/2034/2263/23462/23493/3091/51176/50814/58495/5311/639/6768/10959/7274/22846	19
1	1	GO:0033627	cell adhesion mediated by integrin	19/1536	88/18888	6.83863e-05	0.00133825	0.000971442	340485/4856/1545/84034/1969/2131/199920/3672/3674/3678/8516/3685/3688/3696/9404/22915/5777/5054/6423	19
1	1	GO:0010594	regulation of endothelial cell migration	37/1536	234/18888	7.00676e-05	0.00136655	0.000991985	94/56999/207/285/348/27302/168667/958/54567/1906/284361/1969/9982/2260/2625/2822/2896/9734/3091/9314/5641/8828/5293/5468/5547/5578/28984/6237/23328/9037/9353/64094/161742/90627/6781/7049/22846	37
1	1	GO:0001890	placenta development	27/1536	150/18888	7.14723e-05	0.00138126	0.00100266	133/207/1027/1051/10370/1956/2034/2263/23462/23493/3091/5654/3696/51176/50814/58495/5311/10761/5467/5468/639/6768/6781/8614/10959/7274/22846	27
1	1	GO:0016331	morphogenesis of embryonic epithelium	27/1536	150/18888	7.14723e-05	0.00138126	0.00100266	133/652/10370/115908/1499/2263/2625/57822/3091/26160/3714/126695/3911/4036/4524/9241/58495/54910/6422/6423/6497/6662/6768/23213/7041/10959/54361	27
1	1	GO:0043405	regulation of MAP kinase activity	25/1536	134/18888	7.15346e-05	0.00138126	0.00100266	348/958/11221/1906/1908/1956/2260/2321/2690/10114/3643/11213/3815/9175/5468/5580/10125/23328/6609/10252/10251/81848/10178/7164/10221	25
1	1	GO:1901654	response to ketone	35/1536	217/18888	7.21837e-05	0.00138918	0.00100841	112/207/598/790/857/1026/9076/1545/1906/1956/1977/54206/2153/387758/64083/3209/3624/9314/3988/4129/4824/10062/2908/5563/5732/11280/6422/6446/9353/56848/6715/7043/7049/55809/706	35
1	1	GO:0030203	glycosaminoglycan metabolic process	22/1536	111/18888	7.5039e-05	0.00143936	0.00104484	10057/11041/960/57214/55501/9435/9469/22856/337876/1910/2131/2132/26035/2799/3074/10855/9957/9955/3340/6482/6487/7358	22
1	1	GO:0018107	peptidyl-threonine phosphorylation	20/1536	96/18888	7.58546e-05	0.00145022	0.00105272	55811/207/51719/790/8476/8851/57214/1459/8798/2932/28996/10114/51422/5578/5580/5591/4092/161742/29110/65267	20
1	1	GO:2001234	negative regulation of apoptotic signaling pathway	38/1536	244/18888	7.84933e-05	0.00149575	0.00108577	57007/207/596/598/624/652/666/960/1191/90993/1459/1499/6387/23017/25793/2534/2771/2876/2932/9709/3082/3091/3685/4318/9241/8682/754/5831/50484/5054/6423/83447/84447/6934/7046/219699/7466/54361	38
1	1	GO:0071902	positive regulation of protein serine/threonine kinase activity	24/1536	127/18888	8.01778e-05	0.00151734	0.00110144	154/207/51719/958/57214/205428/1906/1908/1956/10979/2260/2321/2690/3643/3815/9175/22924/10125/28984/23328/94056/56892/10178/7164	24
1	1	GO:0098876	vesicle-mediated transport to the plasma membrane	27/1536	151/18888	8.04092e-05	0.00151734	0.00110144	57182/9912/10123/27032/10079/8548/54918/30845/10807/2803/64083/63971/57554/23499/85377/91461/11031/11021/9784/81609/8724/401548/6711/261729/23673/9341/10791	27
1	1	GO:0006029	proteoglycan metabolic process	19/1536	89/18888	8.04095e-05	0.00151734	0.00110144	55501/9469/22856/337876/1499/2131/2132/2135/2137/26035/3074/10855/9957/9955/3340/23213/6934/9375/7358	19
1	1	GO:0003158	endothelium development	26/1536	143/18888	8.1158e-05	0.00152651	0.00110809	94/4301/652/694/9076/1499/7852/54567/1906/1910/8322/2876/57493/23462/23493/3209/10855/182/3988/5138/5175/54345/90627/6781/7498/6935	26
1	1	GO:0021859	pyramidal neuron differentiation	7/1536	15/18888	8.32314e-05	0.00156045	0.00113274	166614/27185/2263/57282/137970/27089/57178	7
1	1	GO:1902652	secondary alcohol metabolic process	27/1536	152/18888	9.03354e-05	0.0016882	0.00122547	19/55911/348/1595/11160/54206/2260/3069/3156/3157/3638/3949/51474/3988/3990/10577/9971/50814/403313/5467/5563/6309/23541/6609/9784/6713/25987	27
1	1	GO:0010565	regulation of cellular ketone metabolic process	26/1536	144/18888	9.15106e-05	0.00170468	0.00123743	215/133/207/208/55198/857/27122/11160/2327/2329/3638/8660/9926/58526/10062/9971/5164/5166/5467/5468/51422/9056/6662/219743/23038/54361	26
1	1	GO:1902903	regulation of supramolecular fiber organization	54/1536	392/18888	9.20094e-05	0.00170676	0.00123894	165/348/79822/10092/9530/27302/673/57662/1490/23580/8851/1027/6249/1191/79709/10391/23406/6387/81553/1906/10979/2876/23189/256949/9113/3949/51474/442721/22924/1955/58526/89795/90102/5580/5829/28984/85415/9037/6422/122060/6548/9353/10174/6709/6711/57731/10178/7043/7046/29767/23116/8936/10810/54361	54
1	1	GO:0006983	ER overload response	6/1536	11/18888	9.25034e-05	0.00170676	0.00123894	1649/2932/3309/84919/54499/7466	6
1	1	GO:0021860	pyramidal neuron development	6/1536	11/18888	9.25034e-05	0.00170676	0.00123894	166614/27185/2263/57282/27089/57178	6
1	1	GO:0002279	mast cell activation involved in immune response	14/1536	55/18888	9.4455e-05	0.00173177	0.0012571	10814/2268/2294/3598/3815/5293/5777/10125/6284/11280/6571/56848/6813/201294	14
1	1	GO:0030857	negative regulation of epithelial cell differentiation	14/1536	55/18888	9.4455e-05	0.00173177	0.0012571	94/857/1499/2137/2487/10468/182/4318/6662/161742/10252/6926/7498/6935	14
1	1	GO:0048736	appendage development	31/1536	186/18888	9.83576e-05	0.001788	0.00129792	3899/444/652/1499/22943/1749/1889/54206/2131/10979/2254/2260/2263/3209/26160/126695/83999/51176/80856/9241/5087/5125/91461/8434/340419/10512/6423/6497/64093/6662/6926	31
1	1	GO:0060173	limb development	31/1536	186/18888	9.83576e-05	0.001788	0.00129792	3899/444/652/1499/22943/1749/1889/54206/2131/10979/2254/2260/2263/3209/26160/126695/83999/51176/80856/9241/5087/5125/91461/8434/340419/10512/6423/6497/64093/6662/6926	31
1	1	GO:0050920	regulation of chemotaxis	36/1536	229/18888	9.84449e-05	0.001788	0.00129792	102/285/196527/9048/27202/846/4856/6387/7852/1826/1906/1908/2152/2260/3570/5641/57509/23077/5228/7941/5919/6259/10512/56920/54910/10507/9037/80031/5054/6585/9353/64094/26228/7074/7423/89780	36
1	1	GO:0036294	cellular response to decreased oxygen levels	28/1536	161/18888	9.89343e-05	0.0017913	0.00130031	101/207/572/596/664/846/1027/10370/132864/80315/1906/2034/30001/26355/2263/3091/28996/3624/4824/5034/5467/5468/28984/6422/6548/6781/8614/29979	28
1	1	GO:0001707	mesoderm formation	17/1536	76/18888	0.00010225	0.00184557	0.00133971	652/22943/1969/2132/2260/2263/2294/3624/8516/3688/9314/51176/9241/6423/57057/57045/89780	17
1	1	GO:0021953	central nervous system neuron differentiation	30/1536	178/18888	0.000102769	0.00184921	0.00134235	104/9334/7832/166614/27185/54567/1745/1812/2047/23017/2263/3400/26160/3624/161357/23077/4852/8828/5361/57410/57282/9353/6695/57731/57057/9760/25987/27089/89780/57178	30
1	1	GO:0045859	regulation of protein kinase activity	62/1536	470/18888	0.000103203	0.00185127	0.00134385	104/154/207/84335/348/51719/857/904/958/8851/1026/1027/57214/23603/64798/205428/11221/1906/1908/1956/54206/10979/2260/2268/2321/2690/51704/57493/10614/124790/10114/149233/3570/3643/3843/11213/3815/9113/9175/22924/5468/51422/5580/133619/5787/10125/28984/23328/6556/6609/9655/161742/10252/10251/81848/94056/56892/10178/7048/7164/10221/7405	62
1	1	GO:0030850	prostate gland development	13/1536	49/18888	0.000105492	0.00188651	0.00136943	652/1027/1499/2263/3209/3400/4313/4824/9241/5660/6422/6662/23213	13
1	1	GO:0018210	peptidyl-threonine modification	21/1536	106/18888	0.000109033	0.00193794	0.00140676	55811/207/51719/790/8476/8851/57214/1459/8798/63917/2932/28996/10114/51422/5578/5580/5591/4092/161742/29110/65267	21
1	1	GO:0010506	regulation of autophagy	50/1536	357/18888	0.000109034	0.00193794	0.00140676	340485/55811/154/207/533/9114/526/572/596/90427/664/666/8851/1459/5476/1612/1649/64798/1982/57535/2033/25793/9638/2308/2932/3082/3091/3587/11178/4734/5563/5660/6009/220441/143686/340146/8140/401548/6774/258010/257397/29110/94241/53373/10206/81603/706/29979/7405/55062	50
1	1	GO:0051453	regulation of intracellular pH	19/1536	91/18888	0.000110186	0.00195244	0.00141728	533/9114/526/596/760/1182/2896/84329/3916/440400/6556/57468/57282/6548/389015/84679/83985/9777/55858	19
1	1	GO:2001243	negative regulation of intrinsic apoptotic signaling pathway	22/1536	114/18888	0.000113501	0.0019983	0.00145057	57007/207/596/598/624/960/1191/90993/1499/6387/25793/2534/2876/9709/3091/4318/754/5831/50484/6423/84447/7466	22
1	1	GO:0010712	regulation of collagen metabolic process	12/1536	43/18888	0.000113805	0.0019983	0.00145057	652/90993/114757/2022/3624/3688/4602/4880/28984/51430/7043/54361	12
1	1	GO:0060412	ventricular septum morphogenesis	12/1536	43/18888	0.000113805	0.0019983	0.00145057	652/10370/2263/23462/23493/9241/9353/4092/6926/7046/7048/7049	12
1	1	GO:0030278	regulation of ossification	23/1536	122/18888	0.000116214	0.00203256	0.00147544	55811/154/196527/51374/596/54880/652/799/22856/22943/5167/3091/9365/83999/147111/5087/91461/6422/4092/6662/5552/55603/54361	23
1	1	GO:0010761	fibroblast migration	14/1536	56/18888	0.000116613	0.00203256	0.00147544	9590/207/55198/9530/673/4856/23603/114757/3611/3688/28956/8879/7145/9839	14
1	1	GO:0007431	salivary gland development	11/1536	37/18888	0.000116806	0.00203256	0.00147544	1956/2260/2263/3082/3911/4824/5361/5423/10512/7043/57045	11
1	1	GO:0061041	regulation of wound healing	25/1536	138/18888	0.000117167	0.00203276	0.00147558	84830/196527/348/857/948/9076/7852/1906/84034/2152/10979/10855/3688/23189/22915/90102/5327/5580/5627/6239/5054/64094/7103/58189/54361	25
1	1	GO:0006469	negative regulation of protein kinase activity	29/1536	171/18888	0.000118871	0.00205008	0.00148816	104/207/84335/348/857/1026/1027/23603/64798/11221/54206/57493/10614/124790/10114/3843/11213/9113/5468/51422/5580/5787/6609/9655/161742/10252/10251/81848/10221	29
1	1	GO:0030856	regulation of epithelial cell differentiation	29/1536	171/18888	0.000118871	0.00205008	0.00148816	94/572/652/694/857/1027/1051/1499/54206/2137/2302/2487/10468/2625/23493/182/126695/51176/55506/4318/58495/5054/6424/6662/161742/10252/6926/7498/6935	29
1	1	GO:0008361	regulation of cell size	31/1536	188/18888	0.000120442	0.00206492	0.00149893	55811/84335/196527/348/1182/1185/6387/64798/27185/1826/1906/1982/2335/2803/2932/3575/23499/9175/6259/10512/56920/54910/10507/9037/80031/57468/6585/150465/23038/65267/89780	31
1	1	GO:0048771	tissue remodeling	31/1536	188/18888	0.000120442	0.00206492	0.00149893	94/101/154/558/857/1990/115908/1499/1513/54567/1956/2034/1969/2131/3091/182/3988/4286/4323/4313/4880/4883/10609/5166/5468/5578/10512/6422/6694/51430/4982	31
1	1	GO:0045669	positive regulation of osteoblast differentiation	17/1536	77/18888	0.000121408	0.00207485	0.00150614	51374/652/1051/115908/1499/10979/3082/3570/3572/3611/182/4880/6423/51430/55603/54361/23051	17
1	1	GO:0051962	positive regulation of nervous system development	43/1536	294/18888	0.000121735	0.00207485	0.00150614	55811/673/4076/64084/1499/1523/6387/7852/27185/1826/1956/1982/2047/23768/2335/8322/2803/2852/3091/3400/3572/3688/3815/3981/4036/23499/9175/4602/9148/5361/10154/6009/10507/9037/6498/8140/9353/6604/10494/7074/22906/706/89780	43
1	1	GO:0008544	epidermis development	53/1536	387/18888	0.000123872	0.00210511	0.0015281	427/27032/596/652/1490/1026/9076/1499/22943/1956/1969/54206/2131/2137/26281/2260/2263/2319/10468/92344/57822/389207/1687/23493/10855/26160/3624/3643/182/3714/126695/9314/3866/3911/9113/9079/8549/55506/64332/50814/58495/5351/5744/8796/6424/54345/6662/6768/79987/389208/26133/10083/25861	53
1	1	GO:0030323	respiratory tube development	32/1536	197/18888	0.000126046	0.00213569	0.0015503	652/1490/1499/1512/1956/2033/2034/54206/2131/2254/2260/2263/2294/2302/57493/51501/28996/84525/3911/3988/4321/4323/9241/5125/91461/5499/340419/6662/10252/83931/7043/7048	32
1	1	GO:1903844	regulation of cellular response to transforming growth factor beta stimulus	30/1536	180/18888	0.000126407	0.00213569	0.0015503	25805/283149/10370/27122/1745/2022/2033/28996/3309/5654/8516/9113/4052/375387/58495/5468/5494/54778/6497/6498/4092/161742/10252/7041/7043/7049/8848/57045/6935/9839	30
1	1	GO:0051056	regulation of small GTPase mediated signal transduction	44/1536	304/18888	0.000130218	0.00219371	0.00159242	19/348/55738/79658/9938/79822/57514/9912/8452/9267/55667/10144/26269/121512/57493/3685/3688/23189/83892/4254/9448/9927/4649/10276/84249/10928/253959/9649/5909/5924/10125/54509/10507/10603/6494/57568/9353/10252/10251/81848/23380/9901/90627/7074	44
1	1	GO:0009266	response to temperature stimulus	29/1536	172/18888	0.00013208	0.00220218	0.00159857	154/207/63982/55198/1026/6387/7852/27185/10294/5611/8892/2033/2047/30001/2308/2932/51501/3988/56925/4842/11280/57468/113278/6548/6489/56892/94241/7175/7425	29
1	1	GO:0045446	endothelial cell differentiation	23/1536	123/18888	0.000132125	0.00220218	0.00159857	94/4301/652/694/9076/1499/7852/1910/8322/2876/57493/23462/23493/3209/10855/182/3988/5138/5175/54345/6781/7498/6935	23
1	1	GO:0032967	positive regulation of collagen biosynthetic process	9/1536	26/18888	0.000132719	0.00220218	0.00159857	652/90993/2022/3624/4602/28984/51430/7043/54361	9
1	1	GO:0035988	chondrocyte proliferation	9/1536	26/18888	0.000132719	0.00220218	0.00159857	1490/4856/54206/2131/51176/4323/4092/6662/6781	9
1	1	GO:0062009	secondary palate development	9/1536	26/18888	0.000132719	0.00220218	0.00159857	3696/3714/51176/2615/7043/7048/7049/89780/7478	9
1	1	GO:0097305	response to alcohol	39/1536	259/18888	0.000132995	0.00220218	0.00159857	19/112/207/210/598/790/1026/9076/1499/1513/1545/2263/2534/64083/2822/151556/57476/3624/9314/3988/4129/4880/5423/5563/5579/5732/6279/11280/51150/6422/6446/9962/9353/56848/7046/7048/7049/94241/706	39
1	1	GO:2001212	regulation of vasculogenesis	7/1536	16/18888	0.000137585	0.00227171	0.00164904	133/51666/23462/23493/10266/6237/7498	7
1	1	GO:0045785	positive regulation of cell adhesion	63/1536	485/18888	0.000141792	0.00232377	0.00168683	25890/101/4301/207/572/9530/673/84433/857/151887/29126/948/960/9435/10370/6387/27185/11221/133584/84034/10979/2319/2335/2294/2534/2625/2932/51144/149233/3572/3575/3611/3678/3685/4254/3912/3915/51176/9448/22915/64332/5034/80380/5578/5777/10125/6237/6239/6401/6422/6423/140885/4092/6597/6602/6604/8651/9655/7048/201294/89780/54361/57178	63
1	1	GO:0046718	viral entry into host cell	27/1536	156/18888	0.000141937	0.00232377	0.00168683	290/558/857/9076/7852/1956/1969/5045/3643/3678/3685/3688/3916/3949/4360/5819/25945/9972/5034/440400/6520/6609/8724/53373/81603/7405/11060	27
1	1	GO:0050770	regulation of axonogenesis	27/1536	156/18888	0.000141937	0.00232377	0.00168683	55811/673/6387/27185/1826/1982/2335/2803/2932/23499/9175/5361/10154/6259/10512/56920/54910/10507/9037/80031/6498/6585/9353/10494/7074/22906/89780	27
1	1	GO:0010001	glial cell differentiation	39/1536	260/18888	0.000144456	0.00235837	0.00171195	207/208/9334/664/666/91012/1191/1267/1499/7852/1745/1812/11221/1956/8892/2596/80045/2896/3400/3572/3611/3949/51176/4035/23385/9241/2908/375387/6009/4920/6279/6497/6662/6774/11076/7223/10100/10810/9839	39
1	1	GO:0090199	regulation of release of cytochrome c from mitochondria	12/1536	44/18888	0.000145005	0.00236071	0.00171364	207/572/27113/598/90427/664/1191/26355/2852/2876/3082/4318	12
1	1	GO:0050680	negative regulation of epithelial cell proliferation	29/1536	173/18888	0.000146587	0.00237978	0.00172749	94/348/2683/652/857/1027/54567/11221/2263/2321/2625/26160/126695/4824/197358/5467/5468/5909/28984/6422/6423/6662/23213/7046/7049/8805/22846/7498/6935	29
1	1	GO:0016032	viral process	57/1536	428/18888	0.000149863	0.00241451	0.0017527	104/207/290/348/558/596/636/857/904/25978/9076/7852/1956/5610/2033/1969/5045/2932/10614/3643/3678/3685/3688/3916/3949/51176/3981/57506/4247/4249/7841/22879/4360/89853/5819/25945/4734/9972/5034/5125/5479/339122/440400/6520/6597/6609/8724/6482/6487/256435/10318/53373/10206/81603/7405/9217/11060	57
1	1	GO:0061037	negative regulation of cartilage development	10/1536	32/18888	0.000149972	0.00241451	0.0017527	652/1499/1513/2202/2487/9241/5744/6662/7046/7483	10
1	1	GO:0061384	heart trabecula morphogenesis	10/1536	32/18888	0.000149972	0.00241451	0.0017527	27302/54567/2022/57493/23462/23493/9241/58495/7046/7049	10
1	1	GO:0032965	regulation of collagen biosynthetic process	11/1536	38/18888	0.000152407	0.00243834	0.00176999	652/90993/114757/2022/3624/4602/4880/28984/51430/7043/54361	11
1	1	GO:0043001	Golgi to plasma membrane protein transport	11/1536	38/18888	0.000152407	0.00243834	0.00176999	27032/8548/2803/64083/63971/23499/91461/11031/6711/9341/10791	11
1	1	GO:0031929	TOR signaling	28/1536	165/18888	0.000152788	0.00243834	0.00176999	207/84335/369/84433/8452/64798/27185/1978/1979/2033/2152/2625/64083/283554/151556/2932/3091/55004/28956/3988/5292/5563/6009/220441/143686/94056/29110/84669	28
1	1	GO:0007411	axon guidance	36/1536	234/18888	0.00015355	0.00243834	0.00176999	9048/11041/8851/1951/6387/1749/1826/1889/1906/1908/133418/55740/2047/2131/9638/23768/2534/2596/2625/59352/23077/9241/8828/6259/10512/56920/54910/10507/9037/80031/6585/9353/90249/219699/137970/89780	36
1	1	GO:0097485	neuron projection guidance	36/1536	234/18888	0.00015355	0.00243834	0.00176999	9048/11041/8851/1951/6387/1749/1826/1889/1906/1908/133418/55740/2047/2131/9638/23768/2534/2596/2625/59352/23077/9241/8828/6259/10512/56920/54910/10507/9037/80031/6585/9353/90249/219699/137970/89780	36
1	1	GO:0042176	regulation of protein catabolic process	50/1536	362/18888	0.000154201	0.00244201	0.00177266	101/207/210/348/369/51374/857/1027/1191/5476/1595/3300/1956/2308/5045/2534/51343/2822/2876/2932/9709/3156/11213/3949/4035/4036/4248/23077/80762/4734/29763/5709/79589/285671/4092/8724/9655/6662/6811/258010/7077/7078/25976/54972/10221/23555/10098/29979/8078/7466	50
1	1	GO:0033673	negative regulation of kinase activity	30/1536	182/18888	0.000154805	0.00244491	0.00177476	104/207/84335/348/857/1026/1027/23603/64798/11221/54206/57493/10614/124790/10114/3843/11213/8660/9113/5468/51422/5580/5787/6609/9655/161742/10252/10251/81848/10221	30
1	1	GO:0021954	central nervous system neuron development	18/1536	86/18888	0.000160174	0.00252285	0.00183134	104/9334/7832/166614/27185/1812/2047/2263/23077/4852/8828/5361/57282/9353/57731/25987/27089/57178	18
1	1	GO:0021543	pallium development	31/1536	191/18888	0.000161951	0.00254395	0.00184666	664/22903/7832/8851/1459/1499/166614/27185/1745/1812/114327/1956/9638/84750/2932/3091/3400/3912/51176/4852/221692/6513/54407/9353/6715/23380/10579/25987/27089/89780/57178	31
1	1	GO:0008584	male gonad development	26/1536	149/18888	0.000163149	0.00255586	0.0018553	596/598/666/10370/1545/2254/22862/2625/3624/3643/3815/4254/4036/4201/4323/4824/22836/6422/6423/8879/6662/9825/6715/56159/7046/54361	26
1	1	GO:0061387	regulation of extent of cell growth	21/1536	109/18888	0.000164868	0.00257583	0.00186981	55811/348/6387/27185/1826/1982/2335/2803/2932/23499/9175/6259/10512/56920/54910/10507/9037/80031/6585/150465/89780	21
1	1	GO:0042476	odontogenesis	24/1536	133/18888	0.00016918	0.00262908	0.00190846	133/249/54880/652/26504/1499/1745/1906/54757/2260/2263/10468/3624/3714/3911/3912/51176/5579/340419/5054/6786/7043/4982/7286	24
1	1	GO:1904950	negative regulation of establishment of protein localization	24/1536	133/18888	0.00016918	0.00262908	0.00190846	84830/348/9530/160140/4856/4345/948/10391/1595/51009/27248/131177/2308/55691/3156/3638/3998/80762/10062/91461/6422/8724/258010/11060	24
1	1	GO:0001659	temperature homeostasis	30/1536	183/18888	0.000171039	0.00265087	0.00192428	57406/51094/154/249/55198/857/948/1051/7852/1649/25979/1812/1910/79813/2034/2308/50486/2876/8809/3910/3934/9927/4883/10062/10400/6009/94097/6597/6774/7090	30
1	1	GO:0019915	lipid storage	19/1536	94/18888	0.000173054	0.00267497	0.00194177	19/51099/348/718/857/948/1040/1407/84649/5167/3074/3685/3988/10577/10062/8204/5467/5468/6713	19
1	1	GO:0072132	mesenchyme morphogenesis	14/1536	58/18888	0.000174723	0.00269361	0.0019553	94/2022/2260/2294/23462/23493/51176/9241/6662/57057/6926/7046/7048/89780	14
1	1	GO:0002067	glandular epithelial cell differentiation	16/1536	72/18888	0.000175744	0.00269505	0.00195635	207/572/652/857/1499/2131/2263/2932/3091/133396/9314/6009/389015/6662/54361/168850	16
1	1	GO:1900076	regulation of cellular response to insulin stimulus	16/1536	72/18888	0.000175744	0.00269505	0.00195635	51094/55198/79746/5167/80318/2771/2822/2888/2932/23189/9971/55022/5468/5579/5580/8651	16
1	1	GO:0072006	nephron development	27/1536	158/18888	0.000176502	0.00269955	0.00195961	170690/285/596/652/1286/1499/1906/1910/2131/2302/2625/9955/3570/3611/182/26249/3911/84445/4643/9241/5087/5175/5311/29927/6662/23213/54361	27
1	1	GO:1902905	positive regulation of supramolecular fiber organization	29/1536	175/18888	0.000179941	0.00274492	0.00199255	348/9530/27302/673/1490/23580/8851/1027/6249/1191/79709/1906/10979/2876/442721/89795/5829/28984/9037/6422/122060/10174/10178/7043/7046/23116/8936/10810/54361	29
1	1	GO:0035107	appendage morphogenesis	26/1536	150/18888	0.000182372	0.00276027	0.00200369	3899/444/652/1499/22943/1749/1889/54206/2131/2254/2260/2263/3209/51176/80856/9241/5087/5125/91461/8434/340419/10512/6423/6497/6662/6926	26
1	1	GO:0035108	limb morphogenesis	26/1536	150/18888	0.000182372	0.00276027	0.00200369	3899/444/652/1499/22943/1749/1889/54206/2131/2254/2260/2263/3209/51176/80856/9241/5087/5125/91461/8434/340419/10512/6423/6497/6662/6926	26
1	1	GO:0046546	development of primary male sexual characteristics	26/1536	150/18888	0.000182372	0.00276027	0.00200369	596/598/666/10370/1545/2254/22862/2625/3624/3643/3815/4254/4036/4201/4323/4824/22836/6422/6423/8879/6662/9825/6715/56159/7046/54361	26
1	1	GO:0031345	negative regulation of cell projection organization	32/1536	201/18888	0.000184587	0.00276092	0.00200416	112/207/348/9912/22943/115704/2534/26035/64689/2932/81618/23189/83999/3985/4117/5580/5780/5909/6259/10512/56920/54910/10507/9037/80031/6585/9353/6695/10251/26228/25987/89780	32
1	1	GO:0010714	positive regulation of collagen metabolic process	9/1536	27/18888	0.00018479	0.00276092	0.00200416	652/90993/2022/3624/4602/28984/51430/7043/54361	9
1	1	GO:0033081	regulation of T cell differentiation in thymus	9/1536	27/18888	0.00018479	0.00276092	0.00200416	101/652/814/1209/2302/3575/10125/9760/6935	9
1	1	GO:0051043	regulation of membrane protein ectodomain proteolysis	9/1536	27/18888	0.00018479	0.00276092	0.00200416	101/348/5045/2822/29763/7077/7078/23555/10098	9
1	1	GO:0070861	regulation of protein exit from endoplasmic reticulum	9/1536	27/18888	0.00018479	0.00276092	0.00200416	51009/27248/3638/56681/340146/258010/9777/55754/161291	9
1	1	GO:0043010	camera-type eye development	48/1536	346/18888	0.000186351	0.00276303	0.00200569	94/652/1027/10370/1499/1545/54567/1745/1826/2202/1956/1969/2047/2321/8322/51343/2625/57822/3091/28996/26160/3624/182/9314/3985/10461/9927/4286/25945/10763/639/6497/6498/6597/6604/6662/161742/10252/6774/7046/7048/25987/57045/146862/10083/81029/7483/6935	48
1	1	GO:0009791	post-embryonic development	18/1536	87/18888	0.000186832	0.00276303	0.00200569	596/652/1990/1826/2263/2625/57493/9314/4643/4880/639/10512/27230/8879/6571/57282/7046/25976	18
1	1	GO:0010232	vascular transport	18/1536	87/18888	0.000186832	0.00276303	0.00200569	10057/348/480/948/3643/4035/4036/9194/6509/6513/54407/23446/8884/6536/6542/8140/53919/28232	18
1	1	GO:0150104	transport across blood-brain barrier	18/1536	87/18888	0.000186832	0.00276303	0.00200569	10057/348/480/948/3643/4035/4036/9194/6509/6513/54407/23446/8884/6536/6542/8140/53919/28232	18
1	1	GO:0051235	maintenance of location	47/1536	337/18888	0.000190999	0.00281747	0.00204521	19/51099/9472/207/348/487/718/857/948/1040/57214/1407/1649/84649/1812/5167/30001/64083/2852/3074/3309/3638/3685/10945/11014/9113/3988/4052/4842/10577/387129/10062/8204/375387/5311/5467/5468/5777/6263/6279/6571/6713/5552/10959/79041/706/7405	47
1	1	GO:0007264	small GTPase mediated signal transduction	64/1536	500/18888	0.000191627	0.00281959	0.00204675	19/348/55738/79658/9938/79822/57514/9912/8315/23580/1026/8452/9267/55667/55619/79930/55715/10144/10160/26269/121512/57493/3685/3688/23189/83892/4254/3988/9448/9927/4649/10276/4893/5337/84249/27314/11021/10928/253959/9649/5909/9771/5924/10125/6009/54509/27289/6237/22800/10900/10507/10603/6494/57568/9353/10252/10251/81848/23380/9901/90627/30851/7074/8936	64
1	1	GO:1902105	regulation of leukocyte differentiation	46/1536	328/18888	0.000195436	0.00286687	0.00208107	101/558/572/652/673/814/84433/1051/1209/1499/11221/25793/2302/2625/149233/3575/3624/4254/51176/4286/4323/80762/64332/639/5578/5591/5777/10125/4920/6422/57864/133308/4092/6597/6602/6604/8651/9655/6932/6988/7048/4982/9760/10221/6935/57178	46
1	1	GO:0030324	lung development	31/1536	193/18888	0.000196314	0.00286687	0.00208107	652/1490/1499/1512/1956/2033/2034/54206/2131/2254/2260/2263/2294/2302/57493/51501/28996/84525/3911/3988/4321/4323/9241/91461/5499/340419/6662/10252/83931/7043/7048	31
1	1	GO:0045746	negative regulation of Notch signaling pathway	11/1536	39/18888	0.000196814	0.00286687	0.00208107	207/54567/1745/23462/23493/4323/9148/84934/56892/23555/11060	11
1	1	GO:0097242	amyloid-beta clearance	11/1536	39/18888	0.000196814	0.00286687	0.00208107	348/718/948/1191/1595/3156/3643/3949/4035/4036/7274	11
1	1	GO:0006909	phagocytosis	36/1536	237/18888	0.000198646	0.00287159	0.00208449	19/196527/55198/9938/558/51411/718/948/22918/1182/23603/27102/2268/2534/3685/3688/3949/10960/4035/10461/23184/4240/10062/5175/196051/5580/11031/140885/6556/8724/8406/26228/151647/91937/9777/201294	36
1	1	GO:1903036	positive regulation of response to wounding	17/1536	80/18888	0.000198983	0.00287159	0.00208449	196527/673/948/9076/7852/84034/2152/10979/2896/10855/3688/23189/5327/6239/5054/64094/8428	17
1	1	GO:0010464	regulation of mesenchymal cell proliferation	10/1536	33/18888	0.000199608	0.00287159	0.00208449	652/1499/2254/2260/2263/2294/8660/6662/7048/6935	10
1	1	GO:0030511	positive regulation of transforming growth factor beta receptor signaling pathway	10/1536	33/18888	0.000199608	0.00287159	0.00208449	10370/2033/28996/8516/54778/7041/7049/8848/57045/9839	10
1	1	GO:1903846	positive regulation of cellular response to transforming growth factor beta stimulus	10/1536	33/18888	0.000199608	0.00287159	0.00208449	10370/2033/28996/8516/54778/7041/7049/8848/57045/9839	10
1	1	GO:0001935	endothelial cell proliferation	32/1536	202/18888	0.000202584	0.0028955	0.00210185	94/207/348/652/168667/857/6387/54567/284361/1969/2152/9982/2260/2321/3091/3988/4323/4893/8828/5228/5293/5468/5578/28984/9037/6774/23213/7046/22846/7423/7498/9839	32
1	1	GO:0043303	mast cell degranulation	13/1536	52/18888	0.000202765	0.0028955	0.00210185	10814/2268/2294/3598/3815/5293/10125/6284/11280/6571/56848/6813/201294	13
1	1	GO:0060324	face development	13/1536	52/18888	0.000202765	0.0028955	0.00210185	444/673/22943/1749/2033/51176/4313/9241/6237/8879/6497/7043/25976	13
1	1	GO:0030217	T cell differentiation	44/1536	310/18888	0.000203494	0.00289879	0.00210424	101/572/596/652/673/814/84433/1209/1499/54567/11221/2302/8324/2625/8809/149233/3570/3575/3714/10945/3815/51176/3981/3988/4602/64332/5293/639/5591/10125/57864/4092/6597/6602/6604/8651/9655/6774/6932/7048/9760/54361/6935/57178	44
1	1	GO:0060541	respiratory system development	34/1536	220/18888	0.000211526	0.00300584	0.00218195	652/1490/1499/1512/1749/1956/2033/2034/54206/2131/2254/2260/2263/2294/2302/57493/51501/28996/84525/3911/51176/3988/4321/4323/9241/91461/5499/340419/6497/6662/10252/83931/7043/7048	34
1	1	GO:0003229	ventricular cardiac muscle tissue development	14/1536	59/18888	0.000212142	0.00300724	0.00218297	56999/27302/54567/2022/2263/57493/23493/84525/4036/9241/4092/6926/7046/7049	14
1	1	GO:0001655	urogenital system development	15/1536	66/18888	0.000213312	0.00301648	0.00218967	652/1027/1499/2263/3209/3400/4313/4824/9241/5087/5660/6422/6662/6715/23213	15
1	1	GO:0006672	ceramide metabolic process	21/1536	111/18888	0.000214864	0.00302371	0.00219492	340485/427/9334/64781/91012/253782/3074/3696/10825/23659/5580/259230/8879/6609/56848/55304/165679/6482/6487/256435/9375	21
1	1	GO:0090263	positive regulation of canonical Wnt signaling pathway	21/1536	111/18888	0.000214864	0.00302371	0.00219492	25805/1749/1956/9679/2254/2263/51704/3611/23189/8549/59352/5494/8434/340419/8796/9037/6422/6423/6424/89780/9839	21
1	1	GO:0060644	mammary gland epithelial cell differentiation	7/1536	17/18888	0.000217504	0.00305346	0.00221652	207/208/1051/2294/3091/9113/81606	7
1	1	GO:0062197	cellular response to chemical stress	44/1536	311/18888	0.000218805	0.00306433	0.00222441	215/84883/207/10550/558/572/624/664/51719/857/948/132864/1545/1612/1649/1906/1956/2308/2534/2876/3082/3091/81502/8807/9314/4248/4257/4313/4318/4602/10276/5164/5311/50640/5563/5580/5829/5831/140885/6513/10494/94241/706/65267	44
1	1	GO:0017015	regulation of transforming growth factor beta receptor signaling pathway	29/1536	177/18888	0.000219902	0.00307229	0.00223018	25805/283149/10370/27122/2022/2033/28996/3309/5654/8516/9113/4052/375387/58495/5468/5494/54778/6497/6498/4092/161742/10252/7041/7043/7049/8848/57045/6935/9839	29
1	1	GO:0006874	cellular calcium ion homeostasis	43/1536	302/18888	0.00022283	0.00310572	0.00225445	9472/348/481/487/27032/596/664/666/846/857/958/57214/6387/1649/27185/1812/1906/1908/30001/51024/2852/9709/3074/55013/221154/4842/4880/387129/5311/5579/5777/6263/25769/6781/8614/6786/57620/54499/55858/79041/7223/9217/7466	43
1	1	GO:0002573	myeloid leukocyte differentiation	36/1536	239/18888	0.000234972	0.00326713	0.00237162	652/799/814/1051/10370/1499/25979/27102/1969/2625/9173/149233/133396/3624/3696/3815/4254/51176/4286/4318/80762/2908/375387/5293/5468/5578/4920/6422/9644/133308/8651/6988/7048/4982/10221/10100	36
1	1	GO:0150063	visual system development	53/1536	397/18888	0.000236832	0.00328513	0.00238468	94/596/652/718/1027/10370/1499/1545/54567/1745/1826/2202/1956/1969/2047/2254/2321/8322/51343/2625/57822/3091/28996/26160/3624/182/9314/3985/10461/9927/4286/25945/10763/5087/639/6497/6498/6597/6604/64093/6662/161742/10252/6774/7046/7048/25987/57045/146862/10083/81029/7483/6935	53
1	1	GO:0043410	positive regulation of MAPK cascade	61/1536	475/18888	0.000245292	0.00339438	0.00246399	57007/101/154/9590/348/10550/652/168667/673/799/846/112464/1490/948/958/960/1499/22943/79930/55715/1906/1908/1956/5610/10979/26281/2260/2263/2321/8324/2690/2771/2852/1687/3082/28996/3624/3643/3672/3815/9365/55004/28956/9175/4238/3340/387129/203447/5578/10125/6259/23328/54910/10174/10494/10178/7039/7043/7164/54361/7498	61
1	1	GO:0050818	regulation of coagulation	16/1536	74/18888	0.000245998	0.00339606	0.00246521	84830/196527/308/348/857/948/1906/84034/2152/10855/5327/5580/10544/5627/5054/7103	16
1	1	GO:0032330	regulation of chondrocyte differentiation	13/1536	53/18888	0.00024889	0.00342784	0.00248828	94/652/1490/1499/2202/80856/129642/91461/5744/4092/6662/7046/7483	13
1	1	GO:0006979	response to oxidative stress	53/1536	398/18888	0.00025215	0.00343929	0.00249659	215/84883/207/210/348/10550/558/596/664/694/948/132864/114757/1545/1612/1906/1956/2034/30001/2308/2534/2876/3082/3091/81502/8807/9314/79772/4248/4257/4323/4313/4318/4602/10276/5164/5311/50640/84919/5563/5580/5693/5829/5831/50484/143686/140885/9962/8614/8428/10494/1861/94241	53
1	1	GO:0006869	lipid transport	59/1536	456/18888	0.000252636	0.00343929	0.00249659	19/23460/215/207/208/63982/196527/55911/348/10079/624/857/948/1191/1407/1906/51024/5045/8322/2587/57476/3069/3624/8660/3685/55004/3949/51474/3988/3990/4035/26020/4602/4824/10577/10062/9885/50640/5467/5468/5580/5660/84947/10280/6513/29015/53919/28232/28231/83985/83930/23673/55852/55754/161291/25987/706/7274/9217	59
1	1	GO:0003416	endochondral bone growth	9/1536	28/18888	0.000252795	0.00343929	0.00249659	2131/2263/4322/4880/6662/6781/7048/7059/25987	9
1	1	GO:0048843	negative regulation of axon extension involved in axon guidance	9/1536	28/18888	0.000252795	0.00343929	0.00249659	6259/10512/56920/54910/10507/9037/80031/6585/89780	9
1	1	GO:0071692	protein localization to extracellular region	51/1536	379/18888	0.000253918	0.00343929	0.00249659	19/101/84830/162/322/348/26286/379/572/26258/846/4856/4345/1595/64215/1910/1956/131177/2308/55691/2696/79158/64083/2852/2822/3091/3156/387597/8660/4052/4628/51172/10062/9971/375387/5125/5468/5579/5865/6400/27230/6422/133308/134957/9515/6934/7043/7074/10959/54972/7425	51
1	1	GO:0016126	sterol biosynthetic process	15/1536	67/18888	0.000254455	0.00343929	0.00249659	348/51706/1595/11160/3156/3157/3638/3988/50814/403313/5563/51422/6309/23541/6713	15
1	1	GO:0055021	regulation of cardiac muscle tissue growth	15/1536	67/18888	0.000254455	0.00343929	0.00249659	9472/27302/10370/1906/26281/2254/2260/2263/23493/9241/221476/5292/57057/7046/7049	15
1	1	GO:0061180	mammary gland epithelium development	15/1536	67/18888	0.000254455	0.00343929	0.00249659	207/208/1051/1969/2263/2294/2625/2876/3091/9113/81606/2908/6239/6926/54361	15
1	1	GO:0060038	cardiac muscle cell proliferation	14/1536	60/18888	0.000256256	0.0034476	0.00250262	27302/10370/205428/26281/2254/2260/2263/23493/9241/5292/6497/57057/7046/7049	14
1	1	GO:0060350	endochondral bone morphogenesis	14/1536	60/18888	0.000256256	0.0034476	0.00250262	249/652/1749/2131/2132/2690/4322/4323/4880/6662/6781/7048/7059/25987	14
1	1	GO:0110110	positive regulation of animal organ morphogenesis	10/1536	34/18888	0.000262333	0.0035212	0.00255605	652/1499/22943/1906/2260/2625/5579/6662/10252/54361	10
1	1	GO:0098773	skin epidermis development	23/1536	129/18888	0.000274877	0.00368107	0.0026721	596/9076/1499/22943/1956/2131/2263/10468/92344/57822/10855/3624/126695/9314/3911/9079/8549/64332/50814/54345/6662/389208/26133	23
1	1	GO:0072009	nephron epithelium development	22/1536	121/18888	0.000277876	0.00371268	0.00269504	170690/596/652/1499/1906/1910/2131/2302/2625/9955/3611/182/26249/3911/84445/4643/9241/5087/5175/5311/6662/54361	22
1	1	GO:0071456	cellular response to hypoxia	26/1536	154/18888	0.000280921	0.00374475	0.00271833	101/572/596/664/846/1027/10370/132864/1906/2034/30001/26355/2263/3091/28996/3624/4824/5034/5467/5468/28984/6422/6548/6781/8614/29979	26
1	1	GO:0006984	ER-nucleus signaling pathway	12/1536	47/18888	0.000285941	0.00380295	0.00276057	267/666/1649/11160/2932/3309/3638/84919/54499/10959/55161/7466	12
1	1	GO:0031214	biomineral tissue development	29/1536	180/18888	0.000294686	0.0039014	0.00283204	154/249/196527/51374/54880/652/1051/26504/5167/54757/2260/2263/2268/23462/23493/3091/9365/4322/147111/91461/5744/4920/340419/6662/5552/6786/55603/7286/54361	29
1	1	GO:1905475	regulation of protein localization to membrane	29/1536	180/18888	0.000294686	0.0039014	0.00283204	102/207/208/9912/27032/598/8851/57214/57628/1956/1969/10160/51024/2534/2239/2852/3688/4035/23184/4323/55022/91461/5780/6711/8417/10959/65267/89780/23613	29
1	1	GO:0060348	bone development	33/1536	215/18888	0.00029576	0.00390672	0.0028359	249/652/22856/10370/1749/2022/2131/2132/2263/2690/26160/3638/3988/4322/4323/147111/4880/60676/5358/5479/10507/6424/6497/133308/6662/6715/6781/23213/7043/7048/7059/25987/23508	33
1	1	GO:0044409	entry into host	27/1536	163/18888	0.000297714	0.00390829	0.00283704	290/558/857/9076/7852/1956/1969/5045/3643/3678/3685/3688/3916/3949/4360/5819/25945/9972/5034/440400/6520/6609/8724/53373/81603/7405/11060	27
1	1	GO:0060100	positive regulation of phagocytosis, engulfment	6/1536	13/18888	0.000297896	0.00390829	0.00283704	196527/55198/718/948/11031/26228	6
1	1	GO:1905155	positive regulation of membrane invagination	6/1536	13/18888	0.000297896	0.00390829	0.00283704	196527/55198/718/948/11031/26228	6
1	1	GO:0045576	mast cell activation	15/1536	68/18888	0.000302263	0.00395665	0.00287215	10814/2268/2294/3598/3815/5819/5293/5777/10125/6284/11280/6571/56848/6813/201294	15
1	1	GO:0021872	forebrain generation of neurons	13/1536	54/18888	0.000303694	0.00396645	0.00287926	166614/27185/1745/2260/2263/3624/51176/8828/5361/57282/27089/89780/57178	13
1	1	GO:0008347	glial cell migration	14/1536	61/18888	0.00030802	0.00401393	0.00291372	8851/1499/27185/3074/3912/4323/5787/6237/22800/23380/26228/7074/706/57178	14
1	1	GO:0030148	sphingolipid biosynthetic process	20/1536	106/18888	0.000312106	0.00405808	0.00294577	340485/427/9334/64781/91012/253782/6785/2531/10400/5580/259230/6609/56848/55304/165679/6482/6487/256435/6489/9375	20
1	1	GO:0009187	cyclic nucleotide metabolic process	11/1536	41/18888	0.000318965	0.004138	0.00300378	55811/112/1267/1969/2977/4879/4880/5138/5141/5150/5744	11
1	1	GO:0043269	regulation of ion transport	60/1536	470/18888	0.000321551	0.00416226	0.00302139	154/9472/207/196527/65990/481/487/596/760/51719/846/857/57214/1128/9071/1499/6387/7852/57628/1812/1906/1908/2534/2771/10681/2852/9456/11255/3350/3688/7881/4129/4318/4734/81832/4842/387129/29763/5311/196051/5777/51669/91404/1318/6532/6536/6548/6640/56848/57731/6781/8614/6786/57620/79041/706/29979/7466/65267/11060	60
1	1	GO:0006457	protein folding	34/1536	225/18888	0.000325026	0.00419789	0.00304726	51327/79087/9530/1191/10294/3300/64215/5611/30001/23071/51303/11328/84750/2896/6782/3309/3998/23184/7841/4879/4880/5034/2923/10954/10130/5479/6388/23753/1861/27348/81567/146862/7466/7456	34
1	1	GO:0019216	regulation of lipid metabolic process	45/1536	326/18888	0.000325901	0.00419986	0.00304869	215/51099/57406/51094/133/207/208/348/55198/427/718/857/27122/11160/2327/2329/51280/2852/2822/3638/8660/3815/3949/9926/58526/8898/10577/10062/9971/2908/5164/5166/5467/5468/51422/5580/5660/5919/23541/6662/56848/706/219743/23038/54361	45
1	1	GO:0032328	alanine transport	7/1536	18/18888	0.000331008	0.00424684	0.0030828	94081/6509/285641/120103/54407/6520/8140	7
1	1	GO:0072673	lamellipodium morphogenesis	7/1536	18/18888	0.000331008	0.00424684	0.0030828	960/23603/23189/51177/6239/6643/8936	7
1	1	GO:0001654	eye development	52/1536	393/18888	0.000335374	0.00429337	0.00311657	94/596/652/1027/10370/1499/1545/54567/1745/1826/2202/1956/1969/2047/2254/2321/8322/51343/2625/57822/3091/28996/26160/3624/182/9314/3985/10461/9927/4286/25945/10763/5087/639/6497/6498/6597/6604/64093/6662/161742/10252/6774/7046/7048/25987/57045/146862/10083/81029/7483/6935	52
1	1	GO:0055017	cardiac muscle tissue growth	18/1536	91/18888	0.000336113	0.00429338	0.00311658	9472/27302/10370/205428/1906/26281/2254/2260/2263/57493/23493/9241/221476/5292/6497/57057/7046/7049	18
1	1	GO:0048880	sensory system development	53/1536	403/18888	0.000343006	0.00437182	0.00317352	94/596/652/718/1027/10370/1499/1545/54567/1745/1826/2202/1956/1969/2047/2254/2321/8322/51343/2625/57822/3091/28996/26160/3624/182/9314/3985/10461/9927/4286/25945/10763/5087/639/6497/6498/6597/6604/64093/6662/161742/10252/6774/7046/7048/25987/57045/146862/10083/81029/7483/6935	53
1	1	GO:0060043	regulation of cardiac muscle cell proliferation	12/1536	48/18888	0.000353363	0.00449397	0.00326219	27302/10370/26281/2254/2260/2263/23493/9241/5292/57057/7046/7049	12
1	1	GO:0008637	apoptotic mitochondrial changes	20/1536	107/18888	0.000355022	0.00450521	0.00327034	84883/207/487/572/27113/596/598/90427/664/666/1191/26355/51024/2852/2876/2932/3082/4318/203245/83447	20
1	1	GO:1905897	regulation of response to endoplasmic reticulum stress	17/1536	84/18888	0.000367319	0.0046453	0.00337204	598/666/857/1191/90993/4189/11153/9709/3309/7873/10062/84919/258010/84447/55161/29979/7466	17
1	1	GO:0002448	mast cell mediated immunity	13/1536	55/18888	0.000368459	0.0046453	0.00337204	10814/2268/2294/3598/3815/5293/10125/6284/11280/6571/56848/6813/201294	13
1	1	GO:0060425	lung morphogenesis	13/1536	55/18888	0.000368459	0.0046453	0.00337204	652/1499/1512/2131/2263/2294/28996/9241/340419/6662/10252/83931/7048	13
1	1	GO:0031016	pancreas development	16/1536	77/18888	0.000396528	0.00498836	0.00362107	207/572/652/1990/1499/2294/2696/2932/3570/387597/3643/6009/6662/6934/7466/168850	16
1	1	GO:0007029	endoplasmic reticulum organization	19/1536	100/18888	0.000398172	0.00499822	0.00362822	23065/284361/51234/56851/3998/80856/7905/92840/29927/165679/54499/10959/55161/79041/27348/23471/133022/9697/9217	19
1	1	GO:0044319	wound healing, spreading of cells	11/1536	42/18888	0.000400727	0.00500865	0.0036358	94/977/960/10979/3678/3685/3688/4321/90102/6239/1861	11
1	1	GO:0090505	epiboly involved in wound healing	11/1536	42/18888	0.000400727	0.00500865	0.0036358	94/977/960/10979/3678/3685/3688/4321/90102/6239/1861	11
1	1	GO:0071887	leukocyte apoptotic process	21/1536	116/18888	0.000402163	0.00501582	0.003641	101/207/384/558/596/598/652/29126/6387/3091/3575/8660/10945/4254/3988/10461/64332/5293/80301/57864/6482	21
1	1	GO:0050728	negative regulation of inflammatory response	31/1536	201/18888	0.000408042	0.00507825	0.00368631	348/4856/4345/11221/2137/2268/2294/5045/2534/2625/2852/2876/2896/3082/3587/9314/3949/80762/197358/10062/9971/4907/5467/5468/5580/5777/140885/64116/9655/6774/58189	31
1	1	GO:0003148	outflow tract septum morphogenesis	8/1536	24/18888	0.000422766	0.00522791	0.00379495	652/2022/2263/4036/8828/10512/57057/7048	8
1	1	GO:0014821	phasic smooth muscle contraction	8/1536	24/18888	0.000422766	0.00522791	0.00379495	1812/1906/1908/1910/3352/3815/11280/6926	8
1	1	GO:0060571	morphogenesis of an epithelial fold	8/1536	24/18888	0.000422766	0.00522791	0.00379495	652/1499/1956/2263/3091/9241/58495/23213	8
1	1	GO:0050931	pigment cell differentiation	10/1536	36/18888	0.000437732	0.00539004	0.00391265	56999/596/26258/1908/1910/5167/3815/4254/4286/9839	10
1	1	GO:0060317	cardiac epithelial to mesenchymal transition	10/1536	36/18888	0.000437732	0.00539004	0.00391265	2022/23462/23493/182/9241/10252/6926/7046/7048/7049	10
1	1	GO:0021885	forebrain cell migration	14/1536	63/18888	0.000438807	0.00539185	0.00391396	558/8851/1499/6387/7852/27185/1812/114327/1956/84750/3912/9353/23380/57178	14
1	1	GO:0060441	epithelial tube branching involved in lung morphogenesis	9/1536	30/18888	0.00045134	0.00553415	0.00401726	652/1499/1512/2131/2263/2294/340419/6662/10252	9
1	1	GO:0007015	actin filament organization	59/1536	467/18888	0.000469359	0.00574298	0.00416885	9938/79822/10092/9530/596/673/1490/23580/23603/10391/23406/8452/6387/81553/55740/10979/2620/10634/133746/23189/256949/9113/51474/442721/1955/9645/4643/29993/221692/90102/5358/5580/5829/28984/54509/85415/27289/9037/6422/79729/134549/57477/6548/9353/10174/6709/6711/57731/10178/7043/7046/29767/55761/10083/8936/10810/7456/54361/9839	59
1	1	GO:0009306	protein secretion	49/1536	370/18888	0.000480698	0.00586936	0.00426059	19/101/84830/162/322/348/26286/379/572/26258/846/4856/4345/1595/64215/1910/1956/131177/2308/55691/2696/79158/64083/2852/2822/3091/3156/387597/8660/4628/51172/10062/9971/5125/5468/5579/5865/6400/27230/6422/133308/134957/9515/6934/7043/7074/10959/54972/7425	49
1	1	GO:0034599	cellular response to oxidative stress	36/1536	248/18888	0.000482967	0.0058847	0.00427172	215/84883/207/10550/558/664/948/132864/1545/1612/1906/1956/2308/2534/2876/3082/3091/81502/8807/9314/4248/4257/4313/4318/4602/10276/5164/5311/50640/5563/5580/5829/5831/140885/10494/94241	36
1	1	GO:0003417	growth plate cartilage development	7/1536	19/18888	0.000487469	0.00591476	0.00429354	4322/4880/6662/6781/7048/7059/25987	7
1	1	GO:0060438	trachea development	7/1536	19/18888	0.000487469	0.00591476	0.00429354	652/1499/2294/51176/340419/6662/7048	7
1	1	GO:0097191	extrinsic apoptotic signaling pathway	34/1536	230/18888	0.000489839	0.00593114	0.00430543	207/467/572/596/598/652/666/857/1612/64798/23017/2260/50486/2852/2876/2932/3082/3570/3624/3685/81618/4254/64332/2923/8682/5499/5054/6422/6423/6498/8406/6934/7046/219699	34
1	1	GO:0120161	regulation of cold-induced thermogenesis	25/1536	151/18888	0.000493352	0.00595314	0.0043214	57406/51094/154/249/55198/857/948/1051/7852/1649/25979/79813/2034/50486/8809/3910/3934/9927/4883/10062/10400/6009/94097/6597/7090	25
1	1	GO:0035567	non-canonical Wnt signaling pathway	15/1536	71/18888	0.00049473	0.00595314	0.0043214	1951/115908/22943/2487/8322/8324/57822/6259/6422/6423/6424/7074/89780/54361/81029	15
1	1	GO:0045600	positive regulation of fat cell differentiation	15/1536	71/18888	0.00049473	0.00595314	0.0043214	28971/207/1040/1051/2487/55885/5292/5467/5468/5919/6239/6422/6423/94056/115825	15
1	1	GO:0052547	regulation of peptidase activity	42/1536	304/18888	0.000497251	0.00597112	0.00433445	340485/207/51107/10550/444/572/27113/330/666/857/960/1476/1512/1513/1612/2152/26355/51024/5045/2534/2852/2876/2896/9314/5641/4035/4155/4318/23385/4824/5134/5468/8434/6279/89778/5054/6695/6774/7077/7078/55075/7498	42
1	1	GO:0072089	stem cell proliferation	22/1536	126/18888	0.000498719	0.00597172	0.00433489	1499/5610/2192/10979/2254/2260/126695/4254/3981/2122/10763/58495/5087/5134/5292/6423/54345/6662/6926/7046/7048/8848	22
1	1	GO:0090504	epiboly	11/1536	43/18888	0.000499356	0.00597172	0.00433489	94/977/960/10979/3678/3685/3688/4321/90102/6239/1861	11
1	1	GO:0030178	negative regulation of Wnt signaling pathway	28/1536	177/18888	0.000502773	0.00600023	0.00435559	267/348/857/115908/1499/1649/22943/27122/2254/2308/2487/2932/83999/9113/8994/4035/84445/9241/147111/6422/6423/6424/6662/30851/6934/7090/388630/25987	28
1	1	GO:0035592	establishment of protein localization to extracellular region	49/1536	371/18888	0.000511234	0.00608872	0.00441982	19/101/84830/162/322/348/26286/379/572/26258/846/4856/4345/1595/64215/1910/1956/131177/2308/55691/2696/79158/64083/2852/2822/3091/3156/387597/8660/4628/51172/10062/9971/5125/5468/5579/5865/6400/27230/6422/133308/134957/9515/6934/7043/7074/10959/54972/7425	49
1	1	GO:0046620	regulation of organ growth	19/1536	102/18888	0.000515804	0.00611807	0.00444112	9472/207/27302/10370/1906/26281/2254/2260/2263/23493/9113/9241/221476/5292/27230/6532/57057/7046/7049	19
1	1	GO:0055092	sterol homeostasis	19/1536	102/18888	0.000515804	0.00611807	0.00444112	19/215/348/857/84649/54206/57476/9734/3638/55004/3949/51474/3990/7851/10577/10062/9971/25987/706	19
1	1	GO:0045747	positive regulation of Notch signaling pathway	12/1536	50/18888	0.000529029	0.00624943	0.00453648	94/4856/54567/3572/182/3714/3815/51006/6774/81619/10098/57178	12
1	1	GO:0060976	coronary vasculature development	12/1536	50/18888	0.000529029	0.00624943	0.00453648	11174/652/2852/23493/4036/3340/639/9784/161742/7046/7049/7423	12
1	1	GO:0051348	negative regulation of transferase activity	32/1536	213/18888	0.000531814	0.00626958	0.00455111	104/207/84335/348/857/1026/1027/23603/64798/11221/54206/2932/57493/10614/124790/10114/3843/11213/8660/9113/5468/51422/5580/5787/4092/6609/9655/161742/10252/10251/81848/10221	32
1	1	GO:2000107	negative regulation of leukocyte apoptotic process	13/1536	57/18888	0.000533666	0.00627868	0.00455771	384/558/596/598/652/6387/3091/3575/8660/4254/10461/57864/6482	13
1	1	GO:0097009	energy homeostasis	16/1536	79/18888	0.000536061	0.00629412	0.00456892	154/348/55198/948/2327/2329/2308/3988/5467/5547/5563/84251/340146/6774/25987/7425	16
1	1	GO:0072175	epithelial tube formation	23/1536	135/18888	0.000538908	0.00631478	0.00458392	133/652/10370/115908/1499/2263/2625/57822/3091/26160/4036/4524/9241/58495/5293/54910/6422/6423/6497/6662/6768/10959/54361	23
1	1	GO:0106106	cold-induced thermogenesis	25/1536	152/18888	0.000545794	0.00636978	0.00462384	57406/51094/154/249/55198/857/948/1051/7852/1649/25979/79813/2034/50486/8809/3910/3934/9927/4883/10062/10400/6009/94097/6597/7090	25
1	1	GO:1903531	negative regulation of secretion by cell	25/1536	152/18888	0.000545794	0.00636978	0.00462384	84830/348/41/10079/673/4856/4345/1407/1595/1906/131177/2294/2308/55691/2771/3156/11255/3598/3624/4129/10062/6422/29091/706/9341	25
1	1	GO:0001894	tissue homeostasis	37/1536	259/18888	0.000554356	0.00640579	0.00464998	101/154/249/596/1490/1182/9076/1499/1513/1956/54206/2131/3209/3587/286676/387597/3688/3915/9079/3988/4117/4155/64332/4907/65217/5166/5175/282809/5578/6513/64116/6662/4982/10083/25861/65267/9839	37
1	1	GO:0006898	receptor-mediated endocytosis	37/1536	259/18888	0.000554356	0.00640579	0.00464998	57007/133/154/88455/348/6311/636/718/857/948/1211/1191/22943/9413/3643/3685/3688/3949/4035/4036/85377/4360/8898/4734/10825/9260/11031/10266/440400/6401/5054/6424/84251/133308/9784/8936/89780	37
1	1	GO:0060249	anatomical structure homeostasis	37/1536	259/18888	0.000554356	0.00640579	0.00464998	101/154/249/596/1490/1182/9076/1499/1513/1956/54206/2131/3209/3587/286676/387597/3688/3915/9079/3988/4117/4155/64332/4907/65217/5166/5175/282809/5578/6513/64116/6662/4982/10083/25861/65267/9839	37
1	1	GO:0033280	response to vitamin D	10/1536	37/18888	0.000556594	0.00640579	0.00464998	249/846/1591/9365/5292/5579/6422/6781/8614/8805	10
1	1	GO:0045773	positive regulation of axon extension	10/1536	37/18888	0.000556594	0.00640579	0.00464998	55811/6387/27185/1826/1982/2335/2803/23499/9175/9037	10
1	1	GO:0055023	positive regulation of cardiac muscle tissue growth	10/1536	37/18888	0.000556594	0.00640579	0.00464998	9472/27302/1906/2254/2260/2263/23493/5292/57057/7049	10
1	1	GO:0060392	negative regulation of SMAD protein signal transduction	10/1536	37/18888	0.000556594	0.00640579	0.00464998	4856/22943/4035/9241/58495/5468/6497/4092/57057/7049	10
1	1	GO:0030282	bone mineralization	22/1536	127/18888	0.000557784	0.0064068	0.00465072	154/249/196527/51374/54880/652/5167/2263/2268/3091/9365/4322/147111/91461/5744/4920/340419/6662/5552/55603/7286/54361	22
1	1	GO:0006066	alcohol metabolic process	49/1536	373/18888	0.000577554	0.00660484	0.00479447	19/340485/79087/55911/348/427/1545/1595/84649/79947/10170/27122/57171/1910/11160/54206/2260/256356/2819/2852/3069/3156/3157/3291/3613/3638/80271/3949/51474/3988/3990/4036/10577/9971/50814/403313/5467/5563/6309/23541/130367/6609/9784/56848/55304/165679/6713/25987/54361	49
1	1	GO:0021884	forebrain neuron development	8/1536	25/18888	0.000577718	0.00660484	0.00479447	166614/27185/2263/8828/5361/57282/27089/57178	8
1	1	GO:0071229	cellular response to acid chemical	18/1536	95/18888	0.000579572	0.00660484	0.00479447	598/1051/80315/8452/1956/2033/2534/3843/55004/28956/4313/9148/5311/143686/6494/8140/8651/6935	18
1	1	GO:0071901	negative regulation of protein serine/threonine kinase activity	18/1536	95/18888	0.000579572	0.00660484	0.00479447	207/348/1026/1027/11221/57493/10614/124790/10114/3843/11213/9113/5468/5580/6609/10252/10251/81848	18
1	1	GO:0007229	integrin-mediated signaling pathway	20/1536	111/18888	0.000582278	0.0066227	0.00480744	102/1490/8452/55914/10979/2268/2335/199920/3611/3672/3674/3678/8516/3685/3688/3696/3911/3912/3915/7006	20
1	1	GO:0150115	cell-substrate junction organization	19/1536	103/18888	0.000585132	0.00663671	0.00481761	94/596/57662/23603/10391/10979/2335/3678/3915/28956/23499/9448/4323/90102/6422/6548/10420/7145/54361	19
1	1	GO:0048562	embryonic organ morphogenesis	41/1536	297/18888	0.000585794	0.00663671	0.00481761	652/10370/115908/1499/1749/55112/1906/2202/2022/1969/2254/2260/2263/2294/2487/2625/57822/3091/28996/26160/3638/8516/9645/4323/3340/9241/58495/5311/55084/54345/6662/57057/6926/7043/7046/7048/10959/10083/25861/89780/6935	41
1	1	GO:0006644	phospholipid metabolic process	50/1536	383/18888	0.000589181	0.00663835	0.00481879	51099/57406/1040/80157/80821/79947/25979/57171/22979/2822/3074/3157/285172/3613/80271/253558/3949/3990/9926/129642/8898/9107/10062/9971/5130/10400/80235/5293/8395/23659/7941/79887/5337/196051/403313/50640/5580/85465/84947/57515/256987/259230/84174/23446/6609/8651/9655/56848/57217/7405	50
1	1	GO:0033688	regulation of osteoblast proliferation	9/1536	31/18888	0.000590507	0.00663835	0.00481879	51374/596/115908/5610/2263/10855/3685/4883/6422	9
1	1	GO:0045048	protein insertion into ER membrane	9/1536	31/18888	0.000590507	0.00663835	0.00481879	23065/284361/51234/56851/29927/54499/23471/133022/9697	9
1	1	GO:0098868	bone growth	9/1536	31/18888	0.000590507	0.00663835	0.00481879	2131/2263/4322/4880/6662/6781/7048/7059/25987	9
1	1	GO:0002011	morphogenesis of an epithelial sheet	14/1536	65/18888	0.000614186	0.0068647	0.00498311	94/977/960/54567/10979/3678/3685/3688/182/4321/90102/6239/57057/1861	14
1	1	GO:0030225	macrophage differentiation	14/1536	65/18888	0.000614186	0.0068647	0.00498311	652/27102/2625/9173/133396/3624/4318/2908/375387/5578/4920/8651/10221/10100	14
1	1	GO:0090303	positive regulation of wound healing	14/1536	65/18888	0.000614186	0.0068647	0.00498311	196527/948/9076/7852/84034/2152/10979/10855/3688/23189/5327/6239/5054/64094	14
1	1	GO:0032329	serine transport	5/1536	10/18888	0.000628877	0.00698859	0.00507304	256987/94081/81855/6509/54407	5
1	1	GO:1901329	regulation of odontoblast differentiation	5/1536	10/18888	0.000628877	0.00698859	0.00507304	652/1051/1499/51176/5054	5
1	1	GO:1905770	regulation of mesodermal cell differentiation	5/1536	10/18888	0.000628877	0.00698859	0.00507304	652/22943/2260/6423/89780	5
1	1	GO:2001238	positive regulation of extrinsic apoptotic signaling pathway	12/1536	51/18888	0.000641296	0.007113	0.00516335	467/857/50486/2852/3624/81618/2923/8682/5499/6422/6498/8406	12
1	1	GO:1901264	carbohydrate derivative transport	17/1536	88/18888	0.000646783	0.00716019	0.0051976	10057/215/55811/10577/5660/10928/8034/83447/9154/55315/10237/51006/340146/54020/219855/57864/83985	17
1	1	GO:0007044	cell-substrate junction assembly	18/1536	96/18888	0.000660072	0.00727958	0.00528427	94/596/57662/23603/10391/10979/2335/3678/3915/23499/9448/4323/90102/6422/6548/10420/7145/54361	18
1	1	GO:0072091	regulation of stem cell proliferation	18/1536	96/18888	0.000660072	0.00727958	0.00528427	1499/5610/2192/10979/2254/2260/126695/4254/58495/5087/5134/5292/54345/6662/6926/7046/7048/8848	18
1	1	GO:0050807	regulation of synapse organization	35/1536	243/18888	0.000663263	0.00728748	0.00529	102/207/348/9912/4076/8851/25978/64084/1499/27185/22943/2047/10160/23768/9758/2534/2239/9456/3587/26280/3688/11178/4593/23077/4734/9148/8828/10154/4920/10507/6585/85461/7074/89780/23613	35
1	1	GO:0032970	regulation of actin filament-based process	50/1536	385/18888	0.000663296	0.00728748	0.00529	55811/79822/9912/10092/487/9530/27302/673/857/1490/23580/8851/10391/23406/6387/81553/1906/10979/57822/23189/256949/9113/51474/442721/4035/1955/90102/5580/5829/28984/54509/85415/27289/9037/6422/6548/9353/10174/6709/6711/57731/6781/10178/7043/7046/29767/8936/10810/54361/9839	50
1	1	GO:0060420	regulation of heart growth	15/1536	73/18888	0.000674455	0.0073961	0.00536885	9472/27302/10370/1906/26281/2254/2260/2263/23493/9241/221476/5292/57057/7046/7049	15
1	1	GO:0090101	negative regulation of transmembrane receptor protein serine/threonine kinase signaling pathway	30/1536	198/18888	0.000677483	0.00741531	0.0053828	25805/283149/168667/4856/22943/1745/10468/151556/28996/3309/5654/4035/4036/4052/9241/375387/58495/5468/5494/6422/6423/6497/6498/4092/161742/10252/57057/7043/7049/57045	30
1	1	GO:0009612	response to mechanical stimulus	32/1536	216/18888	0.000679913	0.00742792	0.00539195	285/63982/23621/572/664/7832/958/10370/1185/1499/6387/7852/1906/1956/2022/2534/3815/4214/4323/4313/5138/5311/9033/8796/11280/6513/54407/6548/6662/441027/25861/7508	32
1	1	GO:0055093	response to hyperoxia	7/1536	20/18888	0.000697613	0.00758641	0.005507	664/857/1026/2308/4313/5423/8140	7
1	1	GO:0060716	labyrinthine layer blood vessel development	7/1536	20/18888	0.000697613	0.00758641	0.005507	207/23462/23493/50814/58495/10959/22846	7
1	1	GO:0003180	aortic valve morphogenesis	10/1536	38/18888	0.000700947	0.00758641	0.005507	652/54567/2625/23462/23493/182/9353/6662/57057/7048	10
1	1	GO:0055094	response to lipoprotein particle	10/1536	38/18888	0.000700947	0.00758641	0.005507	19/84830/207/348/846/948/3688/3949/5468/9655	10
1	1	GO:0071711	basement membrane organization	10/1536	38/18888	0.000700947	0.00758641	0.005507	857/2131/23768/2620/3688/3912/3915/22795/90102/10266	10
1	1	GO:0046467	membrane lipid biosynthetic process	24/1536	146/18888	0.000703139	0.00758879	0.00550873	340485/427/84002/9334/64781/91012/253782/80157/6785/2531/10400/80235/5580/51097/259230/6609/56848/55304/165679/6482/6487/256435/6489/9375	24
1	1	GO:0008654	phospholipid biosynthetic process	36/1536	253/18888	0.000703778	0.00758879	0.00550873	51099/1040/80157/79947/25979/57171/22979/3074/3157/285172/3613/80271/253558/9926/129642/8898/9107/9971/5130/10400/80235/5293/8395/5337/85465/84947/57515/256987/259230/84174/23446/8651/9655/56848/57217/7405	36
1	1	GO:0048545	response to steroid hormone	45/1536	338/18888	0.000715205	0.00767425	0.00557076	133/84830/210/249/594/596/790/799/857/1026/9076/1407/1545/1906/1956/1977/2033/54206/387758/2690/2852/3291/3624/9113/81606/55885/4129/4734/4824/10062/2908/10424/5467/5732/6422/6446/9353/6597/6715/6781/29966/7043/55809/706/57178	45
1	1	GO:0006814	sodium ion transport	35/1536	244/18888	0.000715206	0.00767425	0.00557076	154/207/196527/41/480/481/26504/1906/1910/26249/4734/81832/4842/5311/9033/5446/11280/6446/9962/25769/54407/6520/57282/8884/6530/6532/6536/6548/389015/84679/133308/6640/57731/53373/65267	35
1	1	GO:0061333	renal tubule morphogenesis	16/1536	81/18888	0.000715665	0.00767425	0.00557076	170690/596/652/1499/2625/9955/3611/26249/3911/8549/84445/9241/5087/5311/6662/54361	16
1	1	GO:0032496	response to lipopolysaccharide	46/1536	348/18888	0.000733236	0.00784819	0.00569702	19/133/9590/207/210/249/558/29126/948/958/1051/9076/1267/11221/1906/1910/55914/2263/2671/10949/3587/149233/11213/4129/4258/4318/4360/64332/4842/10062/9971/80380/5578/5732/6279/23328/6401/5054/140885/6556/8140/26228/10318/79155/10221/706	46
1	1	GO:0036503	ERAD pathway	20/1536	113/18888	0.000736987	0.00787383	0.00571564	267/857/51009/3300/4189/27248/11160/9709/81502/3309/4121/23753/6400/201595/258010/84447/1861/10206/29979/7466	20
1	1	GO:0042310	vasoconstriction	17/1536	89/18888	0.000739997	0.00789149	0.00572846	133/624/846/857/1889/1906/1908/1910/1956/3350/3352/3688/7873/4313/6532/6640/79987	17
1	1	GO:1905477	positive regulation of protein localization to membrane	19/1536	105/18888	0.000748203	0.00796438	0.00578137	207/208/27032/8851/57214/57628/1956/1969/10160/51024/2534/2852/3688/4035/23184/5780/6711/65267/89780	19
1	1	GO:0048070	regulation of developmental pigmentation	6/1536	15/18888	0.000753695	0.00797901	0.00579198	56999/596/26258/1908/4254/9839	6
1	1	GO:0060099	regulation of phagocytosis, engulfment	6/1536	15/18888	0.000753695	0.00797901	0.00579198	196527/55198/718/948/11031/26228	6
1	1	GO:1905153	regulation of membrane invagination	6/1536	15/18888	0.000753695	0.00797901	0.00579198	196527/55198/718/948/11031/26228	6
1	1	GO:1903573	negative regulation of response to endoplasmic reticulum stress	11/1536	45/18888	0.000757959	0.00800956	0.00581417	598/1191/90993/4189/9709/3309/10062/84919/258010/84447/7466	11
1	1	GO:0060674	placenta blood vessel development	9/1536	32/18888	0.00076289	0.00804703	0.00584136	207/23462/23493/3696/50814/58495/5311/10959/22846	9
1	1	GO:0002053	positive regulation of mesenchymal cell proliferation	8/1536	26/18888	0.000775495	0.00814115	0.00590969	1499/2254/2260/2263/2294/8660/6662/7048	8
1	1	GO:0060343	trabecula formation	8/1536	26/18888	0.000775495	0.00814115	0.00590969	27302/23462/23493/4313/58495/6422/7049/7059	8
1	1	GO:0051048	negative regulation of secretion	27/1536	173/18888	0.000776015	0.00814115	0.00590969	84830/348/41/10079/673/4856/4345/1407/1595/1906/131177/2294/2308/55691/2771/3156/11255/3598/3624/4129/387129/10062/6422/29091/706/9341/65267	27
1	1	GO:0001101	response to acid chemical	23/1536	139/18888	0.000819154	0.00857824	0.00622697	210/598/1027/1051/80315/8452/1906/1956/2033/2534/3843/55004/28956/4313/4524/9148/5311/9033/143686/6494/8140/8651/6935	23
1	1	GO:0048709	oligodendrocyte differentiation	19/1536	106/18888	0.000843442	0.00880804	0.00639378	9334/664/666/91012/1191/1267/1499/7852/1745/11221/8892/3400/23385/6009/6662/11076/7223/10100/10810	19
1	1	GO:0002088	lens development in camera-type eye	17/1536	90/18888	0.000844459	0.00880804	0.00639378	652/1027/10370/1499/1969/51343/2625/28996/25945/6497/6498/161742/10252/7046/7048/146862/81029	17
1	1	GO:0060675	ureteric bud morphogenesis	14/1536	67/18888	0.000845645	0.00880804	0.00639378	170690/596/652/1499/2625/9955/3611/3911/84445/9241/5087/5311/6662/54361	14
1	1	GO:0014706	striated muscle tissue development	37/1536	265/18888	0.000855912	0.00889903	0.00645983	56999/9472/57538/27302/652/10370/205428/22943/54567/1906/2022/26281/2254/2260/2263/8324/57493/23462/23493/84525/3688/51176/4036/9241/4879/221476/5292/10512/6445/6497/6548/4092/57057/6926/7046/7049/89780	37
1	1	GO:0045580	regulation of T cell differentiation	28/1536	183/18888	0.00086098	0.00893574	0.00648648	101/572/652/673/814/84433/1209/11221/2302/2625/149233/3575/51176/64332/639/10125/57864/4092/6597/6602/6604/8651/9655/6932/7048/9760/6935/57178	28
1	1	GO:0007159	leukocyte cell-cell adhesion	53/1536	419/18888	0.00086408	0.00895193	0.00649823	101/84830/207/384/572/652/84433/857/29126/960/1051/9435/6387/11221/2131/2319/2302/2534/2625/64083/149233/3572/3575/387597/3678/3688/4254/9314/51176/2615/80762/64332/4907/4973/80380/5175/5777/10125/6279/6401/10507/140885/64116/4092/6597/6602/6604/8651/9655/7048/10318/57045/57178	53
1	1	GO:0050890	cognition	43/1536	322/18888	0.00087204	0.00901832	0.00654642	267/348/10550/41/673/7832/814/25978/1128/64084/22943/1812/1956/1979/2033/2534/151556/3091/3156/11255/3643/3678/8516/3688/3815/3949/5641/4248/4593/23385/81832/9241/6446/57477/57468/6509/25769/6532/55084/22986/92521/85461/29767	43
1	1	GO:0033674	positive regulation of kinase activity	41/1536	303/18888	0.000875473	0.00903774	0.00656052	154/207/558/572/51719/958/1026/57214/205428/1906/1908/1956/1969/10979/2260/2263/2321/2690/51704/149233/3570/3643/3815/9175/22924/10461/4593/51422/5580/133619/10125/28984/4920/6259/23328/6556/94056/56892/10178/7048/7164	41
1	1	GO:0043086	negative regulation of catalytic activity	56/1536	449/18888	0.000879487	0.00906309	0.00657892	104/207/84335/51129/348/636/857/960/1026/1027/23603/132864/1476/64798/11221/1910/54206/11153/2587/2771/2876/2932/57493/10614/124790/10114/3843/11213/8660/9314/9113/4035/4249/4318/10763/4842/5064/5468/51422/5580/5787/8434/89778/5054/4092/6609/9655/6695/161742/10252/10251/81848/7077/7078/10959/10221	56
1	1	GO:0051924	regulation of calcium ion transport	35/1536	247/18888	0.000893165	0.00915673	0.00664689	9472/481/487/596/846/857/57214/1499/6387/7852/1812/2534/2771/10681/2852/9456/4842/387129/29763/5311/196051/5777/51669/91404/6548/56848/6781/8614/6786/57620/79041/706/29979/7466/65267	35
1	1	GO:0070371	ERK1 and ERK2 cascade	44/1536	332/18888	0.00089506	0.00915673	0.00664689	57007/9590/51074/348/467/652/168667/673/799/846/112464/1490/948/960/1512/11221/1906/1956/1969/2047/2192/10979/26281/2263/2335/2771/2852/3156/3624/3685/55885/4238/387129/5578/5777/10125/6237/140885/6662/161742/10252/10251/7074/10318	44
1	1	GO:0001838	embryonic epithelial tube formation	21/1536	123/18888	0.000895242	0.00915673	0.00664689	133/652/10370/115908/1499/2625/57822/3091/26160/4036/4524/9241/58495/54910/6422/6423/6497/6662/6768/10959/54361	21
1	1	GO:0022029	telencephalon cell migration	13/1536	60/18888	0.000896182	0.00915673	0.00664689	8851/1499/6387/7852/27185/1812/114327/1956/84750/3912/9353/23380/57178	13
1	1	GO:0046486	glycerolipid metabolic process	51/1536	400/18888	0.000896452	0.00915673	0.00664689	51099/57406/392636/55911/348/718/857/1040/80157/80821/84649/25979/22979/256356/2819/2822/2876/285172/3613/3638/80271/253558/3949/3988/3990/9926/129642/8898/9107/10062/9971/5130/10400/80235/5293/8395/23659/7941/5337/50640/6400/85465/84947/57515/256987/84174/23446/8651/9655/57217/7405	51
1	1	GO:0046622	positive regulation of organ growth	12/1536	53/18888	0.000926211	0.0094441	0.0068555	9472/207/27302/1906/2254/2260/2263/23493/5292/27230/57057/7049	12
1	1	GO:2000377	regulation of reactive oxygen species metabolic process	24/1536	149/18888	0.000944801	0.00961678	0.00698085	215/55811/384/596/664/948/1026/1182/1545/1956/2308/2534/2771/3091/84329/55022/5446/5547/5580/6571/56848/7048/706/7498	24
1	1	GO:0030301	cholesterol transport	22/1536	132/18888	0.00095337	0.00968704	0.00703185	19/348/857/948/1191/5045/55004/3949/51474/3988/3990/4035/10577/10062/9885/5468/84947/83930/23673/25987/706/9217	22
1	1	GO:0048738	cardiac muscle tissue development	35/1536	248/18888	0.000960569	0.0097374	0.00706841	56999/9472/57538/27302/652/10370/205428/22943/54567/1906/2022/26281/2254/2260/2263/8324/57493/23462/23493/84525/3688/4036/9241/4879/221476/5292/6445/6497/6548/4092/57057/6926/7046/7049/89780	35
1	1	GO:0060419	heart growth	18/1536	99/18888	0.000961677	0.0097374	0.00706841	9472/27302/10370/205428/1906/26281/2254/2260/2263/57493/23493/9241/221476/5292/6497/57057/7046/7049	18
1	1	GO:0035809	regulation of urine volume	7/1536	21/18888	0.000973491	0.00979513	0.00711032	112/133/1906/1910/2771/4879/4883	7
1	1	GO:0002063	chondrocyte development	9/1536	33/18888	0.00097412	0.00979513	0.00711032	22856/2131/5744/6423/4092/6662/23213/7048/25987	9
1	1	GO:0060351	cartilage development involved in endochondral bone morphogenesis	9/1536	33/18888	0.00097412	0.00979513	0.00711032	2131/2690/4322/4880/6662/6781/7048/7059/25987	9
1	1	GO:0060795	cell fate commitment involved in formation of primary germ layer	9/1536	33/18888	0.00097412	0.00979513	0.00711032	652/1499/22943/2114/2260/8324/9314/6423/89780	9
1	1	GO:0072171	mesonephric tubule morphogenesis	14/1536	68/18888	0.000986522	0.0099027	0.0071884	170690/596/652/1499/2625/9955/3611/3911/84445/9241/5087/5311/6662/54361	14
1	1	GO:0010952	positive regulation of peptidase activity	26/1536	167/18888	0.000997448	0.00999512	0.00725549	340485/51107/10550/444/572/27113/666/1512/1513/1612/2152/26355/51024/2534/2852/2896/5641/4155/23385/4824/5134/5468/6279/6774/55075/7498	26
1	1	GO:0050954	sensory perception of mechanical stimulus	28/1536	185/18888	0.00102203	0.0101756	0.00738649	23621/8556/1027/57214/1428/6387/7852/1649/2260/2534/8322/2876/389207/1687/3074/3815/125336/4036/4155/89797/65217/11280/113278/55084/57731/10083/7466/25861	28
1	1	GO:0098739	import across plasma membrane	30/1536	203/18888	0.00102389	0.0101756	0.00738649	207/208/10550/480/481/948/2534/8660/3688/8645/4036/57468/6564/6509/25769/9154/6513/120103/54407/64116/6520/57864/8884/6536/6542/8140/6548/389015/84679/261729	30
1	1	GO:0035313	wound healing, spreading of epidermal cells	8/1536	27/18888	0.00102421	0.0101756	0.00738649	94/10979/3678/3685/3688/4321/90102/6239	8
1	1	GO:0036010	protein localization to endosome	8/1536	27/18888	0.00102421	0.0101756	0.00738649	11215/88455/57554/4248/85377/11021/55754/54472	8
1	1	GO:0036296	response to increased oxygen levels	8/1536	27/18888	0.00102421	0.0101756	0.00738649	9114/664/857/1026/2308/4313/5423/8140	8
1	1	GO:0050803	regulation of synapse structure or activity	35/1536	249/18888	0.00103239	0.0102382	0.00743192	102/207/348/9912/4076/8851/25978/64084/1499/27185/22943/2047/10160/23768/9758/2534/2239/9456/3587/26280/3688/11178/4593/23077/4734/9148/8828/10154/4920/10507/6585/85461/7074/89780/23613	35
1	1	GO:0032956	regulation of actin cytoskeleton organization	45/1536	344/18888	0.00103403	0.0102382	0.00743192	79822/9912/10092/9530/27302/673/1490/23580/8851/10391/23406/6387/81553/1906/10979/57822/23189/256949/9113/51474/442721/4035/1955/90102/5580/5829/28984/54509/85415/27289/9037/6422/6548/9353/10174/6709/6711/57731/10178/7043/7046/29767/8936/10810/54361	45
1	1	GO:0048010	vascular endothelial growth factor receptor signaling pathway	13/1536	61/18888	0.00105548	0.0104246	0.00756726	558/2254/2321/2534/8322/3091/3678/4734/5228/5579/1317/23213/7423	13
1	1	GO:0021782	glial cell development	22/1536	133/18888	0.00105645	0.0104246	0.00756726	207/208/9334/91012/1191/1812/1956/8892/2896/3400/3611/3949/4035/23385/375387/4920/6279/6497/11076/10100/10810/9839	22
1	1	GO:1903076	regulation of protein localization to plasma membrane	19/1536	108/18888	0.00106544	0.0104955	0.00761869	207/9912/27032/598/57628/1956/1969/2852/3688/4035/4323/55022/91461/5780/6711/8417/10959/65267/89780	19
1	1	GO:0001820	serotonin secretion	5/1536	11/18888	0.00107585	0.0105267	0.00764137	11255/3350/4129/6571/6532	5
1	1	GO:0015808	L-alanine transport	5/1536	11/18888	0.00107585	0.0105267	0.00764137	94081/6509/285641/120103/6520	5
1	1	GO:0034975	protein folding in endoplasmic reticulum	5/1536	11/18888	0.00107585	0.0105267	0.00764137	5611/30001/3309/5034/2923	5
1	1	GO:0044062	regulation of excretion	5/1536	11/18888	0.00107585	0.0105267	0.00764137	10699/1906/4879/387129/6781	5
1	1	GO:0052652	cyclic purine nucleotide metabolic process	10/1536	40/18888	0.00108248	0.0105737	0.00767551	55811/112/1969/2977/4879/4880/5138/5141/5150/5744	10
1	1	GO:0106027	neuron projection organization	17/1536	92/18888	0.00109149	0.0106438	0.00772639	215/55811/348/9912/4076/8851/55619/2047/2534/2932/9456/3643/5641/8898/85461/7074/23613	17
1	1	GO:0090596	sensory organ morphogenesis	38/1536	278/18888	0.00109749	0.0106845	0.00775589	596/652/10370/115908/1499/1749/1826/1906/2202/1969/2047/2254/2260/2263/2487/2625/57822/3091/28996/26160/3638/8516/182/9927/25945/9241/639/6497/55084/6662/6774/6926/25987/10083/25861/89780/7483/6935	38
1	1	GO:1904645	response to amyloid-beta	12/1536	54/18888	0.00110407	0.0106861	0.00775709	154/23621/799/948/2534/2932/5641/4035/4321/4322/4313/4318	12
1	1	GO:0010634	positive regulation of epithelial cell migration	27/1536	177/18888	0.00110473	0.0106861	0.00775709	207/958/1512/1906/284361/9982/2260/2625/2822/2896/9734/3091/8660/5641/9448/4318/8828/5293/5578/6237/6239/23328/9037/64094/6662/7048/7049	27
1	1	GO:0046165	alcohol biosynthetic process	23/1536	142/18888	0.00110502	0.0106861	0.00775709	340485/348/427/1595/79947/27122/11160/2852/3156/3157/3613/3638/80271/3988/50814/403313/5563/6309/23541/56848/55304/165679/54361	23
1	1	GO:0062013	positive regulation of small molecule metabolic process	23/1536	142/18888	0.00110502	0.0106861	0.00775709	215/55811/133/207/208/348/1407/2308/2819/2852/2822/3643/8660/9926/58526/4842/10062/9971/55022/5467/5468/5563/54361	23
1	1	GO:0055010	ventricular cardiac muscle tissue morphogenesis	11/1536	47/18888	0.00111892	0.010752	0.00780488	27302/54567/2022/2263/57493/23493/4036/9241/4092/7046/7049	11
1	1	GO:0060711	labyrinthine layer development	11/1536	47/18888	0.00111892	0.010752	0.00780488	133/207/2263/23462/23493/51176/50814/58495/6768/10959/22846	11
1	1	GO:1902175	regulation of oxidative stress-induced intrinsic apoptotic signaling pathway	11/1536	47/18888	0.00111892	0.010752	0.00780488	55811/207/1499/25793/2534/2876/3091/4313/5034/5831/29979	11
1	1	GO:1904951	positive regulation of establishment of protein localization	43/1536	326/18888	0.00111923	0.010752	0.00780488	101/55811/208/322/27032/572/846/8851/57214/1128/10391/1459/1956/2033/51024/55691/2534/2696/64083/2852/2822/2932/3091/3843/8660/57506/4628/9971/5468/5494/5579/5580/56681/27230/340146/6934/10178/7043/9777/54972/55754/161291/7175	43
1	1	GO:0060841	venous blood vessel development	6/1536	16/18888	0.00112336	0.0107561	0.00780791	94/2022/2294/57493/10512/57057	6
1	1	GO:1904948	midbrain dopaminergic neuron differentiation	6/1536	16/18888	0.00112336	0.0107561	0.00780791	1499/22943/6259/6422/6423/89780	6
1	1	GO:1903706	regulation of hemopoiesis	53/1536	424/18888	0.0011326	0.0108138	0.00784975	101/558/572/652/673/814/84433/1051/1209/1499/11221/25793/2302/2625/3091/149233/3575/3624/182/4254/51176/4286/4323/4602/80762/64332/54681/639/5578/5591/5777/10125/4920/6422/57864/133308/4092/6597/6602/6604/8651/9655/6774/6932/56892/6988/7048/4982/9760/10221/8848/6935/57178	53
1	1	GO:0002274	myeloid leukocyte activation	34/1536	241/18888	0.0011331	0.0108138	0.00784975	102/814/4345/22918/1191/10814/2268/2335/2294/2896/3598/8807/9173/133396/3696/3815/3949/5819/10062/5293/403313/5580/5777/10125/6284/11280/6556/6571/56848/26228/6813/7048/79155/201294	34
1	1	GO:0030193	regulation of blood coagulation	14/1536	69/18888	0.00114661	0.0109069	0.00791733	84830/196527/348/857/948/1906/84034/2152/10855/5327/5580/5627/5054/7103	14
1	1	GO:0048645	animal organ formation	14/1536	69/18888	0.00114661	0.0109069	0.00791733	652/10370/1499/22943/2131/2260/2263/4036/9241/5292/6604/10252/23213/7048	14
1	1	GO:0001824	blastocyst development	20/1536	117/18888	0.00115495	0.0109504	0.00794893	54880/10370/8452/1603/5045/84525/84072/9314/9113/9927/53918/10400/196051/6498/284723/201895/92521/6830/7046/4071	20
1	1	GO:0051928	positive regulation of calcium ion transport	20/1536	117/18888	0.00115495	0.0109504	0.00794893	9472/481/487/846/857/57214/6387/1812/2852/9456/387129/5311/6548/56848/6781/6786/57620/706/7466/65267	20
1	1	GO:0051222	positive regulation of protein transport	35/1536	251/18888	0.00119026	0.0112621	0.00817517	101/322/27032/572/846/1128/1956/2033/55691/2696/64083/2852/2822/2932/3091/3843/8660/57506/4628/9971/5468/5494/5579/5580/56681/27230/340146/6934/10178/7043/9777/54972/55754/161291/7175	35
1	1	GO:1990845	adaptive thermogenesis	26/1536	169/18888	0.0011917	0.0112621	0.00817517	57406/51094/154/249/55198/857/948/1051/7852/1649/25979/79813/2034/50486/8809/3910/3934/3988/9927/4883/10062/10400/6009/94097/6597/7090	26
1	1	GO:0045732	positive regulation of protein catabolic process	30/1536	205/18888	0.0012007	0.0113287	0.00822355	101/207/348/857/1027/1191/3300/2308/5045/51343/2822/2932/9709/3949/4035/4036/80762/4734/29763/79589/285671/4092/9655/6662/6811/25976/10221/29979/8078/7466	30
1	1	GO:0072078	nephron tubule morphogenesis	15/1536	77/18888	0.00120366	0.0113382	0.0082304	170690/596/652/1499/2625/9955/3611/26249/3911/84445/9241/5087/5311/6662/54361	15
1	1	GO:0051347	positive regulation of transferase activity	48/1536	376/18888	0.00121619	0.0114334	0.00829951	154/207/348/558/572/51719/4345/958/1026/57214/205428/1906/1908/1956/1969/10979/2260/2263/2321/51343/2690/51704/149233/3570/3643/3815/9314/9175/22924/10461/4593/140609/51422/5580/133619/10125/28984/4920/6259/23328/57515/256987/6556/94056/56892/10178/7048/7164	48
1	1	GO:0001889	liver development	23/1536	143/18888	0.0012177	0.0114334	0.00829951	790/23705/1051/10370/9076/1459/8452/1956/54206/2487/2671/3082/3988/5311/5589/8140/6662/6715/6926/7039/7049/89780/54361	23
1	1	GO:0042632	cholesterol homeostasis	18/1536	101/18888	0.00122236	0.0114587	0.00831788	19/348/857/84649/54206/57476/9734/3638/55004/3949/51474/3990/7851/10577/10062/9971/25987/706	18
1	1	GO:0034405	response to fluid shear stress	9/1536	34/18888	0.00123036	0.0115101	0.00835525	19/207/10370/9314/4313/5311/4092/9655/7043	9
1	1	GO:0007492	endoderm development	16/1536	85/18888	0.00123182	0.0115101	0.00835525	652/1499/22943/2131/2335/3624/3678/3685/3912/3915/4323/4313/4318/9241/53918/57057	16
1	1	GO:0050886	endocrine process	17/1536	93/18888	0.00123641	0.0115345	0.00837296	10699/1407/1889/1906/1908/1910/2260/8322/2587/2625/3291/3624/4824/5125/5468/6926/706	17
1	1	GO:0051224	negative regulation of protein transport	20/1536	118/18888	0.00128659	0.0119834	0.0086988	84830/348/4856/4345/948/1595/51009/27248/131177/2308/55691/3156/3638/80762/10062/91461/6422/8724/258010/11060	20
1	1	GO:0050922	negative regulation of chemotaxis	14/1536	70/18888	0.00132791	0.0121794	0.00884108	285/27202/4856/6259/10512/56920/54910/10507/9037/80031/6585/9353/26228/89780	14
1	1	GO:0002089	lens morphogenesis in camera-type eye	7/1536	22/18888	0.00132842	0.0121794	0.00884108	652/10370/1499/1969/28996/25945/6497	7
1	1	GO:0002115	store-operated calcium entry	7/1536	22/18888	0.00132842	0.0121794	0.00884108	9456/80228/93129/51669/8614/6786/57620	7
1	1	GO:0046519	sphingoid metabolic process	7/1536	22/18888	0.00132842	0.0121794	0.00884108	340485/427/2531/130367/56848/55304/165679	7
1	1	GO:0097062	dendritic spine maintenance	7/1536	22/18888	0.00132842	0.0121794	0.00884108	348/2534/9456/3643/8898/85461/23613	7
1	1	GO:0003203	endocardial cushion morphogenesis	10/1536	41/18888	0.00132878	0.0121794	0.00884108	94/2022/23462/23493/9241/6662/57057/6926/7046/7048	10
1	1	GO:0060421	positive regulation of heart growth	10/1536	41/18888	0.00132878	0.0121794	0.00884108	9472/27302/1906/2254/2260/2263/23493/5292/57057/7049	10
1	1	GO:0071402	cellular response to lipoprotein particle stimulus	10/1536	41/18888	0.00132878	0.0121794	0.00884108	19/84830/207/348/846/948/3688/3949/5468/9655	10
1	1	GO:0120033	negative regulation of plasma membrane bounded cell projection assembly	10/1536	41/18888	0.00132878	0.0121794	0.00884108	207/9912/115704/23189/3985/4117/5580/5909/9353/26228	10
1	1	GO:0030325	adrenal gland development	8/1536	28/18888	0.00133278	0.0121794	0.00884108	10370/1545/27122/3643/2908/5087/706/54361	8
1	1	GO:0044342	type B pancreatic cell proliferation	8/1536	28/18888	0.00133278	0.0121794	0.00884108	572/84280/4856/1602/8660/6422/130367/89780	8
1	1	GO:0062149	detection of stimulus involved in sensory perception of pain	8/1536	28/18888	0.00133278	0.0121794	0.00884108	23621/6387/7852/27185/2047/2534/56925/11280	8
1	1	GO:1902041	regulation of extrinsic apoptotic signaling pathway via death domain receptors	11/1536	48/18888	0.00134652	0.0122856	0.00891819	467/598/23017/2876/2932/3082/8682/5054/6422/6423/6498	11
1	1	GO:0021987	cerebral cortex development	21/1536	127/18888	0.00136341	0.0124203	0.00901593	664/22903/8851/1459/1499/27185/114327/1956/84750/2932/3091/3912/4852/221692/6513/54407/9353/6715/23380/10579/57178	21
1	1	GO:2000177	regulation of neural precursor cell proliferation	18/1536	102/18888	0.00137377	0.0124951	0.00907021	55198/7832/1499/27185/54567/2308/2771/3091/3400/3611/3688/4036/10763/6259/6532/6604/9760/89780	18
1	1	GO:0030100	regulation of endocytosis	39/1536	291/18888	0.00138131	0.012544	0.00910571	88455/196527/348/55198/55738/6311/558/636/718/857/977/948/1191/22943/2268/3643/3685/10960/4035/79772/10461/8898/10825/10062/29993/29763/11031/6401/5054/6424/84251/140885/6556/6609/9784/8724/26228/1861/89780	39
1	1	GO:0001942	hair follicle development	17/1536	94/18888	0.0013973	0.0126665	0.00919467	596/1499/22943/1956/2131/2263/10468/92344/10855/3624/3911/9079/8549/50814/54345/6662/26133	17
1	1	GO:0035050	embryonic heart tube development	16/1536	86/18888	0.00140134	0.0126665	0.00919467	10370/1499/1889/1906/2022/3091/26160/9645/58495/5311/54345/57057/6926/7048/10959/89780	16
1	1	GO:0071230	cellular response to amino acid stimulus	16/1536	86/18888	0.00140134	0.0126665	0.00919467	598/1051/80315/8452/1956/2033/2534/3843/55004/28956/4313/9148/143686/8140/8651/6935	16
1	1	GO:0015918	sterol transport	23/1536	145/18888	0.00147294	0.0132725	0.00963453	19/348/857/948/1191/5045/57476/55004/3949/51474/3988/3990/4035/10577/10062/9885/5468/84947/83930/23673/25987/706/9217	23
1	1	GO:0090090	negative regulation of canonical Wnt signaling pathway	23/1536	145/18888	0.00147294	0.0132725	0.00963453	267/348/857/115908/1499/1649/22943/27122/2308/2487/2932/83999/9113/8994/84445/9241/147111/6422/6423/6424/6662/6934/7090	23
1	1	GO:0110053	regulation of actin filament organization	37/1536	273/18888	0.00147734	0.0132915	0.00964834	79822/10092/9530/673/1490/23580/10391/23406/6387/81553/10979/23189/256949/9113/51474/442721/1955/90102/5580/5829/28984/85415/9037/6422/6548/9353/10174/6709/6711/57731/10178/7043/7046/29767/8936/10810/54361	37
1	1	GO:0030038	contractile actin filament bundle assembly	19/1536	111/18888	0.0014911	0.0133533	0.00969316	79822/9530/673/1490/10391/8452/10979/221692/90102/5829/28984/85415/6422/6548/10174/7043/7046/54361/9839	19
1	1	GO:0043149	stress fiber assembly	19/1536	111/18888	0.0014911	0.0133533	0.00969316	79822/9530/673/1490/10391/8452/10979/221692/90102/5829/28984/85415/6422/6548/10174/7043/7046/54361/9839	19
1	1	GO:0045445	myoblast differentiation	19/1536	111/18888	0.0014911	0.0133533	0.00969316	283149/652/694/1649/8110/2034/2319/2876/3688/182/4893/5467/6597/6602/6604/6662/6926/6934/89780	19
1	1	GO:0006612	protein targeting to membrane	21/1536	128/18888	0.00150876	0.0134906	0.00979288	208/8851/57214/51024/2534/3309/23463/85377/29927/7095/6734/6746/6747/23471/133022/9697/79844/84885/79683/254359/55146	21
1	1	GO:0032835	glomerulus development	14/1536	71/18888	0.00153255	0.0136613	0.0099168	285/596/652/1286/1906/1910/2131/2302/3570/182/4643/9241/5175/23213	14
1	1	GO:1900046	regulation of hemostasis	14/1536	71/18888	0.00153255	0.0136613	0.0099168	84830/196527/348/857/948/1906/84034/2152/10855/5327/5580/5627/5054/7103	14
1	1	GO:0009267	cellular response to starvation	26/1536	172/18888	0.00154413	0.013732	0.0099681	467/596/1026/80315/1513/5610/57535/2308/10634/151556/3309/133746/5166/5563/220441/143686/6422/6513/54407/8140/6715/8428/56270/55062/26100/54361	26
1	1	GO:0070231	T cell apoptotic process	12/1536	56/18888	0.0015452	0.013732	0.0099681	101/207/384/596/652/29126/3091/3575/10945/3988/57864/6482	12
1	1	GO:0001936	regulation of endothelial cell proliferation	27/1536	181/18888	0.00154794	0.0137353	0.0099705	94/207/348/652/857/6387/54567/284361/2152/9982/2260/2321/3091/4893/8828/5228/5293/5468/5578/28984/9037/6774/23213/7046/22846/7423/7498	27
1	1	GO:0014020	primary neural tube formation	17/1536	95/18888	0.00157553	0.0139588	0.0101327	133/652/10370/115908/57822/3091/26160/4036/4524/9241/58495/54910/6422/6423/6497/6768/10959	17
1	1	GO:0072088	nephron epithelium morphogenesis	15/1536	79/18888	0.00157816	0.0139608	0.0101342	170690/596/652/1499/2625/9955/3611/26249/3911/84445/9241/5087/5311/6662/54361	15
1	1	GO:0006911	phagocytosis, engulfment	11/1536	49/18888	0.00161074	0.0142219	0.0103237	19/196527/55198/9938/51411/718/948/1182/11031/26228/91937	11
1	1	GO:0061008	hepaticobiliary system development	23/1536	146/18888	0.00161689	0.0142219	0.0103237	790/23705/1051/10370/9076/1459/8452/1956/54206/2487/2671/3082/3988/5311/5589/8140/6662/6715/6926/7039/7049/89780/54361	23
1	1	GO:0030202	heparin metabolic process	6/1536	17/18888	0.00161746	0.0142219	0.0103237	1910/2131/2132/26035/10855/3340	6
1	1	GO:0120305	regulation of pigmentation	6/1536	17/18888	0.00161746	0.0142219	0.0103237	56999/596/26258/1908/4254/9839	6
1	1	GO:0009314	response to radiation	53/1536	431/18888	0.00163164	0.0143249	0.0103985	207/208/210/596/598/8553/90427/673/1026/1040/1407/123879/1812/1956/6785/2033/2131/26224/2625/10681/2876/404672/3091/3156/121457/3688/3815/3981/5602/4313/4318/4734/10276/81832/9241/8863/5423/5499/5580/5591/92840/9025/11280/51150/6422/6423/57282/6609/85461/90313/94241/51720/7508	53
1	1	GO:0045807	positive regulation of endocytosis	24/1536	155/18888	0.00164973	0.0144619	0.0104979	196527/348/55198/558/636/718/977/948/1191/3643/10960/4035/10461/11031/6401/5054/6424/84251/140885/6556/6609/26228/1861/89780	24
1	1	GO:0022617	extracellular matrix disassembly	13/1536	64/18888	0.0016813	0.0146943	0.0106666	102/101/170689/1513/5045/3915/4035/4241/4321/4322/4323/4313/4318	13
1	1	GO:2000179	positive regulation of neural precursor cell proliferation	13/1536	64/18888	0.0016813	0.0146943	0.0106666	1499/27185/54567/2771/3091/3400/3688/4036/10763/6259/6604/9760/89780	13
1	1	GO:0060442	branching involved in prostate gland morphogenesis	5/1536	12/18888	0.00172128	0.0149762	0.0108713	652/2263/3209/4824/6422	5
1	1	GO:0062042	regulation of cardiac epithelial to mesenchymal transition	5/1536	12/18888	0.00172128	0.0149762	0.0108713	2022/182/9241/7046/7048	5
1	1	GO:0070327	thyroid hormone transport	5/1536	12/18888	0.00172128	0.0149762	0.0108713	1428/6520/8140/53919/28231	5
1	1	GO:0010822	positive regulation of mitochondrion organization	14/1536	72/18888	0.0017628	0.0152916	0.0111002	572/27113/90427/664/666/80821/26355/25793/51024/2852/2932/3091/4318/10928	14
1	1	GO:0043954	cellular component maintenance	14/1536	72/18888	0.0017628	0.0152916	0.0111002	348/57662/9076/10979/2534/9456/3643/3801/80856/8898/51150/85461/25861/23613	14
1	1	GO:1904019	epithelial cell apoptotic process	23/1536	147/18888	0.0017727	0.0153457	0.0111395	51129/196527/596/598/666/673/958/1027/2625/2852/3714/51176/64332/5563/10266/28984/9037/5054/6424/6934/7048/79155/7466	23
1	1	GO:0006837	serotonin transport	7/1536	23/18888	0.00177689	0.0153457	0.0111395	11255/3350/4129/4842/6571/55315/6532	7
1	1	GO:0072593	reactive oxygen species metabolic process	33/1536	238/18888	0.00177696	0.0153457	0.0111395	215/55811/384/596/664/1490/948/1026/1182/1545/1906/1956/2308/2534/2771/2876/3046/3091/84329/3988/4129/5166/55022/5446/5547/5580/9644/6571/56848/151647/7048/706/7498	33
1	1	GO:0048708	astrocyte differentiation	16/1536	88/18888	0.0017997	0.0154889	0.0112435	1812/1956/2596/2896/3400/3572/3949/4035/9241/2908/4920/6279/6662/6774/10100/9839	16
1	1	GO:0031960	response to corticosteroid	24/1536	156/18888	0.00180288	0.0154889	0.0112435	133/210/249/594/596/790/799/1026/9076/1545/1906/1956/1977/387758/2690/2852/3291/3624/4129/2908/6446/9353/6715/6781	24
1	1	GO:0071214	cellular response to abiotic stimulus	43/1536	334/18888	0.0018042	0.0154889	0.0112435	208/41/572/598/624/90427/664/51719/958/1026/1407/1956/2022/2033/2625/10681/2822/404672/84329/3981/4214/4313/4318/4734/10276/5064/5138/5311/9033/5580/6422/6423/6494/6513/54407/6548/6609/6662/441027/94241/706/65267/7508	43
1	1	GO:0104004	cellular response to environmental stimulus	43/1536	334/18888	0.0018042	0.0154889	0.0112435	208/41/572/598/624/90427/664/51719/958/1026/1407/1956/2022/2033/2625/10681/2822/404672/84329/3981/4214/4313/4318/4734/10276/5064/5138/5311/9033/5580/6422/6423/6494/6513/54407/6548/6609/6662/441027/94241/706/65267/7508	43
1	1	GO:0001541	ovarian follicle development	12/1536	57/18888	0.00181495	0.0154897	0.011244	596/598/1051/8892/2620/3624/3815/4254/4323/4313/4880/7425	12
1	1	GO:0006893	Golgi to plasma membrane transport	12/1536	57/18888	0.00181495	0.0154897	0.011244	27032/8548/2803/64083/63971/23499/91461/11031/6711/261729/9341/10791	12
1	1	GO:0051058	negative regulation of small GTPase mediated signal transduction	12/1536	57/18888	0.00181495	0.0154897	0.011244	9938/9912/8452/57493/3688/23189/83892/9927/9353/10252/10251/81848	12
1	1	GO:0051452	intracellular pH reduction	12/1536	57/18888	0.00181495	0.0154897	0.011244	533/9114/526/596/760/1182/2896/3916/440400/6556/57468/84679	12
1	1	GO:0051147	regulation of muscle cell differentiation	25/1536	165/18888	0.00182012	0.0155035	0.011254	9472/596/27302/652/4856/22943/1906/2022/2254/2263/8324/2852/9734/23462/23493/84525/3815/3912/3915/4323/221476/6604/6830/89780/6935	25
1	1	GO:0043534	blood vessel endothelial cell migration	27/1536	183/18888	0.0018219	0.0155035	0.011254	94/84830/207/285/348/958/1545/54567/1969/9982/2260/2822/2876/9734/3091/3688/9314/5468/5547/5578/28984/9353/54345/161742/90627/7049/22846	27
1	1	GO:0010959	regulation of metal ion transport	49/1536	394/18888	0.00189527	0.0161042	0.0116901	154/9472/207/196527/481/487/596/51719/846/857/57214/1499/6387/7852/57628/1812/1908/2534/2771/10681/2852/9456/3688/7881/4734/81832/4842/387129/29763/5311/196051/5777/51669/91404/1318/6548/6640/56848/57731/6781/8614/6786/57620/79041/706/29979/7466/65267/11060	49
1	1	GO:0097529	myeloid leukocyte migration	33/1536	239/18888	0.0019048	0.0161412	0.0117169	101/196527/2683/27202/4856/4345/6387/1906/1908/1910/2321/3570/3672/3815/4254/5641/4323/4313/57509/5175/5228/5293/7941/5479/5919/4920/6279/5054/140885/9353/26228/151647/7423	33
1	1	GO:0033687	osteoblast proliferation	9/1536	36/18888	0.00190517	0.0161412	0.0117169	51374/596/115908/5610/2263/10855/3685/4883/6422	9
1	1	GO:0032924	activin receptor signaling pathway	11/1536	50/18888	0.00191584	0.0162079	0.0117654	94/27302/10370/2254/10468/3624/9241/6497/4092/7046/7048	11
1	1	GO:0110020	regulation of actomyosin structure organization	18/1536	105/18888	0.00192665	0.0162757	0.0118146	79822/9530/27302/673/1490/10391/1906/10979/90102/5829/28984/85415/6422/6548/10174/7043/7046/54361	18
1	1	GO:0051701	biological process involved in interaction with host	29/1536	202/18888	0.00193088	0.0162878	0.0118234	207/290/558/857/25978/9076/7852/1956/1969/5045/3643/3678/3685/3688/3916/3949/4360/5819/25945/9972/5034/440400/6520/6609/8724/53373/81603/7405/11060	29
1	1	GO:0003176	aortic valve development	10/1536	43/18888	0.00195801	0.0164927	0.0119721	652/54567/2625/23462/23493/182/9353/6662/57057/7048	10
1	1	GO:0007188	adenylate cyclase-modulating G protein-coupled receptor signaling pathway	34/1536	249/18888	0.00198149	0.0166663	0.0120981	19/112/976/84873/23266/133/154/9590/799/846/1128/1129/1812/1906/2587/2696/9630/2771/2852/80045/23432/11255/3350/3352/8549/4842/5064/5138/5141/5578/5660/5732/5744/10266	34
1	1	GO:0022404	molting cycle process	17/1536	97/18888	0.00198981	0.016688	0.0121138	596/1499/22943/1956/2131/2263/10468/92344/10855/3624/3911/9079/8549/50814/54345/6662/26133	17
1	1	GO:0022405	hair cycle process	17/1536	97/18888	0.00198981	0.016688	0.0121138	596/1499/22943/1956/2131/2263/10468/92344/10855/3624/3911/9079/8549/50814/54345/6662/26133	17
1	1	GO:0003170	heart valve development	14/1536	73/18888	0.00202105	0.0169256	0.0122863	56999/652/22943/54567/2625/23462/23493/182/5138/639/9353/6662/57057/7048	14
1	1	GO:2000106	regulation of leukocyte apoptotic process	16/1536	89/18888	0.00203196	0.0169925	0.0123349	101/384/558/596/598/652/29126/6387/3091/3575/8660/4254/10461/5293/57864/6482	16
1	1	GO:0042594	response to starvation	30/1536	212/18888	0.00204465	0.0170317	0.0123634	133/467/596/790/1026/80315/1513/1649/27102/5610/57535/2308/10634/151556/3309/133746/5166/5563/220441/143686/6422/6513/54407/8140/6715/8428/56270/55062/26100/54361	30
1	1	GO:0044706	multi-multicellular organism process	30/1536	212/18888	0.00204465	0.0170317	0.0123634	29974/133/207/285/2683/596/790/10370/10699/1906/54206/2192/3074/3291/3678/4313/4318/5125/5467/639/5744/8434/6513/54407/6532/6781/8614/7043/10959/54361	30
1	1	GO:0072028	nephron morphogenesis	15/1536	81/18888	0.00204545	0.0170317	0.0123634	170690/596/652/1499/2625/9955/3611/26249/3911/84445/9241/5087/5311/6662/54361	15
1	1	GO:0048640	negative regulation of developmental growth	19/1536	114/18888	0.00205307	0.0170707	0.0123917	154/1026/1027/10370/11221/5641/9241/221476/6259/10512/56920/54910/10507/9037/80031/6532/6585/8614/89780	19
1	1	GO:0007498	mesoderm development	22/1536	140/18888	0.00208391	0.0172777	0.0125419	652/10370/22943/1969/2114/2131/2132/2260/2263/2294/3624/8516/3688/9314/51176/23184/9241/6423/57057/6926/57045/89780	22
1	1	GO:0008360	regulation of cell shape	22/1536	140/18888	0.00208391	0.0172777	0.0125419	25805/23580/54751/10979/121512/55785/2268/2335/2534/2620/3074/3815/8994/4628/5064/29780/51177/5361/10154/10507/57464/10810	22
1	1	GO:0010721	negative regulation of cell development	38/1536	288/18888	0.00209124	0.0173138	0.0125681	55198/652/7832/1499/1745/11221/1910/25793/2302/2487/64689/2932/3400/3624/3949/9241/4880/5744/6259/10512/56920/54910/10507/9037/80031/6422/6497/6585/4092/8651/9655/6988/4982/10221/8848/706/7274/89780	38
1	1	GO:0002040	sprouting angiogenesis	28/1536	194/18888	0.00211308	0.0174697	0.0126813	94/56999/84830/207/652/168667/90993/54567/1969/11082/9982/2822/9734/3678/3688/9314/51176/5228/10266/8434/6271/9037/9353/161742/90627/7049/90139/7423	28
1	1	GO:0035148	tube formation	23/1536	149/18888	0.002123	0.0175268	0.0127228	133/652/10370/115908/1499/2263/2625/57822/3091/26160/4036/4524/9241/58495/5293/54910/6422/6423/6497/6662/6768/10959/54361	23
1	1	GO:0006694	steroid biosynthetic process	27/1536	185/18888	0.00213647	0.0175994	0.0127754	133/348/427/51706/1595/27122/11160/54206/3156/3157/51144/3638/3988/9971/2908/50814/9885/5087/403313/5563/51422/6309/23541/6713/6715/706/54361	27
1	1	GO:0023061	signal release	58/1536	487/18888	0.00213785	0.0175994	0.0127754	19/41/572/26258/673/846/4856/10814/1407/6387/1906/1908/1910/1956/131177/26281/2260/2308/8322/2587/2625/2696/2852/2822/3091/11255/3350/286676/387597/3624/8660/8825/4129/79772/4602/26509/8775/4824/9971/5125/5468/5579/27230/6422/6571/54407/6532/133308/6813/134957/6854/8224/6926/6934/7074/54972/706/7425	58
1	1	GO:0032526	response to retinoic acid	18/1536	106/18888	0.00214821	0.0176311	0.0127985	19/340485/1512/22943/2263/8322/8324/54834/2932/9314/4313/4602/6532/6662/89780/81029/7478/7483	18
1	1	GO:0097306	cellular response to alcohol	18/1536	106/18888	0.00214821	0.0176311	0.0127985	19/112/207/1499/1545/64083/2822/151556/57476/3624/9314/5563/5732/6422/6446/9962/56848/94241	18
1	1	GO:0055088	lipid homeostasis	26/1536	176/18888	0.00215081	0.0176311	0.0127985	19/215/51099/51129/348/857/84649/54206/57476/9734/3638/8660/55004/3949/51474/3988/3990/7851/10577/10062/9971/50640/5468/5563/25987/706	26
1	1	GO:0007588	excretion	8/1536	30/18888	0.00216888	0.0177543	0.0128879	10699/1906/1910/3988/4879/387129/11280/6781	8
1	1	GO:0070372	regulation of ERK1 and ERK2 cascade	40/1536	308/18888	0.00217673	0.0177934	0.0129163	57007/9590/51074/348/467/652/168667/673/799/846/112464/1490/948/960/11221/1956/1969/2047/2192/10979/26281/2263/2335/2771/2852/3156/3624/55885/4238/387129/5578/5777/10125/6237/140885/161742/10252/10251/7074/10318	40
1	1	GO:0009636	response to toxic substance	35/1536	260/18888	0.00219021	0.0178785	0.0129781	25841/84883/210/348/596/948/1026/9076/1267/114757/1545/79813/2052/2671/2876/3046/4129/4155/4257/4258/5292/5445/5446/10928/11280/6556/6571/7782/64116/6532/8303/6715/94241/7274/29914	35
1	1	GO:0006888	endoplasmic reticulum to Golgi vesicle-mediated transport	21/1536	132/18888	0.00222956	0.0181742	0.0131927	1314/9276/11316/8452/3638/10945/11014/3998/10960/5034/10113/56681/9632/6811/11018/10959/23423/54732/126003/9217/286451	21
1	1	GO:0001947	heart looping	13/1536	66/18888	0.00224879	0.0182541	0.0132507	10370/2022/3091/26160/9645/58495/5311/54345/57057/6926/7048/10959/89780	13
1	1	GO:0031100	animal organ regeneration	13/1536	66/18888	0.00224879	0.0182541	0.0132507	133/285/558/790/1026/1051/9076/1459/6387/1956/2671/8140/7049	13
1	1	GO:0071806	protein transmembrane transport	13/1536	66/18888	0.00224879	0.0182541	0.0132507	19/563/1910/10855/3309/51555/6253/29927/7095/10245/23471/133022/9697	13
1	1	GO:0001710	mesodermal cell fate commitment	6/1536	18/18888	0.00226069	0.0182742	0.0132653	652/22943/2260/9314/6423/89780	6
1	1	GO:0020027	hemoglobin metabolic process	6/1536	18/18888	0.00226069	0.0182742	0.0132653	51327/27102/3091/3624/9314/6536	6
1	1	GO:0043116	negative regulation of vascular permeability	6/1536	18/18888	0.00226069	0.0182742	0.0132653	133/9590/10979/5138/10266/9353	6
1	1	GO:0051496	positive regulation of stress fiber assembly	11/1536	51/18888	0.00226633	0.0182943	0.0132799	9530/673/1490/10979/5829/28984/6422/10174/7043/7046/54361	11
1	1	GO:0046849	bone remodeling	16/1536	90/18888	0.00228872	0.0184494	0.0133925	101/154/115908/1499/1513/1956/1969/2131/4286/10609/5166/5578/6422/6694/51430/4982	16
1	1	GO:0014823	response to activity	14/1536	74/18888	0.00230984	0.0185686	0.013479	210/285/51719/1407/7852/1906/3091/9365/4313/5563/54407/8140/6715/6935	14
1	1	GO:0042692	muscle cell differentiation	52/1536	428/18888	0.0023231	0.0185686	0.013479	170689/133/9472/207/57538/596/27302/652/4856/963/1499/22943/1906/1910/2022/2254/2263/2294/8324/2852/2876/9734/23462/23493/9456/84525/8516/3688/3815/3912/3915/442721/4323/4842/221476/23646/51177/5738/10266/54910/6497/6548/6604/6662/6830/85461/6926/29767/89780/54361/81029/6935	52
1	1	GO:0043254	regulation of protein-containing complex assembly	51/1536	418/18888	0.00232944	0.0185686	0.013479	19/348/79822/10092/9530/90427/57662/948/23580/8851/1027/6249/1191/23406/81553/22943/5610/2033/54751/10979/2932/3309/23189/256949/9113/442721/22924/57506/1955/8775/89795/140609/197358/10113/5580/56681/122060/9353/6662/6709/6711/57731/134957/29091/258010/10178/29767/23116/11076/388630/84885	51
1	1	GO:0001779	natural killer cell differentiation	7/1536	24/18888	0.00233447	0.0185686	0.013479	558/10461/5087/5293/639/10125/9760	7
1	1	GO:0034695	response to prostaglandin E	7/1536	24/18888	0.00233447	0.0185686	0.013479	112/207/5563/5732/11280/6422/7049	7
1	1	GO:0040037	negative regulation of fibroblast growth factor receptor signaling pathway	7/1536	24/18888	0.00233447	0.0185686	0.013479	90993/2625/10252/10251/81848/23213/54361	7
1	1	GO:0070233	negative regulation of T cell apoptotic process	7/1536	24/18888	0.00233447	0.0185686	0.013479	384/596/652/3091/3575/57864/6482	7
1	1	GO:0090200	positive regulation of release of cytochrome c from mitochondria	7/1536	24/18888	0.00233447	0.0185686	0.013479	572/27113/90427/664/26355/2852/4318	7
1	1	GO:0010092	specification of animal organ identity	9/1536	37/18888	0.00233864	0.0185686	0.013479	652/1499/22943/2131/2260/2263/4036/6604/10252	9
1	1	GO:0070873	regulation of glycogen metabolic process	9/1536	37/18888	0.00233864	0.0185686	0.013479	55811/207/208/5167/2932/3643/8660/3795/5499	9
1	1	GO:0071404	cellular response to low-density lipoprotein particle stimulus	9/1536	37/18888	0.00233864	0.0185686	0.013479	19/84830/207/846/948/3688/3949/5468/9655	9
1	1	GO:0021879	forebrain neuron differentiation	10/1536	44/18888	0.00235229	0.0186514	0.0135391	166614/27185/1745/2263/3624/8828/5361/57282/27089/57178	10
1	1	GO:0010811	positive regulation of cell-substrate adhesion	20/1536	124/18888	0.00237574	0.0187861	0.0136369	25890/673/151887/948/27185/133584/10979/2335/2294/2932/51144/3611/3678/9448/5034/6237/6239/6422/201294/54361	20
1	1	GO:0043200	response to amino acid	20/1536	124/18888	0.00237574	0.0187861	0.0136369	210/598/1027/1051/80315/8452/1906/1956/2033/2534/3843/55004/28956/4313/4524/9148/143686/8140/8651/6935	20
1	1	GO:0007517	muscle organ development	45/1536	359/18888	0.00243291	0.0192121	0.0139461	104/467/596/283149/27302/652/7832/857/8763/1134/10370/1310/1499/54567/8110/2022/2033/2047/2263/2876/9734/57493/23493/3131/9456/93185/3688/3911/51176/4036/9148/9241/11280/27230/6445/6497/4092/57057/7046/7049/146862/10791/89780/10472/115509	45
1	1	GO:0002237	response to molecule of bacterial origin	46/1536	369/18888	0.00244433	0.019276	0.0139925	19/133/9590/207/210/249/558/29126/948/958/1051/9076/1267/11221/1906/1910/55914/2263/2671/10949/3587/149233/11213/4129/4258/4318/4360/64332/4842/10062/9971/80380/5578/5732/6279/23328/6401/5054/140885/6556/8140/26228/10318/79155/10221/706	46
1	1	GO:0045664	regulation of neuron differentiation	28/1536	196/18888	0.00245961	0.0193703	0.0140609	596/652/8851/6387/22943/1745/1910/1977/26281/2260/81544/51704/2932/23462/23493/3400/3688/182/9175/5087/5909/6422/6423/6532/6662/7074/89780/6935	28
1	1	GO:0038202	TORC1 signaling	17/1536	99/18888	0.00249172	0.0195966	0.0142252	207/84335/84433/8452/64798/2033/283554/151556/55004/28956/5292/5563/6009/220441/143686/29110/84669	17
1	1	GO:0008217	regulation of blood pressure	27/1536	187/18888	0.00249638	0.0196067	0.0142325	94/170690/133/154/10699/10391/1889/1906/1908/1910/84034/2131/2132/3291/9365/7873/89797/4842/4879/4883/4852/5125/5468/5547/10266/6446/6870	27
1	1	GO:0050921	positive regulation of chemotaxis	22/1536	142/18888	0.00250018	0.0196101	0.014235	102/196527/9048/846/6387/7852/1826/1906/1908/2152/2260/3570/5641/5228/7941/5919/9037/5054/9353/64094/7074/7423	22
1	1	GO:0031348	negative regulation of defense response	38/1536	291/18888	0.00251175	0.0196743	0.0142816	348/384/4856/4345/149095/11221/2137/2268/2294/5045/2534/2625/2671/2852/2876/2896/3082/3587/64771/11213/9314/3949/57506/4321/80762/197358/10062/9971/4907/5467/5468/5580/5777/140885/64116/9655/6774/58189	38
1	1	GO:0048659	smooth muscle cell proliferation	26/1536	178/18888	0.00252374	0.0197416	0.0143305	207/348/652/4856/1026/1027/1499/1649/1906/1956/2254/2263/2771/2852/3570/9314/9927/4313/4318/4602/4880/5468/5591/6934/7043/10221	26
1	1	GO:0050866	negative regulation of cell activation	30/1536	215/18888	0.00253922	0.019836	0.014399	348/384/558/652/4345/29126/1051/114757/25793/2268/2335/2302/2852/2896/133396/387597/3624/3949/2615/10461/80762/10062/80380/5580/5777/6422/4092/8651/9655/57045	30
1	1	GO:0030901	midbrain development	16/1536	91/18888	0.00257191	0.0200375	0.0145453	1267/1499/22943/2254/2260/2263/3309/4129/4155/3340/6259/6271/6422/6423/27089/89780	16
1	1	GO:1900542	regulation of purine nucleotide metabolic process	16/1536	91/18888	0.00257191	0.0200375	0.0145453	55811/65990/2033/51024/2819/3091/3643/4842/5164/5166/55022/5563/51422/56848/6774/706	16
1	1	GO:0046434	organophosphate catabolic process	32/1536	234/18888	0.00257737	0.0200531	0.0145566	215/57406/1267/5167/956/2033/2819/3091/3101/80201/3643/3949/3988/3990/30833/4907/79873/5138/5141/5150/23659/7941/79887/5337/403313/50640/5563/51422/5580/6609/6774/7498	32
1	1	GO:0097192	extrinsic apoptotic signaling pathway in absence of ligand	13/1536	67/18888	0.00258658	0.0200979	0.0145891	207/572/596/598/666/2260/2932/3624/3685/4254/5499/8406/219699	13
1	1	GO:0015824	proline transport	5/1536	13/18888	0.0026109	0.0202005	0.0146636	6509/120103/54407/6520/8140	5
1	1	GO:0035810	positive regulation of urine volume	5/1536	13/18888	0.0026109	0.0202005	0.0146636	1906/1910/2771/4879/4883	5
1	1	GO:1904350	regulation of protein catabolic process in the vacuole	5/1536	13/18888	0.0026109	0.0202005	0.0146636	3949/4035/4036/4248/79589	5
1	1	GO:0018105	peptidyl-serine phosphorylation	37/1536	282/18888	0.00261592	0.0202005	0.0146636	207/208/369/9530/596/624/673/51719/814/857/960/8851/1459/85443/22943/8798/1956/2932/3082/28996/10114/9113/9175/140609/4842/5578/5579/5580/5591/6423/6446/4092/57731/29110/10178/7046/89780	37
1	1	GO:0001952	regulation of cell-matrix adhesion	20/1536	125/18888	0.00261716	0.0202005	0.0146636	340485/94/596/57662/948/23603/27185/10979/2932/182/23499/9448/4321/4323/90102/6237/5054/6422/6548/54361	20
1	1	GO:0006890	retrograde vesicle-mediated transport, Golgi to endoplasmic reticulum	11/1536	52/18888	0.00266702	0.0205036	0.0148836	10079/1314/9276/11316/64083/10945/11014/10960/57410/11070/7405	11
1	1	GO:0010823	negative regulation of mitochondrion organization	11/1536	52/18888	0.00266702	0.0205036	0.0148836	207/598/664/666/160140/1191/2876/3082/5468/83447/706	11
1	1	GO:1904263	positive regulation of TORC1 signaling	11/1536	52/18888	0.00266702	0.0205036	0.0148836	207/8452/2033/283554/151556/55004/28956/5292/6009/29110/84669	11
1	1	GO:0051384	response to glucocorticoid	21/1536	134/18888	0.00268749	0.0206337	0.014978	133/210/249/594/596/790/799/1026/9076/1545/1906/1956/1977/387758/2690/3291/4129/2908/9353/6715/6781	21
1	1	GO:0060045	positive regulation of cardiac muscle cell proliferation	8/1536	31/18888	0.00271788	0.0207846	0.0150876	27302/2254/2260/2263/23493/5292/57057/7049	8
1	1	GO:0065002	intracellular protein transmembrane transport	8/1536	31/18888	0.00271788	0.0207846	0.0150876	3309/51555/6253/29927/7095/23471/133022/9697	8
1	1	GO:1902042	negative regulation of extrinsic apoptotic signaling pathway via death domain receptors	8/1536	31/18888	0.00271788	0.0207846	0.0150876	598/23017/2876/2932/3082/8682/5054/6423	8
1	1	GO:0015718	monocarboxylic acid transport	26/1536	179/18888	0.00272996	0.0208496	0.0151348	215/207/208/348/624/846/948/1906/133418/51024/8660/50640/5467/5468/9123/9122/9120/9194/220963/115111/6513/29015/8884/53919/28232/28231	26
1	1	GO:0010508	positive regulation of autophagy	23/1536	152/18888	0.00275781	0.0210346	0.0152691	154/572/664/1612/64798/57535/25793/2308/2932/3091/5563/220441/143686/340146/401548/258010/29110/94241/53373/10206/81603/7405/55062	23
1	1	GO:0019935	cyclic-nucleotide-mediated signaling	17/1536	100/18888	0.00277976	0.0211642	0.0153632	133/9472/348/799/948/1910/2696/2977/4879/4880/5137/5138/5141/5150/51555/10900/6662	17
1	1	GO:0009914	hormone transport	41/1536	322/18888	0.00278208	0.0211642	0.0153632	572/846/4856/1407/1428/1906/1908/1956/131177/2260/2308/8322/2587/2625/2696/2852/2822/3091/3350/286676/387597/3624/8660/4602/4824/9971/5468/5579/27230/6422/6571/6520/8140/133308/53919/28231/6926/6934/7074/706/7425	41
1	1	GO:0010463	mesenchymal cell proliferation	10/1536	45/18888	0.00280781	0.021332	0.015485	652/1499/2254/2260/2263/2294/8660/6662/7048/6935	10
1	1	GO:0050808	synapse organization	58/1536	493/18888	0.00281321	0.0213451	0.0154945	102/207/348/9912/718/4076/1008/8851/25978/1134/64084/1499/27185/22943/55619/1812/1826/2047/10160/23768/9758/2534/2565/2596/2239/9456/3587/26280/3643/3688/3911/5641/11178/23184/8898/4593/23077/4734/9148/8828/5064/10154/5792/4920/6259/51150/10507/6585/6640/57731/23380/85461/7074/8936/10810/89780/84885/23613	58
1	1	GO:0035909	aorta morphogenesis	9/1536	38/18888	0.0028469	0.0215726	0.0156596	94/56999/54567/2022/23462/23493/182/4035/7048	9
1	1	GO:0001658	branching involved in ureteric bud morphogenesis	12/1536	60/18888	0.00286415	0.0215907	0.0156728	170690/596/652/1499/9955/3611/3911/9241/5087/5311/6662/54361	12
1	1	GO:0001706	endoderm formation	12/1536	60/18888	0.00286415	0.0215907	0.0156728	1499/22943/2335/3624/3678/3685/3912/4323/4313/4318/9241/57057	12
1	1	GO:0006695	cholesterol biosynthetic process	12/1536	60/18888	0.00286415	0.0215907	0.0156728	348/1595/11160/3156/3157/3638/3988/50814/403313/5563/6309/23541	12
1	1	GO:1902653	secondary alcohol biosynthetic process	12/1536	60/18888	0.00286415	0.0215907	0.0156728	348/1595/11160/3156/3157/3638/3988/50814/403313/5563/6309/23541	12
1	1	GO:0006140	regulation of nucleotide metabolic process	16/1536	92/18888	0.00288358	0.021709	0.0157587	55811/65990/2033/51024/2819/3091/3643/4842/5164/5166/55022/5563/51422/56848/6774/706	16
1	1	GO:0034329	cell junction assembly	54/1536	453/18888	0.00292144	0.0219656	0.0159449	94/4301/596/57662/857/1008/9076/9071/64084/23603/10391/1499/22943/1812/1826/1969/2047/10160/10979/23768/2335/143162/2565/2596/2239/84525/26280/286676/3678/3915/11178/23499/9448/4323/4593/23077/4649/9971/5175/90102/5578/10266/6259/10507/6422/6548/6585/4092/23380/10420/7145/89780/54361/84885	54
1	1	GO:0006687	glycosphingolipid metabolic process	13/1536	68/18888	0.00296477	0.0221767	0.0160981	9334/64781/3074/3696/3815/10825/5580/6609/6482/6487/256435/6489/9375	13
1	1	GO:0009311	oligosaccharide metabolic process	13/1536	68/18888	0.00296477	0.0221767	0.0160981	2683/673/1486/84750/3074/4126/4247/7841/10825/6476/6487/256435/6489	13
1	1	GO:0046513	ceramide biosynthetic process	13/1536	68/18888	0.00296477	0.0221767	0.0160981	427/9334/91012/253782/5580/259230/6609/56848/55304/165679/6482/6487/256435	13
1	1	GO:0046847	filopodium assembly	13/1536	68/18888	0.00296477	0.0221767	0.0160981	9912/121512/55785/2596/84299/9148/5064/5580/23380/10178/7043/7046/23613	13
1	1	GO:0046470	phosphatidylcholine metabolic process	14/1536	76/18888	0.00298982	0.0223353	0.0162133	1040/25979/2822/3949/3990/9926/129642/10062/5130/10400/23659/7941/50640/23446	14
1	1	GO:0010950	positive regulation of endopeptidase activity	23/1536	153/18888	0.00300218	0.0223988	0.0162593	340485/51107/10550/444/572/27113/666/1612/2152/26355/51024/2534/2852/5641/4155/23385/4824/5134/5468/6279/6774/55075/7498	23
1	1	GO:0010878	cholesterol storage	7/1536	25/18888	0.00301766	0.0224279	0.0162805	19/948/3988/10577/10062/5467/5468	7
1	1	GO:0032331	negative regulation of chondrocyte differentiation	7/1536	25/18888	0.00301766	0.0224279	0.0162805	652/1499/2202/5744/6662/7046/7483	7
1	1	GO:1901071	glucosamine-containing compound metabolic process	7/1536	25/18888	0.00301766	0.0224279	0.0162805	9435/9469/1486/2135/10007/4248/5238	7
1	1	GO:0003184	pulmonary valve morphogenesis	6/1536	19/18888	0.0030791	0.0227103	0.0164855	652/23462/23493/182/9353/57057	6
1	1	GO:0033194	response to hydroperoxide	6/1536	19/18888	0.0030791	0.0227103	0.0164855	948/1612/2876/4257/5580/94241	6
1	1	GO:0036499	PERK-mediated unfolded protein response	6/1536	19/18888	0.0030791	0.0227103	0.0164855	666/1649/3309/84919/10959/55161	6
1	1	GO:0046931	pore complex assembly	6/1536	19/18888	0.0030791	0.0227103	0.0164855	102/4301/25909/196527/572/9972	6
1	1	GO:0050965	detection of temperature stimulus involved in sensory perception of pain	6/1536	19/18888	0.0030791	0.0227103	0.0164855	6387/7852/27185/2047/56925/11280	6
1	1	GO:1902001	fatty acid transmembrane transport	6/1536	19/18888	0.0030791	0.0227103	0.0164855	215/207/208/948/8660/6513	6
1	1	GO:0009410	response to xenobiotic stimulus	53/1536	444/18888	0.00308563	0.0227296	0.0164995	19/10057/340485/210/596/673/790/904/1026/1027/1499/7852/1545/1812/1906/1956/2022/2052/54206/2327/2329/2822/2876/3291/3988/4129/4313/4524/64332/4824/4842/4880/5141/5563/5579/284996/11280/10512/6422/6423/57468/55315/6530/6532/54498/6609/6715/11044/7048/4982/90313/706/7508	53
1	1	GO:0042542	response to hydrogen peroxide	17/1536	101/18888	0.00309495	0.0227694	0.0165284	558/596/664/1545/1906/2534/2876/8807/9314/4313/4602/10276/84919/5580/140885/8428/10494	17
1	1	GO:0002066	columnar/cuboidal epithelial cell development	11/1536	53/18888	0.00312295	0.0228885	0.0166148	207/572/652/1026/2932/3091/3572/639/6009/389015/286451	11
1	1	GO:0050982	detection of mechanical stimulus	11/1536	53/18888	0.00312295	0.0228885	0.0166148	63982/23621/1499/6387/7852/2534/3815/5311/9033/11280/25861	11
1	1	GO:1904894	positive regulation of receptor signaling pathway via STAT	11/1536	53/18888	0.00312295	0.0228885	0.0166148	51094/1545/2033/2690/3587/149233/3570/3575/3815/4249/132299	11
1	1	GO:0070588	calcium ion transmembrane transport	42/1536	334/18888	0.00313546	0.0229512	0.0166604	9472/196527/41/481/487/27032/596/857/57214/1649/1812/1906/1910/30001/2534/10681/2852/3685/55013/221154/4842/387129/80228/93129/5311/9033/5777/6263/29927/91404/25769/6548/6786/57620/54499/55858/79041/53373/7223/26133/29979/89780	42
1	1	GO:1903432	regulation of TORC1 signaling	16/1536	93/18888	0.00322585	0.0235832	0.0171191	207/84335/8452/64798/2033/283554/151556/55004/28956/5292/5563/6009/220441/143686/29110/84669	16
1	1	GO:0007173	epidermal growth factor receptor signaling pathway	18/1536	110/18888	0.00325989	0.0238021	0.017278	207/673/2202/1956/55914/54206/84985/2549/2852/3672/4318/89853/10825/9185/27246/9655/6662/7039	18
1	1	GO:0050727	regulation of inflammatory response	51/1536	425/18888	0.00328087	0.0239252	0.0173674	101/348/330/718/4856/4345/1051/11221/1910/2137/2268/2294/5045/2534/2625/2852/51704/2876/2896/3082/3587/9173/3572/9314/3949/4258/4318/80762/64332/197358/10062/9971/4907/5138/118788/7941/5467/5468/5580/5777/6279/6401/5054/140885/64116/9655/9825/26228/6774/10318/58189	51
1	1	GO:0055008	cardiac muscle tissue morphogenesis	12/1536	61/18888	0.00330709	0.0240862	0.0174843	27302/54567/2022/2263/57493/23493/4036/9241/4092/57057/7046/7049	12
1	1	GO:0061053	somite development	15/1536	85/18888	0.00332751	0.0241401	0.0175234	22943/2033/2294/2487/51176/4824/9241/5591/5930/10512/6422/6423/10959/89780/54361	15
1	1	GO:0042491	inner ear auditory receptor cell differentiation	10/1536	46/18888	0.0033311	0.0241401	0.0175234	652/26281/2260/389207/1687/23493/182/3714/10083/25861	10
1	1	GO:0045047	protein targeting to ER	10/1536	46/18888	0.0033311	0.0241401	0.0175234	9709/3309/4121/29927/7095/6734/6747/23471/133022/9697	10
1	1	GO:0051205	protein insertion into membrane	10/1536	46/18888	0.0033311	0.0241401	0.0175234	1956/23065/284361/51234/56851/29927/54499/23471/133022/9697	10
1	1	GO:0006613	cotranslational protein targeting to membrane	8/1536	32/18888	0.00336954	0.0243277	0.0176595	29927/7095/6734/6746/6747/23471/133022/9697	8
1	1	GO:0019082	viral protein processing	8/1536	32/18888	0.00336954	0.0243277	0.0176595	5045/2932/4247/4249/7841/6482/6487/256435	8
1	1	GO:0034694	response to prostaglandin	8/1536	32/18888	0.00336954	0.0243277	0.0176595	112/207/1906/5563/5732/11280/6422/7049	8
1	1	GO:0019229	regulation of vasoconstriction	13/1536	69/18888	0.00338685	0.024392	0.0177062	133/624/846/857/1889/1906/1908/1956/3350/3688/4313/6640/79987	13
1	1	GO:0038034	signal transduction in absence of ligand	13/1536	69/18888	0.00338685	0.024392	0.0177062	207/572/596/598/666/2260/2932/3624/3685/4254/5499/8406/219699	13
1	1	GO:0032350	regulation of hormone metabolic process	9/1536	39/18888	0.00343853	0.0246772	0.0179133	133/27122/2625/3091/2908/53919/8614/6934/54361	9
1	1	GO:0070232	regulation of T cell apoptotic process	9/1536	39/18888	0.00343853	0.0246772	0.0179133	101/384/596/652/29126/3091/3575/57864/6482	9
1	1	GO:0001841	neural tube formation	17/1536	102/18888	0.00343919	0.0246772	0.0179133	133/652/10370/115908/57822/3091/26160/4036/4524/9241/58495/54910/6422/6423/6497/6768/10959	17
1	1	GO:0016241	regulation of macroautophagy	25/1536	173/18888	0.00348822	0.0249982	0.0181463	55811/154/207/533/9114/526/664/8851/1459/57535/25793/9638/3091/11178/4734/5563/6009/143686/401548/29110/10206/706/29979/7405/55062	25
1	1	GO:1904375	regulation of protein localization to cell periphery	21/1536	137/18888	0.0035211	0.0252027	0.0182947	102/207/9912/27032/598/57628/1956/1969/2239/2852/3688/4035/4323/55022/91461/5780/6711/8417/10959/65267/89780	21
1	1	GO:0051492	regulation of stress fiber assembly	16/1536	94/18888	0.00360094	0.0257202	0.0186703	79822/9530/673/1490/10391/10979/90102/5829/28984/85415/6422/6548/10174/7043/7046/54361	16
1	1	GO:0001938	positive regulation of endothelial cell proliferation	18/1536	111/18888	0.00360224	0.0257202	0.0186703	94/207/652/6387/284361/2152/9982/2260/3091/4893/8828/5228/5293/5578/9037/6774/7046/7423	18
[truncated: 615 more rows]

## Sheet: human_Time_clustering_all
	Gene_Clusters
AOC1	1
[truncated: 3,768 more rows]

## Sheet: human_Time_clustering_enrichGO
Cluster	group	ID	Description	GeneRatio	BgRatio	pvalue	p.adjust	qvalue	geneID	Count
[truncated: 937 more rows]

[truncated: 6 more sheets: macaca_Time_clustering_all, macaca_Time_clustering_enrichGO, pig_Time_clustering_all, pig_Time_clustering_enrichGO, rabbit_Time_clustering_all, rabbit_Time_clustering_enrichGO]
