# Supplementary material for: Cross-species insights into placental evolution and diseases at the single-cell resolution
Source: Nat Commun. 2026 May 9;17:6259. doi: 10.1038/s41467-026-72652-w (PMC13377192; doi:10.1038/s41467-026-72652-w)
Supplement: Supplementary file 8 — Supplementary Data 5 [file 41467_2026_72652_MOESM8_ESM.xlsx]

## Sheet: human2macaca_EVTpath_All_conser
Gene	5-state alignment string	Alignment similarity %	Cluster_id
IFT172	MMMMMMMMMMMMMMM	100	8
ALKBH6	MMMMMWWWIIIMMMMMMM	83.33	7
PTPDC1	MMMMMMMIDMMMMMMM	87.5	8
ZC3H12D	MMMMMMMMMMMMMMM	100	8
COMTD1	IIIIIIIIMMMMMMMWWWWWWWW	65.22	12
CAPNS2	IIIIIIIIMMMMMMMWWWWWWWW	65.22	12
DPYSL2	MMMMMMMIDMMMMMMM	87.5	8
FAM110C	MMMMMMMMMMMMMMM	100	8
DPYSL3	MMMMMMMMMMMMMMM	100	8
VSTM4	MMMMMMMMMMMMMMM	100	8
VSTM5	MMMMMVVVVVVDDDDDDMMMM	71.43	10
CACNA2D1	MMMMMMMMMMMMMMM	100	8
DHDH	MMMMMMMIDMMMMMMM	87.5	8
CACNA2D2	MMMMMMMMMMMMMMM	100	8
UNC5C	MMMMMMMMMMMMMMM	100	8
ZNF12	IIIIIIIIMMMMMMMWWWWWWWW	65.22	12
CH25H	MMMMMMMMMMMMMMM	100	8
FEZ1	MMMMMWWWIIIMMMMMMM	83.33	7
ORAI3	MMMMWWWWIIIIMMMMMMM	78.95	7
ORAI2	MMMMMMMMMMMMMMM	100	8
TCEANC2	IIIIIIIIMMMMMMMWWWWWWWW	65.22	12
ASPHD2	MMMMMMMMMMMMMMM	100	8
ZC3HAV1	MMMMMMMMMMMMMMM	100	8
LYPD5	MMMMMMMMMMMMMMM	100	8
ADAMTS10	MMMMMMMMMMMMMMM	100	8
ADAMTS14	MMMMMMMMMMMMMMM	100	8
RDH12	MMMMMMMMMMMMMMM	100	8
ADAMTS19	MMMMWWWWIIIIMMMMMMM	78.95	7
HLCS	IIIIIIIIMMMMMMMWWWWWWWW	65.22	12
ADAMTS18	MMMMMMMMMMMMMMM	100	8
AGMO	MMMMMMMMMMMMMMM	100	8
ADAMTS17	MMMMMMMMMMMMMMM	100	8
MOV10L1	MMMMMMMMMMMMMMM	100	8
RDH14	IIIIIIIIIMMMMMMWWWWWWWWW	62.5	12
ATRIP	MMMMWWWWIIIIMMMMMMM	78.95	7
HEXIM2	MMMMWWWIIIMMMMMMMM	83.33	7
BTBD19	MMMMMMMMMMMMMMM	100	8
JAG1	MMMMMMMMMVVVVVVDDDDDD	71.43	6
BTBD16	MMMMMMMMMMMMMMM	100	8
EIF2AK3	MMMMWWWWIIIIMMMMMMM	78.95	7
PBX3	IIIIIIIIIMMMMMMWWWWWWWWW	62.5	12
PBX4	MMMMMMMMMMMMMMM	100	8
LARP6	MMMMMMIDIDMMMMMMM	76.47	8
FXYD1	MMMMMMMMMMMMMMM	100	8
SFXN3	MMMMMMMMMMMMMMM	100	8
NMT2	IIIIIIIIMMMMMMMWWWWWWWW	65.22	12
SFXN2	IIIIIIIIIMMMMMMWWWWWWWWW	62.5	12
DZIP1	IIIIIIIIMMMMMMMWWWWWWWW	65.22	12
SFXN5	MMMMMMMMMMMMMMM	100	8
DPYS	MMMMMMMMMMMMMMM	100	8
KCNC4	MMMMMMMMMMMMMMM	100	8
NCAPG2	IIIIIIIIMMMMMMMWWWWWWWW	65.22	12
ZNF48	MMMMWWWIIIMMMMMMMM	83.33	7
BBC3	MMMMWWWWIIIIMMMMMMM	78.95	7
SHF	IIIIIIIIIMMMMMMWWWWWWWWW	62.5	12
SHE	MMMMMMMMMMMMMMM	100	8
MMP24	MMMMMMMMMMMMMMM	100	8
JAK3	MMMMMMMMMMMMMMM	100	8
NEFH	MMMMMMMMMMMMMMM	100	8
CHST9	MMMMMMMMMMMMMMM	100	8
CAPG	IIIIIIIDIDIMMMMMMDDDDDDD	80	1
DUSP2	MMMMMMIDMMMMMMMM	87.5	8
CHST7	MMMMMMMMMMMMMMM	100	8
GSTO2	MMMMMMMMMMMMMMM	100	8
IFT140	MMMMWWWWIIIIMMMMMMM	78.95	7
KCND3	MMMMMMMMMMMMMMM	100	8
PDIA5	IIIIIIIIIIMMMMMDDDDDDDDDD	60	1
PTPRF	IIIDIDIDIDIIIIIIIIIDDDDDDDDDDD	70	1
TEX11	MMMMMMMMMMMMMMM	100	8
TEX12	MMMMMMMMMMMMMMM	100	8
TOMM40L	IIIIIIIIMMMMMMMWWWWWWWW	65.22	12
TMEFF2	MMMMMMMMMMMMMMM	100	8
MMP2	IIIIIIIIMMMMMMMWWWWWWWW	65.22	12
MMP16	MMMMMMMMMMMMMMM	100	8
MMP17	MMMMMMMMMMMMMMM	100	8
SDHAF1	IIIIIIIIIMMMMMMWWWWWWWWW	62.5	12
CHST1	MMMMMMMMMMMMMMM	100	8
PTRH1	IIIIIIIIIMMMMMMWWWWWWWWW	62.5	12
HCST	MMMMWWWWIIIIMMMMMMM	78.95	7
CHST2	MMMMMMMMMMMMMMM	100	8
RAPGEF3	IIIIIIIIIMMMMMMWWWWWWWWW	62.5	12
PKN3	MMMMMMMMMMMMMMM	100	8
SPESP1	MMMMMVVVVVVVVVVDDDDDDDDDD	60	9
SYNPO2	MMMMMMMMMMMMMMM	100	8
PTAFR	MMMMMMMMMMMMMMM	100	8
SNX33	MMMMMMIIDDMMMMMMM	76.47	8
SNX30	MMMMWWWWWIIIIIMMMMMM	75	7
FAM117B	MMMMMMMMMMMMMMM	100	8
ADAM23	MMMMMMMMMMMMMMM	100	8
AGR2	MMMMMMMMMMMMMMM	100	8
PLAGL2	MMMMWWWWIIIIMMMMMMM	78.95	7
STX2	MMMMMMMMMMMMMMM	100	8
KCNB1	MMMMMMMMMMMMMMM	100	8
ADAM33	MMMMMMMMMMMMMMM	100	8
BBOX1	MMMMMMMMMMMMMMM	100	8
SNX21	MMMMWWWWIIIIMMMMMMM	78.95	7
SNX16	MMMMMMMIDMMMMMMM	87.5	8
CCDC9	MMMMWWWWIIIIMMMMMMM	78.95	7
CCDC8	MMMMWWWWIIIIMMMMMMM	78.95	7
SNX15	MMMMWWWWIIIIMMMMMMM	78.95	7
PKN1	MMMMWWWWIIIIMMMMMMM	78.95	7
LGR6	MMMMMMMMMMMMMMM	100	8
RASL11A	IIIIIIIIMMMMMMMWWWWWWWW	65.22	12
MAP3K7CL	MMMMMMMMMMMMMMM	100	8
SLA	MMMMMMMMMMMMMMM	100	8
MSI1	MMMMMMMMMMMMMMM	100	8
FBXO24	MMMMMMMMMMMMMMM	100	8
ATP12A	MMMMMMMMMMMMMMM	100	8
ALDH1L2	MMMMMMMMMMMMMMM	100	8
FADS2	MMMMMMIIDDMMMMMMM	76.47	8
EFEMP2	MMMMMMMMMMMMMMM	100	8
TNFRSF8	MMMMMMMMMMMMMMM	100	8
NEK2	IIIIIIIIMMMMMMMWWWWWWWW	65.22	12
MAP3K9	MMMMMMMMMMMMMMM	100	8
PIAS3	MMMMWWWWIIIIMMMMMMM	78.95	7
DGAT2	MMMMMMMMMMMMMMM	100	8
KCNH5	MMMMMMMMMMMMMMM	100	8
FBXW8	MMMMMMIDIDMMMMMMM	76.47	8
FBXO16	MMMMMMMMMMMMMMM	100	8
FBXO15	MMMMMMMMMMMMMMM	100	8
SDCBP2	MMMMMMMMMMMMMMM	100	8
MSH2	IIIIIIIIMMMMMMMWWWWWWWW	65.22	12
SMO	IIIIIIIIMMMMMMMWWWWWWWW	65.22	12
LGSN	MMMMMMMMMMMMMMM	100	8
MSH3	IIIIIIIIIMMMMMMWWWWWWWWW	62.5	12
BLM	IIIIIIIIMMMMMMMWWWWWWWW	65.22	12
KCNE3	MMMMMMMMMMMMMMM	100	8
KCNE4	MMMMMMMMMMMMMMM	100	8
ZC4H2	MMMMMMIDMMMMMMMM	87.5	8
LY96	MMMMMMMMMMMMMMM	100	8
FBXO45	IIIIIIIIMMMMMMMWWWWWWWW	65.22	12
FBXO46	IIIIIIIIMMMMMMMWWWWWWWW	65.22	12
NPAS3	MMMMMMMMMMMMMMM	100	8
SNN	MMMMWWWWIIIIMMMMMMM	78.95	7
NDOR1	MMMMMMMIDMMMMMMM	87.5	8
AMDHD1	MMMMMMMMMMMMMMM	100	8
ZKSCAN2	MMMMMMIDMMMMMMMM	87.5	8
BMF	MMMMMMMMMMMMMMM	100	8
ZKSCAN5	MMMMMMIDIDMMMMMMM	76.47	8
TSNAXIP1	MMMMMMMMMMMMMMM	100	8
GRIA3	MMMMMMMMMMMMMMM	100	8
IP6K3	MMMMMMMMMMMMMMM	100	8
SAC3D1	IIIIIIIIMMMMMMMWWWWWWWW	65.22	12
NOP14	IIIIIIIIIMMMMMMWWWWWWWWW	62.5	12
SDF2L1	IIIIIIIIIMMMMMMWWWWWWWWW	62.5	12
RASL10B	IIIIIIIIMMMMMMMWWWWWWWW	65.22	12
LY86	MMMMMMMIDMMMMMMM	87.5	8
FBXO34	IIIIIIIIIMMMMMMWWWWWWWWW	62.5	12
BMX	MMMMMMMMMMMMMMM	100	8
FBXO33	IIIIIIIIMMMMMMMWWWWWWWW	65.22	12
FBXO31	IIIIIIIIIMMMMMMWWWWWWWWW	62.5	12
LRCH2	IIIIIIIIMMMMMMMWWWWWWWW	65.22	12
SP2	IIIIIIIIMMMMMMMWWWWWWWD	60.87	12
SP4	IIIIIIIIMMMMMMMWWWWWWWW	65.22	12
KCNK6	MMMMMMMMMMMMMMM	100	8
ALAS2	MMMMMMMMMMMMMMM	100	8
PIWIL4	MMMMMMMIDMMMMMMM	87.5	8
DYSF	MMMMMMMMMMMMMMM	100	8
HTR2B	MMMMMMMMMMMMMMM	100	8
ECE1	MMMMMMMMMMMMMMM	100	8
HTR2A	MMMMMMMMMMMMMMM	100	8
BICD1	MMMMWWWIIIMMMMMMMM	83.33	7
TNFSF13B	MMMMMMMMMMMMMMM	100	8
SPN	MMMMMMMMMMMMMMM	100	8
SPR	IIIIIIIIIMMMMMMWWWWWWWWW	62.5	12
PRADC1	IIIIIIIIMMMMMMMWWWWWWWW	65.22	12
TRIM66	MMMMMMMMMMMMMMM	100	8
BCAS1	MMMMMMMMMMMMMMM	100	8
NKX3-1	MMMMWWWWIIIIMMMMMMM	78.95	7
TRIM67	MMMMMMMMMMMMMMM	100	8
CERS4	MMMMMMMMMMMMMMM	100	8
UNC45B	MMMMMMMMMMMMMMM	100	8
CERS6	MMMMMMMIDMMMMMMM	87.5	8
TRIM63	MMMMMMMMMMMMMMM	100	8
TNFRSF19	MMMMMMMMMMMMMMM	100	8
TNFRSF1B	MMMMMWWWIIIMMMMMMM	83.33	7
BMP2K	MMMMMMMMMMMMMMM	100	8
TNFRSF25	MMMMMMMMMMMMMMM	100	8
TRIM59	IIIIIIIIMMMMMMMWWWWWWWW	65.22	12
SRC	MMMMMMMMMMMMMMM	100	8
SRBD1	MMMMWWWWIIIIMMMMMMM	78.95	7
ATP10A	MMMMWWWWIIIIMMMMMMM	78.95	7
MALT1	IIIIIIIIMMMMMMMWWWWWWWW	65.22	12
MTHFSD	MMMMWWWIIIMMMMMMMM	83.33	7
ARL13B	MMMMWWWWIIIIMMMMMMM	78.95	7
TRIM46	MMMMMMMMMMMMMMM	100	8
E2F5	MMMMMMMMMMMMMMM	100	8
TRIM42	MMMMMMMMMMMMMMM	100	8
KCNJ2	MMMMMMMMMMMMMMID	87.5	8
E2F8	MMMMMMIDMMMMMMMM	87.5	8
UBQLN2	IIIIIIIIIMMMMMMWWWWWWWWW	62.5	12
KCNJ5	MMMMMMMMMMMMMMM	100	8
KCNJ6	MMMMMMMMMMMMMMM	100	8
KCNJ8	MMMMMMMMMMMMMMM	100	8
STYK1	MMMMWWWWIIIIMMMMMMM	78.95	7
TM6SF1	MMMMMMMMMMMMMMM	100	8
SORL1	MMMMMMMIDMMMMMMM	87.5	8
BICC1	MMMMMMMMMMMMMMM	100	8
CABLES2	MMMMWWWWIIIIMMMMMMM	78.95	7
HCRTR2	MMMMMMMMMMMMMMM	100	8
APLF	MMMMWWWWIIIIMMMMMMM	78.95	7
TRIM35	MMMMMMMMMMMMMMM	100	8
TRIM36	MMMMMMMMMMMMMMM	100	8
TRIM38	MMMMMMMMMMVVVVVDDDDD	75	6
KCNK1	IIIIIIIIIMMMMMMWWWWWWWWW	62.5	12
KCNK3	MMMMMMMMMMMMMMM	100	8
SLC23A2	MMMMMMMMMMMMMMM	100	8
THSD7B	MMMMMMMMMMMMMMM	100	8
ECI1	IIIIIIIIMMMMMMMWWWWWWWW	65.22	12
IKZF1	MMMMMMMMMMMMMMM	100	8
IKZF2	IIIIIIIIIMMMMMMWWWWWWWWW	62.5	12
ICAM1	MMMMWWWIIIMMMMMMMM	83.33	7
RCBTB2	MMMMMMMMMMMMMMM	100	8
KDR	MMMMMMMMMMMMMMM	100	8
LGALS9	MMMMMMMMMMMMMMM	100	8
ATXN7L2	MMMMMMMMMMMMMMM	100	8
TRIM21	MMMMMIIMMMMMMMMDD	76.47	0
FBXO2	MMMMWWWWWIIIIIMMMMMM	75	7
BTC	MMMMMMMMMMMMMMM	100	8
CRISPLD1	MMMMMVVVVVVVVVVDDDDDDDDDD	60	9
SOAT2	MMMMMMMMMMMMMMM	100	8
NINJ2	MMMMMMMMMMMMMMM	100	8
KCNQ3	MMMMMMMMMMMMMMM	100	8
TRIM14	MMMMMMMMMMMMMMM	100	8
RIN3	MMMMMWWWIIIMMMMMMM	83.33	7
RIN1	MMMMMMMMMMMMMMM	100	8
AARS2	IIIIIIIIMMMMMMMWWWWWWWW	65.22	12
RRAD	MMMMWWWWIIIIMMMMMMM	78.95	7
SDC3	MMMMMMIIDDMMMMMMM	76.47	8
TGFA	MMMMMMMMMMMMMMM	100	8
ZBTB5	IIIIIIIIMMMMMMMWWWWWWWW	65.22	12
ZBTB3	MMMMMMMMMMMMMMM	100	8
ZBTB2	MMMMWWWWIIIIMMMMMMM	78.95	7
NKAIN2	MMMMMMMMMMMMMMM	100	8
NEU3	MMMMMMMMMMMMMMM	100	8
NKAIN1	MMMMMMMMMMMMMMM	100	8
NKAIN3	MMMMMMMMMMMMMMM	100	8
RRAS	IIIIIIIIIMMMMMMWWWWWWWWW	62.5	12
STK38L	IIIIIIIIMMMMMMMWWWWWWWW	65.22	12
B4GALNT1	MMMMMMMMMMMMMMM	100	8
KCNN2	MMMMMMMMMMMMMMM	100	8
KCNN3	MMMMMMMMMMMMMMM	100	8
B4GALNT3	MMMMMMMMMMMMMMM	100	8
NTNG1	MMMMMMMMMMMMMMM	100	8
TNFSF18	MMMMMMMMMMMMMMM	100	8
BBS1	MMMMMMMMMMMMMMM	100	8
MSR1	MMMMMMMMMMMMMMM	100	8
SLC10A7	IIIIIIIIIMMMMMMWWWWWWWWW	62.5	12
TNFSF15	MMMMMMMMMMMMMIIDD	76.47	8
NBEAL2	IIIIIIIIMMMMMMMWWWWWWWW	65.22	12
IGF1	MMMMMMMMMMMMMMM	100	8
ZBTB6	MMMMMMMMMMMMMMM	100	8
ITGBL1	MMMMMMMMMMMMMMM	100	8
SDC1	MMMMMMIIDMMMMMMMD	76.47	8
FBXL7	MMMMMMMMMMMMMMM	100	8
MON1A	IIIIIIIIIMMMMMMWWWWWWWWW	62.5	12
SPAG17	MMMMMMMMMMMMMMM	100	8
ECM1	MMMMWWWIIIMMMMMMMM	83.33	7
ECM2	MMMMMMMMMMMMMMM	100	8
AP4E1	MMMMMWWWIIIMMMMMMM	83.33	7
GRIK1	MMMMMMMMMMMMMMM	100	8
GRIK2	MMMMMMMMMMMMMMM	100	8
KHK	MMMMMWWWIIIMMMMMMM	83.33	7
VMO1	MMMMMMMMMMMMMMM	100	8
PCLO	MMMMMMMIDMMMMMMM	87.5	8
SUFU	IIIIIIIIIMMMMMMWWWWWWWWW	62.5	12
RAC2	MMMMMMIDMMMMMMMM	87.5	8
ZHX2	MMMMMIIDDMMMMMMMM	76.47	8
FCER1G	MMMMWWWIIIIMMMMMMMD	73.68	7
ZHX3	MMMMMMMIDMMMMMMM	87.5	8
MST1	MMMMMMIDMMMMMMMM	87.5	8
GAB3	MMMMMMMMMMMMMMM	100	8
ZHX1	IIIIIIIIIMMMMMMWWWWWWWWW	62.5	12
RNF144B	IIIIIIIIIMMMMMMWWWWWWWWW	62.5	12
TOX3	MMMMMMMMMMMMMMM	100	8
ANKFN1	MMMMMMMMMMMMMMM	100	8
ARHGEF9	MMMMWWWWIIIIMMMMMMM	78.95	7
TOX2	MMMMMMMMMMMMMMM	100	8
RAP2B	IIIIIIIIIMMMMMMWWWWWWWWW	62.5	12
KIT	MMMMMMMMMMMMMMM	100	8
FAM193A	IIIIIIIIMMMMMMMWWWWWWWW	65.22	12
ARHGEF6	MMMMMMMMMMMMMMM	100	8
ATPAF1	IIIIIIIIMMMMMMMWWWWWWWD	60.87	12
PRICKLE2	MMMMMMIIDDMMMMMMM	76.47	8
FITM2	MMMMMMMMMMMMMMM	100	8
PRICKLE1	IIIIIIIIMMMMMMMWWWWWWWW	65.22	12
ZFP14	MMMMMMMMMMMMMMM	100	8
SLX4	MMMMMMMMMMMMMMM	100	8
DYNC1I1	IIIIIIIIIMMMMMMWWWWWWWWW	62.5	12
KLHL3	MMMMMMMMMMMMMMM	100	8
KCNRG	MMMMMMIDIDMMMMMMM	76.47	8
KLHL4	MMMMMMMMMMMMMMM	100	8
KAZALD1	MMMMMIIDDMMMMMMMM	76.47	8
SGSM1	MMMMMMIDIDMMMMMMM	76.47	8
TFAP4	MMMMMMMMMMMMMMM	100	8
KLHL6	MMMMMMMMMMMMMMM	100	8
KCNS3	MMMMMMMMMMMMMMM	100	8
KLHL8	MMMMMWWWIIIMMMMMMM	83.33	7
NEK10	MMMMMMMMMMMMMMM	100	8
MAMLD1	MMMMMMMMMMMMMMM	100	8
IL18R1	MMMMMMMMMMMMMMM	100	8
NEK11	MMMMMMMMMMMMMMM	100	8
KLB	MMMMMMMMMMMMMMM	100	8
PRDM8	MMMMMMMMMMMMMMM	100	8
PRDM4	IIIIIIIIMMMMMMMWWWWWWWW	65.22	12
PRDM6	MMMMMMMMMMMMMMM	100	8
PLAT	MMMMMMMMMMMMMMM	100	8
PRDM1	MMMMMMIDMMMMMMMM	87.5	8
CELSR1	IIIIIIIIIMMMMMMWWWWWWWWW	62.5	12
CELSR2	MMMMMMMMMMMMMMM	100	8
CELSR3	MMMMMMMMMMMMMMM	100	8
GRIP1	IIIIIIIIMMMMMMMWWWWWWWW	65.22	12
ENPP2	MMMMMMMMMMMMMIDID	76.47	8
IGFLR1	IIIIIIIIIMMMMMMWWWWWWWWW	62.5	12
ENPP1	MMMMMMMMMMMMMMM	100	8
ENPP4	IIIIIIIIIMMMMMMWWWWWWWWW	62.5	12
FAM3D	MMMMMWWWIIIMMMMMMM	83.33	7
ENPP3	MMMMMMMMMMMMMMM	100	8
ENPP5	MMMMMMIIDDMMMMMMM	76.47	8
TMOD1	MMMMMMMMMMMMMMM	100	8
CARD10	MMMMMMMMMMMMMMM	100	8
SPINK8	MMMMMMMMMMMMMMM	100	8
ACOT11	MMMMWWWWIIIIMMMMMMM	78.95	7
TMOD2	MMMMMMMMMMMMMMM	100	8
DNAJB13	MMMMMMMMMMMMMMM	100	8
TTC7A	MMMMMIIIDDMMMMMMMD	66.67	0
KMO	MMMMMMMMMMMMMMM	100	8
ADAM19	MMMMMMMMMMMMMMM	100	8
PCP2	MMMMMMMMMMMMMMM	100	8
PCP4	MMMMMMMMMMMMMMM	100	8
ADAM15	IIIIIIIIMMMMMMMWWWWWWWW	65.22	12
LYG1	MMMMMMMMMMMMMMM	100	8
UBA7	IIIIIIIIMMMMMMMWWWWWWWW	65.22	12
HTRA4	MMMMWWWWIIIIMMMMMMM	78.95	7
PLD5	MMMMMMMMMMMMMMM	100	8
HTRA2	IIIIIIIIIMMMMMMWWWWWWWWW	62.5	12
SLC41A1	IIIIIIIIIMMMMMMWWWWWWWWW	62.5	12
PLD1	MMMMWWWWIIIIMMMMMMM	78.95	7
CNN1	MMMMMMMMMMMMMMM	100	8
RAI1	MMMMMMMMMMMMMMM	100	8
GRK5	MMMMMMMMMMMMMMM	100	8
GRK4	MMMMMMMMMMMMMMM	100	8
GRK6	IIIIIIIIIMMMMMMWWWWWWWWW	62.5	12
LPXN	MMMMMMMMMMMMMMM	100	8
ECT2	IIIIIIIIMMMMMMMWWWWWWWW	65.22	12
RAI2	MMMMMMMMMMMMMMM	100	8
CNTLN	MMMMMMMMMMMMMMM	100	8
DENND4B	IIIIIIIIMMMMMMMWWWWWWWW	65.22	12
DENND4A	MMMMMMIDIDMMMMMMM	76.47	8
PCIF1	IIIIIIIIMMWWWWWWWDMMMMM	60.87	2
FAM199X	IIIIIIIIMMMMMMMWWWWWWWW	65.22	12
BSPRY	IIIIIIIIMMMMMMMWWWWWWWW	65.22	12
FGF18	MMMMMMMMMMMMMMM	100	8
CNTN1	MMMMMMMMMMMMMMM	100	8
CNTN4	MMMMMMMMMMMMMMM	100	8
FGF12	MMMMMMMMMMMMMMM	100	8
SDK2	MMMMMMMMMMMMMMM	100	8
FGF10	MMMMMMMMMMMMMMM	100	8
TTC26	MMMMMMMMMMMMMMM	100	8
TTC23	IIIIIIIIMMMMMMMWWWWWWWW	65.22	12
PODXL2	MMMMMMMMMMMMMMM	100	8
TNFAIP6	MMMMMMMMMMMMMMM	100	8
PLEK	MMMMMMMMMMMMMMM	100	8
PITPNC1	MMMMMMMMMMMMMMM	100	8
TTC28	IIIIIIIIMMMMMMMWWWWWWWW	65.22	12
FYCO1	MMMMMWWWIIIMMMMMMM	83.33	7
LYL1	MMMMMMMMMMMMMMM	100	8
CYP26B1	MMMMMMMMMMMMMMM	100	8
CA4	MMMMMMMMMMMMMMM	100	8
MYBL2	IIIIIIIIMMMMMMMWWWWWWWW	65.22	12
CA8	MMMMMMMMMMMMMMM	100	8
SUN3	MMMMMMMMMMMMMMM	100	8
TTC33	IIIIIIIIMMMMMMMWWWWWWWW	65.22	12
CAD	MMMMWWWWIIIIMMMMMMM	78.95	7
HUNK	MMMMMWWWIIIMMMMMMM	83.33	7
SHROOM3	MMMMMIIDDMMMMMMMM	76.47	8
SHROOM1	MMMMMMMIDMMMMMMM	87.5	8
SYNGR3	IIIIIIIIMMMMMMMWWWWWWWW	65.22	12
ETV4	MMMMMMIDMMMMMMMM	87.5	8
SHROOM4	IIIIIIIIMMMMMMMWWWWWWWW	65.22	12
ACOX2	MMMMMMIIDDMMMMMMM	76.47	8
ELF4	IIIIIIIIIMMMMMMWWWWWWWWW	62.5	12
ELF5	MMMMMMMIMMVVVVVDDDDDD	66.67	6
ZMYND10	MMMMMMMMMMMMMMM	100	8
ZMYND12	MMMMMMIDMMMMMMMM	87.5	8
RALB	MMMMMMIDIDMMMMMMM	76.47	8
CBL	MMMMMMIIDDMMMMMMM	76.47	8
IL1RL1	MMMMMMMMMMMMMMID	87.5	8
CNR1	MMMMMMMMMMMMMMM	100	8
OXCT1	IIIIIIIIMMMMMMMWWWWWWWW	65.22	12
SV2A	MMMMMMMMMMMMMMM	100	8
TBX20	MMMMMMMMMMMMMMM	100	8
DROSHA	IIIIIIIIIMMMMMMWWWWWWWWW	62.5	12
PTK2B	MMMMMMMMMMMMMMM	100	8
SLIT3	MMMMMMMMMMMMMMM	100	8
MTA2	IIIIIIIIIMMMMMMWWWWWWWWW	62.5	12
HSD3B7	MMMMMMMMMMMMMMM	100	8
TTC12	MMMMWWWWWIIIIIMMMMMM	75	7
TBX19	MMMMMMMMMMMMMMM	100	8
USF2	IIIIIIIIIMMMMMMWWWWWWWWW	62.5	12
HS3ST1	MMMMWWWWIIIIMMMMMMM	78.95	7
TBX18	MMMMMMMMMMMMMMM	100	8
HS3ST2	MMMMMMMMMMMMMMM	100	8
CD2	MMMMMMMMMMMMMMM	100	8
GALC	MMMMMMMMMMMMMMM	100	8
CD4	MMMMMMMMMMMMMMM	100	8
TEF	MMMMMWWWIIIMMMMMMM	83.33	7
COL7A1	MMMMMMMMMMMMMMM	100	8
POLE2	MMMMMIDIDMMMMMMMM	76.47	8
ERCC8	IIIIIIIIMMMMMMMWWWWWWWW	65.22	12
PTX3	MMMMMMMMMMMMMMM	100	8
TEK	MMMMMMMMMMMMMMM	100	8
BNIPL	MMMMMMMMMMMMMMM	100	8
IPO13	MMMMWWWWIIIIMMMMMMM	78.95	7
CDA	MMMMMMMMMMMMMMM	100	8
IPO11	IIIIIIIIIMMMMMMWWWWWWWWW	62.5	12
DQX1	MMMMMMMMMMMMMMM	100	8
WIPF3	MMMMMMMMMMMMMMM	100	8
MRGPRF	MMMMMMMMMMMMMMM	100	8
WDR86	MMMMMMMMMMMMMMM	100	8
SLC4A3	MMMMWWWWIIIIMMMMMMM	78.95	7
SLC4A4	MMMMMMMMMMMMMMM	100	8
CNST	IIIIIIIIIMMMMMMWWWWWWWWW	62.5	12
SCN11A	MMMMMMMMMMMMMMM	100	8
WDR93	MMMMMMMMMMMMMMM	100	8
ZMIZ1	MMMMMMMIDMMMMMMM	87.5	8
WDR90	IIIIIIIIMMMMMMMWWWWWWWW	65.22	12
ZMIZ2	IIIIIIIIMMMMMMMWWWWWWWD	60.87	12
WDR91	MMMMMMMMVVVDDDMMMM	83.33	10
GAMT	IIIIIIIIIMMMMMMWWWWWWWWW	62.5	12
VPS18	IIIIIIIIMMMMMMMWWWWWWWW	65.22	12
PRKCB	MMMMMMMMMMMMMMM	100	8
PRKCE	MMMMMMIIDDMMMMMMM	76.47	8
CLEC11A	MMMMWWWWIIIIMMMMMMM	78.95	7
PRKCD	MMMMWWWWIIIIMMMMMMM	78.95	7
PRKCA	IIIIIIIIMMMMMMMWWWWWWWW	65.22	12
GANC	MMMMMMIIDDMMMMMMM	76.47	8
WDR76	IIIMMMMMMMMMMMMWWW	83.33	8
ARMC2	MMMMWWWIIIMMMMMMMM	83.33	7
DEPDC1B	MMMMMIDMMMMMMMMM	87.5	8
ARMC5	MMMMWWWWIIIIMMMMMMM	78.95	7
ZSCAN20	MMMMMMIDMMMMMMMM	87.5	8
DAAM2	IIIIIIIIIMMMMMMWWWWWWWWW	62.5	12
HECW2	MMMMMMMMMMMMMMM	100	8
HECW1	MMMMMMMMMMMMMMM	100	8
PRKD2	MMMMWWWIIIIMMMMMMMD	73.68	7
PRKD1	MMMMMMMMMMMMMMM	100	8
FREM1	MMMMMMMMMMMMMMM	100	8
FREM2	MMMMMMMMMMMMMMM	100	8
ZSCAN29	MMMMMWWWIIIMMMMMMM	83.33	7
LIPT2	IIIIIIIIIMMMMMMWWWWWWWWW	62.5	12
LIPT1	IIIIIIIIMMMMMMMWWWWWWWW	65.22	12
WDR62	MMMMMWWWIIIMMMMMMM	83.33	7
PRDM11	MMMMMMMMMMMMMMM	100	8
GJC1	MMMMWWWWIIIIMMMMMMM	78.95	7
FAM171A1	MMMMMMMMMMMMMMM	100	8
FAM124B	MMMMMMMMMMMMMMM	100	8
FAM124A	MMMMMMMMMMMMMMM	100	8
PLAC1	MMMMMMMMMMMMMMM	100	8
ST3GAL5	IIIIIIIIMMMMMMMWWWWWWWW	65.22	12
ST3GAL3	MMMMMWWWIIIMMMMMMM	83.33	7
VPS16	IIIIIIIIIMMMMMMWWWWWWWWW	62.5	12
PLK4	IIIIIIIIMMMMMMMWWWWWWWW	65.22	12
NFE2	MMMMMMMMMMMMMMM	100	8
APOOL	MMMMWWWWWIIIIIMMMMMM	75	7
MCAM	MMMMMWWWIIIMMMMMMM	83.33	7
WDR53	MMMMWWWWIIIIMMMMMMM	78.95	7
MCAT	IIIIIIIIMMMMMMMWWWWWWWW	65.22	12
WDR54	MMMMWWWWWIIMMMMMMVVV	90	7
POU6F1	MMMMMMMMMMMMMMM	100	8
XKR8	IIIIIIIIMMMMMMMWWWWWWWW	65.22	12
XKR9	MMMMMMMMMMMMMMM	100	8
GJB4	MMMMMMMMMMMMMMM	100	8
GJB3	MMMMMMMMMMMMMMM	100	8
GJB5	MMMMMMMMMMMMMMM	100	8
MKS1	MMMMWWWWIIIIMMMMMMM	78.95	7
WDR5B	MMMMMMMMMMMMMMM	100	8
GAPT	MMMMMMMMMMMMMMM	100	8
DENND1C	MMMMMMMMMMMMMMM	100	8
FANK1	MMMMMMMMMMMMMIIDD	76.47	8
WDR47	MMMMMWWWIIIMMMMMMM	83.33	7
CHM	IIIIIIIIMMMMMMMWWWWWWWW	65.22	12
STON2	IIIIIIIIIMMMMMMWWWWWWWWW	62.5	12
ASGR1	MMMMWWWWIIIIMMMMMMM	78.95	7
SMG5	IIIIIIIIIMMMMMMWWWWWWWWW	62.5	12
WDR44	MMMMMMIIDDMMMMMMM	76.47	8
ADAMTSL1	MMMMMMMMMMMMMMM	100	8
IFIH1	MMMMMMIIDDMMMMMMM	76.47	8
ADAMTSL5	MMMMMMMMMMMMMMM	100	8
RRP12	IIIIIIIIIMMMMMMWWWWWWWWW	62.5	12
DENND2D	IIIIIIIIIMMMMMMWWWWWWWWW	62.5	12
DENND2C	MMMMMMMIDMMMMMMM	87.5	8
RPS6KL1	MMMMMMMIDMMMMMMM	87.5	8
WDR37	IIIIIIIIMMMMMMMWWWWWWWW	65.22	12
DENND2A	MMMMMMMMMMMMMMM	100	8
COPZ2	MMMMMMIDIDMMMMMMM	76.47	8
WDR31	MMMMMMMMMMMMMMM	100	8
WDR35	MMMMMMMMMMMMMMM	100	8
CIT	MMMMMMMMMMMMMMM	100	8
ANGPTL7	MMMMMMMMMMMMMMM	100	8
GAS2	MMMMMMMMMMMMMMM	100	8
RARA	IIIIIIIIMMMMMMMWWWWWWWW	65.22	12
ANGPTL2	MMMMMMMMMMMMMMM	100	8
GAS1	MMMMMWWWIIIMMMMMMM	83.33	7
RARB	MMMMMMMMMMMMMMM	100	8
ANGPTL4	MMMMWWWWWIIIIIMMMMMM	75	7
RCCD1	IIIIIIIIMMMMMMMWWWWWWWW	65.22	12
ANGPTL1	MMMMMMMMMMMMMMM	100	8
GAS7	IIIIIIIIMMMMMMMWWWWWWWW	65.22	12
WDR25	MMMMMMMMMMMMMMM	100	8
NFIX	MMMMMMMMMMMMMMM	100	8
PRUNE2	MMMMMMIIDDMMMMMMM	76.47	8
ADCY3	MMMMMMMMMMMMMMM	100	8
ADCY7	IIIIIIIIIMMMMMMWWWWWWWWW	62.5	12
PAPSS2	MMMMMMIIDDMMMMMMM	76.47	8
FGD2	MMMMMMMMMMMMMMM	100	8
FGD5	MMMMMMMMMMMMMMM	100	8
SLC17A9	MMMMMMMMMMMMMMM	100	8
OLFML3	MMMMWWWWIIIIMMMMMMM	78.95	7
OLFML1	MMMMMMMMMMMMMMM	100	8
SLC17A8	MMMMMMMMMMMMMMM	100	8
CDKN2D	IIIIIIIIMMMMMMMWWWWWWWW	65.22	12
CDKN2B	MMMMMMMMMMMMMMM	100	8
CDKN2C	MMMMMMMMMMMMMMM	100	8
IL10RA	IIIIIIIIIMMMMMMWWWWWWWWW	62.5	12
MOCOS	IIIIIIIIIMMMMMMWWWWWWWWW	62.5	12
WDR19	MMMMMWWWWIIIIMMMMMM	78.95	7
G0S2	IIIIIIIIIMMMMMMWWWWWWWWW	62.5	12
RRP1B	MMMMWWWWIIIIMMMMMMM	78.95	7
OSTM1	IIIIIIIIIMMMMMMWWWWWWWWW	62.5	12
PCYOX1L	IIIIIIIIMMMMMMMWWWWWWWW	65.22	12
TPMT	MMMMMVVVVVVVVVVDDDDDDDDDD	60	9
TNC	MMMMMMMMMMMMMMM	100	8
FGF1	IIIIIIIIMMMMMMMWWWWWWWW	65.22	12
FGF2	MMMMMMMMMMMMMMM	100	8
EDC3	IIIIIIIIMMMMMMMWWWWWWWW	65.22	12
RIMS2	MMMMMMMMMMMMMMM	100	8
FGF7	MMMMMMMMMMMMMMM	100	8
IPO8	IIIIIIIIIMMMMMMWWWWWWWWW	62.5	12
RIMS4	MMMMMMMMMMMMMMM	100	8
RIMS3	MMMMMMMMMMMMMMM	100	8
FGF9	MMMMMMMMMMMMMMM	100	8
OIP5	IIIIIIIIMMMMMDMMWWWWWWW	60.87	12
IL13RA2	MMMMMMMIDMMMMMMM	87.5	8
IL13RA1	IIIIIIIIMMMMMMMWWWWWWWW	65.22	12
PLS1	IIIIIIIIIMMMMMMWWWWWWWWW	62.5	12
CSGALNACT1	MMMMMMMMMMMMMMM	100	8
COL27A1	MMMMMMMMMMMMMMM	100	8
IPMK	MMMMMWWWIIIMMMMMMM	83.33	7
USP2	IIIIIIIIMMMMMMMWWWWWWWW	65.22	12
DIO2	MMMMMIDIDMMMMMMMM	76.47	8
DIO3	MMMMMMMMMMMMMMM	100	8
KERA	MMMMMMMMMMMMMMM	100	8
LEMD1	MMMMMMMMMMMMMMM	100	8
FKBP7	MMMMMMMMMMMMMMM	100	8
TOX	MMMMMMMMMMMMMMM	100	8
FKBP5	MMMMMWWWIIIMMMMMMM	83.33	7
RTN4R	MMMMMMMMMMMMMMM	100	8
FAM149B1	IIIIIIIIMMMMMMMWWWWWWWW	65.22	12
GLT8D2	MMMMMMVVVVVDDDMMMMDD	75	10
SLC38A11	MMMMMMMMMMMMMMM	100	8
MTM1	MMMMMWWWIIIMMMMMMM	83.33	7
ORC1	IIIIIIIIMMMMMMMWWWWWWWW	65.22	12
CD300LB	MMMMMMMMMMMMMMM	100	8
DRD1	MMMMMMMMMMMMMMM	100	8
CD300LG	MMMMMMMMMMMMMMM	100	8
MAP2K6	MMMMWWWWIIIIMMMMMMM	78.95	7
FANCI	IIIIIIIIMMMMMMMWWWWWWWW	65.22	12
OSBPL7	MMMMMMMMMMMMMMM	100	8
OSBPL6	MMMMMMMMMMMMMMM	100	8
FANCM	MMMMWWWWIIIIMMMMMMM	78.95	7
SLC4A11	MMMMMMMMMMMMMMM	100	8
FANCC	MMMMMMMMMMMMMMM	100	8
FANCB	MMMMMIIDDMMMMMMMM	76.47	8
SYNJ2	MMMMMMIIDDMMMMMMM	76.47	8
FANCE	IIIIIIIIMMMMMMMWWWWWWWW	65.22	12
BCL9	MMMMWWWWIIIIMMMMMMM	78.95	7
UBOX5	MMMMWWWWIIIIMMMMMMM	78.95	7
BCL6	IIIIIIIIMMMMMMMWWWWWWWD	60.87	12
BCL2	IIIIIIIIIMMMMMMWWWWWWWWW	62.5	12
LHX6	MMMMMMMMMMMMMMM	100	8
MAP3K10	MMMMMWWWIIIMMMMMMM	83.33	7
ZNF777	MMMMWWWWIIIIMMMMMMM	78.95	7
LAT	MMMMMMMMMMMMMMM	100	8
MAP3K12	MMMMMMMMMMMMMMM	100	8
SLC48A1	MMMMMMMMMMMMMMM	100	8
ZNF771	MMMMMMIDMMMMMMMM	87.5	8
ZC3H4	IIIIIIIIMMMMMMMWWWWWWWW	65.22	12
ZC3H6	MMMMWWWWIIIIMMMMMMM	78.95	7
THBD	MMMMMIDIDMMMMMMMM	76.47	8
PHACTR1	IIIIIIIIIMMMMMMWWWWWWWWW	62.5	12
EVI5L	IIIIIIIIIMMMMMMWWWWWWWWW	62.5	12
SERAC1	IIIIIIIIIMMMMMMWWWWWWWWW	62.5	12
GAL3ST4	MMMMMMMMMMMMMMM	100	8
PRKG1	MMMMMMMMMMMMMMM	100	8
TPRN	IIIIIIIIMMMMMMMWWWWWWWW	65.22	12
CKAP2L	IIIIIIIIMMMMMMMWWWWWWWW	65.22	12
DIS3	IIIIIIIIMMMMMMMWWWWWWWW	65.22	12
SGIP1	MMMMMMMMMMMMMMM	100	8
LANCL1	IIIIIIIIIMMMMMMWWWWWWWWW	62.5	12
SMC1B	MMMMMMMMMMMMMMM	100	8
ESPL1	MMMMWWWWIIIIMMMMMMM	78.95	7
MEP1A	MMMMMMMMMMMMMMM	100	8
CRH	MMMMMMIDIDMMMMMMM	76.47	8
LANCL2	MMMMWWWIIIIMMMMMMMD	73.68	7
PLAG1	IIIIIIIIMMMMMMMWWWWWWWW	65.22	12
FGL1	MMMMMMMMMMMMMMM	100	8
FGL2	MMMMMMMMMMMMMMM	100	8
NOD1	IIIIIIIIMMMMMMMWWWWWWWW	65.22	12
TTK	IIIIIIIIMMMMMMMWWWWWWWW	65.22	12
HDAC9	MMMMMMMMMMMMMMM	100	8
TTL	MMMMWWWIIIMMMMMMMM	83.33	7
COCH	MMMMMMMMMMMMMMM	100	8
TTN	MMMMMMIIDDMMMMMMM	76.47	8
STOX2	IIIIIIIIIMMMMMMWWWWWWWWW	62.5	12
HECTD2	MMMMMMMMMMMMMMM	100	8
DNAJB5	MMMMMMMMMMMMMMM	100	8
IL21R	MMMMMMMMMMMMMMM	100	8
BCO2	MMMMMMMMMMMMMMM	100	8
STOX1	MMMMWWWWIIIIMMMMMMM	78.95	7
ZNF740	MMMMMWWWIIIMMMMMMM	83.33	7
TUB	IIIIIIIIMMMMMMMWWWWWWWW	65.22	12
SMOX	MMMMMMMMMMMMMMM	100	8
MACC1	MMMMMMMMMMMMMMM	100	8
APOBR	MMMMMWWWIIIMMMMMMM	83.33	7
MFAP4	MMMMMMMMMMMMMMM	100	8
CTH	MMMMMMMMMMMMMMM	100	8
MFAP2	MMMMMMIIDDMMMMMMM	76.47	8
BCOR	MMMMMMMMMMMMMMM	100	8
AQP9	MMMMMMMMMMMMMMM	100	8
MLC1	MMMMMMMMMMMMMMM	100	8
MKI67	IIIIIIIIMMMMMMMWWWWWWWW	65.22	12
RPS6KA2	MMMMMMMMMMMMMMM	100	8
NIPAL3	IIIIIIIIIMMMMMMWWWWWWWWW	62.5	12
HMCN2	MMMMMMMMMMMMMMM	100	8
HMCN1	IIIIIIIIMMMMMMMWWWWWWWW	65.22	12
DYNC2H1	MMMMMMIIDDMMMMMMM	76.47	8
SRRM4	MMMMMMMMMMMMMMM	100	8
IL1R1	IIIIIIIIMMMMMMMWWWWWWWW	65.22	12
CPT1C	MMMMMMMMMMMMMMM	100	8
CPT1B	MMMMMMIIDDMMMMMMM	76.47	8
ZNF839	MMMMMIIIDMMMMMMMDD	66.67	0
CAGE1	MMMMMMMMMMMMMMM	100	8
CFTR	MMMMMMMMMMMMMMM	100	8
SLC22A4	MMMMMMMMMMMMMMM	100	8
TMEM185B	IIIIIIIIIMMMMMMWWWWWWWWW	62.5	12
SLC22A3	MMMMMMMMMMMMMMM	100	8
SLC22A2	MMMMMMMMMMMMMMM	100	8
STXBP1	MMMMMMMMMMMMMMM	100	8
TXK	MMMMMMMMMMMMMMM	100	8
TRANK1	MMMMMMMMMMMMMMM	100	8
RPAP1	IIIIIIIIIMMMMMMWWWWWWWWW	62.5	12
CD79B	MMMMMMMMMMMMMMM	100	8
FXR2	IIIIIIIIMMMMMMMWWWWWWWW	65.22	12
ZNF827	MMMMMMMMMMMMMMID	87.5	8
STXBP6	IIIIIIIIMMMMMMMWWWWWWWW	65.22	12
SLC35E4	MMMMMWWWIIIMMMMMMM	83.33	7
SH2D1B	MMMMMMMMMMMMMMM	100	8
TRERF1	IIIIIIIIMMMMMMMWWWWWWWW	65.22	12
PARVG	MMMMMMMMMMMMMMM	100	8
TECPR2	MMMMMWWWIIIMMMMMMM	83.33	7
TECPR1	MMMMMIIDDMMMMMMMM	76.47	8
C2CD3	MMMMWWWWIIIIMMMMMMM	78.95	7
MEOX2	MMMMMMMMMMMMMMM	100	8
SIPA1L2	IIIIIIIIIMMMMMMWWWWWWWWW	62.5	12
GSG1	MMMMMMMMMMMMMMM	100	8
ZNF800	IIIIIIIIIMMMMMMWWWWWWWWW	62.5	12
LRRCC1	MMMMMMIIDDMMMMMMM	76.47	8
ZCCHC24	MMMMMMMMMMMMMMM	100	8
PARP6	IIIIIIIIMMMMMMMWWWWWWWW	65.22	12
PARP3	MMMMWWWWIIIIMMMMMMM	78.95	7
STRADA	IIIIIIIIIMMMMMMWWWWWWWWW	62.5	12
HEG1	MMMMMMMMMMMMMMM	100	8
PDCD1LG2	MMMMMMMMMMMMMMM	100	8
TYK2	IIIIIIIIIMMMMMMWWWWWWWWW	62.5	12
PARP9	MMMMWWWWIIIIMMMMMMM	78.95	7
ZDHHC14	MMMMWWWWIIIIMMMMMMM	78.95	7
ZDHHC15	MMMMMMMMMMMMMMM	100	8
MATN3	MMMMMMMMMMMMMMM	100	8
MATN2	MMMMMIIIDMMMMMMMDD	66.67	0
AMIGO1	MMMMMMMMMMMMMMM	100	8
ICA1L	MMMMMMMMMMMMMIIDD	76.47	8
GDPD1	MMMMMMMMMMMMMMM	100	8
ZDHHC23	MMMMMMMMMMMMMMM	100	8
GDPD2	MMMMMMMMMMMMMMM	100	8
NOL9	MMMMWWWWIIIIMMMMMMM	78.95	7
ZDHHC21	IIIIIIIIMMMMMMMWWWWWWWW	65.22	12
VWCE	MMMMWWWWIIIIMMMMMMM	78.95	7
GDPD5	MMMMMMIIDDMMMMMMM	76.47	8
ZDHHC18	MMMMMMMMMMMMMMM	100	8
EGFLAM	MMMMMMMMMMMMMMM	100	8
PDPR	MMMMMMIDMMMMMMMM	87.5	8
FAM47E	MMMMMMMMMMMMMMM	100	8
SUSD5	MMMMMMMMMMMMMMM	100	8
NFYA	IIIIIIIIMMMMMMMWWWWWWWW	65.22	12
GINS3	IIIIIIIIMMMMMMMWWWWWWWW	65.22	12
MTX3	IIIIIIIIIMMMMMMWWWWWWWWW	62.5	12
SUSD2	IIIIIIIIIMMMMMMWWWWWWWWW	62.5	12
GINS4	MMMMMMMIDMMMMMMM	87.5	8
GRHL3	MMMMMWWWWIIIIMMMMMM	78.95	7
PDP1	IIIIIIIIMMMMMMMWWWWWWWD	60.87	12
PDP2	MMMMMMMMMMMVVVVDDDD	78.95	6
LRRN4CL	MMMMMMMMMMMMMMM	100	8
QPCT	IIIIIIIIIMMMMMMWWWWWWWWW	62.5	12
F2RL1	IIIIIIIIMMMMMMMWWWWWWWW	65.22	12
TRIML1	MMMMMMMMMMMMMMM	100	8
MEGF8	MMMMMMMMMMMMMMM	100	8
CCDC28B	MMMMMWWWIIIMMMMMMM	83.33	7
DOCK10	MMMMMMMMMMMMMMM	100	8
DOCK11	MMMMWWWWIIIIMMMMMMM	78.95	7
HELB	IIIIIIIIMMMMMMMWWWWWWWW	65.22	12
BMPER	MMMMMMMMMMMMMMM	100	8
EME1	IIIIIIIIMMMMMMMWWWWWWWW	65.22	12
EME2	MMMMMMMMMMMMMMM	100	8
POSTN	IIIIIIIIIMMMMMMWWWWWWWWW	62.5	12
LIG3	MMMMWWWWIIIIMMMMMMM	78.95	7
PUS7	IIIIIIIIMMMMMMMWWWWWWWW	65.22	12
EMCN	MMMMMMMMMMMMMMM	100	8
GSTCD	MMMMMMMMMMMMMMM	100	8
CLEC16A	IIIIIIIIMMMMMMMWWWWWWWD	60.87	12
LPL	MMMMMMMMMMMMMMM	100	8
ZMAT1	MMMMMMMIDMMMMMMM	87.5	8
THPO	MMMMMMMMMMMMMMM	100	8
ZMAT3	MMMMWWWWIIIIMMMMMMM	78.95	7
ZMAT4	MMMMMMMMMMMMMMM	100	8
CDH23	MMMMMMMMMMMMMMM	100	8
CDH24	MMMMMMMMMMMMMMM	100	8
LONRF3	MMMMMMMMMMMMMMM	100	8
SELE	MMMMMMMMMMMMMMM	100	8
SELL	MMMMMMMMMMMMMMM	100	8
BAMBI	IIIIIIIIIMMMMMMWWWWWWWWW	62.5	12
PXMP2	IIIIIIIIIMMMMMMWWWWWWWWW	62.5	12
FGFR4	IIIIIIIIIMMMMMMWWWWWWWWW	62.5	12
ZCCHC4	MMMMWWWWIIIIMMMMMMM	78.95	7
FGFR3	MMMMMMMMMMMMMMM	100	8
BRWD3	IIIIIIIIMMMMMMMWWWWWWWW	65.22	12
THRB	MMMMMWWWIIIMMMMMMM	83.33	7
THRA	MMMMMMMMMMMMMMM	100	8
CLEC14A	MMMMMMMMMMMMMMM	100	8
OPLAH	IIIIIIIIIMMMMMMWWWWWWWWW	62.5	12
OASL	MMMMMMMMMMMMMMM	100	8
FHAD1	MMMMMMMMMMMMMMM	100	8
MFSD9	IIMMMMMMMMMMMMMDD	76.47	8
HEPH	MMMMMMMMMMMMMMM	100	8
LRRTM2	MMMMMMMMMMMMMMM	100	8
GLP2R	MMMMMMMMMMMMMMM	100	8
IQCE	MMMMMMIIDDMMMMMMM	76.47	8
IQCD	IIIIIIIIIMMMMMMWWWWWWWWW	62.5	12
DCK	MMMMMMMMMMVVVVVDDDDD	75	6
IQCG	MMMMIIMMMMMMMMMDD	76.47	0
FCHSD1	MMMMWWWWIIIIMMMMMMM	78.95	7
GAP43	MMMMMMMMMMMMMMM	100	8
IQCK	MMMMMMMMMMMMMMM	100	8
RBL1	MMMMWWWWIIIIMMMMMMM	78.95	7
DDAH1	IIIIIIIIMMMMMMMWWWWWWWW	65.22	12
ALDH1A2	MMMMMMMMMMMMMMM	100	8
COL6A2	MMMMMWWWIIIMMMMMMM	83.33	7
OAS3	MMMMMWWWIIIMMMMMMM	83.33	7
CDH13	MMMMMMMMMMMMMMM	100	8
COL6A3	MMMMMMMMMMMMMMM	100	8
AKNAD1	MMMMMMMMMMMMMMM	100	8
COL6A6	MMMMMMMMMMMMMMM	100	8
COL6A5	MMMMMMMMMMMMMMM	100	8
CDH16	MMMMMMMMMMMMMMM	100	8
RBKS	IIIIIIIIIMMMMMMWWWWWWWWW	62.5	12
CDH19	MMMMMMMMMMMMMMM	100	8
LTF	MMMMMMMMMMMMMMM	100	8
DDC	MMMMWWWIIIMMMMMMMM	83.33	7
PDXK	IIIIIIIIMMMMMMMWWWWWWWD	60.87	12
ATP1A4	MMMMMVVVVVVVVVVDDDDDDDDDD	60	9
NRXN3	MMMMMMMMMMMMMMM	100	8
NRXN2	MMMMMMMMMMMMMMM	100	8
LIN9	IIIIIIIIMMMMMMMWWWWWWWW	65.22	12
DDO	MMMMMMMMMMMMMMM	100	8
OGFRL1	MMMMMWWWIIIMMMMMMM	83.33	7
ERICH2	MMMMMMMMMMMMMMM	100	8
POC1B	MMMMWWWWIIIIMMMMMMM	78.95	7
CHSY3	MMMMMMMMMMMMMMM	100	8
PDSS1	IIIIIIIIIMMMMMMWWWWWWWWW	62.5	12
BUB1	IIIIIIIIMMMMMMMWWWWWWWW	65.22	12
SNCA	MMMMMVVVVVVVVVVDDDDDDDDDD	60	9
CRYGS	MMMMMMMMMMMMMMM	100	8
NOS2	MMMMMMMMMMMMMMM	100	8
CRYGN	MMMMMMMMMMMMMMM	100	8
SLC4A8	MMMMMMMMMMMMMMM	100	8
CAPN11	IIIIIIIIIMMMMMMWWWWWWWWW	62.5	12
DES	MMMMMMMMMMMMMMM	100	8
MLPH	MMMMMMMMMMMMMMM	100	8
PDE10A	MMMMMMMMMMMMMMM	100	8
CAPN10	IIIIIIIIIMMMMMMWWWWWWWWW	62.5	12
FSIP2	MMMMMMMMMMMMMMM	100	8
ADAMDEC1	MMMMMMMMMMMMMMM	100	8
PREX2	MMMMMMMMMMMMMMM	100	8
SCAMP5	MMMMMMMMMMMMMMM	100	8
ZFYVE28	MMMMMMMMMMMMMMM	100	8
LIPE	MMMMMMIIDDMMMMMMM	76.47	8
SAMD14	MMMMMMMMMMMMMMM	100	8
LIPC	MMMMMMMMMMMMMMM	100	8
LIPK	MMMMMMMMMMMMMMM	100	8
SAMD12	MMMMMMMMMMMMMMM	100	8
SAMD11	MMMMMMMMMMMMMMM	100	8
HES6	MMMMWWWWIIIIMMMMMMM	78.95	7
STARD8	MMMMMMMMMMMMMMM	100	8
FIBCD1	MMMMMMMMMMMMMMM	100	8
RNASE4	IIIIIIIIMMMMMMMWWWWWWWW	65.22	12
EML1	IIIIIIIIIMMMMMMWWWWWWWWW	62.5	12
EML3	IIIIIIIIIMMMMMMWWWWWWWWW	62.5	12
AR	MMMMMWWWIIIMMMMMMM	83.33	7
EML6	MMMMMMMMMMMMMMM	100	8
PRKAR1B	MMMMMMMMMMMMMMM	100	8
PADI2	MMMMMMMMMMMMMMM	100	8
HS3ST3A1	MMMMMMMMMMMMMMM	100	8
RETSAT	MMMMMMMMMMMMMMM	100	8
MTMR4	IIIIIIIIMMMMMMMWWWWWWWD	60.87	12
MTMR7	MMMMMMMMMMMMMMM	100	8
C3	MMMMMMMMMMMMMMM	100	8
C6	MMMMMMMMMMMMMMM	100	8
C9	MMMMMMMMMMMMMMM	100	8
WBP2NL	MMMMMMMMMMMMMMM	100	8
PPARGC1A	MMMMMMMMMMMMMMM	100	8
PPARGC1B	IIIIIIIIMMMMMMMWWWWWWWW	65.22	12
INCA1	MMMMMMMMMMMMMMM	100	8
NETO2	IIIIIIIIMMMMMMMWWWWWWWW	65.22	12
GRIN2D	MMMMMMMMMMMMMMM	100	8
MLLT11	MMMMMMIIDDMMMMMMM	76.47	8
NOX4	MMMMMMMMMMMMMMM	100	8
DCHS1	MMMMMMMMMMMMMMM	100	8
LRSAM1	MMMMMWWWIIIMMMMMMM	83.33	7
HEY1	MMMMWWWWIIIIMMMMMMM	78.95	7
HEY2	MMMMMMMMMMMMMMM	100	8
FGFBP1	MMMMMMMMMMMMMMM	100	8
ELOVL4	MMMMWWWWIIIIMMMMMMM	78.95	7
ARG1	MMMMMMMMMMMMMMM	100	8
RIPK2	IIIIIIIIIMMMMMMWWWWWWWWW	62.5	12
ELOVL2	MMMMMMIDMMMMMMMM	87.5	8
NSUN2	IIIIIIIIIMMMMMMWWWWWWWWW	62.5	12
SIRT4	MMMMMWWWIIIMMMMMMM	83.33	7
ELOVL6	MMMMMMMMMMMMMMM	100	8
EMP3	MMMMMIIIDMMMMMMMDD	66.67	0
NIPA2	IIIIIIIIIMMMMMMWWWWWWWWW	62.5	12
SIRT1	IIIIIIIIMMMMMMMWWWWWWWW	65.22	12
F8	MMMMMMMMMMMMMMM	100	8
CDC42EP2	IIIIIIIIIMMMMMMWWWWWWWWW	62.5	12
PICK1	IIIIIIIIMMMMMMMWWWWWWWW	65.22	12
GPRC5C	MMMMMMMMMMMMMMM	100	8
MDFI	MMMMMMIIMMDDIDMMMM	66.67	0
SLC29A3	MMMMMVVVVVVVVVVDDDDDDDDDD	60	9
SEZ6	MMMMMMMMMMMMMMM	100	8
PROCA1	MMMMMMMMMMMMMMM	100	8
FSTL4	MMMMMMMIDMMMMMMM	87.5	8
RECQL4	IIIIIIIIMMMMMMMWWWWWWWW	65.22	12
FOXS1	MMMMMMMMMMMMMMM	100	8
MYCT1	MMMMMMMMMMMMMMM	100	8
RECQL5	IIIIIIIIMMMMMMMWWWWWWWW	65.22	12
CARNS1	MMMMMMMMMMMMMMM	100	8
UCP2	MMMMMMMIIMMMMMMDD	76.47	0
EVC2	MMMMMWWWIIIMMMMMMM	83.33	7
P2RY13	MMMMMMMMMMMMMMM	100	8
AADAT	IIIIIIIIIMMMMMMWWWWWWWWW	62.5	12
P2RY14	MMMMMMMMMMMMMMM	100	8
TTLL7	MMMMMMMMMMMMMMM	100	8
HEYL	MMMMMMMMMMMMMMM	100	8
TTLL4	IIIIIIIIMMMMMMMWWWWWWWW	65.22	12
HR	MMMMMMMMMMMMMMM	100	8
CXCL14	MMMMMMMMMMMMMMID	87.5	8
MYLK4	MMMMMMMMMMMMMMM	100	8
SLC25A48	MMMMMMMMMMMMMMM	100	8
HPGDS	MMMMMMMMMMMMMMM	100	8
STK11	IIIIIIIIIMMMMMMWWWWWWWWW	62.5	12
SLC16A6	MMMMMMMMMMMMMMM	100	8
SLC16A7	MMMMMMMMMMMMMMM	100	8
SLC25A40	IIIIIIIIMMMMMMMWWWWWWWW	65.22	12
SLC16A8	MMMMMMMMMMMMMMM	100	8
ZNF689	MMMMMIIDDMMMMMMMM	76.47	8
SLC16A9	MMMMMMMMMMMMMMM	100	8
SLC25A42	MMMMMIIIMMMMMMMDDD	66.67	0
PITX1	MMMMMMMMMMMMMMM	100	8
SLC16A3	MMMMMMMIDMMMMMMM	87.5	8
SLC25A44	IIIIIIIIMMMMMMMWWWWWWWW	65.22	12
PPP1R16B	MMMMMMMMMMMMMMM	100	8
LAG3	MMMMMMMMMMMMMMM	100	8
PPP1R16A	IIIIIIIIIMMMMMMWWWWWWWWW	62.5	12
FOXP4	MMMMMMMIDMMMMMMM	87.5	8
FOXP2	MMMMMMMIDMMMMMMM	87.5	8
ACAP3	IIIIIIIIMMMMMMMWWWWWWWW	65.22	12
MAF	MMMMMMMMMMMMMMM	100	8
MAK	MMMMMMMMMMMMMMM	100	8
FSCN1	MMMMMMIIDDMMMMMMM	76.47	8
MAL	MMMMMMMMMMMMMMM	100	8
KIAA0408	MMMMMMIDMMMMMMMM	87.5	8
PFKFB2	IIIIIIIIIMMMMMMWWWWWWWWW	62.5	12
BEAN1	MMMMMMMMMMMMMMM	100	8
DPT	MMMMMMMMMMMMMMM	100	8
TNFRSF11A	MMMMMMMMMMMMMMM	100	8
FOXO1	MMMMMMIIDDMMMMMMM	76.47	8
GLIS1	MMMMMMMMMMMMMMM	100	8
SOCS3	IIIIIIIIMMMMMMMWWWWWWWW	65.22	12
BCL2L11	MMMMWWWWIIIIMMMMMMM	78.95	7
SOCS1	MMMMMWWWIIIMMMMMMM	83.33	7
STK36	MMMMMMMMMMMMMMM	100	8
ZNF668	MMMMWWWWIIIIMMMMMMM	78.95	7
E4F1	IIIIIIIIIMMMMMMWWWWWWWWW	62.5	12
CPA6	MMMMMMMMMMMMMMM	100	8
CPA5	MMMMMMIIDDMMMMMMM	76.47	8
KL	MMMMMMMMMMMMMMM	100	8
BDNF	MMMMWWWWIIIIMMMMMMM	78.95	7
BRPF3	IIIIIIIIMMMMMMMWWWWWWWW	65.22	12
SRD5A1	MMMMMMMMMMMMMMM	100	8
GFPT2	MMMMMMMMMMMMMMM	100	8
KIAA1755	MMMMMMMMMMMMMMM	100	8
CXCL12	MMMMMMMMMMMMMMM	100	8
UST	MMMMMMMMMMMMMMM	100	8
MOXD1	MMMMMMMMMMMMMMM	100	8
ST6GALNAC1	MMMMMMMMMMMMMMM	100	8
PPP1R13B	MMMMMMMMMMMMMMM	100	8
CDCA7L	MMMMWWWWIIIIMMMMMMM	78.95	7
CELF3	MMMMMMMMMMMMMMM	100	8
CELF4	IIIIIIIIMMMMMMMWWWWWWWW	65.22	12
FHL3	IIIIIIIIMMMMMMMWWWWWWWW	65.22	12
MCM10	IIIIIIIIMMMMMMMWWWWWWWW	65.22	12
FHL5	MMMMMMMMMMMMMMM	100	8
FOXM1	IIIIIIIIMMMMMMMWWWWWWWW	65.22	12
PIK3CG	MMMMMMMMMMMMMMM	100	8
IQUB	MMMMMMMIDMMMMMMM	87.5	8
ZNF646	MMMMMMIIDDMMMMMMM	76.47	8
ME3	MMMMMMMMMMMMMMM	100	8
ME2	IIIIIIIIMMMMMMMWWWWWWWW	65.22	12
ZNF641	MMMMMMMIDMMMMMMM	87.5	8
OVGP1	MMMMMMIDMMMMMMMM	87.5	8
EMX2	MMMMMMMMMMMMMMM	100	8
GKN1	MMMMMMMMMMMMMMM	100	8
SH2D3C	MMMMMMMMMMMMMMM	100	8
SLC25A15	MMMMMMMMMMMMMMM	100	8
SNPH	MMMMMMMMMMMMMMM	100	8
IL1RAPL2	MMMMMMMMMMMMMMM	100	8
IL1RAPL1	MMMMMMMMMMMMMMM	100	8
ST6GALNAC3	MMMMMMMMMMMMMMM	100	8
DTL	IIIIIIIIMMMMMMMWWWWWWWW	65.22	12
ST6GALNAC4	MMMMMWWWIIIMMMMMMM	83.33	7
RNFT2	MMMMMMMMMMMMMMM	100	8
FOXK2	MMMMMMMMMMMMMMID	87.5	8
LRP8	MMMMMMMMMMMMMMM	100	8
CNNM1	MMMMMMMMMMMMMMM	100	8
ZNF629	MMMMMMMMMMMMMMM	100	8
ZNF628	IIIIIIIIMMMMMMMWWWWWWWW	65.22	12
PCBD2	MMMMMMMMMMMMMMID	87.5	8
CNNM2	IIIIIIIIIMMMMMMWWWWWWWWW	62.5	12
SLC25A23	MMMMMMMMMMMMMMM	100	8
CNNM4	IIIIIIIIMMMMMMMWWWWWWWW	65.22	12
CTHRC1	MMMMMMMMMMMMMMM	100	8
LINGO2	MMMMMMMMMMMMMMM	100	8
LINGO1	MMMMMMMMMMMMMMM	100	8
MMAA	MMMMMMMMMMMMMMM	100	8
TIE1	MMMMMMMMMMMMMMM	100	8
FOXJ2	IIIIIIIIMMMMMMMWWWWWWWW	65.22	12
FOXJ1	MMMMMIIDDMMMMMMMM	76.47	8
MERTK	MMMMMMMMMMMMMMM	100	8
DHODH	IIIIIIIIMMMMMMMWWWWWWWW	65.22	12
TMPPE	MMMMMMMMMMMMMMM	100	8
NELL1	MMMMMMMMMMMMMMM	100	8
ZNF618	MMMMMMMMMMMMMMM	100	8
SLC25A30	IIIIIIIIMMMMMMMWWWWWWWW	65.22	12
CDR2L	MMMMMWWWIIIMMMMMMM	83.33	7
SLC25A34	MMMMMMMMMMMMMMM	100	8
SLC25A33	IIIIIIIIIMMMMMMWWWWWWWWW	62.5	12
ULK4	MMMMMMMIDMMMMMMM	87.5	8
TONSL	IIIIIIIIMMMMMMMWWWWWWWW	65.22	12
DNHD1	MMMMMMMMMMMMMMM	100	8
GCC1	MMMMWWWWWIIIIIMMMMMM	75	7
ZDHHC8	MMMMMMMMMMMMMMM	100	8
ZDHHC2	MMMMMIDIDMMMMMMMM	76.47	8
TXNDC16	MMMMMMMMMMMMMMM	100	8
BAIAP2L2	MMMMMMMMMMMMMMM	100	8
POF1B	IIIIIIIIIMMMMMMWWWWWWWWW	62.5	12
ACAD11	MMMMMWWWIIIMMMMMMM	83.33	7
EPHB3	IIIIIIIIIMMMMMMWWWWWWWWW	62.5	12
SLC34A2	IIIIIIIIIMMMMMMWWWWWWWWW	62.5	12
EPHA7	MMMMMMIIDDMMMMMMM	76.47	8
ENTPD3	MMMMMMIDMMMMMMMM	87.5	8
MUSK	MMMMMMMMMMMMMMM	100	8
ENTPD5	MMMMMWWWIIIMMMMMMM	83.33	7
ENTPD7	MMMMMMIIDDMMMMMMM	76.47	8
TIMD4	MMMMMMMMMMMMMMM	100	8
SFRP4	MMMMMMMMMMMMMMM	100	8
SFRP1	MMMMMMMMMMMMMMM	100	8
FNDC4	MMMMMMMMMMMMMMM	100	8
FNDC1	MMMMMMMMMMMMMMM	100	8
MXRA8	MMMMMIDIIDMMMMMMMD	66.67	8
MXRA7	IIIIIIIIIMMMMMMWWWWWWWWW	62.5	12
ZNF710	MMMMMMMMMMMMMMM	100	8
PEX11G	MMMMWWWWIIIIMMMMMMM	78.95	7
CAPSL	MMMMMWWWIIIMMMMMMM	83.33	7
PIK3R4	IIIIIIIIMMMMMMMWWWWWWWW	65.22	12
UBE2J2	IIIIIIIIIMMMMMMWWWWWWWWW	62.5	12
ART3	MMMMMMMMMMMMMMM	100	8
PIK3R6	MMMMMMMMMMMMMMM	100	8
ART4	MMMMMMMMMMMMMMM	100	8
PIK3R5	MMMMMMMMMMMMMMM	100	8
DHX32	IIIIIIIIIMMMMMMWWWWWWWWW	62.5	12
DHX33	MMMMMMMMMMVVVVVDDDDD	75	6
PCBP3	MMMMMMMMMMMMMMM	100	8
SPATA5L1	MMMMWWWWIIIIMMMMMMM	78.95	7
DHX34	MMMMMWWWIIIMMMMMMM	83.33	7
MIER3	IIIIIIIIMMMMMMMWWWWWWWW	65.22	12
PCBP4	MMMMMMIIDDMMMMMMM	76.47	8
ARSJ	MMMMMMMMMMMMMMM	100	8
DHX35	IIIIIIIIMMMMMMMWWWWWWWW	65.22	12
MIER2	IIIIIIIIMMMMMMMWWWWWWWW	65.22	12
PENK	MMMMMMMMMMMMMMM	100	8
DYM	IIIIIIIIMMMMMMMWWWWWWWW	65.22	12
ARSG	MMMMMMMMMMMMMMID	87.5	8
N4BP3	MMMMMMMMMMMMMMM	100	8
RAB11FIP2	IIIIIIIIIMMMMMMWWWWWWWWW	62.5	12
RIMKLA	MMMMMMMMMMMMMMM	100	8
ARSB	IIIIIIIIMMMMMMMWWWWWWWW	65.22	12
ZBED4	IIIIIIIIIMMMMMMWWWWWWWWW	62.5	12
RBM11	IIIIIIIIIMMMMMMWWWWWWWWW	62.5	12
TMEM86A	IIIMMMMWWWWIMMMMMMM	78.95	7
FOXF1	MMMMMMMMMMMMMMM	100	8
CELA1	MMMMMMMMMMMMMMM	100	8
INTS5	MMMMWWWIIIIMMMMMMMD	73.68	7
COL9A3	MMMMMMIDIDMMMMMMM	76.47	8
INTS7	IIIIIIIIMMMMMMMWWWWWWWW	65.22	12
COL9A2	MMMMMMMMMMMMMMM	100	8
INTS9	MMMMWWWWIIIIMMMMMMM	78.95	7
GLIPR1L2	MMMMMMMMMMMMMMM	100	8
INTS8	MMMMWWWWIIIIMMMMMMM	78.95	7
RCOR2	MMMMWWWWIIIIMMMMMMM	78.95	7
PCSK2	MMMMMMMMMMMMMMM	100	8
FKBP10	MMMMMMMMMMMMMIIDD	76.47	8
MOGAT1	MMMMMMMMMMMMMMM	100	8
SUV39H1	MMMMMWWWIIIMMMMMMM	83.33	7
SLC7A11	MMMMMMMMMMMMMMM	100	8
GNGT1	MMMMMMMMMMMMMMM	100	8
GNGT2	MMMMMMMMMMMMMMM	100	8
ACADL	MMMMMMMMMMMMMMM	100	8
HYAL1	IIIIIIIIIMMMMMMWWWWWWWWW	62.5	12
HYAL4	MMMMMMMMMMMMMMM	100	8
CCDC112	IIIIIIIIMMMMMMMWWWWWWWW	65.22	12
CCDC110	MMMMMMMMMMMMMMM	100	8
NCOA6	IIIIIIIIIMMMMMMWWWWWWWWW	62.5	12
CCDC113	MMMMMMMIDMMMMMMM	87.5	8
MN1	MMMMMMMMMMMMMMM	100	8
BANK1	MMMMMMIDIDMMMMMMM	76.47	8
G2E3	IIIIIIIIMMMMMMMWWWWWWWW	65.22	12
CRELD2	MMMMMMIDIDMMMMMMM	76.47	8
SFI1	IIIIIIIIMMMMMMMWWWWWWWW	65.22	12
PNCK	MMMMMMMMMMMMMMM	100	8
IBA57	MMMMMWWWIIIMMMMMMM	83.33	7
CCDC106	MMMMWWWWWIIIIIMMMMMM	75	7
ARVCF	IIIIIIIIMMMMMMMWWWWWWWW	65.22	12
MNT	IIIIIIIIIMMMMMMWWWWWWWWW	62.5	12
HEATR3	MMMMWWWIIIMMMMMMMM	83.33	7
NPDC1	IIIIIIIIIMMMMMMWWWWWWWWW	62.5	12
GCH1	IIIIIIIIMMMMMMMWWWWWWWW	65.22	12
PER2	IIIIIIIIMMMMMMMWWWWWWWW	65.22	12
PER1	IIIIIIIIIMMMMMMWWWWWWWWW	62.5	12
PER3	MMMMMMMMMMMMMMM	100	8
GLB1L	MMMMMMIDMMMMMMMM	87.5	8
CSDC2	MMMMMMMMMMMMMMM	100	8
ESYT3	MMMMWWWWIIIIMMMMMMM	78.95	7
EPPK1	MMMMMMMIDMMMMMMM	87.5	8
FAM171B	MMMMWWWWIIIIMMMMMMM	78.95	7
SH3GL3	MMMMMMMMMMMMMMM	100	8
CCDC169	MMMMMWWWIIIMMMMMMM	83.33	7
CYP46A1	MMMMMMMMMMMMMMM	100	8
NPPB	MMMMMMMMMMMMMMM	100	8
FAM174B	MMMMMMMMMMMMMMM	100	8
DUOXA1	MMMMMMMMMMMMMMM	100	8
CAPN3	MMMMMMMMMMMMMMM	100	8
SNIP1	IIIIIIIIIMMMMMMWWWWWWWWW	62.5	12
ARHGEF40	MMMMMMMMMMMMMMM	100	8
PAMR1	MMMMMMMMMMMMMMM	100	8
CCDC160	MMMMMMMMMMMMMMM	100	8
PDGFRB	MMMMMMMMMMMMMMM	100	8
CCDC159	MMMMMMIDIDMMMMMMM	76.47	8
OSR1	MMMMMMMMMMMMMMM	100	8
CCDC157	MMMMMMMMMMMMMMM	100	8
PCOLCE	MMMMMWWWIIIMMMMMMM	83.33	7
RPGRIP1L	MMMMMMMIDMMMMMMM	87.5	8
TANC1	IIIIIIIIMMMMMMMWWWWWWWW	65.22	12
CCNE2	MMMMMIDIDMMMMMMMM	76.47	8
CCDC150	MMMMWWWWIIIIMMMMMMM	78.95	7
HOMEZ	IIIIIIIIMMMMMMMWWWWWWWW	65.22	12
RTN2	MMMMMVVVVVVVVVVDDDDDDDDDD	60	9
NDRG4	MMMMMMMMMMMMMMM	100	8
RTN1	MMMMMMMMMMMMMMM	100	8
CCDC149	MMMMWWWWIIIIMMMMMMM	78.95	7
KLHL14	MMMMMMMMMMMMMMM	100	8
CCDC148	MMMMMMMMMMMMMMM	100	8
NPR1	MMMMMMMMMMMMMMM	100	8
CCDC146	MMMMMMMMMMMMMMM	100	8
KLHL17	MMMMMMIIDDMMMMMMM	76.47	8
NPR3	MMMMWWWWIIIIMMMMMMM	78.95	7
ACACB	MMMMMMMMMMMMMMM	100	8
CCDC141	MMMMMMMMMMMMMMM	100	8
ARHGEF33	MMMMMWWWIIIMMMMMMM	83.33	7
KLHL29	MMMMMMMMMMMMMMID	87.5	8
ZFHX2	MMMMMMMMMMMMMMM	100	8
ARHGEF37	MMMMWWWWIIIIMMMMMMM	78.95	7
CCDC138	IIIIIIIIMMMMMMMWWWWWWWW	65.22	12
KLHL25	MMMMMMMMMMMMMMM	100	8
VDR	MMMMWWWIIIMMMMMMMM	83.33	7
CCDC136	MMMMMMMMMMMMMMM	100	8
ZFHX4	MMMMMMMMMMMMMMM	100	8
BMP6	MMMMMMMMMMMMMMM	100	8
BMP5	MMMMMMMMMMMMMMM	100	8
GCLC	MMMMWWWWIIIIMMMMMMM	78.95	7
CPS1	MMMMMMMMMMMMMMM	100	8
TAF4B	IIIIIIIIMMMMMMMWWWWWWWW	65.22	12
CNRIP1	IIIIIIIIIMMMMMMWWWWWWWWW	62.5	12
LAMC3	MMMMMMMMMMMMMMM	100	8
ATP2A3	MMMMMMMMMMMMMMM	100	8
ATP2A1	MMMMMMMMMMMMMMM	100	8
FAM178B	MMMMWWWWIIIIMMMMMMM	78.95	7
BCL7C	IIIIIIIIIMMMMMMWWWWWWWWW	62.5	12
HORMAD1	MMMMMMMMMMMMMMM	100	8
SULT4A1	MMMMMMMMMMMMMMM	100	8
HS3ST3B1	MMMMMMMMMMMMMMM	100	8
ARHGEF15	MMMMMMMMMMMMMMM	100	8
ARHGEF17	MMMMMWWWIIIMMMMMMM	83.33	7
ARHGEF19	IIIIIIIIMMMMMMMWWWWWWWW	65.22	12
ARHGEF18	MMMMWWWWIIIIMMMMMMM	78.95	7
DARS2	MMMMMIIDDMMMMMMMM	76.47	8
MMP9	MMMMMMMMMMMMMMM	100	8
FAM177B	MMMMMMMMMMMMMMM	100	8
RCN3	MMMMMMMMMMMMMMM	100	8
PSRC1	IIIIIIIIMMMMMMMWWWWWWWW	65.22	12
MMRN1	MMMMMMMMMMMMMMM	100	8
CHDH	IIIIIIIIMMMMMMMWWWWWWWW	65.22	12
MMRN2	MMMMMMMMMMMMMMM	100	8
CDHR3	MMMMMMMMMMMMMMM	100	8
CDHR4	MMMMMMMMMMMMMMM	100	8
IRF8	MMMMWWWWIIIIMMMMMMM	78.95	7
RBM20	MMMMMMMMMMMMMMM	100	8
SPOPL	IIIIIIIIMMMMMMMWWWWWWWW	65.22	12
IRF5	MMMMMMMMMMMMMMM	100	8
MVD	IIIIIIIIIMMMMMMWWWWWWWWW	62.5	12
LAMA2	MMMMMMMMMMMMMMM	100	8
LAMA3	MMMMMMMMMMMMMMM	100	8
TGFBRAP1	MMMMMWWWIIIMMMMMMM	83.33	7
ACVR1B	MMMMMMMMMMMMMMM	100	8
CYGB	MMMMMMMMMMMMMMM	100	8
ACVR1C	MMMMMMMMMMMMMMM	100	8
RAB40B	IIIIIIIIMMMMMMMWWWWWWWW	65.22	12
RAB40C	IIIIIIIIIMMMMMMWWWWWWWWW	62.5	12
TAF1A	MMMMWWWWIIIIMMMMMMM	78.95	7
MDH1B	MMMMMMMMMMMMMMM	100	8
LAMB3	MMMMMMMMMMMMMMM	100	8
NAA11	MMMMMMVVVVVVVVVDDDDDDDDD	62.5	9
LRWD1	IIIIIIIIIMMMMMMWWWWWWWWW	62.5	12
ACVR2B	IIIIIIIIIMMMMMMWWWWWWWWW	62.5	12
SOD3	MMMMMMIIDDMMMMMMM	76.47	8
IRGQ	MMMMMMMMMMMMMIIDD	76.47	8
BCL6B	MMMMMMMMMMMMMMM	100	8
ASB9	MMMMMMMMMMMMMMM	100	8
ASB7	MMMMWWWWIIIIMMMMMMM	78.95	7
FAM98C	MMMMWWWWIIIIMMMMMMM	78.95	7
ASB4	MMMMMMMMMMMMMMM	100	8
QRICH2	MMMMMMMMMMMMMMM	100	8
TAF5	MMMMWWWWIIIIMMMMMMM	78.95	7
RBM45	MMMMMMMMMMMMMMM	100	8
RBM44	MMMMMMMMMMMMMMM	100	8
PNMT	MMMMMMMMMMMMMMM	100	8
VIT	MMMMMMMMMMMMMMID	87.5	8
TMEM200B	MMMMMMMMMMMMMMM	100	8
MYT1L	MMMMMMMMMMMMMMM	100	8
TMEM200A	MMMMMMMMMMMMMMM	100	8
ABCA12	MMMMMMMMMMMMMMM	100	8
ENO2	MMMMMMMMMMMMMMM	100	8
ENO3	MMMMMWWWIIIMMMMMMM	83.33	7
MILR1	MMMMMMMMMMMMMMM	100	8
GPR176	MMMMMMMMMMMMMMM	100	8
CREB3L1	MMMMMMMMMMMMMMM	100	8
GPR171	MMMMMMMMMMMMMMM	100	8
CDK20	MMMMMMIIDDMMMMMMM	76.47	8
CYP1B1	IIIIIIIMMMMMMMMWWWWWWW	68.18	12
PLCE1	IIIIIIIIMMMMMMMWWWWWWWW	65.22	12
BVES	MMMMMMMMMMMMMMM	100	8
CHGB	MMMMMMMMMMMMMMM	100	8
GLCE	IIIIIIIIMMMMMMMWWWWWWWW	65.22	12
MED9	IIIIIIIIIMMMMMMWWWWWWWWW	62.5	12
DKK2	MMMMMMMMMMMMMMM	100	8
DKK3	IIIIIIIIIMMMMMMWWWWWWWWW	62.5	12
SULT2B1	MMMMMMMMMMMMMMID	87.5	8
GPR162	MMMMMMMMMMMMMMM	100	8
RNF123	IIIIIIIIMMMMMMMWWWWWWWW	65.22	12
RNF125	MMMMMMMMMMMMMMM	100	8
GPR161	MMMMMMMMMMMMMMM	100	8
GPR160	MMMMMMMIDMMMMMMM	87.5	8
PIH1D2	MMMMMMMMMMMMMMM	100	8
NHLRC1	MMMMWWWIIIMMMMMMMM	83.33	7
GPLD1	MMMMMMMMMMMMMMM	100	8
RNF122	MMMMMMMMMMMMMMM	100	8
FICD	MMMMMMMMMMMMMIIDD	76.47	8
SLAIN1	MMMMWWWWIIIIMMMMMMM	78.95	7
VPS26B	IIIIIIIIIMMMMMMWWWWWWWWW	62.5	12
PLCG2	MMMMMMMMMMMMMMM	100	8
PLCG1	MMMMWWWWIIIIMMMMMMM	78.95	7
FZD1	MMMMMMMMMMMMMMM	100	8
CDK18	MMMMMMIDIDMMMMMMM	76.47	8
CDK19	IIIIIIIIIMMMMMMWWWWWWWWW	62.5	12
WNT10A	MMMMMMMMMMMMMMM	100	8
FZD2	MMMMMMMMMMMMMMM	100	8
FZD4	MMMMMMMMMMMMMMM	100	8
TMEM190	MMMMMMMMMMMMMMM	100	8
FZD9	MMMMMMMMMMMMMMM	100	8
SLC16A10	IIIIIIIIMMMMMMMWWWWWWWW	65.22	12
GPR137B	MMMMWWWWIIIIMMMMMMM	78.95	7
GPR137C	MMMMMMMMMMMMMMM	100	8
SLC16A13	MMMMMMMMMMMMMMM	100	8
FA2H	MMMMMMMMMMMMMMM	100	8
SLC6A9	MMMMWWWWIIIIMMMMMMM	78.95	7
GPR180	IIIIIIIIMMMMMMMWWWWWWWW	65.22	12
GPR183	MMMMMMIDIDMMMMMMM	76.47	8
GIPC2	MMMMMMIIDDMMMMMMM	76.47	8
CPEB3	MMMMMMMMMMMMMMM	100	8
SPEF2	MMMMMMMMMMMMMMM	100	8
MEI1	MMMMMMMMMMMMMMM	100	8
ELN	MMMMMMMMMMMMMMM	100	8
TGFB1I1	MMMMMMMMMMMMMMM	100	8
TMEM181	MMMMMWWWIIIMMMMMMM	83.33	7
TMEM182	MMMMMMMMMMMMMMM	100	8
GLI1	MMMMMMMMMMMMMMM	100	8
SLC6A2	IIIIIIIIMMMMMMMWWWWWWWW	65.22	12
GLI2	MMMMMMMMMMMMMMM	100	8
GLI4	MMMMMMIDIDMMMMMMM	76.47	8
ZCWPW1	MMMMMMMMMMMMMMM	100	8
GPR132	MMMMMMMMMMMMMMM	100	8
EMB	IIIIIIIIIMMMMMMWWWWWWWWW	62.5	12
RNF150	MMMMMMMMMMMMMMM	100	8
GPR135	MMMMMMMMMMMMMMM	100	8
SLC2A10	IIIIIIIIMMMMMMMWWWWWWWW	65.22	12
SLC2A13	MMMMWWWWWIIIIIMMMMMM	75	7
SLC2A12	MMMMMMMMMMMMMMM	100	8
TMEM171	MMMMMMMMMMMMMMM	100	8
TACR1	MMMMWWWWIIIIMMMMMMM	78.95	7
TMEM175	IIIIIIIIIMMMMMMWWWWWWWWW	62.5	12
PLCB3	IIIIIIIIIMMMMMMWWWWWWWWW	62.5	12
PLCB4	MMMMMMMMMMMMMMM	100	8
SLCO4A1	MMMMMMMMMMMMMMM	100	8
TAL1	MMMMMMMMMMMMMMM	100	8
PLCB1	MMMMMMMMMMMMMMM	100	8
PLCB2	MMMMMMMMMMMMMMM	100	8
JDP2	MMMMWWWWIIIIMMMMMMM	78.95	7
ZNF597	MMMMMMMMMMMMMMM	100	8
ENG	MMMMMMMMMMMMMMM	100	8
RNF165	MMMMMMMMMMMMMMM	100	8
ANKRD55	MMMMMMMMMMMMMMM	100	8
FIGN	MMMMMMMMMMMMMMM	100	8
HOXD11	MMMMMMMMMMMMMMM	100	8
HOXD10	MMMMMMMMMMMMMMM	100	8
TMEM163	MMMMMMMMMMMMMMM	100	8
TMEM164	MMMMMMMMMMMMMMM	100	8
MIPOL1	MMMMMMMMMMMMMMM	100	8
CHN1	MMMMMWWWIIIMMMMMMM	83.33	7
GPR155	MMMMMMMMMMMMMMM	100	8
RNF130	IIIIIIIIMMMMMMMWWWWWWWW	65.22	12
GPR158	MMMMMMMMMMMMMMM	100	8
F12	MMMMMMMMMMMMMMM	100	8
LAPTM5	MMMMMMIDMMMMMMMM	87.5	8
NMNAT2	MMMMMMIIDDMMMMMMM	76.47	8
SULF1	MMMMWWWWIIIIMMMMMMM	78.95	7
GUCA2A	MMMMMMMMMMMMMMM	100	8
TMEM156	MMMMMMMMMMMMMMM	100	8
ABI3	MMMMMMMMMMMMMMM	100	8
SARM1	MMMMMMMMMMMMMMM	100	8
PLCD3	IIIIIIIIMMMMMMMWWWWWWWW	65.22	12
PLCD4	MMMMMMMMMMMMMMM	100	8
SLC28A1	MMMMMMMMMMMMMMM	100	8
PLCD1	MMMMMMMMMMMMMMM	100	8
ZNF574	IIIIIIIIMMMMMMMWWWWWWWD	60.87	12
PHLDB1	IIIIIIIIIMMMMMMWWWWWWWWW	62.5	12
COL16A1	MMMMMMMMMMMMMMM	100	8
ANKRD35	MMMMMMMMMMMMMMM	100	8
IRS1	IIIIIIIIMMMMMMMWWWWWWWW	65.22	12
FAM107A	MMMMMMMMMMMMMMM	100	8
DACH1	MMMMMMMMMMMMMMM	100	8
GRB14	MMMMMMMMMMMMMMM	100	8
NAGLU	IIIIIIIIMMMMMMMWWWWWWWD	60.87	12
GRAP2	MMMMMMMMMMMMMMM	100	8
CHP2	MMMMMMMMMMMMMMM	100	8
ZNF569	MMMMMMMMMMMMMMM	100	8
LZTS1	MMMMMMMMMMMMMMM	100	8
PHLDA1	IIIIIIIIIMMMMMMWWWWWWWWW	62.5	12
ZFP37	MMMMWWWWIIIIMMMMMMM	78.95	7
SLC15A1	MMMMMMMMMMMMMMM	100	8
CD180	MMMMMMMMMMMMMMM	100	8
SYPL2	MMMMMMMMMMMMMMM	100	8
CLIP3	MMMMMMMMMMMMMMM	100	8
CLIP2	MMMMMMMMMMMMMMM	100	8
KIAA1614	MMMMMMMMMMMMMMM	100	8
ANKRD42	MMMMMMIDMMMMMMMM	87.5	8
ANKRD40	IIIIIIIIMMMMMMMWWWWWWWW	65.22	12
ERP27	MMMMMMMMMMMMMMM	100	8
ERG	MMMMMMMMMMMMMMM	100	8
PHLDB3	MMMMMWWWIIIMMMMMMM	83.33	7
ANKRD16	MMMMMMMMMMMMMMM	100	8
CALCRL	MMMMMMMMMMMMMMM	100	8
RNF180	MMMMWWWWIIIIMMMMMMM	78.95	7
CHRD	MMMMMMMMMMMMMMM	100	8
ILDR1	MMMMMMMMMMVVVVVDDDDD	75	6
ABHD6	MMMMMMIDIDMMMMMMM	76.47	8
TBXA2R	MMMMMMMMMMMMMMM	100	8
ABL2	MMMMMIIIDDMMMMMMMD	66.67	0
SLC15A3	MMMMMMMMMMMMMMM	100	8
ZNF541	MMMMMMMMMMMMMMM	100	8
ANKRD29	MMMMMMMMMMMMMMM	100	8
CD163	MMMMMMMIDMMMMMMM	87.5	8
NEB	MMMMMMMMMMMMMMM	100	8
PALB2	MMMMMWWWIIIMMMMMMM	83.33	7
YEATS2	MMMMMMIIDDMMMMMMM	76.47	8
ZFP64	MMMMMMMMMMMMMMM	100	8
RNF182	MMMMWWWWIIIIMMMMMMM	78.95	7
SPIRE1	IIIIIIIIMMMMMMMWWWWWWWW	65.22	12
EFHB	MMMMMMMMMMMMMMM	100	8
NES	MMMMMMMMMMMMMMM	100	8
DPP10	MMMMMMMMMMMMMMM	100	8
EIF4E3	MMMMWWWIIIMMMMMMMM	83.33	7
BNC1	MMMMMMMMMMMMMMM	100	8
TREM2	MMMMMMMMMMMMMMM	100	8
NAGPA	IIIIIIIIMMMMMMMWWWWWWWW	65.22	12
TREM1	MMMMMMMMMMMMMMM	100	8
SGCD	MMMMMMMMMMMMMMM	100	8
SGCA	MMMMMMMMMMMMMMM	100	8
CNGA1	MMMMMMMMMMMMMMM	100	8
RNF17	MMMMMMMMMMMMMMM	100	8
ZNF526	MMMMWWWWIIIIMMMMMMM	78.95	7
PGPEP1	MMMMMMMMMMMVVVVDDDD	78.95	6
ZNF521	MMMMMMMMMMMMMMM	100	8
VWF	MMMMMMMMMMMMMMM	100	8
SORD	MMMMWWWWIIIIMMMMMMM	78.95	7
KCNAB1	MMMMMMMIDMMMMMMM	87.5	8
KCNAB2	MMMMWWWIIIMMMMMMMM	83.33	7
ADRA2B	MMMMMMMMMMMMMMM	100	8
ADRA2A	MMMMMMMMMMMMMMM	100	8
ASPN	MMMMMMMMMMMMMMM	100	8
PATL1	IIIIIIIIMMMMMMMWWWWWWWW	65.22	12
LCA5L	MMMMMMMMMMMMMMM	100	8
ASPM	IIIIIIIIMMMMMMMWWWWWWWW	65.22	12
EVC	MMMMMMMMMMMMMMM	100	8
ZNF513	IIIIIIIIMMMMMMMWWWWWWWW	65.22	12
SFT2D2	MMMMMMMMMMMMMMM	100	8
SMPDL3B	MMMMMMMMMMMMMMM	100	8
ASPA	MMMMMMMMMMMMMMM	100	8
CNGB1	MMMMMMMMMMMMMMM	100	8
CX3CR1	MMMMMMMMMMMMMMM	100	8
NLGN3	MMMMMMMMMMMMMMM	100	8
RNF32	MMMMMMMMMMMMMMM	100	8
ACSS3	IIIIIIIIMMMMMMMWWWWWWWW	65.22	12
NLGN1	MMMMMMMMMMMMMMM	100	8
ACSS2	IIIIIIIIIMMMMMMWWWWWWWWW	62.5	12
SMARCD3	MMMMMMMMMMMMMMM	100	8
WBP1	IIIIIIIIIMMMMMMWWWWWWWWW	62.5	12
ANKAR	MMMMMMMMMMMMMMM	100	8
RBBP9	MMMMMWWWIIIMMMMMMM	83.33	7
ZNF503	MMMMWWWWIIIIMMMMMMM	78.95	7
WASF1	MMMMWWWWIIIIMMMMMMM	78.95	7
WASF3	IIIIIIIIMMMMMMMWWWWWWWW	65.22	12
FDXACB1	IIIIIIIIMMMMMMMWWWWWWWW	65.22	12
CDRT4	MMMMMMMMMMMMMMM	100	8
KCNIP1	MMMMMMMMMMMMMMM	100	8
TXNRD3	MMMMWWWWIIIIMMMMMMM	78.95	7
KCNIP2	MMMMMMMMMMMMMMM	100	8
KCNIP3	MMMMMMMMMMMMMMM	100	8
PLCL1	MMMMMMMMMMMMMMM	100	8
KCNIP4	MMMMMMMMMMMMMMM	100	8
KCNJ14	MMMMMMMIDMMMMMMM	87.5	8
KCNJ16	MMMMMMMMMMMMMMM	100	8
SVOPL	MMMMMMMMMMMMMMM	100	8
MARCKS	MMMMWWWWIIIIMMMMMMM	78.95	7
NIN	IIIIIIIIIMMMMMMWWWWWWWWW	62.5	12
GLRB	MMMMMMIIDMMMMMMMD	76.47	8
RHEBL1	MMMMMMMMMMMMMMM	100	8
MMACHC	MMMMMMMMMMMMMMM	100	8
CUL4B	IIIIIIIIIMMMMMMWWWWWWWWW	62.5	12
SLC46A3	MMMMMMMMMMMMMMM	100	8
VIPR1	MMMMMMMMMMMMMMM	100	8
SLC46A2	MMMMMMMMMMMMMMM	100	8
VIPR2	MMMMMMMMMMMMMMM	100	8
ACSM1	MMMMMMMMMMMMMMM	100	8
GORAB	IIIIIIIIMMMMMMMWWWWWWWW	65.22	12
ACSM5	MMMMMMMMMMMMMMM	100	8
PKD2L1	MMMMMMMMMMMMMMM	100	8
PKD2L2	MMMMMMMMMMMMMMM	100	8
RAPGEFL1	MMMMMMMMMMMMMMM	100	8
ZNF606	MMMMMMMMMMMMMMM	100	8
CHEK1	IIIIIIIIIMMMMMMWWWWWWWWW	62.5	12
GOLGA1	MMMMMWWWIIIMMMMMMM	83.33	7
HABP4	IIIIIIIIMMMMMMMWWWWWWWW	65.22	12
SOX6	MMMMMMMMMMMMMMM	100	8
AGFG2	IIIIIIIIIMMMMMMWWWWWWWWW	62.5	12
SOX5	MMMMMMMMMMMMMMM	100	8
JMJD4	IIIIIIIIIMMMMMMWWWWWWWWW	62.5	12
OVOL2	MMMMMMIDMMMMMMMM	87.5	8
CYP27A1	MMMMMMMMMMMMMMM	100	8
RRAGD	MMMMMMMMMMMMMMM	100	8
COL8A2	MMMMMMMMMMMMMMM	100	8
TTLL12	MMMMMMMMMMMMMMM	100	8
ZFPM2	IIIIIIIIMMMMMMMWWWWWWWW	65.22	12
CBLL1	IIIIIIIIMMMMMMMWWWWWWWW	65.22	12
TMEM161B	IIIIIIIIIMMMMMMWWWWWWWWW	62.5	12
PDE1C	MMMMMMMMMMMMMMM	100	8
TSHZ3	MMMMMMMMMMMMMMM	100	8
TSHZ1	IIIIIIIIMMMMMMMWWWWWWWW	65.22	12
TSHZ2	MMMMMMMMMMMMMMM	100	8
CYP27B1	MMMMMMMMMMMMMMM	100	8
NUAK1	MMMMMMMMMMMMMMM	100	8
PATZ1	IIIIIIIIMMMMMMMWWWWWWWW	65.22	12
ZRSR2	MMMMWWWWIIIIMMMMMMM	78.95	7
DTNA	MMMMMMMMMMMMMMM	100	8
PTPRN2	MMMMMMMMMMMMMMM	100	8
MEIG1	MMMMMMMIDMMMMMMM	87.5	8
SS18L1	MMMMMMIIDDMMMMMMM	76.47	8
PDE2A	MMMMMMMMMMMMMMM	100	8
DDIT4L	MMMMMMMMMMMMMMM	100	8
PARP16	IIIIIIIIMMMMMMMWWWWWWWW	65.22	12
ALOX15B	MMMMMMMMMMMMMMM	100	8
PARP12	IIIIIIIIIMMMMMMWWWWWWWWW	62.5	12
GDF7	MMMMMMMMMMMMMMM	100	8
CCDC88B	IIIIIIIIMMMMMMMWWWWWWWW	65.22	12
CCDC88A	IIIIIIIIMMMMMMMWWWWWWWW	65.22	12
GDF9	MMMMWWWWIIIIMMMMMMM	78.95	7
PARP11	MMMMMMMMMMMMMMM	100	8
CDAN1	IIIIIIIIIMMMMMMWWWWWWWWW	62.5	12
PDE3A	MMMMMMMMMMMMMMM	100	8
ACVRL1	MMMMMMMMMMMMMMM	100	8
CLIC5	MMMMMMMMMMMMMMM	100	8
FASTKD1	MMMMMMIIDMMMMMMMD	76.47	8
FASTKD3	MMMMWWWWIIIIMMMMMMM	78.95	7
STAB2	MMMMMMMMMMMMMMM	100	8
CX3CL1	MMMMWWWWIIIIMMMMMMM	78.95	7
GLIPR2	MMMMMMIIDDMMMMMMM	76.47	8
STAB1	IIIIIIIIMMMMMMMWWWWWWWW	65.22	12
ANKRD1	MMMMMMMMMMMMMMM	100	8
TNFAIP8L3	MMMMMMMMMMMMMMM	100	8
ANKRD2	MMMMMMMMMMMMMMM	100	8
TNFAIP8L2	MMMMMMMMMMMMMMM	100	8
ANKRD6	MMMMWWWWIIIIMMMMMMM	78.95	7
PRMT6	MMMMMMIIMMMMMMMDD	76.47	0
PACRG	MMMMMMMMMMMMMMM	100	8
NOG	MMMMMWWWIIIMMMMMMM	83.33	7
AMPD2	IIIIIIIIMMMMMMMWWWWWWWW	65.22	12
AVPR1A	MMMMMMMMMMMMMMM	100	8
B3GNT9	MMMMMMMMMMMMMMM	100	8
B3GNT8	MMMMMMIIDDMMMMMMM	76.47	8
B3GNT7	MMMMMMIDMMMMMMMM	87.5	8
BBS12	MMMMMMMMMMMMMMM	100	8
RPUSD1	IIIIIIIIMMMMMMMWWWWWWWW	65.22	12
RPUSD2	IIIIIIIIMMMMMMMWWWWWWWW	65.22	12
FAM20B	MMMMWWWWIIIIMMMMMMM	78.95	7
ALDOC	IIIIIIIIMMMMMMMWWWWWWWW	65.22	12
FAM20A	MMMMMMMMMMMMMMM	100	8
SGK2	MMMMMMMMMMMMMMM	100	8
RAPSN	MMMMMMMMMMMMMMM	100	8
WAS	MMMMMMMMMMMMMMM	100	8
CXCR4	MMMMWWWIIIMMMMMMMM	83.33	7
AKAP6	MMMMMMIIDDMMMMMMM	76.47	8
AKAP3	MMMMMMMMMMMMMMM	100	8
FAM184B	MMMMMMMMMMMMMMM	100	8
MPZL3	MMMMMMMMMMMMMMM	100	8
CORIN	MMMMMMMMMMMMMMM	100	8
CA10	MMMMMMMMMMMMMMM	100	8
DNAJC5B	MMMMMMMMMMMMMMM	100	8
PCP4L1	MMMMMMMMMMMMMMM	100	8
STAC3	MMMMMMMMMMMMMMM	100	8
PODN	MMMMMMMMMMMMMMM	100	8
CDK5R1	MMMMMMMMMMMMMMM	100	8
CIB4	MMMMMMMMMMMMMMM	100	8
MANEA	IIIIIIIIIMMMMMMWWWWWWWWW	62.5	12
TMEM143	MMMMWWWWIIIIMMMMMMM	78.95	7
PDE8A	IIIIIIIIMMMMMMMWWWWWWWW	65.22	12
CA13	MMMMMMMMMMMMMMM	100	8
CD300A	MMMMMMMMMMMMMMM	100	8
ANGEL1	MMMMMMMMMMMMMMM	100	8
SPNS2	MMMMMMMMMMMMMMM	100	8
ARID5A	MMMMMMMVVVVVVVVDDDDDDDD	65.22	9
TMEM130	MMMMMMMMMMMMMMM	100	8
FAM185A	IIIIIIIIMMMMMMMWWWWWWWW	65.22	12
RELL2	MMMMMWWWIIIMMMMMMM	83.33	7
AKNA	IIIIIIIIMMMMMMMWWWWWWWW	65.22	12
LTBP4	MMMMWWWWIIIIMMMMMMM	78.95	7
DTX1	MMMMMMMMMMMMMMM	100	8
LTBP2	MMMMMMMMMMMMMMM	100	8
DTX3	MMMMMIIDDMMMMMMMM	76.47	8
DTX4	MMMMMMMMMMMMMMM	100	8
NID1	MMMMWWWWIIIIMMMMMMM	78.95	7
NTS	MMMMMMMMMMMMMMM	100	8
CPLX1	MMMMMMMMMMMMMMM	100	8
DNAJC27	IIIIIIIIMMMMMMMWWWWWWWW	65.22	12
TMEM121	MMMMMMMMMMMMMMM	100	8
TMEM127	IIIIIIIIIMMMMMMWWWWWWWWW	62.5	12
ALDH3B1	MMMMWWWWWIIIIIMMMMMM	75	7
TMEM129	MMMMMMMMMMMMMMM	100	8
STAP1	MMMMMMMMMMMMMMM	100	8
ACBD5	MMMMMWWWIIIMMMMMMM	83.33	7
TGFB3	MMMMMMMMMMMMMMM	100	8
PTCH1	MMMMMMIIDDMMMMMMM	76.47	8
EPHX4	MMMMMMMMMMMMMMM	100	8
DNAJC12	MMMMMMMMMMMMMMM	100	8
EPHX3	MMMMMMIIDDMMMMMMM	76.47	8
ACSF3	MMMMWWWWIIIIMMMMMMM	78.95	7
DNAJC16	MMMMMMMMMMMMMMM	100	8
DLG4	MMMMMMMMMMMMMMM	100	8
FES	MMMMMMIDMMMMMMMM	87.5	8
TMEM117	IIIIIIIIMMMMMMMWWWWWWWW	65.22	12
NFKBIE	MMMMWWWWIIIIMMMMMMM	78.95	7
NFKBID	MMMMMMMMMMMMMMM	100	8
MCTP1	MMMMMMMMMMMMMMM	100	8
HSPB6	MMMMMMMMMMMMMMM	100	8
LMOD1	MMMMMMMMMMMMMMM	100	8
ELAVL3	MMMMMMMMMMMMMMM	100	8
TMEM100	MMMMMMMMMMMMMMM	100	8
UPK1B	IIIIIIIIMMMMMMMWWWWWWWW	65.22	12
UPK1A	MMMMMMMMMMMMMMM	100	8
CA5B	MMMMMMMMMMMMMMM	100	8
TMEM104	MMMMMMMMMMMMMMM	100	8
ZC3H7B	IIIIIIIIMMMMMMMWWWWWWWW	65.22	12
KYNU	IIIIIIIIMMMMMMMWWWWWWWW	65.22	12
PDE4A	IIIIIIIIMMMMMMMWWWWWWWW	65.22	12
SPEG	MMMMMMMMMMMMMMM	100	8
POLE	IIIIIIIIMMMMMMMWWWWWWWW	65.22	12
POLH	IIIIIIIIIMMMMMMWWWWWWWWW	62.5	12
EGFL7	IIIIIIIIMMMMMMMWWWWWWWW	65.22	12
FGR	MMMMMMMMMMMMMMM	100	8
LATS1	IIIIIIIIMMMMMMMWWWWWWWW	65.22	12
HPDL	MMMMMMMMMMMMMMM	100	8
MNS1	IIIIIIIIMMMMMMMWWWWWWWW	65.22	12
DOCK2	MMMMMMMMMMMMMMM	100	8
RGS18	MMMMMMMMMMMMMMM	100	8
SASH3	MMMMMMMMMMMMMMM	100	8
PON3	MMMMMMMMMMMMMMM	100	8
RGS17	MMMMMMMMMMMMMMM	100	8
KRT80	MMMMMIIIDMMMMMMMDD	66.67	0
POLDIP2	IIIIIIIIIMMMMMMWWWWWWWWW	62.5	12
RGS14	IIIIIIIIMMMMMMMWWWWWWWW	65.22	12
LCAT	IIIIIIIIIMMMMMMWWWWWWWWW	62.5	12
WIZ	IIIIIIIIIMMMMMMWWWWWWWWW	62.5	12
U2AF1L4	MMMMMMMMVVVVVVVDDDDDDD	68.18	9
DLL4	MMMMMMMMMMMMMMM	100	8
PALMD	MMMMMMIIDDMMMMMMM	76.47	8
KLRG2	MMMMMMMMMMMMMMM	100	8
NRIP3	MMMMMMMMMMMMMMM	100	8
RGS20	MMMMMMMMMMMMMMM	100	8
PDE6A	MMMMMMMMMMMMMMM	100	8
KLRG1	MMMMMMMMMMMMMMM	100	8
SPEN	IIIIIIIIIMMMMMMWWWWWWWWW	62.5	12
POLQ	MMMMWWWWIIIIMMMMMMM	78.95	7
CMTM3	MMMMWWWWIIIIMMMMMMM	78.95	7
PDE6H	MMMMMMMMMMMMMMM	100	8
POLN	MMMMMMMMMMMMMMM	100	8
SGTB	MMMMMMMMMMMMMMM	100	8
CMTM4	IIIIIIIIMMMMMMMWWWWWWWW	65.22	12
POLM	MMMMMMMMMMMMMMM	100	8
CMTM5	MMMMMMMMMMMMMMM	100	8
MEIS3	MMMMMMMMMMMMMMM	100	8
GDAP1	MMMMWWWWWIIIIIMMMMMM	75	7
TSHR	MMMMMMMMMMMMMMM	100	8
DLK2	MMMMMMMMMMMMMMM	100	8
MEIS1	IIIIIIIIIMMMMMMWWWWWWWWW	62.5	12
RGS12	MMMMMMMIDIDMMMMMM	76.47	8
TBKBP1	MMMMMMMMMMMMMMM	100	8
PDE7B	MMMMMMMMMMMMMMM	100	8
SPI1	MMMMWWWWIIIIMMMMMMM	78.95	7
TESK1	IIIIIIIIIMMMMMMWWWWWWWWW	62.5	12
TESK2	MMMMMMMMMMMMMMM	100	8
ENDOU	IIIIIIIIIMMMMMMWWWWWWWWW	62.5	12
NDST1	IIIIIIIIMMMMMMMWWWWWWWW	65.22	12
C3AR1	MMMMMMMMMMMMMMM	100	8
MLYCD	IIIIIIIIIMMMMMMWWWWWWWWW	62.5	12
PKNOX2	MMMMMMMMMMMMMMM	100	8
ENDOG	IIIIIIIIIMMMMMMWWWWWWWWW	62.5	12
TSTD2	IIIIIIIIMMMMMMMWWWWWWWD	60.87	12
FRS3	MMMMMMIIDDMMMMMMM	76.47	8
ACE2	MMMMMMMMMMMMMMM	100	8
SKAP1	MMMMMMMMMMMMMMM	100	8
CDCA2	IIIIIIIIMMMMMMMWWWWWWWW	65.22	12
NLRX1	IIIIIIIIMMMMMMMWWWWWWWW	65.22	12
CRABP2	MMMMMMMMMMMMMIDID	76.47	8
GATA6	MMMMMMMMMMMMMMM	100	8
PDGFB	MMMMMMMMMMMVVVVDDDD	78.95	6
TPRG1L	IIIIIIIIMMMMMMMWWWWWWWW	65.22	12
CDCA8	IIIIIIIIMMMMMDMMWWWWWWW	60.87	12
PDGFA	MMMMMMMIDMMMMMMM	87.5	8
RNF212	MMMMMMMMMMMMMMM	100	8
RNF215	IIIIIIIIIMMMMMMWWWWWWWWW	62.5	12
PDGFD	MMMMMMMMMMMMMMID	87.5	8
AFMID	MMMMMMMMVVVVVVVDDDDDDD	68.18	9
SYNDIG1	MMMMMMMMMMMMMMM	100	8
IL31RA	IIIIIIIIMMMMMMMWWWWWWWW	65.22	12
NR2F1	MMMMMMMMMMMMMMM	100	8
RNF223	MMMMMMMMMMMMMMM	100	8
VANGL2	MMMMMMMMMMMMMMM	100	8
FAT2	MMMMMMMMMMMMMMM	100	8
ARHGAP9	MMMMMMMMMMMMMMM	100	8
LIN54	MMMMWWWWIIIIMMMMMMM	78.95	7
PEAR1	MMMMMMMMMMMMMMM	100	8
ARHGAP4	MMMMMMMMMMMMMMM	100	8
PANX1	MMMMMIIDDMMMMMMMM	76.47	8
CHAF1B	MMMMMMMMMMMMMMM	100	8
MED14	IIIIIIIIIMMMMMMWWWWWWWWW	62.5	12
MECOM	MMMMMMMMMMMMMMM	100	8
TCP11L1	MMMMMMMMMMMMMMM	100	8
TCP11L2	IIIIIIIMMMMMMMMWWWWWWW	68.18	12
DLGAP1	MMMMMMMMMMMMMMM	100	8
DLGAP5	IIIIIIIIMMMMMMMWWWWWWWW	65.22	12
LIN52	MMMMMMMMMMMMMMM	100	8
RMI2	IIIIIIIIMMMMMMMWWWWWWWW	65.22	12
ZNF483	MMMMMMMMMMMMMMM	100	8
SPHK2	IIIIIIIIMMMMMMMWWWWWWWD	60.87	12
RAB3IL1	IIIIIIIIIMMMMMMWWWWWWWWW	62.5	12
WNT9A	MMMMMMMMMMMMMMM	100	8
JOSD1	IIIIIIIIIMMMMMMWWWWWWWWW	62.5	12
SLC39A14	MMMMWWWWIIIIMMMMMMM	78.95	7
PGM2L1	MMMMMMMMMMMMMMM	100	8
DDB2	IIIIIIIIMMMMMMMWWWWWWWW	65.22	12
CDC20B	MMMMMMMMMMMMMMM	100	8
MED23	IIIIIIIIMMMMMMMWWWWWWWW	65.22	12
SLC7A7	MMMMMMMMMMMMMMM	100	8
PXDN	MMMMMWWWIIIMMMMMMM	83.33	7
NUP62CL	MMMMWWWWIIIIMMMMMMM	78.95	7
PPARA	IIIIIIIIMMMMMMMWWWWWWWW	65.22	12
CRB2	MMMMMMMMMMMMMMM	100	8
CRB1	MMMMMMMMMMMMMMM	100	8
ZSWIM1	IIIIIIIIMMMMMMMWWWWWWWW	65.22	12
SAMD8	IIIIIIIIIMMMMMMWWWWWWWWW	62.5	12
LIN37	IIIIIIIIIMMMMMMWWWWWWWWW	62.5	12
ATL1	MMMMMMMMMMMMMMM	100	8
CENPB	IIIIIIIIMMMMMMMWWWWWWWW	65.22	12
NEURL1B	MMMMMMMMMMMMMMM	100	8
FRZB	IIIIIIIIIMMMMMMWWWWWWWWW	62.5	12
ZSWIM6	MMMMMMIDIDMMMMMMM	76.47	8
ZNF467	MMMMMMMMMMMMMMM	100	8
P4HTM	IIIIIIIIIMMMMMMWWWWWWWWW	62.5	12
IL12RB2	MMMMMMMMMMMMMMM	100	8
ZSWIM3	MMMMMMMMMMMMMMM	100	8
GOLM1	IIIIIIIIIMMMMMMWWWWWWWWW	62.5	12
CENPE	IIIIIIIIMMMMMMMWWWWWWWW	65.22	12
CENPH	IIIIIIIIMMMMMMMWWWWWWWW	65.22	12
SLCO3A1	MMMMMMMMMMMMMMM	100	8
ETNK2	IIIIIIIIMMMMMMMWWWWWWWW	65.22	12
WT1	MMMMMMMMMMMMMMM	100	8
CENPJ	IIIIIIIIMMMMMMMWWWWWWWW	65.22	12
TAOK2	IIIIIIIIMMMMMMMWWWWWWWW	65.22	12
CENPL	MMMMWWWIIIMMMMMMMM	83.33	7
CENPO	IIIIIIIIMMMMMMMWWWWWWWW	65.22	12
SIGLEC1	MMMMMMMMMMMMMMM	100	8
YPEL4	MMMMMMMMMMMMMMM	100	8
CRLF1	MMMMMMMMMMMMMMM	100	8
FRK	MMMMMMMMMMMMMMM	100	8
LIMS2	MMMMMMMMMMMMMMM	100	8
SLC27A1	IIIIIIIIMMMMMMMWWWWWWWW	65.22	12
NAB2	MMMMMMMMMMMMMMM	100	8
OLFML2A	MMMMMMMMMMMMMMM	100	8
NUDT18	MMMMWWWWIIIIMMMMMMM	78.95	7
NUDT17	MMMMMMMMMMMMMMM	100	8
ZNF444	MMMMMMMMMMMMMMM	100	8
PSKH1	IIIIIIIIMMMMMMMWWWWWWWW	65.22	12
CDKL3	MMMMMMIDMMMMMMMM	87.5	8
CDKL4	MMMMMMMMMMMMMMM	100	8
CASD1	IIIIIIIIIMMMMMMWWWWWWWWW	62.5	12
CDC25A	IIIIIIIIMMMMMMMWWWWWWWW	65.22	12
TPST1	MMMMMMMMMMMMMMM	100	8
MFNG	MMMMMMMMMMMMMMM	100	8
ZNF438	MMMMMMMIDMMMMMMM	87.5	8
CDKL1	MMMMMMMMMMMMMMM	100	8
SLC27A4	IIIIIIIIIMMMMMMWWWWWWWWW	62.5	12
CHODL	MMMMMMMMMMMMMMM	100	8
COL17A1	MMMMWWWIIIIMMMMMMMD	73.68	7
SHC4	MMMMMMMMMMMMMMM	100	8
SPATA9	MMMMMMMMMMMMMMM	100	8
KHDRBS3	MMMMMMMMMMMMMMM	100	8
SHC3	MMMMMMMMMMMMMMM	100	8
DLX4	MMMMMMMMMMMMMMID	87.5	8
SMYD5	IIIIIIIIMMMMMMMWWWWWWWD	60.87	12
SPATA2	MMMMWWWWIIIIMMMMMMM	78.95	7
LIN7A	MMMMMMMMMMMMMMM	100	8
CORO1A	MMMMMMMIIDDMMMMMM	76.47	8
SPATA6	MMMMMMMMMMMMMMM	100	8
SLC9A3R2	MMMMMMMMMMMMMMM	100	8
IGSF21	MMMMMMMMMMMMMMM	100	8
SLC9A3R1	IIIIIIIIMMMMMMMWWWWWWWW	65.22	12
SMYD4	MMMMMMMMMMMMMIIDD	76.47	8
ZNF423	MMMMMMMMMMMMMMM	100	8
SLC14A1	MMMMMMMMMMMMMMM	100	8
ODF2	IIIIIIIIMMMMMMMWWWWWWWW	65.22	12
HPS3	MMMMWWWWIIIIMMMMMMM	78.95	7
HPS6	MMMMMMIIDDMMMMMMM	76.47	8
TMPRSS12	MMMMMMMMMMMMMMM	100	8
NDC80	IIIIIIIIMMMMMDMMWWWWWWW	60.87	12
IGSF10	MMMMMMMMMMMMMMM	100	8
OGN	MMMMMMMMMMMMMMM	100	8
TBXAS1	MMMMMMMMMMMMMMM	100	8
ZNF414	IIIIIIIIIMMMMMMWWWWWWWWW	62.5	12
CNTROB	MMMMWWWWIIIIMMMMMMM	78.95	7
SNAP25	MMMMMMMMMMMMMMM	100	8
CIITA	MMMMMMMMMMMMMMM	100	8
ITGAM	MMMMIDMMMMMMMMMM	87.5	8
ITGB2	IIIIIIIIMMMMMMMWWWWWWWW	65.22	12
ITGAL	MMMMMMMMMMMMMMM	100	8
ELFN1	MMMMMMMMMMMMMMM	100	8
NRGN	IIIIIIIIMMMMMMMWWWWWWWW	65.22	12
HHEX	MMMMMMMMMMMMMMM	100	8
ITGB8	IIIIIIIIIMMMMMMWWWWWWWWW	62.5	12
ITGB7	MMMMMMMMMMMMMMM	100	8
PGM5	MMMMMMMMMMMMMMM	100	8
APAF1	IIIIIIIIMMMMMMMWWWWWWWW	65.22	12
ITGA4	MMMMMMMMMMMMMMM	100	8
NRG2	MMMMMMMIDMMMMMMM	87.5	8
SPTB	MMMMMMMMMMMMMMM	100	8
ATRN	IIIIIIIIMMMMMMMWWWWWWWW	65.22	12
MMS22L	IIIIIIIIMMMMMMMWWWWWWWW	65.22	12
HAND2	MMMMMMMMMMMMMMM	100	8
MYO3A	MMMMMMMMMMMMMMM	100	8
LCP2	MMMMMMMMMMMMMMM	100	8
GTPBP10	MMMMMMIDIDMMMMMMM	76.47	8
SLC5A12	MMMMMMMMMMMMMMM	100	8
TSPAN33	MMMMMMMMMMMMMMM	100	8
ZNRF1	MMMMWWWWIIIIMMMMMMM	78.95	7
CDC45	IIIIIIIIMMMMMMMWWWWWWWW	65.22	12
CCDC85C	MMMMMMMMMMMMMMM	100	8
KCTD21	MMMMWWWWIIIIMMMMMMM	78.95	7
CCDC85A	MMMMMMMMMMMMMMM	100	8
ATXN1L	IIIIIIIIMMMMMMMWWWWWWWW	65.22	12
FYN	IIIIIIIIMMMMMMMWWWWWWWW	65.22	12
PCDH1	MMMMMMIDIDMMMMMMM	76.47	8
NTRK2	MMMMWWWWIIIIMMMMMMM	78.95	7
MID1IP1	MMMMMMMMMMMMMMM	100	8
TBX6	MMMMMMMMMMMMMMM	100	8
TBX5	MMMMMMMMMMMMMMM	100	8
MYO16	MMMMMMMMMMMMMMM	100	8
TBX2	MMMMMMMMMMMMMMM	100	8
TTC39B	MMMMMMMMMMMMMMM	100	8
SYT12	MMMMMMMMMMMMMMM	100	8
SYT11	MMMMMMMMMMMMMMM	100	8
TSPAN18	MMMMMMMMMMMMMMM	100	8
TSPAN17	MMMMWWWWIIIIMMMMMMM	78.95	7
CD248	MMMMMMMMMMMMMMM	100	8
CD247	IIIIIIIIMMMMMMMWWWWWWWW	65.22	12
MYO1H	MMMMMMMMMMMMMMM	100	8
PIK3AP1	MMMMMMMMMMMMMMM	100	8
RECK	MMMMMMMMMMMMMMM	100	8
CD244	MMMMMMMMMMMMMMM	100	8
MYO1F	MMMMWWWWIIIIMMMMMMM	78.95	7
MYO1G	MMMMMMMMMMMMMMM	100	8
CPNE4	MMMMMMMMMMMMMMM	100	8
LDLRAD3	IIIIIIIIMMMMMMMWWWWWWWW	65.22	12
CCDC102A	MMMMMIIDDMMMMMMMM	76.47	8
CPNE2	IIIIIIIIMMMMMMMWWWWWWWW	65.22	12
KCTD19	MMMMMMMMMMMMMMM	100	8
ACTN2	MMMMMMMMMMMMMMM	100	8
KCNK12	MMMMMMMMMMMMMMM	100	8
OMD	MMMMMMMMMMMMMMM	100	8
MYO7B	MMMMMMMMMMMMMMM	100	8
ALG1	IIIIIIIIMMMMMMMWWWWWWWW	65.22	12
KCTD13	MMMMWWWWIIIIMMMMMMM	78.95	7
KCTD14	MMMMMMMIDMMMMMMM	87.5	8
TRIB3	MMMMMMMMMMMMMMM	100	8
KCTD12	IIIIIIIIIMMMMMMWWWWWWWWW	62.5	12
CCDC81	MMMMMMMMMMMMMMM	100	8
KCTD17	IIIIIIIIMMMMMMMWWWWWWWW	65.22	12
TRIB1	IIIIIIIIIMMMMMMWWWWWWWWW	62.5	12
KCTD18	IIIIIIIIMMMMMMMWWWWWWWW	65.22	12
TRIB2	MMMMMMMMMMMMMMM	100	8
KCTD15	MMMMMMMMMMMMMMM	100	8
SLC45A4	MMMMMMMMMMMMMMM	100	8
NUMBL	MMMMWWWWIIIIMMMMMMM	78.95	7
NRN1	MMMMMMMMMMMMMMM	100	8
EPB41	IIIIIIIIMMMMMMMWWWWWWWW	65.22	12
SLC45A1	MMMMMMMMMMMMMMM	100	8
FBF1	IIIIIIIIMMMMMMMWWWWWWWW	65.22	12
LPAR2	MMMMMMMMMMMMMMM	100	8
LPAR3	MMMMMMMMMMMMMMM	100	8
SEC14L2	MMMMMMMMMMMMMMM	100	8
BRIP1	IIIIIIIMMMMMMMMWWWWWWW	68.18	12
XRRA1	MMMMMMMMMMMMVVVDDD	83.33	6
TBC1D8B	MMMMWWWWIIIIMMMMMMM	78.95	7
EGR2	IIIIIIIIIMMMMMMWWWWWWWWW	62.5	12
OSGIN1	MMMMMMMMMMMMMMM	100	8
IFFO2	MMMMMMMMIDMMMMMM	87.5	8
MYO5A	IIIIIIIIIMMMMMMWWWWWWWWW	62.5	12
RAB27B	MMMMMMMMMMMMMMM	100	8
OSGIN2	IIIIIIIIIMMMMMMWWWWWWWWW	62.5	12
IFFO1	IIIIIIIIMMMMMMMWWWWWWWW	65.22	12
LPAR5	MMMMMMMMMMMMMMM	100	8
MYO5C	MMMMMMMMMMMMMMM	100	8
GNRH1	IIIIIIIIIMMMMMMWWWWWWWWW	62.5	12
IGSF9B	MMMMMMMMMMMMMMM	100	8
DHRS13	IIIIIIIIIMMMMMMWWWWWWWWW	62.5	12
CSRNP2	IIIIIIIIMMMMMMMWWWWWWWW	65.22	12
SYNM	MMMMWWWWIIIIMMMMMMM	78.95	7
CSRNP3	MMMMMMMMMMMMMMM	100	8
NAT10	IIIIIIIIIMMMMMMWWWWWWWWW	62.5	12
WFDC1	MMMMMMMMMMMMMMM	100	8
NAT14	IIIIIIIIMMMMMMMWWWWWWWW	65.22	12
WFDC3	MMMMMMMMMMMMMMM	100	8
IL10	MMMMMMMMMMMMMMM	100	8
IL15	MMMMMMMMMMMMMMM	100	8
PABPC5	MMMMMMMMMMMMMMM	100	8
SFTPD	MMMMMMMMMMMMMMM	100	8
IL18	MMMMMMMMMMMMMMID	87.5	8
IL16	MMMMMMMMMMMMMMM	100	8
KIF6	MMMMMMMMMMMMMMM	100	8
DEPDC7	MMMMMMMMMMMMMMM	100	8
DMC1	MMMMMMMMMMMMMMM	100	8
SYNC	MMMMMMMMMMMMMMM	100	8
FJX1	MMMMWWWWIIIIMMMMMMM	78.95	7
DDR2	MMMMMMMMMMMMMMM	100	8
REM1	MMMMMMMMMMMMMMM	100	8
RANBP3L	MMMMMMMMMMMMMMM	100	8
PNMA1	IIIIIIIIIMMMMMMWWWWWWWWW	62.5	12
RIBC1	MMMMWWWWIIIIMMMMMMM	78.95	7
RELT	MMMMWWWWIIIIMMMMMMM	78.95	7
XDH	MMMMMMMMMMMMMMM	100	8
REM2	MMMMMMMMMMMMMMM	100	8
IL33	MMMMMMMMMMMMMMM	100	8
PNPLA7	MMMMMMMMMMMMMMM	100	8
IL34	MMMMMMMMMMMMMMM	100	8
OSM	MMMMMMMMMMMMMMM	100	8
VEGFC	MMMMMMMMMMMMMMM	100	8
PNMA2	MMMMMMMMMMMMMMM	100	8
SH3RF3	MMMMMMMMMMMMMMM	100	8
KITLG	MMMMMMMMMMMMMMM	100	8
NUDT8	IIIIIIIIIMMMMMMWWWWWWWWW	62.5	12
TTC4	IIIIIIIIIMMMMMMWWWWWWWWW	62.5	12
RTN4IP1	IIIIIIIIMMMMMMMWWWWWWWW	65.22	12
PNPLA2	IIIIIIIIIMMMMMMWWWWWWWWW	62.5	12
CRTC2	IIIIIIIIIMMMMMMWWWWWWWWW	62.5	12
CRTC3	IIIIIIIIMMMMMMMWWWWWWWW	65.22	12
GDA	MMMMMMMMMMMMMMM	100	8
LOXL3	MMMMMMMMMMMMMMM	100	8
LOXL4	MMMMMMMMMMMMMMM	100	8
ACTG2	MMMMMMMMMMMMMMM	100	8
TEKT3	MMMMMMMMMMMMMMM	100	8
GEN1	IIIIIIIIMMMMMMMWWWWWWWW	65.22	12
CASK	IIIIIIIIMMMMMMMWWWWWWWW	65.22	12
POU3F1	MMMMMMMMMMMMMMM	100	8
GEM	MMMMMMMMMMMMMMM	100	8
GPRIN3	MMMMMMMMMMMMMMM	100	8
SPOCD1	IIIIIIIIMMMMMMMWWWWWWWW	65.22	12
EHBP1L1	MMMMMMMMMMMMMMM	100	8
SCNN1A	MMMMMMMMMMMMMMM	100	8
SIDT1	MMMMMMMMMMMMMMM	100	8
ANKS6	MMMMWWWWIIIIMMMMMMM	78.95	7
TBC1D25	IIIIIIIIMMMMMMMWWWWWWWW	65.22	12
WDFY2	IIIIIIIIMMMMMMMWWWWWWWW	65.22	12
RPP25	IIIIIIIIMMMMMMMWWWWWWWW	65.22	12
EMID1	MMMMMMMMMMMMMMM	100	8
GNAZ	MMMMMMMMMMMMMMM	100	8
PKDCC	IIIIIIIIIMMMMMMWWWWWWWWW	62.5	12
TCF7	MMMMMMVVVVVVVVVDDDDDDDDD	62.5	9
CACNA1D	MMMMMMMMMMMMMMM	100	8
HIGD1B	MMMMMMMMMMMMMMM	100	8
CACNA1H	MMMMMMMMMMMMMMM	100	8
CACNA1G	MMMMMMMMMMMMMMM	100	8
NCKIPSD	MMMMWWWWIIIIMMMMMMM	78.95	7
SYCE2	MMMMMMMMMMMMMMM	100	8
VCPIP1	IIIIIIIIMMMMMMMWWWWWWWW	65.22	12
IRAK1	IIIIIIIIMMMMMMMWWWWWWWW	65.22	12
IRAK2	MMMMMMMMMMMMMMM	100	8
RHPN1	MMMMMMIIDDMMMMMMM	76.47	8
TBC1D13	IIIIIIIIIMMMMMMWWWWWWWWW	62.5	12
VILL	MMMMMMMMMMMMMMM	100	8
QSER1	IIIIIIIIMMMMMMMWWWWWWWW	65.22	12
TBC1D16	MMMMMMMMMMMMMMM	100	8
TFAP2B	MMMMMMMMMMMMMMM	100	8
SYT1	MMMMMMMMMMMMMMM	100	8
CRTAM	MMMMMMMMMMMMMMM	100	8
CNOT10	IIIIIIIIMMMMMMMWWWWWWWD	60.87	12
SYT7	MMMMMVVVVVVVVVVDDDDDDDDDD	60	9
GNAO1	MMMMMMMMMMMMMMM	100	8
VIL1	MMMMMMMMMMMMMMM	100	8
FAM151B	MMMMMMIIDDMMMMMMM	76.47	8
MANSC4	IIIIIIIIMMMMMMMWWWWWWWW	65.22	12
GNB3	MMMMMMMMMMMMMMM	100	8
PYROXD2	MMMMMMMMMMIDMMMM	87.5	8
TCF4	MMMMMMIDMMMMMMMM	87.5	8
GNB5	MMMMMMMMMMMMMMM	100	8
TCF3	IIIIIIIIMMMMMMMWWWWWWWW	65.22	12
IL7R	MMMMMMMMMMMMMMM	100	8
DNAL1	MMMMMMMMMMMMMMID	87.5	8
MXD3	MMMMWWWWIIIIMMMMMMM	78.95	7
TCHH	MMMMMMMMMMMMMMM	100	8
LDB2	MMMMMMMMMMMMMMM	100	8
RERG	MMMMMVVVVVVVVVVDDDDDDDDDD	60	9
RND1	MMMMWWWWIIIIMMMMMMM	78.95	7
TMEM220	MMMMMMIIDDMMMMMMM	76.47	8
GHR	MMMMMMMMMMMMMMM	100	8
TCHP	MMMMMWWWIIIMMMMMMM	83.33	7
RASGEF1A	MMMMMMMMMMMMMMM	100	8
DACT1	MMMMMMIDIDMMMMMMM	76.47	8
SNTA1	MMMMMMMMMMMMMMM	100	8
MYOCD	MMMMMMMMMMMMMMM	100	8
TGIF2	MMMMMMMMMMMMMMM	100	8
IRAK3	MMMMMMMMMMMMMMM	100	8
NAV1	MMMMMWWWIIIMMMMMMM	83.33	7
TTI1	IIIIIIIIMMMMMMMWWWWWWWW	65.22	12
ACTA2	MMMMMMMMMMMMMMM	100	8
ACTA1	MMMMMMMMMMMMMMM	100	8
CLRN3	MMMMMMMMMMMMMMM	100	8
CUEDC1	MMMMMMMMMMMMMMM	100	8
DNAH3	MMMMMMMMMMMMMMM	100	8
DNAH1	MMMMMMMMMMMMMMM	100	8
DNAH2	MMMMMMMMMMMMMMM	100	8
DNAH8	MMMMMMMIDMMMMMMM	87.5	8
DNAH5	MMMMMMMMMMMMMMM	100	8
ASB13	MMMMMMMMMMMMMMM	100	8
AGPAT2	IIIIIIIIMMMMMMMWWWWWWWW	65.22	12
AGPAT3	IIIIIIIIIMMMMMMWWWWWWWWW	62.5	12
ASB15	MMMMMMMMMMMMMMM	100	8
TMEM201	IIIIIIIIMMMMMMMWWWWWWWW	65.22	12
GNG2	MMMMMMMMMMMMMMM	100	8
TMEM203	IIIIIIIIIMMMMMMWWWWWWWWW	62.5	12
TMEM204	MMMMWWWWIIIIMMMMMMM	78.95	7
SPOCK2	MMMMMMMIDMMMMMMM	87.5	8
MXI1	IIIIIIIIMMMMMMMWWWWWWWW	65.22	12
SPOCK1	MMMMMMMMMMMMMMM	100	8
TMEM209	MMMMMMMMMMMMMMM	100	8
ARFGEF2	IIIIIIIIIMMMMMMWWWWWWWWW	62.5	12
EYA2	MMMMMMMMMMMMMMM	100	8
ZNF804A	MMMMMMMMMMMMMMM	100	8
EPOR	MMMMWWWWIIIIMMMMMMM	78.95	7
RSPH1	MMMMMMMMMMMMMMM	100	8
OTUD1	IIIIIIIIMMMMMMMWWWWWWWW	65.22	12
SNTB1	IIIIIIIIMMMMMMMWWWWWWWW	65.22	12
XYLT2	IIIIIIIIMMMMMMMWWWWWWWW	65.22	12
ADARB1	MMMMMMMMMMMMMMM	100	8
ADARB2	MMMMMMMMMMMMMMM	100	8
NYNRIN	MMMMMMMMMMMMMMM	100	8
NCKAP5	MMMMWWWWIIIIMMMMMMM	78.95	7
CDK5RAP2	IIIIIIIIMMMMMMMWWWWWWWW	65.22	12
CMKLR1	MMMMMMMMMMMMMMM	100	8
GTPBP6	IIIIIIIIIMMMMMMWWWWWWWWW	62.5	12
ATG14	IIIIIIIIMMMMMMMWWWWWWWW	65.22	12
GTPBP2	MMMMWWWWIIIIMMMMMMM	78.95	7
GABRG3	MMMMMMMMMMMMMMM	100	8
GABRG2	MMMMMMMMMMMMMMM	100	8
MAP1B	MMMMMMMMMMMMMMM	100	8
ADPRH	IIIIIIIIIMMMMMMWWWWWWWWW	62.5	12
MAP1A	MMMMMMMMMMMMMMM	100	8
ASTN2	MMMMMMMMMMMMMMM	100	8
ASTN1	MMMMMMMMMMMMMMM	100	8
NAIF1	MMMMMWWWIIIMMMMMMM	83.33	7
PHYHIPL	MMMMMMMMMMMMMMM	100	8
FLRT2	MMMMMWWWIIIMMMMMMM	83.33	7
FLRT1	MMMMMMMMMMMMMMM	100	8
LDHD	MMMMMMMMMMMMMMM	100	8
GSG1L	MMMMMMMMMMMMMMM	100	8
PLEK2	MMMMMMMMMMMMMMM	100	8
PROM1	MMMMMMMMMMMMMMM	100	8
CEP76	MMMMWWWWIIIIMMMMMMM	78.95	7
CEP78	MMMMWWWWIIIIMMMMMMM	78.95	7
AFAP1L1	MMMMWWWWIIIIMMMMMMM	78.95	7
PHC1	MMMMMWWWIIIMMMMMMM	83.33	7
DMPK	MMMMMMIIDDMMMMMMM	76.47	8
ZNF382	MMMMMMMMMMMMMMM	100	8
TPRG1	MMMMMMMMMMMMMMM	100	8
SETD1B	IIIIIIIIIMMMMMMWWWWWWWWW	62.5	12
SETD1A	IIIIIIIIIMMMMMMWWWWWWWWW	62.5	12
NFATC2	MMMMMMMIDMMMMMMM	87.5	8
NR1D1	MMMMMMMMMMMMVVVDDD	83.33	6
FOSL1	MMMMMMMMMMMMMMM	100	8
EHD2	MMMMMMIIDDMMMMMMM	76.47	8
EHD3	MMMMMMMMMMMVVVVDDDD	78.95	6
EHD4	MMMMMWWWIIIMMMMMMM	83.33	7
PCDHB2	MMMMMMMMMMMMMMM	100	8
TCN2	MMMMMMIDIDMMMMMMM	76.47	8
PAM	MMMMMMMIDMMMMMMM	87.5	8
PCDHB7	MMMMMMMMMMMMMMM	100	8
GABRB2	MMMMMMMMMMMMMMM	100	8
GABRB1	MMMMMIIDDMMMMMMMM	76.47	8
GPT	MMMMMMMMMMMMMMM	100	8
PYGM	MMMMMMMMMMMMMMM	100	8
KRI1	IIIIIIIIMMMMMMMWWWWWWWW	65.22	12
PHF7	MMMMMWWWIIIMMMMMMM	83.33	7
PHF6	IIIIIIIIMMMMMMMWWWWWWWW	65.22	12
C1QTNF2	MMMMMMMMMMMMMMM	100	8
C1QTNF7	MMMMMMMMMMMMMMM	100	8
TCTN2	IIIIIIIIMMMMMMMWWWWWWWW	65.22	12
CEP55	IIIIIIIIMMMMMMMWWWWWWWW	65.22	12
TEAD2	MMMMMMMMMMMMMMM	100	8
ZNF366	MMMMMMMMMMMMMMM	100	8
SHPRH	IIIIIIIIIMMMMMMWWWWWWWWW	62.5	12
ZNF362	MMMMMMMMMMMMMMM	100	8
ELMOD2	MMMMWWWWWIIIIIMMMMMM	75	7
ZEB2	MMMMMMMMMMMMMMM	100	8
ZEB1	MMMMMMMMMMMMMMM	100	8
HEATR5B	IIIIIIIIIMMMMMMWWWWWWWWW	62.5	12
PLEKHO2	MMMMMMMMMMMMMMM	100	8
ZNF358	MMMMWWWWIIIIMMMMMMM	78.95	7
GRAMD1B	IIIIIIIIMMMMMMMWWWWWWWW	65.22	12
NDUFA4L2	MMMMMMMMMMMMMMM	100	8
EPYC	MMMMMMMMMMMMMMM	100	8
ZNF346	IIIIIIIIMMMMMMMWWWWWWWW	65.22	12
RUNX1T1	MMMMMMMMMMMMMMM	100	8
GLYCTK	MMMMWWWWIIIIMMMMMMM	78.95	7
GABRA3	IIIIIIIIIMMMMMMWWWWWWWWW	62.5	12
NR1H3	MMMMMMMMMMMVVVVDDDD	78.95	6
SCAF1	IIIIIIIIIMMMMMMWWWWWWWWW	62.5	12
[truncated: 1,108 more rows]

## Sheet: human2rabbit_EVTpath_All_conser
Gene	5-state alignment string	Alignment similarity %	Cluster_id
IFT172	IIIIIIIMMMMMMMMWWWWWWW	68.18	4
ALKBH6	IIIIIMMMMMMMMMMWWWWW	75	4
PTPDC1	IDIDMMMMMMMMMMMMM	76.47	8
ZC3H12D	MMMMMMMMMMMMMMM	100	8
COMTD1	IIIIMMMMMMMMMMMWWWW	78.95	4
CAPNS2	IIIIIIIIIMMMMMMWWWWWWWWW	62.5	4
DPYSL2	IIIIIIMMMMMMMMMWWWWWW	71.43	4
FAM110C	IIIIIIMMMMMMMMMWWWWWW	71.43	4
DPYSL3	MMMMMMMMMMMMMMM	100	8
VSTM4	MMMMMMMMMMMMMMM	100	8
VSTM5	MMMMMVVVVVVDDDDDDMMMM	71.43	1
CACNA2D1	IDMMMMMMMMMMMMMM	87.5	8
DHDH	MMMMMMMMMMMMMMM	100	8
CACNA2D2	MMMMMMMMMMMMMMM	100	8
UNC5C	IDMMMMMMMMMMMMMM	87.5	8
ZNF12	IIIIIIIIMMMMMMMWWWWWWWW	65.22	4
CH25H	MMMMMMMMMMMMMMM	100	8
FEZ1	MMMMMMMMMMMMMMM	100	8
ORAI3	MMMMMMMMMMMMMMM	100	8
ORAI2	IIIIIMMMMMMMMMMWWWWW	75	4
TCEANC2	IIIIIIIIIMMMMMMWWWWWWWWW	62.5	4
ASPHD2	MMMMMMMMMMMMMMM	100	8
ZC3HAV1	IIIIIIIIIMMMMMMWWWWWWWWW	62.5	4
LYPD5	MMMMMMMMMMMMMMM	100	8
ADAMTS10	MMMMMMMMMMMMMMM	100	8
ADAMTS14	MMMMMMMMMMMMMMM	100	8
RDH12	MMMMMMMMMMMMMMM	100	8
ADAMTS19	MMMMMMMMMMMMMMM	100	8
HLCS	MMMMMMMMMMMMMMM	100	8
ADAMTS18	MMMMMMMMMMMMMMM	100	8
AGMO	IIIIIIIIIMMMMMMWWWWWWWWW	62.5	4
ADAMTS17	IDMMMMMMMMMMMMMM	87.5	8
MOV10L1	MMMMMMMMMMMMMMM	100	8
RDH14	IIIIIIIMMMMMMMMWWWWWWW	68.18	4
ATRIP	IDMMMMMMMMMMMMMM	87.5	8
HEXIM2	MMMMMMMMMMMMMMM	100	8
BTBD19	IIIIIIIIMMMMMMMWWWWWWWW	65.22	4
JAG1	MMMMMMMMMVVVVVVDDDDDD	71.43	3
BTBD16	IDIDMMMMMMMMMMMMM	76.47	8
EIF2AK3	IIIIIIIIIIMMMMMWWWWWWWWWW	60	4
PBX3	IDIDMMMMMMMMMMMMM	76.47	8
PBX4	MMMMMMMMMMMMMMM	100	8
LARP6	MMMMMMMMMMMMMMM	100	8
FXYD1	MMMMMMMMMMMMMMM	100	8
SFXN3	IIIIIIIMMMMMMMMWWWWWWW	68.18	4
NMT2	MMMMMMMMMMMMMMM	100	8
SFXN2	IDIDMMMMMMMMMMMMM	76.47	8
DZIP1	MMMMMMMMMMMMMMM	100	8
SFXN5	MMMMMMMMMMMMMMM	100	8
DPYS	MMMMMMMMMMMMMMM	100	8
KCNC4	MMMMMMMMMMMMMMM	100	8
NCAPG2	IDIDMMMMMMMMMMMMM	76.47	8
ZNF48	IIIIIIMMMMMMMMMWWWWWW	71.43	4
BBC3	MMMMMMMMMMMMMMM	100	8
CAPG	IIIDIDIDIDIIIIIIIIIDDDDDDDDDDD	60	0
SHF	MMMMMMMMMMMMMMM	100	8
SHE	MMMMMMMMMMMMMMM	100	8
MMP2	IIIDIDIDIDIIIIIIIIIDDDDDDDDDDD	61	0
MMP24	IDIDMMMMMMMMMMMMM	76.47	8
PDIA5	IIIIIIIIIIIMMMMDDDDDDDDDDD	65.38	0
JAK3	MMMMMMMMMMMMMMM	100	8
PTPRF	DDDDDDDDMMMMMMMIIIIIIII	61.43	2
NEFH	MMMMMMMMMMMMMMM	100	8
CHST9	MMMMMMMMMMMMMMM	100	8
DUSP2	MMMMMMMMMMMMMMM	100	8
CHST7	IIIMMMMMMMMMMMMWWW	83.33	4
GSTO2	MMMMMMMMMMMMMMM	100	8
IFT140	IIIIMMMMMMMMMMMWWWW	78.95	4
KCND3	MMMMMMMMMMMMMMM	100	8
TEX11	MMMMMMMMMMMMMMM	100	8
TEX12	MMMMMMMMMMMMMMM	100	8
TOMM40L	MMMMMMMMMMMMMMM	100	8
TMEFF2	IDMMMMMMMMMMMMMM	87.5	8
MMP16	IDMMMMMMMMMMMMMM	87.5	8
MMP17	MMMMMMMMMMMMMMM	100	8
SDHAF1	MMMMMMMMMMMMMMM	100	8
CHST1	MMMMMMMMMMMMMMM	100	8
PTRH1	IIIIIMMMMMMMMMMWWWWW	75	4
HCST	IDMMMMMMMMMMMMMM	87.5	8
CHST2	IIIIIIIIIIMMMMMWWWWWWWWWW	60	4
RAPGEF3	MMMMMMMMMMMMMMM	100	8
PKN3	MMMMMMMMMMMMMMM	100	8
SPESP1	MMMMMVVVVVVVVVVDDDDDDDDDD	60	3
SYNPO2	IIIMMMMMMMMMMMMWWW	83.33	4
PTAFR	MMMMMMMMMMMMMMM	100	8
SNX33	IDMMMMMMMMMMMMMM	87.5	8
SNX30	IIIIIIIIIIMMMMMWWWWWWWWWW	60	4
FAM117B	IIIIIIIMMMMMMMMWWWWWWW	68.18	4
ADAM23	MMMMMMMMMMMMMMM	100	8
AGR2	MMMMMMMMMMMMMMM	100	8
PLAGL2	IIIIIIIIMMMMMMMWWWWWWWW	65.22	4
STX2	IIIIIIIIIMMMMMMWWWWWWWWW	62.5	4
KCNB1	MMMMMMMMMMMMMMM	100	8
ADAM33	MMMMMMMMMMMMMMM	100	8
BBOX1	MMMMMMMMMMMMMMM	100	8
SNX21	IIIIIMMMMMMMMMMWWWWW	75	4
SNX16	IIIIMMMMMMMMMMMWWWW	78.95	4
CCDC9	IIIIIIMMMMMMMMMWWWWWW	71.43	4
CCDC8	MMMMMMMMMMMMMMM	100	8
SNX15	IIIMMMMMMMMMMMMWWW	83.33	4
PKN1	IIIIIIIMMMMMMMMWWWWWWW	68.18	4
LGR6	MMMMMMMMMMMMMMM	100	8
RASL11A	IIIMMMMMMMMMMMMWWW	83.33	4
MAP3K7CL	MMMMMMMMMMMMMMM	100	8
SLA	MMMMMMMMMMMMMMM	100	8
MSI1	MMMMMMMMMMMMMMM	100	8
FBXO24	MMMMMMMMMMMMMMM	100	8
ATP12A	MMMMMMMMMMMMMMM	100	8
ALDH1L2	MMMMMMMMMMMMMMM	100	8
FADS2	IDMMMMMMMMMMMMMM	87.5	8
EFEMP2	MMMMMMMMMMMMMMM	100	8
TNFRSF8	MMMMMMMMMMMMMMM	100	8
NEK2	MMMMMMMMMMMMMMM	100	8
MAP3K9	IIIIIIIIIIMMMMMWWWWWWWWWW	60	4
PIAS3	IIIIIIMMMMMMMMMWWWWWW	71.43	4
DGAT2	MMMMMMMMMMMMMMM	100	8
KCNH5	MMMMMMMMMMMMMMM	100	8
FBXW8	IIIIIIIIIMMMMMMWWWWWWWWW	62.5	4
FBXO16	MMMMMMMMMMMMMMM	100	8
FBXO15	MMMMMMMMMMMMMMM	100	8
SDCBP2	MMMMMMMMMMMMMMM	100	8
MSH2	IDMMMMMMMMMMMMMM	87.5	8
SMO	MMMMMMMMMMMMMMM	100	8
LGSN	MMMMMMMMMMMMMMM	100	8
MSH3	IIIIIMMMMMMMMMMWWWWW	75	4
BLM	IIIMMMMMMMMMMMMWWW	83.33	4
KCNE3	MMMMMMMMMMMMMMM	100	8
KCNE4	MMMMMMMMMMMMMMM	100	8
ZC4H2	MMMMMMMMMMMMMMM	100	8
LY96	MMMMMMMMMMMMMMM	100	8
FBXO45	IIIIIIIIIMMMMMMWWWWWWWWW	62.5	4
FBXO46	IDIDMMMMMMMMMMMMM	76.47	8
NPAS3	IIIMMMMMMMMMMMMWWW	83.33	4
SNN	MMMMMMMMMMMMMMM	100	8
NDOR1	IDMMMMMMMMMMMMMM	87.5	8
AMDHD1	MMMMMMMMMMMMMMM	100	8
ZKSCAN2	MMMMMMMMMMMMMMM	100	8
BMF	MMMMMMMMMMMMMMM	100	8
ZKSCAN5	IIIIIIMMMMMMMMMWWWWWW	71.43	4
TSNAXIP1	MMMMMMMMMMMMMMM	100	8
GRIA3	IDMMMMMMMMMMMMMM	87.5	8
IP6K3	MMMMMMMMMMMMMMM	100	8
SAC3D1	MMMMMMMMMMMMMMM	100	8
NOP14	IIIIIIIIIMMMMMMWWWWWWWWW	62.5	4
SDF2L1	IIIIIIIIIIMMMMMWWWWWWWWWW	60	4
RASL10B	MMMMMMMMMMMMMMM	100	8
LY86	MMMMMMMMMMMMMMM	100	8
FBXO34	IIIIIIIIIMMMMMMWWWWWWWWW	62.5	4
BMX	MMMMMMMMMMMMMMM	100	8
FBXO33	IIIIIIIMMMMMMMMWWWWWWW	68.18	4
FBXO31	IDMMMMMMMMMMMMMM	87.5	8
LRCH2	MMMMMMMMMMMMMMM	100	8
SP2	IIIIIMMMMMMMMMMWWWWD	70	4
SP4	IDIDMMMMMMMMMMMMM	76.47	8
KCNK6	MMMMMMMMMMMMMMM	100	8
ALAS2	IDMMMMMMMMMMMMMM	87.5	8
PIWIL4	MMMMMMMMMMMMMMM	100	8
DYSF	IIIIIIIIIIMMMMMWWWWWWWWWW	60	4
HTR2B	MMMMMMMMMMMMMMM	100	8
ECE1	IIIIIMMMMMMMMMMWWWWW	75	4
HTR2A	MMMMMMMMMMMMMMM	100	8
BICD1	MMMMMMMMMMMMMMM	100	8
TNFSF13B	MMMMMMMMMMMMMMM	100	8
SPN	MMMMMMMMMMMMMMM	100	8
SPR	MMMMMMMMMMMMMMM	100	8
PRADC1	IIIIMMMMMMMMMMMWWWW	78.95	4
TRIM66	IIIMMMMMMMMMMMMWWW	83.33	4
BCAS1	IDIDMMMMMMMMMMMMM	76.47	8
NKX3-1	MMMMMMMMMMMMMMM	100	8
TRIM67	MMMMMMMMMMMMMMM	100	8
CERS4	MMMMMMMMMMMMMMM	100	8
UNC45B	MMMMMMMMMMMMMMM	100	8
CERS6	IDIDMMMMMMMMMMMMM	76.47	8
TRIM63	MMMMMMMMMMMMMMM	100	8
TNFRSF19	MMMMMMMMMMMMMMM	100	8
TNFRSF1B	IIIIIIIIIMMMMMMWWWWWWWWW	62.5	4
BMP2K	IIIIIIIIIMMMMMMWWWWWWWWW	62.5	4
TNFRSF25	MMMMMMMMMMMMMMM	100	8
TRIM59	IIIMMMMMMMMMMMMWWW	83.33	4
SRC	IIIIIIMMMMMMMMMWWWWWW	71.43	4
SRBD1	IIIIIIIMMMMMMMMWWWWWWW	68.18	4
ATP10A	IIIIIIIIIMMMMMMWWWWWWWWW	62.5	4
MALT1	IIIIIIMMMMMMWWWWWWWWWIII	62.5	4
MTHFSD	IIIIIIIIIMMMMMMWWWWWWWWW	62.5	4
ARL13B	IDIDMMMMMMMMMMMMM	76.47	8
TRIM46	MMMMMMMMMMMMMMM	100	8
E2F5	IDIDMMMMMMMMMMMMM	76.47	8
TRIM42	MMMMMMMMMMMMMMM	100	8
KCNJ2	IIMMMMMMMMMMMMMDD	76.47	8
E2F8	MMMMMMMMMMMMMMM	100	8
UBQLN2	IIIIIIIIIMMMMMMWWWWWWWWW	62.5	4
KCNJ5	MMMMMMMMMMMMMMM	100	8
KCNJ6	IIIIMMMMMMMMMMMWWWW	78.95	4
KCNJ8	MMMMMMMMMMMMMMM	100	8
STYK1	IIIMMMMMMMMMMMMWWW	83.33	4
TM6SF1	IIIMMMMMMMMMMMMWWW	83.33	4
SORL1	IIIMMMMMMMMMMMMWWW	83.33	4
BICC1	IIIMMMMMMMMMMMMWWW	83.33	4
CABLES2	IIIIIMMMMMMMMMMWWWWW	75	4
HCRTR2	MMMMMMMMMMMMMMM	100	8
APLF	IIIIIIIIMMMMMMMWWWWWWWW	65.22	4
TRIM35	IIIIIIIMMMMMMMMWWWWWWW	68.18	4
TRIM36	MMMMMMMMMMMMMMM	100	8
TRIM38	IMMMMMMMMMMVVVVDDDDD	70	9
KCNK1	IIIMMMMMMMMMMMMWWW	83.33	4
KCNK3	MMMMMMMMMMMMMMM	100	8
SLC23A2	IIIIIMMMMMMMMMMWWWWW	75	4
THSD7B	IIIIIIIIMMMMMMMWWWWWWWW	65.22	4
ECI1	IIIIIIIIIMMMMMMWWWWWWWWW	62.5	4
IKZF1	MMMMMMMMMMMMMMM	100	8
IKZF2	IDMMMMMMMMMMMMMM	87.5	8
ICAM1	IIIIIIMMMMMMMMMWWWWWW	71.43	4
RCBTB2	IIIIIIMMMMMMMMMWWWWWW	71.43	4
KDR	IIIIIIMMMMMMMMMWWWWWW	71.43	4
LGALS9	MMMMMMMMMMMMMMM	100	8
ATXN7L2	IIIIIMMMMMMMMMMWWWWW	75	4
TRIM21	MMMMMMMMMMMMMMID	87.5	8
FBXO2	MMMMMMMMMMMMMMM	100	8
BTC	MMMMMMMMMMMMMMM	100	8
CRISPLD1	MMMMMVVVVVVVVVVDDDDDDDDDD	60	3
SOAT2	MMMMMMMMMMMMMMM	100	8
NINJ2	IDIDMMMMMMMMMMMMM	76.47	8
KCNQ3	MMMMMMMMMMMMMMM	100	8
TRIM14	MMMMMMMMMMMMMMM	100	8
RIN3	IIIIIIIIIMMMMMMWWWWWWWWW	62.5	4
RIN1	MMMMMMMMMMMMMMM	100	8
AARS2	IDIDMMMMMMMMMMMMM	76.47	8
RRAD	MMMMMMMMMMMMMMM	100	8
SDC3	IIIIIIIIIIMMMMMWWWWWWWWWW	60	4
TGFA	MMMMMMMMMMMMMMM	100	8
ZBTB5	MMMMMMMMMMMMMMM	100	8
ZBTB3	MMMMMMMMMMMMMMM	100	8
ZBTB2	IIIIIIIIMMMMMMMWWWWWWWW	65.22	4
NKAIN2	IIIIIIIIIMMMMMMWWWWWWWWW	62.5	4
NEU3	MMMMMMMMMMMMMMM	100	8
NKAIN1	IIIMMMMMMMMMMMMWWW	83.33	4
NKAIN3	IIIIIIMMMMMMMMMWWWWWW	71.43	4
RRAS	MMMMMMMMMMMMMMM	100	8
STK38L	IIIIIMMMMMMMMMMWWWWW	75	4
B4GALNT1	MMMMMMMMMMMMMMM	100	8
KCNN2	IIIIMMMMMMMMMMMWWWW	78.95	4
KCNN3	IDMMMMMMMMMMMMMM	87.5	8
B4GALNT3	IIIMMMMMMMMMMMMWWW	83.33	4
NTNG1	MMMMMMMMMMMMMMM	100	8
TNFSF18	MMMMMMMMMMMMMMM	100	8
BBS1	MMMMMMMMMMMMMMM	100	8
MSR1	MMMMMMMMMMMMMMM	100	8
SLC10A7	IIIIIIIIIMMMMMMWWWWWWWWW	62.5	4
TNFSF15	MMMMMMMMMMMMMIIDD	76.47	8
NBEAL2	MMMMMMMMMMMMMMM	100	8
IGF1	IDMMMMMMMMMMMMMM	87.5	8
ZBTB6	IIIIIIMMMMMMMMMWWWWWW	71.43	4
ITGBL1	MMMMMMMMMMMMMMM	100	8
SDC1	IMMMMMMMMMMMMMMD	87.5	8
FBXL7	IDMMMMMMMMMMMMMM	87.5	8
MON1A	IIIIIIMMMMMMMMMWWWWWW	71.43	4
SPAG17	MMMMMMMMMMMMMMM	100	8
ECM1	IIIIIIIIIMMMMMMWWWWWWWWW	62.5	4
ECM2	MMMMMMMMMMMMMMM	100	8
AP4E1	IIIIIIMMMMMMMMMWWWWWW	71.43	4
GRIK1	MMMMMMMMMMMMMMM	100	8
GRIK2	IIIIIIMMMMMMMMMWWWWWW	71.43	4
KHK	MMMMMMMMMMMMMMM	100	8
VMO1	MMMMMMMMMMMMMMM	100	8
PCLO	IIIIIIMMMMMMMMMWWWWWW	71.43	4
SUFU	IDMMMMMMMMMMMMMM	87.5	8
RAC2	MMMMMMMMMMMMMMM	100	8
ZHX2	IDMMMMMMMMMMMMMM	87.5	8
FCER1G	MMMMMMMMMMMMMMID	87.5	8
ZHX3	IIIIMMMMMMMMMMMWWWW	78.95	4
MST1	IDMMMMMMMMMMMMMM	87.5	8
GAB3	MMMMMMMMMMMMMMM	100	8
ZHX1	IDMMMMMMMMMMMMMM	87.5	8
RNF144B	IIIIIIIIIIMMMMMWWWWWWWWWW	60	4
TOX3	IDMMMMMMMMMMMMMM	87.5	8
ANKFN1	IDMMMMMMMMMMMMMM	87.5	8
ARHGEF9	IDMMMMMMMMMMMMMM	87.5	8
TOX2	MMMMMMMMMMMMMMM	100	8
RAP2B	IIIIIIMMMMMMMMMWWWWWW	71.43	4
KIT	IDIDMMMMMMMMMMMMM	76.47	8
FAM193A	IIIIIIMMMMMMMMMWWWWWW	71.43	4
ARHGEF6	MMMMMMMMMMMMMMM	100	8
ATPAF1	IIIIIIMMMMMMMMMWWWWWD	66.67	4
PRICKLE2	IDIDMMMMMMMMMMMMM	76.47	8
FITM2	IIIIMMMMMMMMMMMWWWW	78.95	4
PRICKLE1	MMMMMMMMMMMMMMM	100	8
ZFP14	IIIIIIIIIMMMMMMWWWWWWWWW	62.5	4
SLX4	MMMMMMMMMMMMMMM	100	8
DYNC1I1	IIIIMMMMMMMMMMMWWWW	78.95	4
KLHL3	MMMMMMMMMMMMMMM	100	8
KCNRG	MMMMMMMMMMMMMMM	100	8
KLHL4	IIIIIMMMMMMMMMMWWWWW	75	4
KAZALD1	MMMMMMMMMMMMMMM	100	8
SGSM1	IIIIIIIIIIMMMMMWWWWWWWWWW	60	4
TFAP4	MMMMMMMMMMMMMMM	100	8
KLHL6	MMMMMMMMMMMMMMM	100	8
KCNS3	MMMMMMMMMMMMMMM	100	8
KLHL8	IIIIIIIIMMMMMMMWWWWWWWW	65.22	4
NEK10	IIIIIIMMMMMMMMMWWWWWW	71.43	4
MAMLD1	MMMMMMMMMMMMMMM	100	8
IL18R1	MMMMMMMMMMMMMMM	100	8
NEK11	IDIDMMMMMMMMMMMMM	76.47	8
KLB	MMMMMMMMMMMMMMM	100	8
PRDM8	MMMMMMMMMMMMMMM	100	8
PRDM4	IIIIIIIIMMMMMMMWWWWWWWW	65.22	4
PRDM6	MMMMMMMMMMMMMMM	100	8
PLAT	IIIMMMMMMMMMMMMWWW	83.33	4
PRDM1	MMMMMMMMMMMMMMM	100	8
CELSR1	MMMMMMMMMMMMMMM	100	8
CELSR2	MMMMMMMMMMMMMMM	100	8
CELSR3	IIIIIIIIIMMMMMMWWWWWWWWW	62.5	4
GRIP1	IIIIIIMMMMMMMMMWWWWWW	71.43	4
ENPP2	MMMMMMMMMMMMMIIDD	76.47	8
IGFLR1	IIIMMMMMMMMMMMMWWW	83.33	4
ENPP1	IIIIIIIIMMMMMMMWWWWWWWW	65.22	4
ENPP4	IIIIIIMMMMMMMMMWWWWWW	71.43	4
FAM3D	IIIIIIIIIMMMMMMWWWWWWWWW	62.5	4
ENPP3	MMMMMMMMMMMMMMM	100	8
ENPP5	MMMMMMMMMMMMMMM	100	8
TMOD1	MMMMMMMMMMMMMMM	100	8
CARD10	IIIIIIIIIMMMMMMWWWWWWWWW	62.5	4
SPINK8	IIIMMMMMMMMMMMMWWW	83.33	4
ACOT11	MMMMMMMMMMMMMMM	100	8
TMOD2	IIIMMMMMMMMMMMMWWW	83.33	4
DNAJB13	MMMMMMMMMMMMMMM	100	8
TTC7A	IIIIIMMMMMMMMMMWWWWD	70	4
KMO	MMMMMMMMMMMMMMM	100	8
ADAM19	IDMMMMMMMMMMMMMM	87.5	8
PCP2	MMMMMMMMMMMMMMM	100	8
PCP4	MMMMMMMMMMMMMMM	100	8
ADAM15	MMMMMMMMMMMMMMM	100	8
LYG1	MMMMMMMMMMMMMMM	100	8
UBA7	MMMMMMMMMMMMMMM	100	8
HTRA4	MMMMMMMMMMMMMMM	100	8
PLD5	IDIDMMMMMMMMMMMMM	76.47	8
HTRA2	IIIIIIIIIMMMMMMWWWWWWWWW	62.5	4
SLC41A1	MMMMMMMMMMMMMMM	100	8
PLD1	IIIIMMMMMMMMMMMWWWW	78.95	4
CNN1	MMMMMMMMMMMMMMM	100	8
RAI1	MMMMMMMMMMMMMMM	100	8
GRK5	IIIIIIIIMMMMMMMWWWWWWWW	65.22	4
GRK4	IIIIIIIMMMMMMMMWWWWWWW	68.18	4
GRK6	IIIIIIMMMMMMMMMWWWWWW	71.43	4
LPXN	MMMMMMMMMMMMMMM	100	8
ECT2	IIIIMMMMMMMMMMMWWWW	78.95	4
RAI2	MMMMMMMMMMMMMMM	100	8
CNTLN	IIIIIIMMMMMMMMMWWWWWW	71.43	4
DENND4B	IIIMMMMMMMMMMMMWWW	83.33	4
DENND4A	IIIIIIIIIMMMMMMWWWWWWWWW	62.5	4
PCIF1	MMMMMMMMMIDMMMMM	87.5	8
FAM199X	IIIIIIIIIMMMMMMWWWWWWWWW	62.5	4
BSPRY	IDMMMMMMMMMMMMMM	87.5	8
FGF18	MMMMMMMMMMMMMMM	100	8
CNTN1	MMMMMMMMMMMMMMM	100	8
CNTN4	IDIDMMMMMMMMMMMMM	76.47	8
FGF12	IDMMMMMMMMMMMMMM	87.5	8
SDK2	IDMMMMMMMMMMMMMM	87.5	8
FGF10	MMMMMMMMMMMMMMM	100	8
TTC26	IIIIIIIIIMMMMMMWWWWWWWWW	62.5	4
TTC23	IIIIIIIIIMMMMMMWWWWWWWWW	62.5	4
PODXL2	MMMMMMMMMMMMMMM	100	8
TNFAIP6	IIIIIIMMMMMMMMMWWWWWW	71.43	4
PLEK	IIIIIIIMMMMMMMMWWWWWWW	68.18	4
PITPNC1	IDMMMMMMMMMMMMMM	87.5	8
TTC28	IIIMMMMMMMMMMMMWWW	83.33	4
FYCO1	IIIIIIMMMMMMMMMWWWWWW	71.43	4
LYL1	MMMMMMMMMMMMMMM	100	8
CYP26B1	IIIIIIIIIMMMMMMWWWWWWWWW	62.5	4
CA4	MMMMMMMMMMMMMMM	100	8
MYBL2	MMMMMMMMMMMMMMM	100	8
CA8	MMMMMMMMMMMMMMM	100	8
SUN3	MMMMMMMMMMMMMMM	100	8
TTC33	IIIIIMMMMMMMMMMWWWWW	75	4
CAD	IIIMMMMMMMMMMMMWWW	83.33	4
HUNK	IDMMMMMMMMMMMMMM	87.5	8
SHROOM3	IIIIIIIIIIMMMMMWWWWWWWWWW	60	4
SHROOM1	IIIIMMMMMMMMMMMWWWW	78.95	4
SYNGR3	MMMMMMMIIDDMMMMMM	76.47	8
ETV4	MMMMMMMMMMMMMMM	100	8
SHROOM4	IIIIIIIMMMMMMMMWWWWWWW	68.18	4
ACOX2	MMMMMMMMMMMMMMM	100	8
ELF4	IIIMMMMMMMMMMMMWWW	83.33	4
ELF5	MMMMMMMMMVVVVVVDDDDDD	71.43	3
ZMYND10	MMMMMMMMMMMMMMM	100	8
ZMYND12	MMMMMMMMMMMMMMM	100	8
RALB	IIIIIIMMMMMMMMMWWWWWW	71.43	4
CBL	IIIIIIMMMMMMMMMWWWWWW	71.43	4
IL1RL1	MMMMMMMMMMMMMMID	87.5	8
CNR1	MMMMMMMMMMMMMMM	100	8
OXCT1	MMMMMMMMMMMMMMM	100	8
SV2A	MMMMMMMMMMMMMMM	100	8
TBX20	IDIDMMMMMMMMMMMMM	76.47	8
DROSHA	IIIIIIIIIMMMMMMWWWWWWWWW	62.5	4
PTK2B	IIIIIIIIIIMMMMMWWWWWWWWWW	60	4
SLIT3	IIIIMMMMMMMMMMMWWWW	78.95	4
MTA2	IIIIIMMMMMMMMMMWWWWW	75	4
HSD3B7	MMMMMMMMMMMMMMM	100	8
TTC12	MMMMMMMMMMMMMMM	100	8
TBX19	MMMMMMMMMMMMMMM	100	8
USF2	IIIIIIIIIIMMMMMWWWWWWWWWW	60	4
HS3ST1	MMMMMMMMMMMMMMM	100	8
TBX18	MMMMMMMMMMMMMMM	100	8
HS3ST2	MMMMMMMMMMMMMMM	100	8
CD2	MMMMMMMMMMMMMMM	100	8
GALC	IIIIIIIMMMMMMMMWWWWWWW	68.18	4
CD4	MMMMMMMMMMMMMMM	100	8
TEF	IDMMMMMMMMMMMMMM	87.5	8
COL7A1	MMMMMMMMMMMMMMM	100	8
POLE2	MMMMMMMMMMMMMMM	100	8
ERCC8	IIIIIIIIIMMMMMMWWWWWWWWW	62.5	4
PTX3	IDMMMMMMMMMMMMMM	87.5	8
TEK	IDMMMMMMMMMMMMMM	87.5	8
BNIPL	MMMMMMMMMMMMMMM	100	8
IPO13	MMMMMMMMMMMMMMM	100	8
CDA	IIIIIIIIIMMMMMMWWWWWWWWW	62.5	4
IPO11	IIIIIIIMMMMMMMMWWWWWWW	68.18	4
DQX1	IIIIIIMMMMMMMMMWWWWWW	71.43	4
WIPF3	MMMMMMMMMMMMMMM	100	8
MRGPRF	IDMMMMMMMMMMMMMM	87.5	8
WDR86	MMMMMMMMMMMMMMM	100	8
SLC4A3	MMMMMMMMMMMMMMM	100	8
SLC4A4	IIIIIIMMMMMMMMMWWWWWW	71.43	4
CNST	IDMMMMMMMMMMMMMM	87.5	8
SCN11A	IDMMMMMMMMMMMMMM	87.5	8
WDR93	MMMMMMMMMMMMMMM	100	8
ZMIZ1	IIIIIIIIIMMMMMMWWWWWWWWW	62.5	4
WDR90	IIIIIIIMMMMMMMMWWWWWWW	68.18	4
ZMIZ2	IIMMMMMMMMMMMMMDD	76.47	8
WDR91	IIIMMMMMMMMDDDMMMM	66.67	12
GAMT	MMMMMMMMMMMMMMM	100	8
VPS18	MMMMMMMMMMMMMMM	100	8
PRKCB	IDIDMMMMMMMMMMMMM	76.47	8
PRKCE	IIIIIMMMMMMMMMMWWWWW	75	4
CLEC11A	IDMMMMMMMMMMMMMM	87.5	8
PRKCD	MMMMMMMMMMMMMMM	100	8
PRKCA	IIIIIIMMMMMMMMMWWWWWW	71.43	4
GANC	MMMMMMMMMMMMMMM	100	8
WDR76	MMMMMMMMMMMMMMM	100	8
ARMC2	IIIIIIMMMMMMMMMWWWWWW	71.43	4
DEPDC1B	MMMMMMMMMMMMMMM	100	8
ARMC5	IDIDMMMMMMMMMMMMM	76.47	8
ZSCAN20	IIIIIMMMMMMMMMMWWWWW	75	4
DAAM2	IIIIIIIMMMMMMMMWWWWWWW	68.18	4
HECW2	IDMMMMMMMMMMMMMM	87.5	8
HECW1	IIIIIIMMMMMMMMMWWWWWW	71.43	4
PRKD2	IIMMMMMMMMMMMMMDD	76.47	8
PRKD1	MMMMMMMMMMMMMMM	100	8
FREM1	IDMMMMMMMMMMMMMM	87.5	8
FREM2	IDMMMMMMMMMMMMMM	87.5	8
ZSCAN29	IIIIIIIIMMMMMMMWWWWWWWW	65.22	4
LIPT2	MMMMMMMMMMMMMMM	100	8
LIPT1	IIIMMMMMMMMMMMMWWW	83.33	4
WDR62	IIIIIIMMMMMMMMMWWWWWW	71.43	4
PRDM11	MMMMMMMMMMMMMMM	100	8
GJC1	MMMMMMMMMMMMMMM	100	8
FAM171A1	IIIIIIIIIMMMMMMWWWWWWWWW	62.5	4
FAM124B	MMMMMMMMMMMMMMM	100	8
FAM124A	MMMMMMMMMMMMMMM	100	8
PLAC1	MMMMMMMMMMMMMMM	100	8
ST3GAL5	IIIMMMMMMWWWWWWWWWIIIIII	62.5	4
ST3GAL3	IIIMMMMMMMMMMMMWWW	83.33	4
VPS16	IIIIIIIIMMMMMMMWWWWWWWW	65.22	4
PLK4	IIIMMMMMMMMMMMMWWW	83.33	4
NFE2	MMMMMMMMMMMMMMM	100	8
APOOL	IIIIIIIIIMMMMMMWWWWWWWWW	62.5	4
MCAM	IDMMMMMMMMMMMMMM	87.5	8
WDR53	IIIIIIIIIMMMMMMWWWWWWWWW	62.5	4
MCAT	MMMMMMMMMMMMMMM	100	8
WDR54	IIMMMMMMMMMDDMMMM	76.47	12
POU6F1	IDIDMMMMMMMMMMMMM	76.47	8
XKR8	MMMMMMMMMMMMMMM	100	8
XKR9	MMMMMMMMMMMMMMM	100	8
GJB4	MMMMMMMMMMMMMMM	100	8
GJB3	IIIIIIIMMMMMMMMWWWWWWW	68.18	4
GJB5	IDIDMMMMMMMMMMMMM	76.47	8
MKS1	IDMMMMMMMMMMMMMM	87.5	8
WDR5B	IIIIIMMMMMMMMMMWWWWW	75	4
GAPT	MMMMMMMMMMMMMMM	100	8
DENND1C	MMMMMMMMMMMMMMM	100	8
FANK1	IIIIIIMMMMMMMMMWWWWDD	61.9	4
WDR47	IIIIIIIIIMMMMMMWWWWWWWWW	62.5	4
CHM	IIIIIIIMMMMMWWWWWWWWWWIII	60	4
STON2	IIIIIMMMMMMMMMMWWWWW	75	4
ASGR1	IDIDMMMMMMMMMMMMM	76.47	8
SMG5	IIIIIIIIMMMMMMMWWWWWWWW	65.22	4
WDR44	IDIDMMMMMMMMMMMMM	76.47	8
ADAMTSL1	IIIIIIMMMMMMMMMWWWWWW	71.43	4
IFIH1	MMMMMMMMMMMMMMM	100	8
ADAMTSL5	IDMMMMMMMMMMMMMM	87.5	8
RRP12	IIIIIIIMMMMMMMMWWWWWWW	68.18	4
DENND2D	MMMMMMMMMMMMMMM	100	8
DENND2C	IIIIIIIIMMMMMMMWWWWWWWW	65.22	4
RPS6KL1	IDMMMMMMMMMMMMMM	87.5	8
WDR37	IIIIIIIIIMMMMMMWWWWWWWWW	62.5	4
DENND2A	MMMMMMMMMMMMMMM	100	8
COPZ2	IIIIIIMMMMMMMMMWWWWWW	71.43	4
WDR31	MMMMMMMMMMMMMMM	100	8
WDR35	IIIMMMMMMMMMMMMWWW	83.33	4
CIT	IDMMMMMMMMMMMMMM	87.5	8
ANGPTL7	MMMMMMMMMMMMMMM	100	8
GAS2	MMMMMMMMMMMMMMM	100	8
RARA	IDMMMMMMMMMMMMMM	87.5	8
ANGPTL2	MMMMMMMMMMMMMMM	100	8
GAS1	IDMMMMMMMMMMMMMM	87.5	8
RARB	IIIMMMMMMMMMMMMWWW	83.33	4
ANGPTL4	IIIIIMMMMMMMMMMWWWWW	75	4
RCCD1	MMMMMMMMMMMMMMM	100	8
ANGPTL1	MMMMMMMMMMMMMMM	100	8
GAS7	IIIMMMMMMMMMMMMWWW	83.33	4
WDR25	MMMMMMMMMMMMMMM	100	8
NFIX	MMMMMMMMMMMMMMM	100	8
PRUNE2	IIIIIMMMMMMMMMMWWWWW	75	4
ADCY3	MMMMMMMMMMMMMMM	100	8
ADCY7	IIIIIIMMMMMMMMMWWWWWW	71.43	4
PAPSS2	MMMMMMMMMMMMMMM	100	8
FGD2	MMMMMMMMMMMMMMM	100	8
FGD5	MMMMMMMMMMMMMMM	100	8
SLC17A9	IIIIIIMMMMMMMMMWWWWWW	71.43	4
OLFML3	MMMMMMMMMMMMMMM	100	8
OLFML1	MMMMMMMMMMMMMMM	100	8
SLC17A8	MMMMMMMMMMMMMMM	100	8
CDKN2D	IIIMMMMMMMMMMMMWWW	83.33	4
CDKN2B	IDIDMMMMMMMMMMMMM	76.47	8
CDKN2C	MMMMMMMMMMMMMMM	100	8
IL10RA	MMMMMMMMMMMMMMM	100	8
MOCOS	MMMMMMMMMMMMMMM	100	8
WDR19	IIIIIIMMMMMMMMMWWWWWW	71.43	4
G0S2	IDIDMMMMMMMMMMMMM	76.47	8
RRP1B	IIIIIIIIIMMMMMMWWWWWWWWW	62.5	4
OSTM1	IIIIIIMMMMMMMMMWWWWWW	71.43	4
PCYOX1L	IIIIIIIIIMMMMMMWWWWWWWWW	62.5	4
TPMT	MMMMMVVVVVVVVVVDDDDDDDDDD	60	3
TNC	IIIIIIIMMMMMMMMWWWWWWW	68.18	4
FGF1	MMMMMMMMMMMMMMM	100	8
FGF2	MMMMMMMMMMMMMMM	100	8
EDC3	IIIIIIMMMMMMMMMWWWWWW	71.43	4
RIMS2	IMMMMWWWWIIIMMMMMMM	78.95	13
FGF7	MMMMMMMMMMMMMMM	100	8
IPO8	IIIIIIMMMMMMMMMWWWWWW	71.43	4
RIMS4	MMMMMMMMMMMMMMM	100	8
RIMS3	MMMMMMMMMMMMMMM	100	8
FGF9	MMMMMMMMMMMMMMM	100	8
OIP5	MMMMMIDMMMMMMMMM	87.5	8
IL13RA2	MMMMMMMMMMMMMMM	100	8
IL13RA1	IIIIIIIIIMMMMMMWWWWWWWWW	62.5	4
PLS1	IIIIMMMMMMMMMMMWWWW	78.95	4
CSGALNACT1	IDIDMMMMMMMMMMMMM	76.47	8
COL27A1	MMMMMMMMMMMMMMM	100	8
IPMK	IIIIIIIIIMMMMMMWWWWWWWWW	62.5	4
USP2	MMMMMMMMMMMMMMM	100	8
DIO2	IIIIIIIIMMMMMMMWWWWWWWW	65.22	4
DIO3	MMMMMMMMMMMMMMM	100	8
KERA	MMMMMMMMMMMMMMM	100	8
LEMD1	MMMMMMMMMMMMMMM	100	8
FKBP7	IIIIIMMMMMMMMMMWWWWW	75	4
TOX	MMMMMMMMMMMMMMM	100	8
FKBP5	IIIIMMMMMMMMMMMWWWW	78.95	4
RTN4R	MMMMMMMMMMMMMMM	100	8
FAM149B1	IIIIIIIMMMMMMMMWWWWWWW	68.18	4
GLT8D2	MMMMMMVVVVVDDDMMMMDD	75	1
SLC38A11	MMMMMMMMMMMMMMM	100	8
MTM1	IIIIIMMMMMMMMMMWWWWW	75	4
ORC1	IIIIIIIIIMMMMMMWWWWWWWWW	62.5	4
CD300LB	MMMMMMMMMMMMMMM	100	8
DRD1	MMMMMMMMMMMMMMM	100	8
CD300LG	MMMMMMMMMMMMMMM	100	8
MAP2K6	MMMMMMMMMMMMMMM	100	8
FANCI	IIIMMMMMMMMMMMMWWW	83.33	4
OSBPL7	MMMMMMMMMMMMMMM	100	8
OSBPL6	IIIIIIMMMMMMWWWWWWWWWIII	62.5	4
FANCM	IDMMMMMMMMMMMMMM	87.5	8
SLC4A11	IDMMMMMMMMMMMMMM	87.5	8
FANCC	IIIMMMMMMMMMMMMWWW	83.33	4
FANCB	IDIDMMMMMMMMMMMMM	76.47	8
SYNJ2	IIIIIIMMMMMMMMMWWWWWW	71.43	4
FANCE	IDIDMMMMMMMMMMMMM	76.47	8
BCL9	IIIIMMMMMMMMMMMWWWW	78.95	4
UBOX5	IIIMMMMMMMMMMMMWWW	83.33	4
BCL6	IIIIIMMMMMMMMMMWWWWD	70	4
BCL2	IDMMMMMMMMMMMMMM	87.5	8
LHX6	MMMMMMMMMMMMMMM	100	8
MAP3K10	MMMMMMMMMMMMMMM	100	8
ZNF777	IIIIIIMMMMMMMMMWWWWWW	71.43	4
LAT	MMMMMMMMMMMMMMM	100	8
MAP3K12	MMMMMMMMMMMMMMM	100	8
SLC48A1	IIIIIMMMMMMMMMMWWWWW	75	4
ZNF771	IDMMMMMMMMMMMMMM	87.5	8
ZC3H4	IIIIIIIMMMMMMMMWWWWWWW	68.18	4
ZC3H6	IIIIIIIMMMMMMMMWWWWWWW	68.18	4
THBD	IIIIIIMMMMMMMMMWWWWWW	71.43	4
PHACTR1	IDIDMMMMMMMMMMMMM	76.47	8
EVI5L	MMMMMMMMMMMMMMM	100	8
SERAC1	IIIIMMMMMMMMMMMWWWW	78.95	4
GAL3ST4	MMMMMMMMMMMMMMM	100	8
PRKG1	IIIIIIIIIMMMMMMWWWWWWWWW	62.5	4
TPRN	IIIMMMMMMMMMMMMWWW	83.33	4
CKAP2L	IDIDMMMMMMMMMMMMM	76.47	8
DIS3	IIIIIIIIIMMMMMMWWWWWWWWW	62.5	4
SGIP1	IDMMMMMMMMMMMMMM	87.5	8
LANCL1	IIIIIIIIIMMMMMMWWWWWWWWW	62.5	4
SMC1B	MMMMMMMMMMMMMMM	100	8
ESPL1	IIIMMMMMMMMMMMMWWW	83.33	4
MEP1A	MMMMMMMMMMMMMMM	100	8
CRH	MMMMMMMMMMMMMMM	100	8
LANCL2	IIIIIIIIMMMMMMMWWWWWWWD	60.87	4
PLAG1	IIIIIMMMMMMMMMMWWWWW	75	4
FGL1	MMMMMMMMMMMMMMM	100	8
FGL2	IIIMMMMMMMMMMMMWWW	83.33	4
NOD1	IIIMMMMMMMMMMMMWWW	83.33	4
TTK	IDIDMMMMMMMMMMMMM	76.47	8
HDAC9	IIIIIIIIIMMMMMMWWWWWWWWW	62.5	4
TTL	IDIDMMMMMMMMMMMMM	76.47	8
COCH	MMMMMMMMMMMMMMM	100	8
TTN	MMMMMMMMMMMMMMM	100	8
STOX2	IIIMMMMMMMMMMMMWWW	83.33	4
HECTD2	IIIMMMMMMMMMMMMWWW	83.33	4
DNAJB5	MMMMMMMMMMMMMMM	100	8
IL21R	IIIIIIMMMMMMMMMWWWWWW	71.43	4
BCO2	IDMMMMMMMMMMMMMM	87.5	8
STOX1	MMMMMMMMMMMMMMM	100	8
ZNF740	MMMMMMMMMMMMMMM	100	8
TUB	IIIMMMMMMMMMMMMWWW	83.33	4
SMOX	IIIMMMMMMMMMMMMWWW	83.33	4
MACC1	IDMMMMMMMMMMMMMM	87.5	8
APOBR	MMMMMMMMMMMMMMM	100	8
MFAP4	MMMMMMMMMMMMMMM	100	8
CTH	IIIIIIMMMMMMMMMWWWWWW	71.43	4
MFAP2	IIIIIMMMMMMMMMMWWWWW	75	4
BCOR	IIIIIMMMMMMMMMMWWWWW	75	4
AQP9	MMMMMMMMMMMMMMM	100	8
MLC1	MMMMMMMMMMMMMMM	100	8
MKI67	MMMMMMMMMMMMMMM	100	8
RPS6KA2	IDMMMMMMMMMMMMMM	87.5	8
NIPAL3	IDIDMMMMMMMMMMMMM	76.47	8
HMCN2	MMMMMMMMMMMMMMM	100	8
HMCN1	IIIMMMMMMMMMMMMWWW	83.33	4
DYNC2H1	IIIIIIIIIMMMMMMWWWWWWWWW	62.5	4
SRRM4	MMMMMMMMMMMMMMM	100	8
IL1R1	MMMMMMMMMMMMMMM	100	8
CPT1C	MMMMMMMMMMMMMMM	100	8
CPT1B	IDIDMMMMMMMMMMMMM	76.47	8
ZNF839	MMMMMMMMMMMMMIDID	76.47	8
CAGE1	IIIMMMMMMMMMMMMWWW	83.33	4
CFTR	IIIIIIMMMMMMMMMWWWWWW	71.43	4
SLC22A4	IDIDMMMMMMMMMMMMM	76.47	8
TMEM185B	MMMMMMMMMMMMMMM	100	8
SLC22A3	MMMMMMMMMMMMMMM	100	8
SLC22A2	MMMMMMMMMMMMMMM	100	8
STXBP1	MMMMMMMMMMMMMMM	100	8
TXK	MMMMMMMMMMMMMMM	100	8
TRANK1	MMMMMMMMMMMMMMM	100	8
RPAP1	IIIIIIIIMMMMMMMWWWWWWWW	65.22	4
CD79B	MMMMMMMMMMMMMMM	100	8
FXR2	IIIIIIIIMMMMMMMWWWWWWWW	65.22	4
ZNF827	IIIIIMMMMMMMMMMWWWWD	70	4
STXBP6	IDMMMMMMMMMMMMMM	87.5	8
SLC35E4	MMMMMMMMMMMMMMM	100	8
SH2D1B	MMMMMMMMMMMMMMM	100	8
TRERF1	IDIDMMMMMMMMMMMMM	76.47	8
PARVG	MMMMMMMMMMMMMMM	100	8
TECPR2	IIIMMMMMMMMMMMMWWW	83.33	4
TECPR1	MMMMMMMMMMMMMMM	100	8
C2CD3	IIIIIIIMMMMMMMMWWWWWWW	68.18	4
MEOX2	MMMMMMMMMMMMMMM	100	8
SIPA1L2	IIIIIIIMMMMMMMMWWWWWWW	68.18	4
GSG1	MMMMMMMMMMMMMMM	100	8
ZNF800	IIIIIIIIIMMMMMMWWWWWWWWW	62.5	4
LRRCC1	IDIDMMMMMMMMMMMMM	76.47	8
ZCCHC24	IIIIIIIMMMMMMMMWWWWWWW	68.18	4
PARP6	IIIIIIMMMMMMMMMWWWWWW	71.43	4
PARP3	IIIMMMMMMMMMMMMWWW	83.33	4
STRADA	IIIMMMMMMMMMMMMWWW	83.33	4
HEG1	IDIDMMMMMMMMMMMMM	76.47	8
PDCD1LG2	IIIIIIMMMMMMMMMWWWWWW	71.43	4
TYK2	IIIIIIIIIMMMMMMWWWWWWWWW	62.5	4
PARP9	IIIMMMMMMMMMMMMWWW	83.33	4
ZDHHC14	IDMMMMMMMMMMMMMM	87.5	8
ZDHHC15	MMMMMMMMMMMMMMM	100	8
MATN3	MMMMMMMMMMMMMMM	100	8
MATN2	IIMMMMMMMMMMMMMDD	76.47	8
AMIGO1	MMMMMMMMMMMMMMM	100	8
ICA1L	MMMMMMMMMMMMMIIDD	76.47	8
GDPD1	IDIDMMMMMMMMMMMMM	76.47	8
ZDHHC23	MMMMMMMMMMMMMMM	100	8
GDPD2	IIIIIIIIIMMMMMMWWWWWWWWW	62.5	4
NOL9	IDIDMMMMMMMMMMMMM	76.47	8
ZDHHC21	IIIIIIMMMMMMMMMWWWWWW	71.43	4
VWCE	IIIIIIIIIMMMMMMWWWWWWWWW	62.5	4
GDPD5	MMMMMMMMMMMMMMM	100	8
ZDHHC18	IIIIIIMMMMMMMMMWWWWWW	71.43	4
EGFLAM	MMMMMMMMMMMMMMM	100	8
PDPR	IDIDMMMMMMMMMMMMM	76.47	8
FAM47E	IIIMMMMMMMWWWWWWWWIIIII	65.22	4
SUSD5	MMMMMMMMMMMMMMM	100	8
NFYA	IIIIIIIIIMMMMMMWWWWWWWWW	62.5	4
GINS3	MMMMMMMMMMMMMMM	100	8
MTX3	IDMMMMMMMMMMMMMM	87.5	8
SUSD2	MMMMMMMMMMMMMMM	100	8
GINS4	MMMMMMMMMMMMMMM	100	8
GRHL3	MMMMMMMMMMMMMMM	100	8
PDP1	IIIIIIIMMMMMMMMWWWWWWD	63.64	4
PDP2	MMMMMMMMMMMVVVVDDDD	78.95	9
LRRN4CL	IDMMMMMMMMMMMMMM	87.5	8
QPCT	IIIIIIIIMMMMMMMWWWWWWWW	65.22	4
F2RL1	IIIIIIIIIIMMMMMWWWWWWWWWW	60	4
TRIML1	MMMMMMMMMMMMMMM	100	8
MEGF8	IIIMMMMMMMMMMMMWWW	83.33	4
CCDC28B	IDIDMMMMMMMMMMMMM	76.47	8
DOCK10	IDIDMMMMMMMMMMMMM	76.47	8
DOCK11	MMMMMMMMMMMMMMM	100	8
HELB	IIIIIIMMMMMMMMMWWWWWW	71.43	4
BMPER	MMMMMMMMMMMMMMM	100	8
EME1	IDIDMMMMMMMMMMMMM	76.47	8
EME2	IIIIIIMMMMMMMMMWWWWWW	71.43	4
POSTN	IIIIIIMMMMMMMMMWWWWWW	71.43	4
LIG3	IIIIIIIIIMMMMMMWWWWWWWWW	62.5	4
PUS7	IIIIIIMMMMMMMMMWWWWWW	71.43	4
EMCN	IIIIIIMMMMMMMMMWWWWWW	71.43	4
GSTCD	IIIIIMMMMMMMMMMWWWWW	75	4
CLEC16A	IIIIIIMMMMMMMMMWWWWWD	66.67	4
LPL	IIIIIIIIMMMMMMMWWWWWWWW	65.22	4
ZMAT1	IIIMMMMMMMMMMMMWWW	83.33	4
THPO	MMMMMMMMMMMMMMM	100	8
ZMAT3	IIIIIIIMMMMMMMMWWWWWWW	68.18	4
ZMAT4	MMMMMMMMMMMMMMM	100	8
CDH23	MMMMMMMMMMMMMMM	100	8
CDH24	MMMMMMMMMMMMMMM	100	8
LONRF3	MMMMMMMMMMMMMMM	100	8
SELE	MMMMMMMMMMMMMMM	100	8
SELL	IDIDMMMMMMMMMMMMM	76.47	8
BAMBI	IDIDMMMMMMMMMMMMM	76.47	8
PXMP2	MMMMMMMMMMMMMMM	100	8
FGFR4	IDMMMMMMMMMMMMMM	87.5	8
ZCCHC4	IIIMMMMMMMMMMMMWWW	83.33	4
FGFR3	MMMMMMMMMMMMMMM	100	8
BRWD3	IIIIIIIIIMMMMMMWWWWWWWWW	62.5	4
THRB	IIIIIIIIIMMMMMMWWWWWWWWW	62.5	4
THRA	IIIMMMMMMMMMMMMWWW	83.33	4
CLEC14A	MMMMMMMMMMMMMMM	100	8
OPLAH	MMMMMMMMMMMMMMM	100	8
OASL	MMMMMMMMMMMMMMM	100	8
FHAD1	IIIMMMMMMMMMMMMWWW	83.33	4
MFSD9	IMMMMMMMMMMMMMMD	87.5	8
HEPH	MMMMMMMMMMMMMMM	100	8
LRRTM2	MMMMMMMMMMMMMMM	100	8
GLP2R	MMMMMMMMMMMMMMM	100	8
IQCE	IIIIIIIIMMMMMMMWWWWWWWW	65.22	4
IQCD	MMMMMMMMMMMMMMM	100	8
DCK	MMMMMMMMMMVVVVVDDDDD	75	9
IQCG	IIMMMMMMMMMMMMMDD	76.47	8
FCHSD1	IIIIIIIIIMMMMMMWWWWWWWWW	62.5	4
GAP43	MMMMMMMMMMMMMMM	100	8
IQCK	MMMMMMMMMMMMMMM	100	8
RBL1	IIIIIMMMMMMMMMMWWWWW	75	4
DDAH1	IDMMMMMMMMMMMMMM	87.5	8
ALDH1A2	MMMMMMMMMMMMMMM	100	8
COL6A2	IIIIIIMMMMMMMMMWWWWWW	71.43	4
OAS3	IDMMMMMMMMMMMMMM	87.5	8
CDH13	IIIIIIIMMMMMMMMWWWWWWW	68.18	4
COL6A3	IIIIIMMMMMMMMMMWWWWW	75	4
AKNAD1	MMMMMMMMMMMMMMM	100	8
COL6A6	IIIIIIMMMMMMMMMWWWWWW	71.43	4
COL6A5	MMMMMMMMMMMMMMM	100	8
CDH16	MMMMMMMMMMMMMMM	100	8
RBKS	IIIIIIIIIIMMMMMWWWWWWWWWW	60	4
CDH19	MMMMMMMMMMMMMMM	100	8
LTF	MMMMMMMMMMMMMMM	100	8
DDC	MMMMMMMMMMMMMMM	100	8
PDXK	MMMMMMMMMMMMMMID	87.5	8
ATP1A4	MMMMMVVVVVVVVVVDDDDDDDDDD	60	3
NRXN3	IIIIIIIIIMMMMMMWWWWWWWWW	62.5	4
NRXN2	MMMMMMMMMMMMMMM	100	8
LIN9	IIIIIMMMMMMMMMMWWWWW	75	4
DDO	MMMMMMMMMMMMMMM	100	8
OGFRL1	MMMMMMMMMMMMMMM	100	8
ERICH2	MMMMMMMMMMMMMMM	100	8
POC1B	IIIIIMMMMMMMMMMWWWWW	75	4
CHSY3	IIIIIIIIMMMMMMMWWWWWWWW	65.22	4
PDSS1	IIIIIIIIIMMMMMMWWWWWWWWW	62.5	4
BUB1	MMMMMMMMMMMMMMM	100	8
SNCA	MMMMMVVVVVVVVVVDDDDDDDDDD	60	3
CRYGS	MMMMMMMMMMMMMMM	100	8
NOS2	MMMMMMMMMMMMMMM	100	8
CRYGN	MMMMMMMMMMMMMMM	100	8
SLC4A8	MMMMMMMMMMMMMMM	100	8
CAPN11	MMMMMMMMMMMMMMM	100	8
DES	IIIIMMMMMMMMMMMWWWW	78.95	4
MLPH	MMMMMMMMMMMMMMM	100	8
PDE10A	IIIIIIMMMMMMMMMWWWWWW	71.43	4
CAPN10	IIIIIIIIIMMMMMMWWWWWWWWW	62.5	4
FSIP2	MMMMMMMMMMMMMMM	100	8
ADAMDEC1	IIIIIIMMMMMMMMMWWWWWW	71.43	4
PREX2	IDMMMMMMMMMMMMMM	87.5	8
SCAMP5	MMMMMMMMMMMMMMM	100	8
ZFYVE28	MMMMMMMMMMMMMMM	100	8
LIPE	MMMMMMMMMMMMMMM	100	8
SAMD14	MMMMMMMMMMMMMMM	100	8
LIPC	MMMMMMMMMMMMMMM	100	8
LIPK	MMMMMMMMMMMMMMM	100	8
SAMD12	IIIIIIIIIMMMMMMWWWWWWWWW	62.5	4
SAMD11	MMMMMMMMMMMMMMM	100	8
HES6	IIIMMMMMMMMMMMMWWW	83.33	4
STARD8	IIIIIMMMMMMMMMMWWWWW	75	4
FIBCD1	MMMMMMMMMMMMMMM	100	8
RNASE4	IIIIIIIIMMMMMMMWWWWWWWW	65.22	4
EML1	IIIIIIIMMMMMMMMWWWWWWW	68.18	4
EML3	IIIIIMMMMMMMMMMWWWWW	75	4
AR	IDIDMMMMMMMMMMMMM	76.47	8
EML6	IDIDMMMMMMMMMMMMM	76.47	8
PRKAR1B	MMMMMMMMMMMMMMM	100	8
PADI2	MMMMMMMMMMMMMMM	100	8
HS3ST3A1	MMMMMMMMMMMMMMM	100	8
RETSAT	MMMMMMMMMMMMMMM	100	8
MTMR4	IIIIIIMMMMMMMMMWWWWWD	66.67	4
MTMR7	MMMMMMMMMMMMMMM	100	8
C3	IDIDMMMMMMMMMMMMM	76.47	8
C6	MMMMMMMMMMMMMMM	100	8
C9	IDIDMMMMMMMMMMMMM	76.47	8
WBP2NL	MMMMMMMMMMMMMMM	100	8
PPARGC1A	IIIIIIIIMMMMMMMWWWWWWWW	65.22	4
PPARGC1B	IDIDMMMMMMMMMMMMM	76.47	8
INCA1	MMMMMMMMMMMMMMM	100	8
NETO2	IDMMMMMMMMMMMMMM	87.5	8
GRIN2D	MMMMMMMMMMMMMMM	100	8
MLLT11	IIIIIIIIIMMMMMMWWWWWWWWW	62.5	4
NOX4	IIIMMMMMMMMMMMMWWW	83.33	4
DCHS1	MMMMMMMMMMMMMMM	100	8
LRSAM1	MMMMMMMMMMMMMMM	100	8
HEY1	IIIIIIIIMMMMMMMWWWWWWWW	65.22	4
HEY2	MMMMMMMMMMMMMMM	100	8
FGFBP1	IDIDMMMMMMMMMMMMM	76.47	8
ELOVL4	MMMMMMMMMMMMMMM	100	8
ARG1	IIIIIIMMMMMMMMMWWWWWW	71.43	4
RIPK2	IDMMMMMMMMMMMMMM	87.5	8
ELOVL2	IIIIIIMMMMMMMMMWWWWWW	71.43	4
NSUN2	IIIIIIIIIMMMMMMWWWWWWWWW	62.5	4
SIRT4	MMMMMMMMMMMMMMM	100	8
ELOVL6	IIIIIIIIIMMMMMMWWWWWWWWW	62.5	4
EMP3	IIIMMMMMMMMMMMMDDD	66.67	8
NIPA2	IIIIIIIIIIMMMMMWWWWWWWWWW	60	4
SIRT1	IIIIIIIIIMMMMMMWWWWWWWWW	62.5	4
F8	IIIMMMMMMMMMMMMWWW	83.33	4
CDC42EP2	IIIIMMMMMMMMMMMWWWW	78.95	4
PICK1	IIIIMMMMMMMMMMMWWWW	78.95	4
GPRC5C	IIIIIIMMMMMMMMMWWWWWW	71.43	4
MDFI	MMMMMMMMVVVDDDMMMM	83.33	1
SLC29A3	MMMMMVVVVVVVVVVDDDDDDDDDD	60	3
SEZ6	MMMMMMMMMMMMMMM	100	8
PROCA1	MMMMMMMMMMMMMMM	100	8
FSTL4	IDMMMMMMMMMMMMMM	87.5	8
RECQL4	MMMMMMMMMMMMMMM	100	8
FOXS1	MMMMMMMMMMMMMMM	100	8
MYCT1	MMMMMMMMMMMMMMM	100	8
RECQL5	IIIIIIIIMMMMMMMWWWWWWWW	65.22	4
CARNS1	MMMMMMMMMMMMMMM	100	8
UCP2	IIIMMMMMMMMMMMMDDD	66.67	8
EVC2	IIIMMMMMMMMMMMMWWW	83.33	4
P2RY13	MMMMMMMMMMMMMMM	100	8
AADAT	IIIMMMMMMMMMMMMWWW	83.33	4
P2RY14	IIIMMMMMMMMMMMMWWW	83.33	4
TTLL7	MMMMMMMMMMMMMMM	100	8
HEYL	MMMMMMMMMMMMMMM	100	8
TTLL4	IIIIIIIIIMMMMMMWWWWWWWWW	62.5	4
HR	MMMMMMMMMMMMMMM	100	8
CXCL14	MMMMMMMMMMMMMMID	87.5	8
MYLK4	MMMMMMMMMMMMMMM	100	8
SLC25A48	MMMMMMMMMMMMMMM	100	8
HPGDS	MMMMMMMMMMMMMMM	100	8
STK11	IIIIIIIIIMMMMMMWWWWWWWWW	62.5	4
SLC16A6	IIIIIMMMMMMMMMMWWWWW	75	4
SLC16A7	MMMMMMMMMMMMMMM	100	8
SLC25A40	IDIDMMMMMMMMMMMMM	76.47	8
SLC16A8	IIIMMMMMMMMMMMMWWW	83.33	4
ZNF689	MMMMMMMMMMMMMMM	100	8
SLC16A9	IIIIIIMMMMMMMMMWWWWWW	71.43	4
SLC25A42	MMMMMMMMMMMMVVVDDD	83.33	9
PITX1	MMMMMMMMMMMMMMM	100	8
SLC16A3	IIIIIIIIIIMMMMMWWWWWWWWWW	60	4
SLC25A44	MMMMMMMMMMMMMMM	100	8
PPP1R16B	MMMMMMMMMMMMMMM	100	8
LAG3	MMMMMMMMMMMMMMM	100	8
PPP1R16A	MMMMMMMMMMMMMMM	100	8
FOXP4	MMMMMMMMMMMMMMM	100	8
FOXP2	IIIIIIIMMMMMMMMWWWWWWW	68.18	4
ACAP3	MMMMMMMMMMMMMMM	100	8
MAF	IIIIIIMMMMMMMMMWWWWWW	71.43	4
MAK	MMMMMMMMMMMMMMM	100	8
FSCN1	IIIIIIIIIMMMMMMWWWWWWWWW	62.5	4
MAL	MMMMMMMMMMMMMMM	100	8
KIAA0408	MMMMMMMMMMMMMMM	100	8
PFKFB2	IIIIIIIIIMMMMMMWWWWWWWWW	62.5	4
BEAN1	MMMMMMMMMMMMMMM	100	8
DPT	MMMMMMMMMMMMMMM	100	8
TNFRSF11A	IDIDMMMMMMMMMMMMM	76.47	8
FOXO1	IIIIIMMMMMMMMMMWWWWW	75	4
GLIS1	IIIIIIIIIMMMMMMWWWWWWWWW	62.5	4
SOCS3	IIIIIIMMMMMMMMMWWWWWW	71.43	4
BCL2L11	IIIIIMMMMMMMMMMWWWWW	75	4
SOCS1	MMMMMMMMMMMMMMM	100	8
STK36	IIIIIIIIMMMMMMMWWWWWWWW	65.22	4
ZNF668	IIIIIIIIIMMMMMMWWWWWWWWW	62.5	4
E4F1	IIIIIIMMMMMMMMMWWWWWW	71.43	4
CPA6	IIIMMMMMMMMMMMMWWW	83.33	4
CPA5	MMMMMMMMMMMMMMM	100	8
KL	MMMMMMMMMMMMMMM	100	8
BDNF	IIIIIIIIIMMMMMMWWWWWWWWW	62.5	4
BRPF3	IIIIIIMMMMMMMMMWWWWWW	71.43	4
SRD5A1	IDMMMMMMMMMMMMMM	87.5	8
GFPT2	MMMMMMMMMMMMMMM	100	8
KIAA1755	MMMMMMMMMMMMMMM	100	8
CXCL12	IDMMMMMMMMMMMMMM	87.5	8
UST	IIIMMMMMMMMMMMMWWW	83.33	4
MOXD1	MMMMMMMMMMMMMMM	100	8
ST6GALNAC1	IIIIIIMMMMMMMMMWWWWWW	71.43	4
PPP1R13B	IIIIIIMMMMMMMMMWWWWWW	71.43	4
CDCA7L	MMMMMMMMMMMMMMM	100	8
CELF3	MMMMMMMMMMMMMMM	100	8
CELF4	MMMMMMMMMMMMMMM	100	8
FHL3	IIIIIIIIIIMMMMMWWWWWWWWWW	60	4
MCM10	MMMMMMMMMMMMMMM	100	8
FHL5	MMMMMMMMMMMMMMM	100	8
FOXM1	MMMMMMMMMMMMMMM	100	8
PIK3CG	MMMMMMMMMMMMMMM	100	8
IQUB	MMMMMMMMMMMMMMM	100	8
ZNF646	IIIIIIIIMMMMMMMWWWWWWWW	65.22	4
ME3	MMMMMMMMMMMMMMM	100	8
ME2	IIIMMMMMMMMMMMMWWW	83.33	4
ZNF641	MMMMMMMMMMMMMMM	100	8
OVGP1	MMMMMMMMMMMMMMM	100	8
EMX2	MMMMMMMMMMMMMMM	100	8
GKN1	MMMMMMMMMMMMMMM	100	8
SH2D3C	MMMMMMMMMMMMMMM	100	8
SLC25A15	IIIMMMMMMMMMMMMWWW	83.33	4
SNPH	MMMMMMMMMMMMMMM	100	8
IL1RAPL2	IIIIIIIIIMMMMMMWWWWWWWWW	62.5	4
IL1RAPL1	IIIIIMMMMMMMMMMWWWWW	75	4
ST6GALNAC3	IIIMMMMMMMMMMMMWWW	83.33	4
DTL	IDMMMMMMMMMMMMMM	87.5	8
ST6GALNAC4	IIIIIMMMMMMMMMMWWWWW	75	4
RNFT2	MMMMMMMMMMMMMMM	100	8
FOXK2	IIIIIIMMMMMMMMMWWWWWD	66.67	4
LRP8	IIIIIIMMMMMMMMMWWWWWW	71.43	4
CNNM1	MMMMMMMMMMMMMMM	100	8
ZNF629	IIIIIIIIMMMMMMMWWWWWWWW	65.22	4
ZNF628	MMMMMMMMMMMMMMM	100	8
PCBD2	IIMMMMMMMMMMMMMDD	76.47	8
CNNM2	IIIIIIIIIIMMMMMWWWWWWWWWW	60	4
SLC25A23	IIIIMMMMMMMMMMMWWWW	78.95	4
CNNM4	IIIIIMMMMMMMMMMWWWWW	75	4
CTHRC1	IDMMMMMMMMMMMMMM	87.5	8
LINGO2	IIIIIIIIIMMMMMMWWWWWWWWW	62.5	4
LINGO1	MMMMMMMMMMMMMMM	100	8
MMAA	IIIIIIIIIMMMMMMWWWWWWWWW	62.5	4
TIE1	IIIIMMMMMMMMMMMWWWW	78.95	4
FOXJ2	IIIIIMMMMMMMMMMWWWWW	75	4
FOXJ1	MMMMMMMMMMMMMMM	100	8
MERTK	IIIMMMMMMMMMMMMWWW	83.33	4
DHODH	IIIIIIIIMMMMMMMWWWWWWWW	65.22	4
TMPPE	MMMMMMMMMMMMMMM	100	8
NELL1	IIIIIIIMMMMMWWWWWWWWWWIII	60	4
ZNF618	MMMMMMMMMMMMMMM	100	8
SLC25A30	IIIIIIIIMMMMMMMWWWWWWWW	65.22	4
CDR2L	IIIIMMMMMMMMMMMWWWW	78.95	4
SLC25A34	IIIIIIMMMMMMMMMWWWWWW	71.43	4
SLC25A33	IIIIIIMMMMMMMMMWWWWWW	71.43	4
ULK4	IIIIIIIIIMMMMMMWWWWWWWWW	62.5	4
TONSL	MMMMMMMMMMMMMMM	100	8
DNHD1	MMMMMMMMMMMMMMM	100	8
GCC1	MMMMMMMMMMMMMMM	100	8
ZDHHC8	IIIIIIIIIMMMMMMWWWWWWWWW	62.5	4
ZDHHC2	IDMMMMMMMMMMMMMM	87.5	8
TXNDC16	MMMMMMMMMMMMMMM	100	8
BAIAP2L2	MMMMMMMMMMMMMMM	100	8
POF1B	MMMMMMMMMMMMMMM	100	8
ACAD11	IIIIMMMMMMMMMMMWWWW	78.95	4
EPHB3	IDMMMMMMMMMMMMMM	87.5	8
SLC34A2	MMMMMMMMMMMMMMM	100	8
EPHA7	MMMMMMMMMMMMMMM	100	8
ENTPD3	MMMMMMMMMMMMMMM	100	8
MUSK	MMMMMMMMMMMMMMM	100	8
ENTPD5	IDMMMMMMMMMMMMMM	87.5	8
ENTPD7	IIIIIIMMMMMMMMMWWWWWW	71.43	4
TIMD4	MMMMMMMMMMMMMMM	100	8
SFRP4	MMMMMMMMMMMMMMM	100	8
SFRP1	IIIMMMMMMMMMMMMWWW	83.33	4
FNDC4	MMMMMMMMMMMMMMM	100	8
FNDC1	IIIIMMMMMMMMMMMWWWW	78.95	4
MXRA8	IIMMMMMMMMMMMMMDD	76.47	8
MXRA7	IDMMMMMMMMMMMMMM	87.5	8
ZNF710	IIIMMMMMMMMMMMMWWW	83.33	4
PEX11G	MMMMMMMMMMMMMMM	100	8
CAPSL	MMMMMMMMMMMMMMM	100	8
PIK3R4	IIIIIIIIIIMMMMMWWWWWWWWWW	60	4
UBE2J2	IIIIIIIIIMMMMMMWWWWWWWWW	62.5	4
ART3	MMMMMMMMMMMMMMM	100	8
PIK3R6	MMMMMMMMMMMMMMM	100	8
ART4	IIIMMMMMMMMMMMMWWW	83.33	4
PIK3R5	MMMMMMMMMMMMMMM	100	8
DHX32	IIIIIIIIIIMMMMMWWWWWWWWWW	60	4
DHX33	IMMMMMMMMMMVVVVDDDDD	70	9
PCBP3	IDMMMMMMMMMMMMMM	87.5	8
SPATA5L1	IIIIIIMMMMMMMMMWWWWWW	71.43	4
DHX34	IIIIIMMMMMMMMMMWWWWW	75	4
MIER3	IIIIIIMMMMMMMMMWWWWWW	71.43	4
PCBP4	IIIIMMMMMMMMMMMWWWW	78.95	4
ARSJ	IDMMMMMMMMMMMMMM	87.5	8
DHX35	IIIIIIMMMMMMMMMWWWWWW	71.43	4
MIER2	MMMMMMMMMMMMMMM	100	8
PENK	IDMMMMMMMMMMMMMM	87.5	8
DYM	IIIIIIIIIIMMMMMWWWWWWWWWW	60	4
ARSG	IIIIIMMMMMMMMMMWWWWD	70	4
N4BP3	IIIIIIIIMMMMMMMWWWWWWWW	65.22	4
RAB11FIP2	IIIIIIIIIMMMMMMWWWWWWWWW	62.5	4
RIMKLA	IDIDMMMMMMMMMMMMM	76.47	8
ARSB	MMMMMMMMMMMMMMM	100	8
ZBED4	IIIIIIMMMMMMMMMWWWWWW	71.43	4
RBM11	IDMMMMMMMMMMMMMM	87.5	8
TMEM86A	IIIIIIMMMMMMMMMWWWWWW	71.43	4
FOXF1	MMMMMMMMMMMMMMM	100	8
CELA1	MMMMMMMMMMMMMMM	100	8
INTS5	MMMMMMMMMMMMMMID	87.5	8
COL9A3	MMMMMMMMMMMMMMM	100	8
INTS7	IIIIMMMMMMMMMMMWWWW	78.95	4
COL9A2	MMMMMMMMMMMMMMM	100	8
INTS9	IIIIIIIIIIMMMMMWWWWWWWWWW	60	4
GLIPR1L2	MMMMMMMMMMMMMMM	100	8
INTS8	IIIIIIIIIMMMMMMWWWWWWWWW	62.5	4
RCOR2	MMMMMMMMMMMMMMM	100	8
PCSK2	IDIDMMMMMMMMMMMMM	76.47	8
FKBP10	IIMMMMMMMMMMMMMDD	76.47	8
MOGAT1	IIIIIIIMMMMMMMMWWWWWWW	68.18	4
SUV39H1	IIIIIIIMMMMMMMMWWWWWWW	68.18	4
SLC7A11	MMMMMMMMMMMMMMM	100	8
GNGT1	IIIIIIMMMMMMMMMWWWWWW	71.43	4
GNGT2	MMMMMMMMMMMMMMM	100	8
ACADL	IIIIIIMMMMMMMMMWWWWWW	71.43	4
HYAL1	IIIIMMMMMMMMMMMWWWW	78.95	4
HYAL4	MMMMMMMMMMMMMMM	100	8
CCDC112	IDMMMMMMMMMMMMMM	87.5	8
CCDC110	MMMMMMMMMMMMMMM	100	8
NCOA6	IIIIIIIMMMMMMMMWWWWWWW	68.18	4
CCDC113	MMMMMMMMMMMMMMM	100	8
MN1	MMMMMMMMMMMMMMM	100	8
BANK1	MMMMMMMMMMMMMMM	100	8
G2E3	IIIIIIIMMMMMMMMWWWWWWW	68.18	4
CRELD2	IIIIIIIIIIMMMMMWWWWWWWWWW	60	4
SFI1	IIIIIIIIIMMMMMMWWWWWWWWW	62.5	4
PNCK	MMMMMMMMMMMMMMM	100	8
IBA57	MMMMMMMMMMMMMMM	100	8
CCDC106	IDMMMMMMMMMMMMMM	87.5	8
ARVCF	IIIIMMMMMMMMMMMWWWW	78.95	4
MNT	IIIMMMMMMMMMMMMWWW	83.33	4
HEATR3	IIIIIIIIMMMMMMMWWWWWWWW	65.22	4
NPDC1	IIIIIIMMMMMMMMMWWWWWW	71.43	4
GCH1	MMMMMMMMMMMMMMM	100	8
PER2	IIIIIMMMMMMMMMMWWWWW	75	4
PER1	IIIIIMMMMMMMMMMWWWWW	75	4
PER3	MMMMMMMMMMMMMMM	100	8
GLB1L	MMMMMMMMMMMMMMM	100	8
CSDC2	MMMMMMMMMMMMMMM	100	8
ESYT3	IIIIIMMMMMMMMMMWWWWW	75	4
EPPK1	IIIMMMMMMMMMMMMWWW	83.33	4
FAM171B	IDIDMMMMMMMMMMMMM	76.47	8
SH3GL3	MMMMMMMMMMMMMMM	100	8
CCDC169	MMMMMMMMMMMMMMM	100	8
CYP46A1	MMMMMMMMMMMMMMM	100	8
NPPB	MMMMMMMMMMMMMMM	100	8
FAM174B	MMMMMMMMMMMMMMM	100	8
DUOXA1	MMMMMMMMMMMMMMM	100	8
CAPN3	MMMMMMMMMMMMMMM	100	8
SNIP1	IIIIIIIMMMMMMMMWWWWWWW	68.18	4
ARHGEF40	IIIIIMMMMMMMMMMWWWWW	75	4
PAMR1	MMMMMMMMMMMMMMM	100	8
CCDC160	MMMMMMMMMMMMMMM	100	8
PDGFRB	IIIIIIMMMMMMMMMWWWWWW	71.43	4
CCDC159	MMMMMMMMMMMMMMM	100	8
OSR1	MMMMMMMMMMMMMMM	100	8
CCDC157	MMMMMMMMMMMMMMM	100	8
PCOLCE	MMMMMMMMMMMMMMM	100	8
RPGRIP1L	IDMMMMMMMMMMMMMM	87.5	8
TANC1	IIIIIIIIMMMMMMMWWWWWWWW	65.22	4
CCNE2	MMMMMMMMMMMMMMM	100	8
CCDC150	MMMMMMMMMMMMMMM	100	8
HOMEZ	IDMMMMMMMMMMMMMM	87.5	8
RTN2	MMMMMVVVVVVVVVVDDDDDDDDDD	60	3
NDRG4	MMMMMMMMMMMMMMM	100	8
RTN1	IDMMMMMMMMMMMMMM	87.5	8
CCDC149	IDMMMMMMMMMMMMMM	87.5	8
KLHL14	IDMMMMMMMMMMMMMM	87.5	8
CCDC148	IIIIIMMMMMMMMMMWWWWW	75	4
NPR1	MMMMMMMMMMMMMMM	100	8
CCDC146	IDIDMMMMMMMMMMMMM	76.47	8
KLHL17	IIIIIMMMMMMMMMMWWWWW	75	4
NPR3	IIIMMMMMMMMMMMMWWW	83.33	4
ACACB	IIIMMMMMMMMMMMMWWW	83.33	4
CCDC141	MMMMMMMMMMMMMMM	100	8
ARHGEF33	MMMMMMMMMMMMMMM	100	8
KLHL29	IMMMMMMMMMMMMMMD	87.5	8
ZFHX2	MMMMMMMMMMMMMMM	100	8
ARHGEF37	MMMMMMMMMMMMMMM	100	8
CCDC138	IIIIIIIIMMMMMMMWWWWWWWW	65.22	4
KLHL25	MMMMMMMMMMMMMMM	100	8
VDR	MMMMMMMMMMMMMMM	100	8
CCDC136	MMMMMMMMMMMMMMM	100	8
ZFHX4	MMMMMMMMMMMMMMM	100	8
BMP6	IIIIIIIMMMMMMMMWWWWWWW	68.18	4
BMP5	MMMMMMMMMMMMMMM	100	8
GCLC	IIIIIIIIMMMMMMMWWWWWWWW	65.22	4
CPS1	MMMMMMMMMMMMMMM	100	8
TAF4B	IDIDMMMMMMMMMMMMM	76.47	8
CNRIP1	IIIIIIIIIMMMMMMWWWWWWWWW	62.5	4
LAMC3	MMMMMMMMMMMMMMM	100	8
ATP2A3	MMMMMMMMMMMMMMM	100	8
ATP2A1	MMMMMMMMMMMMMMM	100	8
FAM178B	IIIIIMMMMMMMMMMWWWWW	75	4
BCL7C	IDIDMMMMMMMMMMMMM	76.47	8
HORMAD1	IIIIIIIIIMMMMMMWWWWWWWWW	62.5	4
SULT4A1	IIIIIIIMMMMMMMMWWWWWWW	68.18	4
HS3ST3B1	IIIIIIIMMMMMMMMWWWWWWW	68.18	4
ARHGEF15	MMMMMMMMMMMMMMM	100	8
ARHGEF17	IIIMMMMMMMMMMMMWWW	83.33	4
ARHGEF19	MMMMMMMMMMMMMMM	100	8
ARHGEF18	IDIDMMMMMMMMMMMMM	76.47	8
DARS2	IIIIIIMMMMMMMMMWWWWWW	71.43	4
MMP9	MMMMMMMMMMMMMMM	100	8
FAM177B	MMMMMMMMMMMMMMM	100	8
RCN3	MMMMMMMMMMMMMMM	100	8
PSRC1	IDIDMMMMMMMMMMMMM	76.47	8
MMRN1	IIIMMMMMMMMMMMMWWW	83.33	4
CHDH	MMMMMMMMMMMMMMM	100	8
MMRN2	IDIDMMMMMMMMMMMMM	76.47	8
CDHR3	IIIIIIMMMMMMMMMWWWWWW	71.43	4
CDHR4	MMMMMMMMMMMMMMM	100	8
IRF8	MMMMMMMMMMMMMMM	100	8
RBM20	IIIMMMMMMMMMMMMWWW	83.33	4
SPOPL	IIIIIIIIIIMMMMMWWWWWWWWWW	60	4
IRF5	IIIIIMMMMMMMMMMWWWWW	75	4
MVD	IDMMMMMMMMMMMMMM	87.5	8
LAMA2	IIIIIIIMMMMMMMMWWWWWWW	68.18	4
LAMA3	IIIIIIIIIMMMMMMWWWWWWWWW	62.5	4
TGFBRAP1	IIIIIMMMMMMMMMMWWWWW	75	4
ACVR1B	IIIIIIMMMMMMMMMWWWWWW	71.43	4
CYGB	MMMMMMMMMMMMMMM	100	8
ACVR1C	MMMMMMMMMMMMMMM	100	8
RAB40B	MMMMMMMMMMMMMMM	100	8
RAB40C	IIIIIIIIIMMMMMMWWWWWWWWW	62.5	4
TAF1A	IIIIIIMMMMMMMMMWWWWWW	71.43	4
MDH1B	MMMMMMMMMMMMMMM	100	8
LAMB3	IIIIIMMMMMMMMMMWWWWW	75	4
NAA11	MMMMMMVVVVVVVVVDDDDDDDDD	62.5	3
LRWD1	MMMMMMMMMMMMMMM	100	8
ACVR2B	MMMMMMMMMMMMMMM	100	8
SOD3	MMMMMMMMMMMMMMM	100	8
IRGQ	IIIIIIMMMMMMMMMWWWWDD	61.9	4
BCL6B	MMMMMMMMMMMMMMM	100	8
ASB9	MMMMMMMMMMMMMMM	100	8
ASB7	IIIIMMMMMMMMMMMWWWW	78.95	4
FAM98C	IIIIIMMMMMMMMMMWWWWW	75	4
ASB4	MMMMMMMMMMMMMMM	100	8
QRICH2	MMMMMMMMMMMMMMM	100	8
TAF5	IIIIIIIIIMMMMMMWWWWWWWWW	62.5	4
RBM45	IIIIIIIMMMMMMMMWWWWWWW	68.18	4
RBM44	IDIDMMMMMMMMMMMMM	76.47	8
PNMT	MMMMMMMMMMMMMMM	100	8
VIT	MMMMMMMMMMMMMMID	87.5	8
TMEM200B	MMMMMMMMMMMMMMM	100	8
MYT1L	IDMMMMMMMMMMMMMM	87.5	8
TMEM200A	IIIMMMMMMMMMMMMWWW	83.33	4
ABCA12	MMMMMMMMMMMMMMM	100	8
ENO2	MMMMMMMMMMMMMMM	100	8
ENO3	IDIDMMMMMMMMMMMMM	76.47	8
MILR1	MMMMMMMMMMMMMMM	100	8
GPR176	IIIMMMMMMMMMMMMWWW	83.33	4
CREB3L1	IIIIIMMMMMMMMMMWWWWW	75	4
GPR171	MMMMMMMMMMMMMMM	100	8
CDK20	IIIIIMMMMMMMMMMWWWWW	75	4
CYP1B1	MMMMMMMMMMMMMMM	100	8
PLCE1	IIIIIIIMMMMMMMMWWWWWWW	68.18	4
BVES	MMMMMMMMMMMMMMM	100	8
CHGB	MMMMMMMMMMMMMMM	100	8
GLCE	IIIIIIMMMMMMMMMWWWWWW	71.43	4
MED9	IIIIIIIIIMMMMMMWWWWWWWWW	62.5	4
DKK2	IDMMMMMMMMMMMMMM	87.5	8
DKK3	IIIIIIIIIIMMMMMWWWWWWWWWW	60	4
SULT2B1	MMMMMMMMMMMMMMID	87.5	8
GPR162	MMMMMMMMMMMMMMM	100	8
RNF123	IDIDMMMMMMMMMMMMM	76.47	8
RNF125	IIIMMMMMMMMMMMMWWW	83.33	4
GPR161	MMMMMMMMMMMMMMM	100	8
GPR160	MMMMMMMMMMMMMMM	100	8
PIH1D2	MMMMMMMMMMMMMMM	100	8
NHLRC1	MMMMMMMMMMMMMMM	100	8
GPLD1	MMMMMMMMMMMMMMM	100	8
RNF122	IIIIMMMMMMMMMMMWWWW	78.95	4
FICD	IIIMMMMMMMMMMMMDDD	66.67	8
SLAIN1	MMMMMMMMMMMMMMM	100	8
VPS26B	IIIIIIMMMMMMMMMWWWWWW	71.43	4
PLCG2	MMMMMMMMMMMMMMM	100	8
PLCG1	IDIDMMMMMMMMMMMMM	76.47	8
FZD1	IIIIIMMMMMMMMMMWWWWW	75	4
CDK18	IIIIIIIIIIMMMMMWWWWWWWWWW	60	4
CDK19	IIIIIIIIIMMMMMMWWWWWWWWW	62.5	4
WNT10A	MMMMMMMMMMMMMMM	100	8
FZD2	MMMMMMMMMMMMMMM	100	8
FZD4	IIIIIIMMMMMMMMMWWWWWW	71.43	4
TMEM190	MMMMMMMMMMMMMMM	100	8
FZD9	MMMMMMMMMMMMMMM	100	8
SLC16A10	IIIIIIMMMMMMMMMWWWWWW	71.43	4
GPR137B	IIIIIIIIIIMMMMMWWWWWWWWWW	60	4
GPR137C	MMMMMMMMMMMMMMM	100	8
SLC16A13	MMMMMMMMMMMMMMM	100	8
FA2H	MMMMMMMMMMMMMMM	100	8
SLC6A9	IIIIIIMMMMMMMMMWWWWWW	71.43	4
GPR180	IIIIIIIIIMMMMMMWWWWWWWWW	62.5	4
GPR183	MMMMMMMMMMMMMMM	100	8
GIPC2	IDMMMMMMMMMMMMMM	87.5	8
CPEB3	IIIIIIIIIIMMMMMWWWWWWWWWW	60	4
SPEF2	MMMMMMMMMMMMMMM	100	8
MEI1	MMMMMMMMMMMMMMM	100	8
ELN	IDIDMMMMMMMMMMMMM	76.47	8
TGFB1I1	MMMMMMMMMMMMMMM	100	8
TMEM181	IIIIIIIIIIMMMMMWWWWWWWWWW	60	4
TMEM182	MMMMMMMMMMMMMMM	100	8
GLI1	MMMMMMMMMMMMMMM	100	8
SLC6A2	IIIIIIIIIMMMMMMWWWWWWWWW	62.5	4
GLI2	MMMMMMMMMMMMMMM	100	8
GLI4	IIIIMMMMMMMMMMMWWWW	78.95	4
ZCWPW1	IMMMMWWWIIMMMMMMMM	83.33	13
GPR132	MMMMMMMMMMMMMMM	100	8
EMB	IIIIIIIIIMMMMMMWWWWWWWWW	62.5	4
RNF150	IDMMMMMMMMMMMMMM	87.5	8
GPR135	MMMMMMMMMMMMMMM	100	8
SLC2A10	IDMMMMMMMMMMMMMM	87.5	8
SLC2A13	IIIMMMMMMMMMMMMWWW	83.33	4
SLC2A12	MMMMMMMMMMMMMMM	100	8
TMEM171	IIIIIIIMMMMMMMMWWWWWWW	68.18	4
TACR1	MMMMMMMMMMMMMMM	100	8
TMEM175	IIIIMMMMMMMMMMMWWWW	78.95	4
PLCB3	IIIIIIIIMMMMMMMWWWWWWWW	65.22	4
PLCB4	IDIDMMMMMMMMMMMMM	76.47	8
SLCO4A1	MMMMMMMMMMMMMMM	100	8
TAL1	IDIDMMMMMMMMMMMMM	76.47	8
PLCB1	IIIIIIMMMMMMMMMWWWWWW	71.43	4
PLCB2	MMMMMMMMMMMMMMM	100	8
JDP2	MMMMMMMMMMMMMMM	100	8
ZNF597	IIIIIIMMMMMMMMMWWWWWW	71.43	4
ENG	IIIMMMMMMMMMMMMWWW	83.33	4
RNF165	MMMMMMMMMMMMMMM	100	8
ANKRD55	IIIIIIIMMMMMMMMWWWWWWW	68.18	4
FIGN	MMMMMMMMMMMMMMM	100	8
HOXD11	MMMMMMMMMMMMMMM	100	8
HOXD10	MMMMMMMMMMMMMMM	100	8
TMEM163	IDMMMMMMMMMMMMMM	87.5	8
TMEM164	IIIIIIIIIMMMMMMWWWWWWWWW	62.5	4
MIPOL1	IIIIIIIIIMMMMMMWWWWWWWWW	62.5	4
CHN1	IDIDMMMMMMMMMMMMM	76.47	8
GPR155	MMMMMMMMMMMMMMM	100	8
RNF130	IIIIIIIIIIMMMMMWWWWWWWWWW	60	4
GPR158	MMMMMMMMMMMMMMM	100	8
F12	MMMMMMMMMMMMMMM	100	8
LAPTM5	IIIIIIIIIMMMMMMWWWWWWWWW	62.5	4
NMNAT2	IIIIIIIIIMMMMMMWWWWWWWWW	62.5	4
SULF1	IIIIIIIMMMMMMMMWWWWWWW	68.18	4
GUCA2A	IDMMMMMMMMMMMMMM	87.5	8
TMEM156	MMMMMMMMMMMMMMM	100	8
ABI3	MMMMMMMMMMMMMMM	100	8
SARM1	IDIDMMMMMMMMMMMMM	76.47	8
PLCD3	IIIIIIIIMMMMMMMWWWWWWWW	65.22	4
PLCD4	IDIDMMMMMMMMMMMMM	76.47	8
SLC28A1	MMMMMMMMMMMMMMM	100	8
PLCD1	IIIMMMMMMMMMMMMWWW	83.33	4
ZNF574	MMMMMMMMMMMMMMID	87.5	8
PHLDB1	IDMMMMMMMMMMMMMM	87.5	8
COL16A1	IIIIIIIIIMMMMMMWWWWWWWWW	62.5	4
ANKRD35	MMMMMMMMMMMMMMM	100	8
IRS1	IIIIIIIIIMMMMMMWWWWWWWWW	62.5	4
FAM107A	MMMMMMMMMMMMMMM	100	8
DACH1	IDMMMMMMMMMMMMMM	87.5	8
GRB14	IIIIMMMMMMMMMMMWWWW	78.95	4
NAGLU	IIIIIMMMMMMMMMMWWWWD	70	4
GRAP2	IIIMMMMMMMMMMMMWWW	83.33	4
CHP2	MMMMMMMMMMMMMMM	100	8
ZNF569	MMMMMMMMMMMMMMM	100	8
LZTS1	MMMMMMMMMMMMMMM	100	8
PHLDA1	IIIMMMMMMMMMMMMWWW	83.33	4
ZFP37	MMMMMMMMMMMMMMM	100	8
SLC15A1	MMMMMMMMMMMMMMM	100	8
CD180	MMMMMMMMMMMMMMM	100	8
SYPL2	MMMMMMMMMMMMMMM	100	8
CLIP3	MMMMMMMMMMMMMMM	100	8
CLIP2	MMMMMMMMMMMMMMM	100	8
KIAA1614	MMMMMMMMMMMMMMM	100	8
ANKRD42	IIIIIIMMMMMMMMMWWWWWW	71.43	4
ANKRD40	IIIIIMMMMMMMMMMWWWWW	75	4
ERP27	IDMMMMIDMMMMMMMMM	76.47	8
ERG	IIIMMMMMMMMMMMMWWW	83.33	4
PHLDB3	MMMMMMMMMMMMMMM	100	8
ANKRD16	IDIDMMMMMMMMMMMMM	76.47	8
CALCRL	IDMMMMMMMMMMMMMM	87.5	8
RNF180	MMMMMMMMMMMMMMM	100	8
CHRD	MMMMMMMMMMMMMMM	100	8
ILDR1	IMMMMMMMMMMVVVVDDDDD	70	9
ABHD6	IIIIIIIIMMMMMMMWWWWWWWW	65.22	4
TBXA2R	MMMMMMMMMMMMMMM	100	8
ABL2	IIDIDMMMMMMMMMMMMD	66.67	8
SLC15A3	MMMMMMMMMMMMMMM	100	8
ZNF541	MMMMMMMMMMMMMMM	100	8
ANKRD29	IDMMMMMMMMMMMMMM	87.5	8
CD163	MMMMMMMMMMMMMMM	100	8
NEB	MMMMMMMMMMMMMMM	100	8
PALB2	IIIMMMMMMMMMMMMWWW	83.33	4
YEATS2	IIIIIIIIMMMMMMMWWWWWWWW	65.22	4
ZFP64	IIIIIIIIMMMMMMMWWWWWWWW	65.22	4
RNF182	IIIIIMMMMMMMMMMWWWWW	75	4
SPIRE1	IIIIIIIIIIMMMMMWWWWWWWWWW	60	4
EFHB	MMMMMMMMMMMMMMM	100	8
NES	IIIIMMMMMMMMMMMWWWW	78.95	4
DPP10	IIIIIIMMMMMMMMMWWWWWW	71.43	4
EIF4E3	IIIIIMMMMMMMMMMWWWWW	75	4
BNC1	MMMMMMMMMMMMMMM	100	8
TREM2	MMMMMMMMMMMMMMM	100	8
NAGPA	IIIIIIIMMMMMMMMWWWWWWW	68.18	4
TREM1	MMMMMMMMMMMMMMM	100	8
SGCD	IIIMMMMMMMMMMMMWWW	83.33	4
SGCA	MMMMMMMMMMMMMMM	100	8
CNGA1	MMMMMMMMMMMMMMM	100	8
RNF17	MMMMMMMMMMMMMMM	100	8
ZNF526	IIIIIIMMMMMMMMMWWWWWW	71.43	4
PGPEP1	MMMMMMMMMMMVVVVDDDD	78.95	9
ZNF521	IDMMMMMMMMMMMMMM	87.5	8
VWF	IIIIIIIMMMMMMMMWWWWWWW	68.18	4
SORD	IIIMMMMMMMMMMMMWWW	83.33	4
KCNAB1	IIIMMMMMMMMMMMMWWW	83.33	4
KCNAB2	MMMMMMMMMMMMMMM	100	8
ADRA2B	MMMMMMMMMMMMMMM	100	8
ADRA2A	MMMMMMMMMMMMMMM	100	8
ASPN	IIIIIIIIMMMMMMMWWWWWWWW	65.22	4
PATL1	IIIIIIIIIIMMMMMWWWWWWWWWW	60	4
LCA5L	MMMMMMMMMMMMMMM	100	8
ASPM	IIIIIIMMMMMMMMMWWWWWW	71.43	4
EVC	MMMMMMMMMMMMMMM	100	8
ZNF513	IIIIIIIIMMMMMMMWWWWWWWW	65.22	4
SFT2D2	IIIIIIIIIMMMMMMWWWWWWWWW	62.5	4
SMPDL3B	IIIIIIIIMMMMMMMWWWWWWWW	65.22	4
ASPA	MMMMMMMMMMMMMMM	100	8
CNGB1	MMMMMMMMMMMMMMM	100	8
CX3CR1	IIIIIIIIIMMMMMMWWWWWWWWW	62.5	4
NLGN3	MMMMMMMMMMMMMMM	100	8
RNF32	IDIDMMMMMMMMMMMMM	76.47	8
ACSS3	MMMMMMMMMMMMMMM	100	8
NLGN1	IDIDMMMMMMMMMMMMM	76.47	8
ACSS2	MMMMMMMMMMMMMMM	100	8
SMARCD3	MMMMMMMMMMMMMMM	100	8
WBP1	IIIMMMMMMMMMMMMWWW	83.33	4
ANKAR	MMMMMMMMMMMMMMM	100	8
RBBP9	IIIIIIMMMMMMMMMWWWWWW	71.43	4
ZNF503	IIIIIMMMMWWWWWWIMMMMM	71.43	6
WASF1	MMMMMMMMMMMMMMM	100	8
WASF3	MMMMMMMMMMMMMMM	100	8
FDXACB1	IDIDMMMMMMMMMMMMM	76.47	8
CDRT4	MMMMMMMMMMMMMMM	100	8
KCNIP1	IDIDMMMMMMMMMMMMM	76.47	8
TXNRD3	MMMMMMMMMMMMMMM	100	8
KCNIP2	IDMMMMMMMMMMMMMM	87.5	8
KCNIP3	MMMMMMMMMMMMMMM	100	8
PLCL1	IIIIIIMMMMMMMMMWWWWWW	71.43	4
KCNIP4	IIIIIIIMMMMMMMMWWWWWWW	68.18	4
KCNJ14	IDMMMMMMMMMMMMMM	87.5	8
KCNJ16	MMMMMMMMMMMMMMM	100	8
SVOPL	MMMMMMMMMMMMMMM	100	8
MARCKS	IIIIIIMMMMMMMMMWWWWWW	71.43	4
NIN	IIIIIMMMMMMMMMMWWWWW	75	4
GLRB	MMMMMMMMMMMMMMID	87.5	8
RHEBL1	MMMMMMMMMMMMMMM	100	8
MMACHC	MMMMMMMMMMMMMMM	100	8
CUL4B	IIIIIIIIIMMMMMMWWWWWWWWW	62.5	4
SLC46A3	MMMMMMMMMMMMMMM	100	8
VIPR1	MMMMMMMMMMMMMMM	100	8
SLC46A2	IIIMMMMMMMMMMMMWWW	83.33	4
VIPR2	MMMMMMMMMMMMMMM	100	8
ACSM1	MMMMMMMMMMMMMMM	100	8
GORAB	IIIIIIIMMMMMMMMWWWWWWW	68.18	4
ACSM5	MMMMMMMMMMMMMMM	100	8
PKD2L1	IDMMMMMMMMMMMMMM	87.5	8
PKD2L2	IIIIIIMMMMMMMMMWWWWWW	71.43	4
RAPGEFL1	MMMMMMMMMMMMMMM	100	8
ZNF606	IIIIIIIMMMMMMMMWWWWWWW	68.18	4
CHEK1	IIIIIIIMMMMMMMMWWWWWWW	68.18	4
GOLGA1	IIIIIIIMMMMMMMMWWWWWWW	68.18	4
HABP4	IIIIIMMMMMMMMMMWWWWW	75	4
SOX6	IIIIIIIIIMMMMMMWWWWWWWWW	62.5	4
AGFG2	MMMMMMMMMMMMMMM	100	8
SOX5	IIIIIIMMMMMMMMMWWWWWW	71.43	4
JMJD4	IIIIIMMMMMMMMMMWWWWW	75	4
OVOL2	IDMMMMMMMMMMMMMM	87.5	8
CYP27A1	IIIIIIIIIIMMMMMWWWWWWWWWW	60	4
RRAGD	IIIIIIMMMMMMMMMWWWWWW	71.43	4
COL8A2	IDMMMMMMMMMMMMMM	87.5	8
TTLL12	IIIIIMMMMMMMMMMWWWWW	75	4
ZFPM2	IDMMMMMMMMMMMMMM	87.5	8
CBLL1	IIIIIIIIIMMMMMMWWWWWWWWW	62.5	4
TMEM161B	IIIIIMMMMMMMMMMWWWWW	75	4
PDE1C	IDMMMMMMMMMMMMMM	87.5	8
TSHZ3	MMMMMMMMMMMMMMM	100	8
TSHZ1	MMMMMMMMMMMMMMM	100	8
TSHZ2	IDIDMMMMMMMMMMMMM	76.47	8
CYP27B1	MMMMMMMMMMMMMMM	100	8
NUAK1	IDMMMMMMMMMMMMMM	87.5	8
PATZ1	IIIIIIIMMMMMMMMWWWWWWW	68.18	4
ZRSR2	IIIIIMMMMMMMMMMWWWWW	75	4
DTNA	IIIIMMMMMMMMMMMWWWW	78.95	4
PTPRN2	IIIIIMMMMMMMMMMWWWWW	75	4
MEIG1	MMMMMMMMMMMMMMM	100	8
SS18L1	IIIIIIIMMMMMMMMWWWWWWW	68.18	4
PDE2A	MMMMMMMMMMMMMMM	100	8
DDIT4L	MMMMMMMMMMMMMMM	100	8
PARP16	IIIIIIIIIMMMMMMWWWWWWWWW	62.5	4
ALOX15B	MMMMMMMMMMMMMMM	100	8
PARP12	IDIDMMMMMMMMMMMMM	76.47	8
GDF7	MMMMMMMMMMMMMMM	100	8
CCDC88B	IIIIIIMMMMMMMMMWWWWWW	71.43	4
CCDC88A	IIIMMMMMMMMMMMMWWW	83.33	4
GDF9	IDMMMMMMMMMMMMMM	87.5	8
PARP11	IIIIIMMMMMMMMMMWWWWW	75	4
CDAN1	IIIIIIIMMMMMMMMWWWWWWW	68.18	4
PDE3A	IIIIIIIMMMMMMMMWWWWWWW	68.18	4
ACVRL1	MMMMMMMMMMMMMMM	100	8
CLIC5	MMMMMMMMMMMMMMM	100	8
FASTKD1	IDMMMMIIMMMMMMMMDD	66.67	8
FASTKD3	IDMMMMMMMMMMMMMM	87.5	8
STAB2	MMMMMMMMMMMMMMM	100	8
CX3CL1	MMMMMMMMMMMMMMM	100	8
GLIPR2	IIIIIIIIIIMMMMMWWWWWWWWWW	60	4
STAB1	IDMMMMMMMMMMMMMM	87.5	8
ANKRD1	IIIIIIMMMMMMMMMWWWWWW	71.43	4
TNFAIP8L3	MMMMMMMMMMMMMMM	100	8
ANKRD2	MMMMMMMMMMMMMMM	100	8
TNFAIP8L2	MMMMMMMMMMMMMMM	100	8
ANKRD6	IIIIMMMMMMMMMMMWWWW	78.95	4
PRMT6	IIIMMMMMMMMMMMMDDD	66.67	8
PACRG	IIIIIIMMMMMMMMMWWWWWW	71.43	4
NOG	MMMMMMMMMMMMMMM	100	8
AMPD2	IIIIIIMMMMMMMMMWWWWWW	71.43	4
AVPR1A	MMMMMMMMMMMMMMM	100	8
B3GNT9	IIIIMMMMMMMMMMMWWWW	78.95	4
B3GNT8	MMMMMMMMMMMMMMM	100	8
B3GNT7	IIIMMMMMMMMMMMMWWW	83.33	4
BBS12	IIIMMMMMMMMMMMMWWW	83.33	4
RPUSD1	IIIIIMMMMMMMMMMWWWWW	75	4
RPUSD2	MMMMMMMMMMMMMMM	100	8
FAM20B	IIIMMMMMMMMMMMMWWW	83.33	4
ALDOC	IIIIIIIIIMMMMMMWWWWWWWWW	62.5	4
FAM20A	IIIMMMMMMMMMMMMWWW	83.33	4
SGK2	MMMMMMMMMMMMMMM	100	8
RAPSN	MMMMMMMMMMMMMMM	100	8
WAS	IDMMMMMMMMMMMMMM	87.5	8
CXCR4	IIIIIIIIMMMMMMMWWWWWWWW	65.22	4
AKAP6	IDMMMMMMMMMMMMMM	87.5	8
AKAP3	MMMMMMMMMMMMMMM	100	8
FAM184B	IIIIIIIIIIMMMMMWWWWWWWWWW	60	4
MPZL3	IIIIIIIIIMMMMMMWWWWWWWWW	62.5	4
CORIN	IIIIIMMMMMMMMMMWWWWW	75	4
CA10	IDMMMMMMMMMMMMMM	87.5	8
DNAJC5B	MMMMMMMMMMMMMMM	100	8
PCP4L1	MMMMMMMMMMMMMMM	100	8
STAC3	MMMMMMMMMMMMMMM	100	8
PODN	MMMMMMMMMMMMMMM	100	8
CDK5R1	IIIIIIMMMMMMMMMWWWWWW	71.43	4
CIB4	MMMMMMMMMMMMMMM	100	8
MANEA	IIIMMMMMMMMMMMMWWW	83.33	4
TMEM143	MMMMMMMMMMMMMMM	100	8
PDE8A	IIIIIIIMMMMMMMMWWWWWWW	68.18	4
CA13	IDMMMMMMMMMMMMMM	87.5	8
CD300A	MMMMMMMMMMMMMMM	100	8
ANGEL1	IIIIIIMMMMMMMMMWWWWWW	71.43	4
SPNS2	MMMMMMMMMMMMMMM	100	8
ARID5A	MMMMMMMVVVVVVVVDDDDDDDD	65.22	3
TMEM130	MMMMMMMMMMMMMMM	100	8
FAM185A	MMMMMMMMMMMMMMM	100	8
RELL2	MMMMMMMMMMMMMMM	100	8
AKNA	MMMMMMMMMMMMMMM	100	8
LTBP4	IDIDMMMMMMMMMMMMM	76.47	8
DTX1	MMMMMMMMMMMMMMM	100	8
LTBP2	MMMMMMMMMMMMMMM	100	8
DTX3	IDIDMMMMMMMMMMMMM	76.47	8
DTX4	MMMMMMMMMMMMMMM	100	8
NID1	IIIIIMMMMMMMMMMWWWWW	75	4
NTS	MMMMMMMMMMMMMMM	100	8
CPLX1	MMMMMMMMMMMMMMM	100	8
DNAJC27	MMMMMMMMMMMMMMM	100	8
TMEM121	MMMMMMMMMMMMMMM	100	8
TMEM127	IIIIIIMMMMMMMMMWWWWWW	71.43	4
ALDH3B1	MMMMMMMMMMMMMMM	100	8
TMEM129	IIIIIIIMMMMMMMMWWWWWWW	68.18	4
STAP1	MMMMMMMMMMMMMMM	100	8
ACBD5	IIIIIIIIIIMMMMMWWWWWWWWWW	60	4
TGFB3	MMMMMMMMMMMMMMM	100	8
PTCH1	MMMMMMMMMMMMMMM	100	8
EPHX4	IIIMMMMMMMMMMMMWWW	83.33	4
DNAJC12	MMMMMMMMMMMMMMM	100	8
EPHX3	MMMMMMMMMMMMMMM	100	8
ACSF3	MMMMMMMMMMMMMMM	100	8
DNAJC16	IIIIIIIIIMMMMMMWWWWWWWWW	62.5	4
DLG4	MMMMMMMMMMMMMMM	100	8
FES	IIIIIIIMMMMMMMMWWWWWWW	68.18	4
TMEM117	IIIIMMMMMMMMMMMWWWW	78.95	4
NFKBIE	IDMMMMMMMMMMMMMM	87.5	8
NFKBID	IIIMMMMMMMMMMMMWWW	83.33	4
MCTP1	IIIIIMMMMMMMMMMWWWWW	75	4
HSPB6	MMMMMMMMMMMMMMM	100	8
LMOD1	IIIMMMMMMMMMMMMWWW	83.33	4
ELAVL3	MMMMMMMMMMMMMMM	100	8
TMEM100	MMMMMMMMMMMMMMM	100	8
UPK1B	MMMMMMMMMMMMMMM	100	8
UPK1A	MMMMMMMMMMMMMMM	100	8
CA5B	MMMMMMMMMMMMMMM	100	8
TMEM104	IIIIIIMMMMMMMMMWWWWWW	71.43	4
ZC3H7B	MMMMMMMMMMMMMMM	100	8
KYNU	IDMMMMMMMMMMMMMM	87.5	8
PDE4A	MMMMMMMMMMMMMMM	100	8
SPEG	MMMMMMMMMMMMMMM	100	8
POLE	MMMMIIDDMMMMMMMMM	76.47	8
POLH	IIIIIIMMMMMMMMMWWWWWW	71.43	4
EGFL7	MMMMMMMMMMMMMMM	100	8
FGR	MMMMMMMMMMMMMMM	100	8
LATS1	IIIIIIIMMMMMMMMWWWWWWW	68.18	4
HPDL	MMMMMMMMMMMMMMM	100	8
MNS1	IDMMMMMMMMMMMMMM	87.5	8
DOCK2	MMMMMMMMMMMMMMM	100	8
RGS18	MMMMMMMMMMMMMMM	100	8
SASH3	MMMMMMMMMMMMMMM	100	8
PON3	MMMMMMMMMMMMMMM	100	8
RGS17	MMMMMMMMMMMMMMM	100	8
KRT80	IIMMMMMMMMMMMMMDD	76.47	8
POLDIP2	IIIIIIIIIMMMMMMWWWWWWWWW	62.5	4
RGS14	MMMMMMMMMMMMMMM	100	8
LCAT	IIIIIIIIIIMMMMMWWWWWWWWWW	60	4
WIZ	IIIMMMMMMMMMMMMWWW	83.33	4
U2AF1L4	IMMMMMMMMVVVVVVDDDDDDD	63.64	3
DLL4	IDMMMMMMMMMMMMMM	87.5	8
PALMD	MMMMMMMMMMMMMMM	100	8
KLRG2	MMMMMMMMMMMMMMM	100	8
NRIP3	MMMMMMMMMMMMMMM	100	8
RGS20	MMMMMMMMMMMMMMM	100	8
PDE6A	MMMMMMMMMMMMMMM	100	8
KLRG1	MMMMMMMMMMMMMMM	100	8
SPEN	IIIIIIIIIMMMMMMWWWWWWWWW	62.5	4
POLQ	MMMMMMMMMMMMMMM	100	8
CMTM3	IIIIIIIMMMMMMMMWWWWWWW	68.18	4
PDE6H	IIIMMMMMMMMMMMMWWW	83.33	4
POLN	IIIMMMMMMMMMMMMWWW	83.33	4
SGTB	IIIIIIMMMMMMMMMWWWWWW	71.43	4
CMTM4	IIIIIMMMMMMMMMMWWWWW	75	4
POLM	MMMMMMMMMMMMMMM	100	8
CMTM5	MMMMMMMMMMMMMMM	100	8
MEIS3	MMMMMMMMMMMMMMM	100	8
GDAP1	MMMMMMMMMMMMMMM	100	8
TSHR	MMMMMMMMMMMMMMM	100	8
DLK2	MMMMMMMMMMMMMMM	100	8
MEIS1	MMMMMMMMMMMMMMM	100	8
RGS12	MMMMMMMIIDDMMMMMM	76.47	8
TBKBP1	MMMMMMMMMMMMMMM	100	8
PDE7B	MMMMMMMMMMMMMMM	100	8
SPI1	MMMMMMMMMMMMMMM	100	8
TESK1	IIIMMMMMMMMMMMMWWW	83.33	4
TESK2	IDIDMMMMMMMMMMMMM	76.47	8
ENDOU	MMMMMMMMMMMMMMM	100	8
NDST1	IIIIIIMMMMMMMMMWWWWWW	71.43	4
C3AR1	IIIIIIMMMMMMMMMWWWWWW	71.43	4
MLYCD	IIIIIIMMMMMMMMMWWWWWW	71.43	4
PKNOX2	MMMMMMMMMMMMMMM	100	8
ENDOG	IDMMMMMMMMMMMMMM	87.5	8
TSTD2	IIIIIIIMMMMMMMMWWWWWWD	63.64	4
FRS3	MMMMMMMMMMMMMMM	100	8
ACE2	IIIIIMMMMMMMMMMWWWWW	75	4
SKAP1	MMMMMMMMMMMMMMM	100	8
CDCA2	IDMMMMMMMMMMMMMM	87.5	8
NLRX1	IIIIIIIIIMMMMMMWWWWWWWWW	62.5	4
CRABP2	MMMMMMMMMMMMMIIDD	76.47	8
GATA6	IDIDMMMMMMMMMMMMM	76.47	8
PDGFB	MMMMMMMMMMMVVVVDDDD	78.95	9
TPRG1L	IIIMMMMMMMMMMMMWWW	83.33	4
CDCA8	IIMMMMDDMMMMMMMMM	76.47	8
PDGFA	IDMMMMMMMMMMMMMM	87.5	8
RNF212	MMMMMMMMMMMMMMM	100	8
RNF215	IIIIIMMMMMMMMMMWWWWW	75	4
PDGFD	IIIIIIMMMMMMMMMWWWWWD	66.67	4
AFMID	MMMMMMMMVVVVVVVDDDDDDD	68.18	3
SYNDIG1	IDMMMMMMMMMMMMMM	87.5	8
IL31RA	IIIMMMMMMMMMMMMWWW	83.33	4
NR2F1	MMMMMMMMMMMMMMM	100	8
RNF223	IIIIIMMMMMMMMMMWWWWW	75	4
VANGL2	MMMMMMMMMMMMMMM	100	8
FAT2	MMMMMMMMMMMMMMM	100	8
ARHGAP9	MMMMMMMMMMMMMMM	100	8
LIN54	IIIMMMMMMMMMMMMWWW	83.33	4
PEAR1	MMMMMMMMMMMMMMM	100	8
ARHGAP4	MMMMMMMMMMMMMMM	100	8
PANX1	MMMMMMMMMMMMMMM	100	8
CHAF1B	IDMMMMMMMMMMMMMM	87.5	8
MED14	IIIMMMMMMMMMMMMWWW	83.33	4
MECOM	IIIIIMMMMMMMMMMWWWWW	75	4
TCP11L1	IIIMMMMMMMMMMMMWWW	83.33	4
TCP11L2	IIIIIIMMMMMMMMMWWWWWW	71.43	4
DLGAP1	IIIIIIIIMMMMMMMWWWWWWWW	65.22	4
DLGAP5	IIIIIIIIIMMMMMMWWWWWWWWW	62.5	4
LIN52	IIIIIMMMMMMMMMMWWWWW	75	4
RMI2	MMMMMMMMMMMMMMM	100	8
ZNF483	MMMMMMMMMMMMMMM	100	8
SPHK2	MMMMMMMMMMMMMMID	87.5	8
RAB3IL1	IDMMMMMMMMMMMMMM	87.5	8
WNT9A	MMMMMMMMMMMMMMM	100	8
JOSD1	IIIIIIIMMMMMMMMWWWWWWW	68.18	4
SLC39A14	IIIIIIIIIMMMMMMWWWWWWWWW	62.5	4
PGM2L1	MMMMMMMMMMMMMMM	100	8
DDB2	IIIIIIIIIMMMMMMWWWWWWWWW	62.5	4
CDC20B	IIIMMMMMMMMMMMMWWW	83.33	4
MED23	IIIIIIIIIMMMMMMWWWWWWWWW	62.5	4
SLC7A7	IDIDMMMMMMMMMMMMM	76.47	8
PXDN	IDIDMMMMMMMMMMMMM	76.47	8
NUP62CL	MMMMMMMMMMMMMMM	100	8
PPARA	MMMMMMMMMMMMMMM	100	8
CRB2	MMMMMMMMMMMMMMM	100	8
CRB1	MMMMMMMMMMMMMMM	100	8
ZSWIM1	IDMMMMMMMMMMMMMM	87.5	8
SAMD8	IIIIIIMMMMMMMMMWWWWWW	71.43	4
LIN37	IIIIIMMMMMMMMMMWWWWW	75	4
ATL1	IIIIIIMMMMMMMMMWWWWWW	71.43	4
CENPB	IIIMMMMMMMMMMMMWWW	83.33	4
NEURL1B	MMMMMMMMMMMMMMM	100	8
FRZB	MMMMMMMMMMMMMMM	100	8
ZSWIM6	IIIIIIMMMMMMMMMWWWWWW	71.43	4
ZNF467	MMMMMMMMMMMMMMM	100	8
P4HTM	MMMMMMMMMMMMMMM	100	8
IL12RB2	IDMMMMMMMMMMMMMM	87.5	8
ZSWIM3	MMMMMMMMMMMMMMM	100	8
GOLM1	IIIMMMMMMMMMMMMWWW	83.33	4
CENPE	IDMMMMMMMMMMMMMM	87.5	8
CENPH	IIIMMMMIIMMMMMMWWWWW	75	4
SLCO3A1	MMMMMMMMMMMMMMM	100	8
ETNK2	MMMMMMMMMMMMMMM	100	8
WT1	MMMMMMMMMMMMMMM	100	8
CENPJ	IDMMMMMMMMMMMMMM	87.5	8
TAOK2	IIIIIIIIIMMMMMMWWWWWWWWW	62.5	4
CENPL	IDMMMMMMMMMMMMMM	87.5	8
CENPO	IIIIMMMMMMMMMMMWWWW	78.95	4
SIGLEC1	IIIMMMMMMMMMMMMWWW	83.33	4
YPEL4	MMMMMMMMMMMMMMM	100	8
CRLF1	MMMMMMMMMMMMMMM	100	8
FRK	IIIMMMMMMMMMMMMWWW	83.33	4
LIMS2	IDMMMMMMMMMMMMMM	87.5	8
SLC27A1	MMMMMMMMMMMMMMM	100	8
NAB2	MMMMMMMMMMMMMMM	100	8
OLFML2A	MMMMMMMMMMMMMMM	100	8
NUDT18	MMMMMMMMMMMMMMM	100	8
NUDT17	MMMMMMMMMMMMMMM	100	8
ZNF444	MMMMMMMMMMMMMMM	100	8
PSKH1	IDMMMMMMMMMMMMMM	87.5	8
CDKL3	IIIIIMMMMMMMMMMWWWWW	75	4
CDKL4	MMMMMMMMMMMMMMM	100	8
CASD1	IIIIIIMMMMMMMMMWWWWWW	71.43	4
CDC25A	MMMMMMMMMMMMMMM	100	8
TPST1	IIIIIIIMMMMMMMMWWWWWWW	68.18	4
MFNG	MMMMMMMMMMMMMMM	100	8
ZNF438	IIIIIIMMMMMMMMMWWWWWW	71.43	4
CDKL1	MMMMMMMMMMMMMMM	100	8
SLC27A4	IIIIIIIIIIMMMMMWWWWWWWWWW	60	4
CHODL	MMMMMMMMMMMMMMM	100	8
COL17A1	MMMMMMMMMMMMMMID	87.5	8
SHC4	MMMMMMMMMMMMMMM	100	8
SPATA9	MMMMMMMMMMMMMMM	100	8
KHDRBS3	IIIIIIMMMMMMMMMWWWWWW	71.43	4
SHC3	MMMMMMMMMMMMMMM	100	8
DLX4	MMMMMMMMMMMMMMID	87.5	8
SMYD5	MMMMMMMMMMMMMMID	87.5	8
SPATA2	MMMMMMMMMMMMMMM	100	8
LIN7A	MMMMMMMMMMMMMMM	100	8
CORO1A	MMMMMMMMMMMMMMM	100	8
SPATA6	MMMMMMMMMMMMMMM	100	8
SLC9A3R2	MMMMMMMMMMMMMMM	100	8
IGSF21	MMMMMMMMMMMMMMM	100	8
SLC9A3R1	IIIMMMMMMMMMMMMWWW	83.33	4
SMYD4	IIMMMMMMMMMMMMMDD	76.47	8
ZNF423	MMMMMMMMMMMMMMM	100	8
SLC14A1	MMMMMMMMMMMMMMM	100	8
ODF2	IDIDMMMMMMMMMMMMM	76.47	8
HPS3	IIIIIIMMMMMMWWWWWWWWWIII	62.5	4
HPS6	MMMMMMMMMMMMMMM	100	8
TMPRSS12	MMMMMMMMMMMMMMM	100	8
NDC80	IMMMMMDMMMMMMMMM	87.5	8
IGSF10	IIIMMMMMMMMMMMMWWW	83.33	4
OGN	IIIIIIMMMMMMMMMWWWWWW	71.43	4
TBXAS1	MMMMMMMMMMMMMMM	100	8
ZNF414	MMMMMMMMMMMMMMM	100	8
CNTROB	MMMMMMMMMMMMMMM	100	8
SNAP25	MMMMMMMMMMMMMMM	100	8
CIITA	MMMMMMMMMMMMMMM	100	8
ITGAM	MMMMMMMMMMMMMMM	100	8
ITGB2	IIIIIMMMMMMMMMMWWWWW	75	4
ITGAL	MMMMMMMMMMMMMMM	100	8
ELFN1	MMMMMMMMMMMMMMM	100	8
NRGN	MMMMMMMMMMMMMMM	100	8
HHEX	MMMMMMMMMMMMMMM	100	8
ITGB8	IIIMMMMMMMMMMMMWWW	83.33	4
ITGB7	MMMMMMMMMMMMMMM	100	8
PGM5	IIIMMMMMMMMMMMMWWW	83.33	4
APAF1	IIIIIIIMMMMMMMMWWWWWWW	68.18	4
ITGA4	IIIIMMMMMMMMMMMWWWW	78.95	4
NRG2	MMMMMMMMMMMMMMM	100	8
SPTB	IIIMMMMMMMMMMMMWWW	83.33	4
ATRN	IIIIIIMMMMMMMMMWWWWWW	71.43	4
MMS22L	IIIIIIMMMMMMMMMWWWWWW	71.43	4
HAND2	IIIMMMMMMMMMMMMWWW	83.33	4
MYO3A	MMMMMMMMMMMMMMM	100	8
LCP2	MMMMMMMMMMMMMMM	100	8
GTPBP10	IIIIIIMMMMMMMMMWWWWWW	71.43	4
SLC5A12	MMMMMMMMMMMMMMM	100	8
TSPAN33	MMMMMMMMMMMMMMM	100	8
ZNRF1	IIIIIIIIMMMMMMMWWWWWWWW	65.22	4
CDC45	MMMMMMMMMMMMMMM	100	8
CCDC85C	MMMMMMMMMMMMMMM	100	8
KCTD21	MMMMMMMMMMMMMMM	100	8
CCDC85A	IDMMMMMMMMMMMMMM	87.5	8
ATXN1L	IIIIIIIIIIMMMMMWWWWWWWWWW	60	4
FYN	IDIDMMMMMMMMMMMMM	76.47	8
PCDH1	MMMMMMMMMMMMMMM	100	8
NTRK2	IDIDMMMMMMMMMMMMM	76.47	8
MID1IP1	IDIDMMMMMMMMMMMMM	76.47	8
TBX6	IDMMMMMMMMMMMMMM	87.5	8
TBX5	MMMMMMMMMMMMMMM	100	8
MYO16	IIIIIMMMMMMMMMMWWWWW	75	4
TBX2	MMMMMMMMMMMMMMM	100	8
TTC39B	IIIMMMMMMMMMMMMWWW	83.33	4
SYT12	MMMMMMMMMMMMMMM	100	8
SYT11	IIIIIIIIIMMMMMMWWWWWWWWW	62.5	4
TSPAN18	MMMMMMMMMMMMMMM	100	8
TSPAN17	IIIMMMMMMMMMMMMWWW	83.33	4
CD248	MMMMMMMMMMMMMMM	100	8
CD247	MMMMMMMMMMMMMMM	100	8
MYO1H	MMMMMMMMMMMMMMM	100	8
PIK3AP1	MMMMMMMMMMMMMMM	100	8
RECK	IIIMMMMMMMMMMMMWWW	83.33	4
CD244	MMMMMMMMMMMMMMM	100	8
MYO1F	MMMMMMMMMMMMMMM	100	8
MYO1G	MMMMMMMMMMMMMMM	100	8
CPNE4	IDMMMMMMMMMMMMMM	87.5	8
LDLRAD3	IIIMMMMMMMMMMMMWWW	83.33	4
CCDC102A	MMMMMMMMMMMMMMM	100	8
CPNE2	IIIMMMMMMMMMMMMWWW	83.33	4
KCTD19	IDMMMMMMMMMMMMMM	87.5	8
ACTN2	IIIIIIMMMMMMMMMWWWWWW	71.43	4
KCNK12	MMMMMMMMMMMMMMM	100	8
OMD	MMMMMMMMMMMMMMM	100	8
MYO7B	MMMMMMMMMMMMMMM	100	8
ALG1	MMMMMMMMMMMMMMM	100	8
KCTD13	IIIIIMMMMMMMMMMWWWWW	75	4
KCTD14	IDMMMMMMMMMMMMMM	87.5	8
TRIB3	MMMMMMMMMMMMMMM	100	8
KCTD12	IIIMMMMMMMMMMMMWWW	83.33	4
CCDC81	MMMMMMMMMMMMMMM	100	8
KCTD17	IDIDMMMMMMMMMMMMM	76.47	8
TRIB1	IIIIIIMMMMMMMMMWWWWWW	71.43	4
KCTD18	IIIIIMMMMMMMMMMWWWWW	75	4
TRIB2	MMMMMMMMMMMMMMM	100	8
KCTD15	IDIDMMMMMMMMMMMMM	76.47	8
SLC45A4	MMMMMMMMMMMMMMM	100	8
NUMBL	MMMMMMMMMMMMMMM	100	8
NRN1	MMMMMMMMMMMMMMM	100	8
EPB41	IIIIIIIIIMMMMMMWWWWWWWWW	62.5	4
SLC45A1	MMMMMMMMMMMMMMM	100	8
FBF1	MMMMMMMMMMMMMMM	100	8
LPAR2	IIIIIIIMMMMMMMMWWWWWWW	68.18	4
LPAR3	MMMMMMMMMMMMMMM	100	8
SEC14L2	MMMMMMMMMMMMMMM	100	8
BRIP1	IDIDMMMMMMMMMMMMM	76.47	8
XRRA1	MMMMMMMMMMMMVVVDDD	83.33	9
TBC1D8B	MMMMMMMMMMMMMMM	100	8
EGR2	MMMMMMMMMMMMMMM	100	8
OSGIN1	MMMMMMMMMMMMMMM	100	8
IFFO2	IMMMMMMMMDMMMMMM	87.5	8
MYO5A	IIIIIIIIMMMMMMMWWWWWWWW	65.22	4
RAB27B	MMMMMMMMMMMMMMM	100	8
OSGIN2	IIIIIMMMMMMMMMMWWWWW	75	4
IFFO1	IDIDMMMMMMMMMMMMM	76.47	8
LPAR5	IIIIMMMMMMMMMMMWWWW	78.95	4
MYO5C	MMMMMMMMMMMMMMM	100	8
GNRH1	MMMMMMMMMMMMMMM	100	8
IGSF9B	MMMMMMMMMMMMMMM	100	8
DHRS13	MMMMMMMMMMMMMMM	100	8
CSRNP2	IIIMMMMMMMMMMMMWWW	83.33	4
SYNM	MMMMMMMMMMMMMMM	100	8
CSRNP3	MMMMMMMMMMMMMMM	100	8
NAT10	IIIIIIMMMMMMMMMWWWWWW	71.43	4
WFDC1	MMMMMMMMMMMMMMM	100	8
NAT14	MMMMMMMMMMMMMMM	100	8
WFDC3	IIIIIMMMMMMMMMMWWWWW	75	4
IL10	MMMMMMMMMMMMMMM	100	8
IL15	IDMMMMMMMMMMMMMM	87.5	8
PABPC5	MMMMMMMMMMMMMMM	100	8
SFTPD	MMMMMMMMMMMMMMM	100	8
IL18	IMMMMMMMMMMMMMMD	87.5	8
IL16	MMMMMMMMMMMMMMM	100	8
KIF6	IDMMMMMMMMMMMMMM	87.5	8
DEPDC7	MMMMMMMMMMMMMMM	100	8
DMC1	IDMMMMMMMMMMMMMM	87.5	8
SYNC	MMMMMMMMMMMMMMM	100	8
FJX1	MMMMMMMMMMMMMMM	100	8
DDR2	IIIIIIIIIIMMMMMWWWWWWWWWW	60	4
REM1	MMMMMMMMMMMMMMM	100	8
RANBP3L	MMMMMMMMMMMMMMM	100	8
PNMA1	MMMMMMMMMMMMMMM	100	8
RIBC1	MMMMMMMMMMMMMMM	100	8
RELT	MMMMMMMMMMMMMMM	100	8
XDH	MMMMMMMMMMMMMMM	100	8
REM2	IDMMMMMMMMMMMMMM	87.5	8
IL33	MMMMMMMMMMMMMMM	100	8
PNPLA7	IIIMMMMMMMMMMMMWWW	83.33	4
IL34	MMMMMMMMMMMMMMM	100	8
OSM	MMMMMMMMMMMMMMM	100	8
VEGFC	MMMMMMMMMMMMMMM	100	8
PNMA2	MMMMMMMMMMMMMMM	100	8
SH3RF3	MMMMMMMMMMMMMMM	100	8
KITLG	MMMMMMMMMMMMMMM	100	8
NUDT8	MMMMMMMMMMMMMMM	100	8
TTC4	IIIIIIIMMMMMMMMWWWWWWW	68.18	4
RTN4IP1	IIIIIIIIIMMMMMMWWWWWWWWW	62.5	4
PNPLA2	IIIIIMMMMMMMMMMWWWWW	75	4
CRTC2	IIIIIIMMMMMMMMMWWWWWW	71.43	4
CRTC3	IIIIMMMMMMMMMMMWWWW	78.95	4
GDA	MMMMMMMMMMMMMMM	100	8
LOXL3	IIIIMMMMMMMMMMMWWWW	78.95	4
LOXL4	IDIDMMMMMMMMMMMMM	76.47	8
ACTG2	IIIIIIIIIMMMMMMWWWWWWWWW	62.5	4
TEKT3	MMMMMMMMMMMMMMM	100	8
GEN1	MMMMMMMMMMMMMMM	100	8
CASK	IIIIIIIIIMMMMMMWWWWWWWWW	62.5	4
POU3F1	IIIIIIMMMMMMMMMWWWWWW	71.43	4
GEM	IDIDMMMMMMMMMMMMM	76.47	8
GPRIN3	MMMMMMMMMMMMMMM	100	8
SPOCD1	IIIIIIMMMMMMMMMWWWWWW	71.43	4
EHBP1L1	IIIMMMMMMMMMMMMWWW	83.33	4
SCNN1A	MMMMMMMMMMMMMMM	100	8
SIDT1	MMMMMMMMMMMMMMM	100	8
ANKS6	IDIDMMMMMMMMMMMMM	76.47	8
TBC1D25	MMMMMMMMMMMMMMM	100	8
WDFY2	IIIIIIIIIMMMMMMWWWWWWWWW	62.5	4
RPP25	MMMMMMMMMMMMMMM	100	8
EMID1	MMMMMMMMMMMMMMM	100	8
GNAZ	MMMMMMMMMMMMMMM	100	8
PKDCC	IDIDMMMMMMMMMMMMM	76.47	8
TCF7	MMMMMMVVVVVVVVVDDDDDDDDD	62.5	3
CACNA1D	MMMMMMMMMMMMMMM	100	8
HIGD1B	MMMMMMMMMMMMMMM	100	8
CACNA1H	MMMMMMMMMMMMMMM	100	8
CACNA1G	MMMMMMMMMMMMMMM	100	8
NCKIPSD	IIIMMMMMMMMMMMMWWW	83.33	4
SYCE2	MMMMMMMMMMMMMMM	100	8
VCPIP1	IIIIIIIIIIMMMMMWWWWWWWWWW	60	4
IRAK1	IIIIIIIIIMMMMMMWWWWWWWWW	62.5	4
IRAK2	IIIIIIIMMMMMMMMWWWWWWW	68.18	4
RHPN1	MMMMMMMMMMMMMMM	100	8
TBC1D13	IIIIIIIIIMMMMMMWWWWWWWWW	62.5	4
VILL	IIIIMMMMMMMMMMMWWWW	78.95	4
QSER1	IIIIIIIMMMMMMMMWWWWWWW	68.18	4
TBC1D16	IIIIMMMMMMMMMMMWWWW	78.95	4
TFAP2B	MMMMMMMMMMMMMMM	100	8
SYT1	IIIIIIMMMMMMMMMWWWWWW	71.43	4
CRTAM	MMMMMMMMMMMMMMM	100	8
CNOT10	IIIIIIMMMMMMMMMWWWWWD	66.67	4
SYT7	MMMMMVVVVVVVVVVDDDDDDDDDD	60	3
GNAO1	MMMMMMMMMMMMMMM	100	8
VIL1	MMMMMMMMMMMMMMM	100	8
FAM151B	IIIIIIMMMMMMMMMWWWWWW	71.43	4
MANSC4	MMMMMMMMMMMMMMM	100	8
GNB3	MMMMMMMMMMMMMMM	100	8
PYROXD2	MMMMMMMMMMIDMMMM	87.5	8
TCF4	IIIIIIIIIMMMMMMWWWWWWWWW	62.5	4
GNB5	MMMMMMMMMMMMMMM	100	8
TCF3	IIIIIIMMMMMMMMMWWWWWW	71.43	4
IL7R	MMMMMMMMMMMMMMM	100	8
DNAL1	IMMMMMMMMMMMMMMD	87.5	8
MXD3	MMMMMMMMMMMMMMM	100	8
TCHH	IIIIIIIIIMMMMMMWWWWWWWWW	62.5	4
LDB2	IDMMMMMMMMMMMMMM	87.5	8
RERG	MMMMMVVVVVVVVVVDDDDDDDDDD	60	3
RND1	MMMMMMMMMMMMMMM	100	8
TMEM220	MMMMMMMMMMMMMMM	100	8
GHR	IDMMMMMMMMMMMMMM	87.5	8
TCHP	IIIIIMMMMMMMMMMWWWWW	75	4
RASGEF1A	MMMMMMMMMMMMMMM	100	8
DACT1	MMMMMMMMMMMMMMM	100	8
SNTA1	IDMMMMMMMMMMMMMM	87.5	8
MYOCD	MMMMMMMMMMMMMMM	100	8
TGIF2	MMMMMMMMMMMMMMM	100	8
IRAK3	IDMMMMMMMMMMMMMM	87.5	8
NAV1	IIIIIIIIIIMMMMMWWWWWWWWWW	60	4
TTI1	IIIIIIMMMMMMMMMWWWWWW	71.43	4
ACTA2	IIIIIIIIMMMMMMMWWWWWWWW	65.22	4
ACTA1	MMMMMMMMMMMMMMM	100	8
CLRN3	MMMMMMMMMMMMMMM	100	8
CUEDC1	IDMMMMIDMMMMMMMMM	76.47	8
DNAH3	IIIMMMMMMMMMMMMWWW	83.33	4
DNAH1	MMMMMMMMMMMMMMM	100	8
DNAH2	IDMMMMMMMMMMMMMM	87.5	8
DNAH8	IIIIIIIMMMMMMMMWWWWWWW	68.18	4
DNAH5	IDMMMMMMMMMMMMMM	87.5	8
ASB13	IIIIIIIIIMMMMMMWWWWWWWWW	62.5	4
AGPAT2	IIIIIIMMMMMMMMMWWWWWW	71.43	4
AGPAT3	IIIIIIMMMMMMMMMWWWWWW	71.43	4
ASB15	MMMMMMMMMMMMMMM	100	8
TMEM201	IIIMMMMMMMMMMMMWWW	83.33	4
GNG2	IIIMMMMMMMMMMMMWWW	83.33	4
TMEM203	IDMMMMMMMMMMMMMM	87.5	8
TMEM204	MMMMMMMMMMMMMMM	100	8
SPOCK2	MMMMMMMMMMMMMMM	100	8
MXI1	IIIIIIIIMMMMMMMWWWWWWWW	65.22	4
SPOCK1	MMMMMMMMMMMMMMM	100	8
TMEM209	IIIIIIIIIIMMMMMWWWWWWWWWW	60	4
ARFGEF2	IIIIIIIIIMMMMMMWWWWWWWWW	62.5	4
EYA2	MMMMMMMMMMMMMMM	100	8
ZNF804A	IDIDMMMMMMMMMMMMM	76.47	8
EPOR	MMMMMMMMMMMMMMM	100	8
RSPH1	MMMMMMMMMMMMMMM	100	8
OTUD1	IIIIIIMMMMMMMMMWWWWWW	71.43	4
SNTB1	IIIMMMMMMMMMMMMWWW	83.33	4
XYLT2	IDMMMMMMMMMMMMMM	87.5	8
ADARB1	IIIIIIMMMMMMMMMWWWWWW	71.43	4
ADARB2	IDIDMMMMMMMMMMMMM	76.47	8
NYNRIN	MMMMMMMMMMMMMMM	100	8
NCKAP5	IIIIIIIIIMMMMMMWWWWWWWWW	62.5	4
CDK5RAP2	IIIIIMMMMMMMMMMWWWWW	75	4
CMKLR1	MMMMMMMMMMMMMMM	100	8
GTPBP6	IIIIMMMMMMMMMMMWWWW	78.95	4
ATG14	IIIIMMMMMMMMMMMWWWW	78.95	4
GTPBP2	IIIIIMMMMMMMMMMWWWWW	75	4
GABRG3	IIIIIIMMMMMMMMMWWWWWW	71.43	4
GABRG2	MMMMMMMMMMMMMMM	100	8
MAP1B	IIIIIIIIIIMMMMMWWWWWWWWWW	60	4
ADPRH	IIIIIIIIIIMMMMMWWWWWWWWWW	60	4
MAP1A	MMMMMMMMMMMMMMM	100	8
ASTN2	IIIMMMMMMMMMMMMWWW	83.33	4
ASTN1	IIIMMMMMMMMMMMMWWW	83.33	4
NAIF1	MMMMMMMMMMMMMMM	100	8
PHYHIPL	MMMMMMMMMMMMMMM	100	8
FLRT2	MMMMMMMMMMMMMMM	100	8
FLRT1	MMMMMMMMMMMMMMM	100	8
LDHD	MMMMMMMMMMMMMMM	100	8
GSG1L	IDMMMMMMMMMMMMMM	87.5	8
PLEK2	MMMMMMMMMMMMMMM	100	8
PROM1	IIIMMMMMMMMMMMMWWW	83.33	4
CEP76	IIIMMMMMMMMMMMMWWW	83.33	4
CEP78	IIIIIMMMMMMMMMMWWWWW	75	4
AFAP1L1	MMMMMMMMMMMMMMM	100	8
PHC1	IIIMMMMMMMMMMMMWWW	83.33	4
DMPK	MMMMMMMMMMMMMMM	100	8
ZNF382	MMMMMMMMMMMMMMM	100	8
TPRG1	IDMMMMMMMMMMMMMM	87.5	8
SETD1B	IIIIIIIIIIMMMMMWWWWWWWWWW	60	4
SETD1A	IIIIIIIIIIMMMMMWWWWWWWWWW	60	4
NFATC2	MMMMMMMMMMMMMMM	100	8
NR1D1	MMMMMMMMMMMMVVVDDD	83.33	9
FOSL1	MMMMMMMMMMMMMMM	100	8
EHD2	MMMMMMMMMMMMMMM	100	8
EHD3	MMMMMMMMMMMVVVVDDDD	78.95	9
EHD4	IIIIIIIIIMMMMMMWWWWWWWWW	62.5	4
PCDHB2	MMMMMMMMMMMMMMM	100	8
TCN2	IIIIIIIIIMMMMMMWWWWWWWWW	62.5	4
PAM	IIIIIIMMMMMMMMMWWWWWW	71.43	4
PCDHB7	MMMMMMMMMMMMMMM	100	8
GABRB2	MMMMMMMMMMMMMMM	100	8
GABRB1	IIIIIIMMMMMMMMMWWWWWW	71.43	4
GPT	MMMMMMMMMMMMMMM	100	8
PYGM	MMMMMMMMMMMMMMM	100	8
KRI1	IIIIIIIIIMMMMMMWWWWWWWWW	62.5	4
PHF7	IIMMMMMWWWWIIMMMMMM	78.95	13
PHF6	IIIIIIIIIIMMMMMWWWWWWWWWW	60	4
C1QTNF2	IDMMMMMMMMMMMMMM	87.5	8
C1QTNF7	MMMMMMMMMMMMMMM	100	8
TCTN2	IIIIIIIIMMMMMMMWWWWWWWW	65.22	4
CEP55	MMMMMMMMMMMMMMM	100	8
TEAD2	IIIIIIIIMMMMMMMWWWWWWWW	65.22	4
ZNF366	MMMMMMMMMMMMMMM	100	8
SHPRH	IIIIIIIIIMMMMMMWWWWWWWWW	62.5	4
ZNF362	MMMMMMMMMMMMMMM	100	8
ELMOD2	IIIIIIMMMMMMMMMWWWWWW	71.43	4
ZEB2	IDMMMMMMMMMMMMMM	87.5	8
ZEB1	IIIMMMMMMMMMMMMWWW	83.33	4
HEATR5B	IIIIIIIIIMMMMMMWWWWWWWWW	62.5	4
PLEKHO2	IIIIIIIMMMMMMMMWWWWWWW	68.18	4
ZNF358	MMMMMMMMMMMMMMM	100	8
GRAMD1B	IIIIIIIIIMMMMMMWWWWWWWWW	62.5	4
NDUFA4L2	MMMMMMMMMMMMMMM	100	8
EPYC	MMMMMMMMMMMMMMM	100	8
ZNF346	IIIMMMMMMMMMMMMWWW	83.33	4
RUNX1T1	MMMMMMMMMMMMMMM	100	8
GLYCTK	MMMMMMMMMMMMMMM	100	8
GABRA3	MMMMMMMMMMMMMMM	100	8
NR1H3	MMMMMMMMMMMVVVVDDDD	78.95	9
SCAF1	IIIIMMMMMMMMMMMWWWW	78.95	4
[truncated: 1,108 more rows]

## Sheet: human2dog_EVTpath_All_conser
Gene	5-state alignment string	Alignment similarity %	Cluster_id
IFT172	MMMMMMMMMMMMMMM	100	18
ALKBH6	IIIIIIIMMMMMMMMWWWWWWW	68.18	4
PTPDC1	MMMMMMMMMMMMMMM	100	18
ZC3H12D	MMMMMMMMMMMMMMM	100	18
COMTD1	MMMMWWWWWWIIIIIIMMMMM	71.43	10
CAPNS2	MMMMMMMIIIIMMMMWWWW	78.95	13
DPYSL2	MMMMMMMMMMMMMMM	100	18
FAM110C	MMMMMMMMMMMMMMM	100	18
DPYSL3	MMMMMMMMMMMMMMM	100	18
VSTM4	MMMMMMMMMMMMMMM	100	18
VSTM5	MMMMMVVVVVVDDDDDDMMMM	71.43	3
CACNA2D1	MMMMMMMMMMMMMMM	100	18
DHDH	MMMMMMMMMMMMMMM	100	18
CACNA2D2	MMMMMMMMMMMMMMM	100	18
UNC5C	MMMMMMIDMMMMMMMM	87.5	18
ZNF12	MMMMMMMMMMIDMMMM	87.5	18
CH25H	MMMMMMMMMMMMMMM	100	18
FEZ1	MMMMMMMMMMMMMMM	100	18
ORAI3	MMMMMMMMMMMMMMM	100	18
ORAI2	MMMMMMMMMMIDMMMM	87.5	18
TCEANC2	MMMMMMMMIIDDMMMMM	76.47	18
ASPHD2	MMMMMMMMMMMMMMM	100	18
ZC3HAV1	MMMMWWWWWWIIIIIIMMMMM	71.43	10
LYPD5	MMMMMMMMMMMMMMM	100	18
ADAMTS10	MMMMMMMMMMMMMMM	100	18
ADAMTS14	MMMMMMMMMMMMMMM	100	18
RDH12	MMMMMMMMMMMMMMM	100	18
ADAMTS19	MMMMMMMMMMMMMMM	100	18
HLCS	MMMMMMMMMMMMMMM	100	18
ADAMTS18	MMMMMWWWIIIMMMMMMM	83.33	10
AGMO	MMMMMMMMMMMMMMM	100	18
ADAMTS17	MMMMMMMMMMMMMMM	100	18
MOV10L1	MMMMMIIDDMMMMMMMM	76.47	18
RDH14	MMMMWWWWWWWIIIIIIIMMMM	68.18	10
ATRIP	MMMMMMMMMMMMMMM	100	18
HEXIM2	MMMMMMMMMMMMMMM	100	18
BTBD19	MMMMMMMIIDDMMMMMM	76.47	18
JAG1	MMMMMMMMMVVVVVVDDDDDD	71.43	2
BTBD16	MMMMMMMMMMMMMMM	100	18
EIF2AK3	MMMMMWWWWWWIIIIIIMMMM	71.43	10
PBX3	MMMMMWWWWWWIIIIIIMMMM	71.43	10
PBX4	MMMMMMMMMMMMMMM	100	18
LARP6	MMMMMMMMMMMMMMM	100	18
FXYD1	MMMMMMMMMMMMMMM	100	18
SFXN3	MMMMMMMMMMMMMMM	100	18
NMT2	MMMMMMMMMMMMMMM	100	18
SFXN2	MMMMMWWWWWWIIIIIIMMMM	71.43	10
DZIP1	MMMMMWWWIIIMMMMMMM	83.33	10
SFXN5	MMMMMMMMMMMMMMM	100	18
DPYS	MMMMMMMMMMMMMMM	100	18
KCNC4	MMMMMMMMMMMMMMM	100	18
NCAPG2	MMMMMWWWWWIIIIIMMMMM	75	10
ZNF48	MMMMMMMMMMMMMMM	100	18
CAPG	IIIDIDIDIDDDDDDDDDMMMIIIIII	61.11	6
BBC3	MMMMMMMMMMMMMMM	100	18
SHF	MMMMMMMMMMMMMMM	100	18
SHE	MMMMMMMMMMMMMMM	100	18
MMP2	MMMMWWWWWWWWWWWIIIIIIIIIII	60.69	8
MMP24	MMMMMMMMMMMMMMM	100	18
JAK3	MMMMMMMMMMMMMMM	100	18
NEFH	MMMMMMMMMMMMMMM	100	18
CHST9	MMMMMMMMMMMMMMM	100	18
DUSP2	MMMMMMMMMMMMMMM	100	18
CHST7	MMMMMMMMMMMMMMM	100	18
GSTO2	MMMMMMMMMMMMMMM	100	18
IFT140	MMMMMMMMMMMMMMM	100	18
KCND3	MMMMMMMMMMMMMMM	100	18
TEX11	MMMMMMMMMMMMMMM	100	18
TEX12	MMMMMMMMMMMMMMM	100	18
TOMM40L	MMMMMMMMMMMMMMM	100	18
TMEFF2	MMMMMMMMMMMMMMM	100	18
MMP16	MMMMMMMMMMMMMMM	100	18
MMP17	MMMMMMMMMMMMMMM	100	18
SDHAF1	MMMMMMMIDIDMMMMMM	76.47	18
CHST1	MMMMMMMMMMMMMMM	100	18
PTRH1	MMMMMMMMMMMMMMM	100	18
HCST	MMMMMMMMMMMMMMM	100	18
CHST2	MMMMMMMMMMMMMMM	100	18
RAPGEF3	MMMMMMIDMMMMMMMM	87.5	18
PKN3	MMMMMMMMMMMMMMM	100	18
SPESP1	MMMMMVVVVVVVVVVDDDDDDDDDD	60	2
SYNPO2	MMMMMMMMMMMMMMM	100	18
PDIA5	MMMMDDMMMMMMMMMII	76.47	0
PTPRF	IIIDIDIDIDIIIIIIIIIDDDDDDDDDDD	60	9
PTAFR	MMMMMMMMMMMMMMM	100	18
SNX33	MMMMMMMMMMMMWWWIII	83.33	14
SNX30	MMMMMWWWWWWWWWWIIIIIIIIII	60	8
FAM117B	MMMMMMMMMMMMMMM	100	18
ADAM23	MMMMMMMMMMMMMMM	100	18
AGR2	MMMMMMMMMIIDDMMMM	76.47	18
PLAGL2	MMMMMMMIIIMMMMMWWW	83.33	13
STX2	MMMMMMMMMMMMMMM	100	18
KCNB1	MMMMMMMMMMMMMMM	100	18
ADAM33	MMMMMMMMMMMMMMM	100	18
BBOX1	MMMMMMMMMMMMMMM	100	18
SNX21	MMMMMWWWWIIIIMMMMMM	78.95	10
SNX16	MMMMWWWWWIIIIIMMMMMM	75	10
CCDC9	MMMMMMMMMMMMMMM	100	18
CCDC8	MMMMMMMMMMMMMMM	100	18
SNX15	MMMMMIIDDMMMMMMMM	76.47	18
PKN1	MMMMWWWIIIMMMMMMMM	83.33	10
LGR6	MMMMMMMMMMMMMMM	100	18
RASL11A	MMMMMMMMMMMMMMM	100	18
MAP3K7CL	MMMMMMMMMMMMMMM	100	18
SLA	MMMMMMMMMMIDMMMM	87.5	18
MSI1	MMMMMMMMMMMMMMM	100	18
FBXO24	MMMMMMMMMMMMMMM	100	18
ATP12A	MMMMWWWWWWWIIIIIIIMMMM	68.18	10
ALDH1L2	MMMMMMMMMMMMMMM	100	18
FADS2	MMMMMMMIIIMMMMMWWW	83.33	13
EFEMP2	MMMMMMMMMMMMMMM	100	18
TNFRSF8	MMMMMIIDDMMMMMMMM	76.47	18
NEK2	MMMMMMMIIDDMMMMMM	76.47	18
MAP3K9	MMMMMWWWWWIIIIIMMMMM	75	10
PIAS3	MMMMMMMMMIIDDMMMM	76.47	18
DGAT2	MMMMMMMMMMMMMMM	100	18
KCNH5	MMMMMMMMMMMMMMM	100	18
FBXW8	MMMMMMMMMMMMMMM	100	18
FBXO16	MMMMMMMMMMMMMMM	100	18
FBXO15	MMMMMMMMMMMMMMM	100	18
SDCBP2	MMMMMMMMMMMMMMM	100	18
MSH2	MMMMMWWWIIIMMMMMMM	83.33	10
SMO	MMMMMMMMMMMMMMM	100	18
LGSN	MMMMMMMMMMMMMMM	100	18
MSH3	MMMMMWWWWWWIIIIIIMMMM	71.43	10
BLM	MMMMWWWWWWIIIIIIMMMMM	71.43	10
KCNE3	MMMMMMMMMMMMMMM	100	18
KCNE4	MMMMMMMMMMMMMMM	100	18
ZC4H2	MMMMMMMMMMMMMMM	100	18
LY96	MMMMMMMMMMMMMMM	100	18
FBXO45	MMMMMMMMMMMMMMM	100	18
FBXO46	MMMMMWWWWIIIIMMMMMM	78.95	10
NPAS3	MMMMMWWWIIIMMMMMMM	83.33	10
SNN	MMMMMMMMMMMMMMM	100	18
NDOR1	IIIIIIIIIIMMMMMWWWWWWWWWW	60	4
AMDHD1	MMMMMMMMMMMMMMM	100	18
ZKSCAN2	MMMMMMMMMMMMMMM	100	18
BMF	MMMMMMMMMMMMMMM	100	18
ZKSCAN5	MMMMMMMMMMMMMMM	100	18
TSNAXIP1	MMMMMMMMMMMMMMM	100	18
GRIA3	MMMMMMMMMMMMMMM	100	18
IP6K3	MMMMMWWWWWIIIIIMMMMM	75	10
SAC3D1	MMMMMMMMMMMMMMM	100	18
NOP14	MMMMMMMIDMMMMMMM	87.5	18
SDF2L1	MMMMMMWWWWIIIIMMMMM	78.95	10
RASL10B	MMMMMMMMMMMMMMM	100	18
LY86	MMMMMMMMMMMMMMM	100	18
FBXO34	IIIIMMMMIIIMMMMWWWWWWW	68.18	7
BMX	MMMMMMMMMMMMMMM	100	18
FBXO33	MMMMMWWWWWWWWWWIIIIIIIIII	60	8
FBXO31	MMMMMIDMMMMMMMMM	87.5	18
LRCH2	MMMMMMMMMMMMMMM	100	18
SP2	MMMMMMMMMMMMMMID	87.5	18
SP4	MMMMMMMMMMMMMMM	100	18
KCNK6	MMMMMMMMMMMMMMM	100	18
ALAS2	MMMMMMMMMMMMMMM	100	18
PIWIL4	MMMMMMMMMMMMMMM	100	18
DYSF	MMMMMMMMMMMMMMM	100	18
HTR2B	MMMMMMMMMMMMMMM	100	18
ECE1	MMMMMMWWWWWWWWWIIIIIIIII	62.5	8
HTR2A	MMMMMMMMMMMMMMM	100	18
BICD1	MMMMMMMMMIIDDMMMM	76.47	18
TNFSF13B	MMMMMMMMMMMMMMM	100	18
SPN	MMMMMMMMMMMMMMM	100	18
SPR	MMMMMMMMMMMMMMM	100	18
PRADC1	MMMMMMMMMMMMMMM	100	18
TRIM66	MMMMMMMMMMMMMMM	100	18
BCAS1	MMMMMMMMMMMMMMM	100	18
NKX3-1	MMMMMMMMMMMMMMM	100	18
TRIM67	MMMMMMMMMMMMMMM	100	18
CERS4	MMMMMMMMMMMMMMM	100	18
UNC45B	MMMMMMMMMMMMMMM	100	18
CERS6	MMMMMMMMMMMMMMM	100	18
TRIM63	MMMMMMMMMMMMMMM	100	18
TNFRSF19	MMMMMMWWWWWIIIIIMMMM	75	10
TNFRSF1B	MMMMMMMMMMMMMMM	100	18
BMP2K	MMMMMWWWWWWIIIIIIMMMM	71.43	10
TNFRSF25	MMMMMMWWWWIIIIMMMMM	78.95	10
TRIM59	MMMMWWWWWWIIIIIIMMMMM	71.43	10
SRC	IIIIIIIIIIMMMMMWWWWWWWWWW	60	4
SRBD1	MMMMMMMMIIDDMMMMM	76.47	18
ATP10A	MMMMMMMMWWWIIIMMMM	83.33	10
MALT1	MMMMMMWWWIIIMMMMMM	83.33	10
MTHFSD	MMMMMMMMMMMMMMM	100	18
ARL13B	MMMMMWWWWIIIIMMMMMM	78.95	10
TRIM46	MMMMMMMMMMMMMMM	100	18
E2F5	MMMMMWWWIIIMMMMMMM	83.33	10
TRIM42	MMMMMMMMMMMMMMM	100	18
KCNJ2	MMMMMMMMMMMMMMID	87.5	18
E2F8	MMMMMMMMMMMMMMM	100	18
UBQLN2	MMMMMWWWWWIIIIIMMMMM	75	10
KCNJ5	MMMMMMMMMMMMMMM	100	18
KCNJ6	MMMMMMMMMMMMMMM	100	18
KCNJ8	MMMMMMMMMMMMMMM	100	18
STYK1	MMMMMMMMMMMMMMM	100	18
TM6SF1	MMMMMMMMMMMMMMM	100	18
SORL1	MMMMMMMMMMMMMMM	100	18
BICC1	MMMMMWWWIIIMMMMMMM	83.33	10
CABLES2	MMMMMWWWWWIIIIIMMMMM	75	10
HCRTR2	MMMMMMMMMMMMMMM	100	18
APLF	IIIIIIIIIIMMMMMWWWWWWWWWW	60	4
TRIM35	MMMMMWWWWWWIIIIIIMMMM	71.43	10
TRIM36	MMMMMWWWWIIIIMMMMMM	78.95	10
TRIM38	MMMMMMMMMMVVVVVDDDDD	75	2
KCNK1	MMMMWWWWWWWIIIIIIIMMMM	68.18	10
KCNK3	MMMMMMMMMMMMMMM	100	18
SLC23A2	MMMMMMMMMMMMMMM	100	18
THSD7B	MMMMMMMMMMMMMMM	100	18
ECI1	MMMMMWWWWWWIIIIIIMMMM	71.43	10
IKZF1	MMMMMMMMMMMMMMM	100	18
IKZF2	MMMMMMMMMMMMMMM	100	18
ICAM1	MMMMMMMMMMMMMMM	100	18
RCBTB2	MMMMWWWWWWWIIIIIIIMMMM	68.18	10
KDR	MMMMMMMMMMMMMMM	100	18
LGALS9	MMMMMWWWWWWIIIIIIMMMM	71.43	10
ATXN7L2	MMMMMMMIIIMMMMMWWW	83.33	13
TRIM21	MMMMMMMMMMMMMMID	87.5	18
FBXO2	MMMMMMMMMMMMMMM	100	18
BTC	MMMMMMMMMMMMMMM	100	18
CRISPLD1	MMMMMVVVVVVVVVVDDDDDDDDDD	60	2
SOAT2	MMMMMMMMMMMMMMM	100	18
NINJ2	MMMMMMMMMMMMMMM	100	18
KCNQ3	MMMMMMMMMMMMMMM	100	18
TRIM14	MMMMMMMMMMMMMMM	100	18
RIN3	MMMMMMMMMMMMMMM	100	18
RIN1	MMMMMMMMMMMMMMM	100	18
AARS2	MMMMMMMMMMMMMMM	100	18
RRAD	MMMMMMMIIDDMMMMMM	76.47	18
SDC3	MMMMMMMMMMMMMMM	100	18
TGFA	MMMMMMMMMMMMMMM	100	18
ZBTB5	MMMMMMMMMMMMMMM	100	18
ZBTB3	MMMMMMMMMMMMMMM	100	18
ZBTB2	MMMMMMMMMMMMMMM	100	18
NKAIN2	MMMMMWWWWWWIIIIIIMMMM	71.43	10
NEU3	MMMMMWWWWWIIIIIMMMMM	75	10
NKAIN1	MMMMMMMMMMMMMMM	100	18
NKAIN3	MMMMMWWWIIIMMMMMMM	83.33	10
RRAS	MMMMMMIDIDMMMMMMM	76.47	18
STK38L	MMMMMMMMMMMMMMM	100	18
B4GALNT1	MMMMMMMMMMMMMMM	100	18
KCNN2	MMMMMMMMMMMMMMM	100	18
KCNN3	MMMMMMMMMMMMMMM	100	18
B4GALNT3	MMMMMMMMMMMMMMM	100	18
NTNG1	MMMMMMMMMMMMMMM	100	18
TNFSF18	MMMMMMMMMMMMMMM	100	18
BBS1	MMMMMMMMMMMMMMM	100	18
MSR1	MMMMMMMMMMMMMMM	100	18
SLC10A7	MMMMWWWWWWWIIIIIIIMMMM	68.18	10
TNFSF15	MMMMMMMMMMMMMIIDD	76.47	18
NBEAL2	MMMMMMMMMMMMMMM	100	18
IGF1	MMMMMMMMMMMMMMM	100	18
ZBTB6	MMMMMMMIDMMMMMMM	87.5	18
ITGBL1	MMMMMWWWWIIIIMMMMMM	78.95	10
SDC1	MMMMMMMMMMMMMMID	87.5	18
FBXL7	MMMMMMMMMMMMMMM	100	18
MON1A	MMMMMMMMMMMMMMM	100	18
SPAG17	MMMMMMMMMMMMMMM	100	18
ECM1	MMMMMWWWWWIIIIIMMMMM	75	10
ECM2	MMMMMMMMMMMMMMM	100	18
AP4E1	IIIIIIIIIIMMMMMWWWWWWWWWW	60	4
GRIK1	MMMMMMMMMMMMMMM	100	18
GRIK2	MMMMMWWWIIIMMMMMMM	83.33	10
KHK	MMMMMMMMMMMMMMM	100	18
VMO1	MMMMMMMMMMMMMMM	100	18
PCLO	MMMMWWWWWWWIIIIIIIMMMM	68.18	10
SUFU	MMMMMWWWWIIIIMMMMMM	78.95	10
RAC2	MMMMMMMMMMMMMMM	100	18
ZHX2	MMMMMMMMMMMMMMM	100	18
FCER1G	MMMMMMMMMMMMMMID	87.5	18
ZHX3	MMMMMMMMMMMMMMM	100	18
MST1	MMMMMMMMMMMMMMM	100	18
GAB3	MMMMMMMMMMMMMMM	100	18
ZHX1	MMMMMMIDMMMMMMMM	87.5	18
RNF144B	MMMMMMMMMMMMMMM	100	18
TOX3	MMMMMMMMMMMMMMM	100	18
ANKFN1	MMMMMMMMMMMMMMM	100	18
ARHGEF9	MMMMMMMMMMMMMMM	100	18
TOX2	MMMMMMMMMMMMMMM	100	18
RAP2B	MMMMMMMMMMMMMMM	100	18
KIT	MMMMMMMMMMMMMMM	100	18
FAM193A	MMMMWWWWWWWIIIIIIIMMMM	68.18	10
ARHGEF6	MMMMMMMMMMMMMMM	100	18
ATPAF1	MMMMMWWWWWIIIIIIMMMMD	66.67	10
PRICKLE2	MMMMWWWWWWIIIIIIMMMMM	71.43	10
FITM2	MMMMMMMMMMMMMMM	100	18
PRICKLE1	MMMMMWWWWWWIIIIIIMMMM	71.43	10
ZFP14	MMMMMWWWWIIIIMMMMMM	78.95	10
SLX4	MMMMMMMMMMMMMMM	100	18
DYNC1I1	MMMMMMMMMMMMMMM	100	18
KLHL3	MMMMMMMMMMMMMMM	100	18
KCNRG	MMMMMMMMMMMMMMM	100	18
KLHL4	MMMMMMMMMMMMMMM	100	18
KAZALD1	MMMMMMMMMMMMMMM	100	18
SGSM1	MMMMMMMMMMMMMMM	100	18
TFAP4	MMMMMMMMMMMMMMM	100	18
KLHL6	MMMMMMMMMMMMMMM	100	18
KCNS3	MMMMMMMMMIDMMMMM	87.5	18
KLHL8	MMMMMMIDMMMMMMMM	87.5	18
NEK10	MMMMMMMMMMMMMMM	100	18
MAMLD1	MMMMMMMMMMMMMMM	100	18
IL18R1	MMMMMMMMMMMMMMM	100	18
NEK11	MMMMMWWWIIIMMMMMMM	83.33	10
KLB	MMMMMMMMMMMMMMM	100	18
PRDM8	MMMMMMMMMMMMMMM	100	18
PRDM4	MMMMMMMMMMMMMMM	100	18
PRDM6	MMMMMMMMMMMMMMM	100	18
PLAT	MMMMMMMMMMMMMMM	100	18
PRDM1	MMMMMMMMMMMMMMM	100	18
CELSR1	MMMMMMMMMMMMMMM	100	18
CELSR2	MMMMMMMMMMMMMMM	100	18
CELSR3	MMMMMMMMMMMMMMM	100	18
GRIP1	MMMMMMMMMMMMMMM	100	18
ENPP2	MMMMMMMMMMMMMIIDD	76.47	18
IGFLR1	MMMMMMIIMMMMWWWWWIII	75	14
ENPP1	MMMMMMMMMMMMMMM	100	18
ENPP4	MMMMMMMMMMMMMMM	100	18
FAM3D	MMMMMMMIIIIMMMMWWWW	78.95	13
ENPP3	MMMMMMMMMMMMMMM	100	18
ENPP5	MMMMMMMMMMMMMMM	100	18
TMOD1	MMMMMMMMMMMMMMM	100	18
CARD10	MMMMMWWWWIIIIMMMMMM	78.95	10
SPINK8	MMMMMMMMMMMMMMM	100	18
ACOT11	MMMMMMMMMMMMMMM	100	18
TMOD2	MMMMMMMMMMMMMMM	100	18
DNAJB13	MMMMMMMMMMMMMMM	100	18
TTC7A	MMMMIIIIIIIMMMMWWWWWWD	63.64	13
KMO	MMMMMMMMMMMMMMM	100	18
ADAM19	MMMMMMMMMMMMMMM	100	18
PCP2	MMMMMMMMMMMMMMM	100	18
PCP4	MMMMMMMMMMMMMMM	100	18
ADAM15	MMMMMMMMMMMMMMM	100	18
LYG1	MMMMMMMMMMMMMMM	100	18
UBA7	MMMMWWWWWWIIIIIIMMMMM	71.43	10
HTRA4	MMMMMMMMMMMMMMM	100	18
PLD5	MMMMMMMMMMMMMMM	100	18
HTRA2	MMMMMWWWWWWIIIIIIMMMM	71.43	10
SLC41A1	MMMMMMMMMMMMMMM	100	18
PLD1	MMMMMWWWWWWWWWWIIIIIIIIII	60	8
CNN1	MMMMMMMMMMMMMMM	100	18
RAI1	MMMMMMMMMMMMMMM	100	18
GRK5	MMMMMMMMMMMMMMM	100	18
GRK4	MMMMMMMMMMMMMMM	100	18
GRK6	MMMMMMMMMMMMMMM	100	18
LPXN	MMMMMMMMMMMMMMM	100	18
ECT2	MMMMMWWWIIIMMMMMMM	83.33	10
RAI2	MMMMMMMMMMMMMMM	100	18
CNTLN	MMMMMMMMMMMMMMM	100	18
DENND4B	MMMMMWWWWWIIIIIMMMMM	75	10
DENND4A	MMMMMIIDDMMMMMMMM	76.47	18
PCIF1	MMMMMMMMMIDMMMMM	87.5	18
FAM199X	MMMMMMMMMMMMMMM	100	18
BSPRY	MMMMMMMMMMMMMMM	100	18
FGF18	MMMMMMMMMMMMMMM	100	18
CNTN1	MMMMMMMMMMMMMMM	100	18
CNTN4	MMMMWWWWWWIIIIIIMMMMM	71.43	10
FGF12	MMMMMMMMMMMMMMM	100	18
SDK2	MMMMMMMMMMMMMMM	100	18
FGF10	MMMMMMMMMMMMMMM	100	18
TTC26	MMMMMMMMMMMMMMM	100	18
TTC23	MMMMMMMMMMMMMMM	100	18
PODXL2	MMMMMMMMMMMMMMM	100	18
TNFAIP6	MMMMMMMMMMMMMMM	100	18
PLEK	MMMMMMMMMMMMMMM	100	18
PITPNC1	MMMMMMMMMMMMMMM	100	18
TTC28	MMMMMWWWWWWIIIIIIMMMM	71.43	10
FYCO1	IIIIIIIIIMMMMMMWWWWWWWWW	62.5	4
LYL1	MMMMMMMMMMMMMMM	100	18
CYP26B1	MMMMMMMMMMMMMMM	100	18
CA4	MMMMMMMMMMMMMMM	100	18
MYBL2	MMMMWWWWWWWIIIIIIIMMMM	68.18	10
CA8	MMMMMMMMMMMMMMM	100	18
SUN3	MMMMMMMMMMMMMMM	100	18
TTC33	MMMMMIIMMMMMWWWWWIII	75	14
CAD	MMMMMWWWWIIIIMMMMMM	78.95	10
HUNK	MMMMMMMMMMMMMMM	100	18
SHROOM3	MMMMWWWWWWIIIIIIMMMMM	71.43	10
SHROOM1	MMMMMWWWWWWWWWWIIIIIIIIII	60	8
SYNGR3	MMMMMMMMMMMMMMM	100	18
ETV4	MMMMMMMMMMMMMMM	100	18
SHROOM4	MMMMMMMMMMMMMMM	100	18
ACOX2	MMMMMMMMMMMMMMM	100	18
ELF4	MMMMMMMMMMMMMMM	100	18
ELF5	MMMMWWWWWIMMMMMMIIII	75	0
ZMYND10	MMMMMMMMMMMMMMM	100	18
ZMYND12	MMMMMMMMMMMMMMM	100	18
RALB	MMMMMWWWWWWWWWWIIIIIIIIII	60	8
CBL	MMMMWWWWWIIIIIMMMMMM	75	10
IL1RL1	MMMMMMMMMMMMMMID	87.5	18
CNR1	MMMMMMMMMMMMMMM	100	18
OXCT1	MMMMMMMMMMMMMMM	100	18
SV2A	MMMMMMMMIDMMMMMM	87.5	18
TBX20	MMMMMMMMMMMMMMM	100	18
DROSHA	MMMMMWWWWWWWWWWIIIIIIIIII	60	8
PTK2B	MMMMIDMMMMMMMMMM	87.5	18
SLIT3	MMMMMMMMIIDDMMMMM	76.47	18
MTA2	MMMMMMWWWWIIIIMMMMM	78.95	10
HSD3B7	MMMMMMMMMMMMMMM	100	18
TTC12	MMMMMMMMMMMMMMM	100	18
TBX19	MMMMMMMMMMMMMMM	100	18
USF2	MMMMMMMMMMMMMMM	100	18
HS3ST1	MMMMMMMMMMMMMMM	100	18
TBX18	MMMMMMMMMMMMMMM	100	18
HS3ST2	MMMMMMMMMMMMMMM	100	18
CD2	MMMMMMMMMMMMMMM	100	18
GALC	MMMMMMMMMMMMMMM	100	18
CD4	MMMMMMMMMMMMMMM	100	18
TEF	MMMMMMMIIIMMMMMWWW	83.33	13
COL7A1	MMMMMMMMMMMMMMM	100	18
POLE2	MMMMWWWWWIIIIIMMMMMM	75	10
ERCC8	MMMMWWWWWWIIIIIIMMMMM	71.43	10
PTX3	MMMMMMMMMMMMMMM	100	18
TEK	MMMMMMMMMMMMMMM	100	18
BNIPL	MMMMMMMMMMMMMMM	100	18
IPO13	MMMMMMMMMMMMMMM	100	18
CDA	MMMMMMMMMMMMMMM	100	18
IPO11	MMMMMWWWWWWWWWWIIIIIIIIII	60	8
DQX1	MMMMMWWWWWWWWWWIIIIIIIIII	60	8
WIPF3	MMMMMMMMMMMMMMM	100	18
MRGPRF	MMMMMMMMMMMMMMM	100	18
WDR86	MMMMMMMMMMMMMMM	100	18
SLC4A3	MMMMMMMMMMMMMMM	100	18
SLC4A4	MMMMMWWWWWWWWWWIIIIIIIIII	60	8
CNST	MMMMMMWWWWIIIIMMMMM	78.95	10
SCN11A	MMMMMMMMMMMMMMM	100	18
WDR93	MMMMMMMMMMMMMMM	100	18
ZMIZ1	MMMMMWWWWWWIIIIIIMMMM	71.43	10
WDR90	MMMMWWWWWWIIIIIIMMMMM	71.43	10
ZMIZ2	MMMMMMMIIDMMMMMMD	76.47	18
WDR91	MMMMMWWWIIIMMMMMMM	83.33	10
GAMT	MMMMMMMMMMMMMMM	100	18
VPS18	MMMMMMMMMMMMMMM	100	18
PRKCB	MMMMMMMMMMMMMMM	100	18
PRKCE	MMMMWWWWWWWIIIIIIIMMMM	68.18	10
CLEC11A	MMMMMMMMMMMMMMM	100	18
PRKCD	MMMMMMMMMMMMMMM	100	18
PRKCA	MMMMMMMMMMMMMMM	100	18
GANC	MMMMMWWWWIIIIMMMMMM	78.95	10
WDR76	MMMMMMMMMMMMMMM	100	18
ARMC2	MMMMMMMMMMMMMMM	100	18
DEPDC1B	MMMMMWWWIIIMMMMMMM	83.33	10
ARMC5	MMMMMMMMMMMMMMM	100	18
ZSCAN20	MMMMMMMMMMMMMMM	100	18
DAAM2	MMMMMMMMMMMMMMM	100	18
HECW2	MMMMMMMMMMMMMMM	100	18
HECW1	MMMMMMMMMMMMMMM	100	18
PRKD2	MMMMMMMMMMMMMMID	87.5	18
PRKD1	MMMMMIIDDMMMMMMMM	76.47	18
FREM1	MMMMMMMMMMMMMMM	100	18
FREM2	MMMMMWWWWWWWWWWIIIIIIIIII	60	8
ZSCAN29	MMMMMMWWWWWWWWWIIIIIIIII	62.5	8
LIPT2	MMMMMMMMMMMMMMM	100	18
LIPT1	MMMMMWWWIIIMMMMMMM	83.33	10
WDR62	MMMMMMMMMMMMMMM	100	18
PRDM11	MMMMMMMIDMMMMMMM	87.5	18
GJC1	MMMMMMMMMMMMMMM	100	18
FAM171A1	MMMMMMMMMMMMMMM	100	18
FAM124B	MMMMMMMMMMMMMMM	100	18
FAM124A	MMMMMMMMMMMMMMM	100	18
PLAC1	MMMMMMMMMMMMMMM	100	18
ST3GAL5	MMMMMMMMMMMMMMM	100	18
ST3GAL3	MMMMMMMMMMMMMMM	100	18
VPS16	MMMMMWWWWWWWWWWIIIIIIIIII	60	8
PLK4	MMMMMIIDDMMMMMMMM	76.47	18
NFE2	MMMMMMMMMMMMMMM	100	18
APOOL	MMMMMMMMMMMMMMM	100	18
MCAM	MMMMMMMMMMMMMMM	100	18
WDR53	MMMMMMMMMMMMMMM	100	18
MCAT	MMMMMMMMMMMMMMM	100	18
WDR54	MMMMMMMMMIIDDMMMM	76.47	18
POU6F1	MMMMMMMMMMMMMMM	100	18
XKR8	MMMMMMMMMMMMMMM	100	18
XKR9	MMMMMMMMMMMMMMM	100	18
GJB4	MMMMMMMMMMMMMMM	100	18
GJB3	MMMMMMWWWWWIIIIIMMMM	75	10
GJB5	MMMMMMMMMMMMMMM	100	18
MKS1	MMMMMIDMMMMMMMMM	87.5	18
WDR5B	MMMMMWWWWWIIIIIMMMMM	75	10
GAPT	MMMMMMMMMMMMMMM	100	18
DENND1C	MMMMMMMMMMMMMMM	100	18
FANK1	MMMMMMMMMMMMMIIDD	76.47	18
WDR47	MMMMMWWWWWIIIIIMMMMM	75	10
CHM	MMMMMWWWWWWIIIIIIMMMM	71.43	10
STON2	MMMMMWWWWWWWWWWIIIIIIIIII	60	8
ASGR1	MMMMMMMMMMMMMMM	100	18
SMG5	MMMMMMWWWWWIIIIIMMMM	75	10
WDR44	MMMMMMMMMMMMMMM	100	18
ADAMTSL1	MMMMMMMMMMMMMMM	100	18
IFIH1	MMMMMWWWIIIMMMMMMM	83.33	10
ADAMTSL5	MMMMMMMMMMMMMMM	100	18
RRP12	MMMMMIIDDMMMMMMMM	76.47	18
DENND2D	MMMMMMMMWWWWWWWIIIIIII	68.18	14
DENND2C	MMMMMMMMMMMMMMM	100	18
RPS6KL1	MMMMMMMMMMMMMMM	100	18
WDR37	MMMMMMMIDIDMMMMMM	76.47	18
DENND2A	MMMMWWWWWWWIIIIIIIMMMM	68.18	10
COPZ2	MMMMMMMMMMMMMMM	100	18
WDR31	MMMMMMMMMMMMMMM	100	18
WDR35	MMMMMWWWWWWIIIIIIMMMM	71.43	10
CIT	MMMMMMIDMMMMMMMM	87.5	18
ANGPTL7	MMMMMMMMMMMMMMM	100	18
GAS2	MMMMMMMMMMMMMMM	100	18
RARA	MMMMMMMMMMMMMMM	100	18
ANGPTL2	MMMMMMMMMMMMMMM	100	18
GAS1	MMMMMMMMMMMMMMM	100	18
RARB	MMMMMWWWWWIIIIIMMMMM	75	10
ANGPTL4	MMMMMMMMMMMMMMM	100	18
RCCD1	MMMMMWWWWWWIIIIIIMMMM	71.43	10
ANGPTL1	MMMMMMMMMMMMMMM	100	18
GAS7	MMMMMIIDDMMMMMMMM	76.47	18
WDR25	MMMMMMMMMMMMMMM	100	18
NFIX	MMMMMMMMMMMMMMM	100	18
PRUNE2	MMMMMMMMMMMMMMM	100	18
ADCY3	MMMMMMMMMMMMMMM	100	18
ADCY7	MMMMMMMMMMMMMMM	100	18
PAPSS2	MMMMWWWWWWWIIIIIIIMMMM	68.18	10
FGD2	MMMMMMMMMMMMMMM	100	18
FGD5	MMMMMMMMMMMMMMM	100	18
SLC17A9	MMMMMMMMMMMMMMM	100	18
OLFML3	MMMMMMMMMMIDMMMM	87.5	18
OLFML1	MMMMMMMMMMMMMMM	100	18
SLC17A8	MMMMMMMMMMMMMMM	100	18
CDKN2D	MMMMMMMMMMMMMMM	100	18
CDKN2B	MMMMMMMMMMMMMMM	100	18
CDKN2C	MMMMMMMMMMMMMMM	100	18
IL10RA	MMMMMMMMMMMMMMM	100	18
MOCOS	MMMMMMMMMMMMMMM	100	18
WDR19	MMMMMMWWWWWWWWWIIIIIIIII	62.5	8
G0S2	MMMMMMMMMMMMMMM	100	18
RRP1B	MMMMMWWWWIIIIMMMMMM	78.95	10
OSTM1	MMMMMMIIDDMMMMMMM	76.47	18
PCYOX1L	MMMMMMMMMMMMMMM	100	18
TPMT	MMMMMVVVVVVVVVVDDDDDDDDDD	60	2
TNC	MMMMMMMMMMMMMMM	100	18
FGF1	IIIIIIIIIIMMMMMWWWWWWWWWW	60	4
FGF2	MMMMMMMMMMMMMMM	100	18
EDC3	MMMMMMMMMMMMMMM	100	18
RIMS2	MMMMMMMMIDIDMMMMM	76.47	18
FGF7	MMMMMMMMMMMMMMM	100	18
IPO8	MMMMMMMIDMMMMMMM	87.5	18
RIMS4	MMMMMMMMMMMMMMM	100	18
RIMS3	MMMMMMMMMMMMMMM	100	18
FGF9	MMMMMMMMMMMMMMM	100	18
OIP5	MMMMMIDMMMMMMMMM	87.5	18
IL13RA2	MMMMMMMMMMMMMMM	100	18
IL13RA1	MMMMMMMIIDDMMMMMM	76.47	18
PLS1	MMMMMMMMMMMMMMM	100	18
CSGALNACT1	MMMMMMMMMMMMMMM	100	18
COL27A1	MMMMWWWWWWWIIIIIIIMMMM	68.18	10
IPMK	MMMMMWWWWWWWWWWIIIIIIIIII	60	8
USP2	MMMMMMMMMMMMMMM	100	18
DIO2	MMMMMMMMMMMMMMM	100	18
DIO3	MMMMMMMMMMMMMMM	100	18
KERA	MMMMMMMMMMMMMMM	100	18
LEMD1	MMMMMMMMMMMMMMM	100	18
FKBP7	MMMMMMMMMMMMMMM	100	18
TOX	MMMMMMMMMMMMMMM	100	18
FKBP5	MMMMMMMMMMMMMMM	100	18
RTN4R	MMMMMMMMMMMMMMM	100	18
FAM149B1	MMMMMMWWWIIIMMMMMM	83.33	10
GLT8D2	MMMMMMVVVVVDDDMMMMDD	75	3
SLC38A11	MMMMMMMMMMMMMMM	100	18
MTM1	MMMMMMMMMMMMMMM	100	18
ORC1	MMMMMWWWWWIIIIIMMMMM	75	10
CD300LB	MMMMMMMMMMMMMMM	100	18
DRD1	MMMMMMMMMMMMMMM	100	18
CD300LG	MMMMMMMMMMMMMMM	100	18
MAP2K6	MMMMMMMMMMMMMMM	100	18
FANCI	MMMMWWWWWWWIIIIIIIMMMM	68.18	10
OSBPL7	MMMMMMMMMMMMMMM	100	18
OSBPL6	MMMMMMMMMMMMMMM	100	18
FANCM	MMMMMMMMMMMMMMM	100	18
SLC4A11	MMMMMMMMMMMMMMM	100	18
FANCC	MMMMMWWWWWWIIIIIIMMMM	71.43	10
FANCB	MMMMMMMMMMMMMMM	100	18
SYNJ2	MMMMMMMMMMMMMMM	100	18
FANCE	MMMMMWWWWWWWWWWIIIIIIIIII	60	8
BCL9	MMMMMMMMMMMMMMM	100	18
UBOX5	MMMMMMMMMMMMMMM	100	18
BCL6	MMMMMMMMMMMMMMID	87.5	18
BCL2	MMMMMWWWWWWIIIIIIMMMM	71.43	10
LHX6	MMMMMMMMMMMMMMM	100	18
MAP3K10	MMMMMMMMMMMMMMM	100	18
ZNF777	MMMMMMWWWWWWWWWIIIIIIIII	62.5	8
LAT	MMMMMMMMMMMMMMM	100	18
MAP3K12	MMMMMMMMMMMMMMM	100	18
SLC48A1	MMMMWWWWWWWIIIIIIIMMMM	68.18	10
ZNF771	MMMMMMMMMMMMMMM	100	18
ZC3H4	MMMMMMWWWWWWWWWIIIIIIIII	62.5	8
ZC3H6	MMMMMIDIDMMMMMMMM	76.47	18
THBD	MMMMMMMMMMMMMMM	100	18
PHACTR1	MMMMMMMMMMMMMMM	100	18
EVI5L	MMMMMMMMMMMMMMM	100	18
SERAC1	MMMMMMMIIIMMMMMWWW	83.33	13
GAL3ST4	MMMMMMMMMMMMMMM	100	18
PRKG1	MMMMMMWWWWIIIIMMMMM	78.95	10
TPRN	MMMMMMMMMMMMMMM	100	18
CKAP2L	MMMMMWWWIIIMMMMMMM	83.33	10
DIS3	MMMMMMWWWWWIIIIIMMMM	75	10
SGIP1	MMMMMMMMMMMMMMM	100	18
LANCL1	MMMMMMIIDDMMMMMMM	76.47	18
SMC1B	MMMMMMMMMMMMMMM	100	18
ESPL1	MMMMMMMMMMMMMMM	100	18
MEP1A	MMMMMMMMMMMMMMM	100	18
CRH	MMMMMMMMMMMMMMM	100	18
LANCL2	MMMMMMIIIDDMMMMMMD	66.67	18
PLAG1	MMMMMMMMMMMMMMM	100	18
FGL1	MMMMMMMMMMMMMMM	100	18
FGL2	MMMMMMMMMMMMMMM	100	18
NOD1	MMMMMMMMMMMMMMM	100	18
TTK	MMMMMWWWIIIMMMMMMM	83.33	10
HDAC9	MMMMMMMMMMMMMMM	100	18
TTL	MMMMMMMMIDMMMMMM	87.5	18
COCH	MMMMMMMMMMMMMMM	100	18
TTN	MMMMMMMMMMMMMMM	100	18
STOX2	MMMMMMMMMMMMMMM	100	18
HECTD2	MMMMMMMMMMMMMMM	100	18
DNAJB5	MMMMMMMMMMMMMMM	100	18
IL21R	MMMMMMMMMMMMMMM	100	18
BCO2	MMMMMMMMMMMMMMM	100	18
STOX1	MMMMMMMMMMMMMMM	100	18
ZNF740	MMMMMWWWWWWIIIIIIMMMM	71.43	10
TUB	MMMMMMMMMMMMMMM	100	18
SMOX	MMMMMMMMMMMMMMM	100	18
MACC1	MMMMMMMMMMMMMMM	100	18
APOBR	MMMMMWWWWWIIIIIMMMMM	75	10
MFAP4	MMMMMMMMMMMMMMM	100	18
CTH	MMMMMWWWWWIIIIIMMMMM	75	10
MFAP2	MMMMMMMMMMMMMMM	100	18
BCOR	MMMMMMMWWWWWWWWIIIIIIII	65.22	8
AQP9	MMMMMMMMMMMMMMM	100	18
MLC1	MMMMMMMMMMMMMMM	100	18
MKI67	MMMMMWWWWWWIIIIIIMMMM	71.43	10
RPS6KA2	MMMMMMMMMMMMMMM	100	18
NIPAL3	MMMMMMMWWWWWWWWIIIIIIII	65.22	8
HMCN2	MMMMMMMMMMMMMMM	100	18
HMCN1	MMMMMMMMMMMMMMM	100	18
DYNC2H1	MMMMWWWWWIIIIIMMMMMM	75	10
SRRM4	MMMMMMMMMMMMMMM	100	18
IL1R1	MMMMMMMMMMMMMMM	100	18
CPT1C	MMMMMMMMMMMMMMM	100	18
CPT1B	MMMMMMMIIDDMMMMMM	76.47	18
ZNF839	MMMMMMIIMMMMMMMDD	76.47	18
CAGE1	MMMMMMMMMMMMMMM	100	18
CFTR	MMMMMMMMMMMMMMM	100	18
SLC22A4	MMMMMMMMMMMMMMM	100	18
TMEM185B	MMMMMMMWWWWWWWWIIIIIIII	65.22	8
SLC22A3	MMMMMMMMMMMMMMM	100	18
SLC22A2	MMMMMMMMMMMMMMM	100	18
STXBP1	MMMMMMMMMMMMMMM	100	18
TXK	MMMMMMMMMMMMMMM	100	18
TRANK1	MMMMMMMMMMMMMMM	100	18
RPAP1	MMMMWWWWWWWIIIIIIIMMMM	68.18	10
CD79B	MMMMMMMMMMMMMMM	100	18
FXR2	MMMMWWWWWWIIIIIIMMMMM	71.43	10
ZNF827	MMMMMMMMMMMMMMID	87.5	18
STXBP6	MMMMMMWWWWWWWWWIIIIIIIII	62.5	8
SLC35E4	MMMMMMMMMMMMMMM	100	18
SH2D1B	MMMMMMMMMMMMMMM	100	18
TRERF1	MMMMMMMMMMMMMMM	100	18
PARVG	MMMMMMMMMMMMMMM	100	18
TECPR2	MMMMMMIDMMMMMMMM	87.5	18
TECPR1	MMMMMMMMMMMMMMM	100	18
C2CD3	MMMMMWWWWWIIIIIMMMMM	75	10
MEOX2	MMMMMMMMMMMMMMM	100	18
SIPA1L2	MMMMMMMMMMMMMMM	100	18
GSG1	MMMMMMMMMMMMMMM	100	18
ZNF800	MMMMMWWWIIIMMMMMMM	83.33	10
LRRCC1	MMMMMWWWWWWWWWWIIIIIIIIII	60	8
ZCCHC24	MMMMMMMMMMMMMMM	100	18
PARP6	MMMMMWWWWWWWWWWIIIIIIIIII	60	8
PARP3	MMMMMMMMMMMMMMM	100	18
STRADA	MMMMMMMIIDDMMMMMM	76.47	18
HEG1	MMMMMMMMMMMWWWWIIII	78.95	14
PDCD1LG2	MMMMMMMMMMMMMMM	100	18
TYK2	MMMMMWWWWWWWWWWIIIIIIIIII	60	8
PARP9	MMMMMMMMMMMMMMM	100	18
ZDHHC14	MMMMMWWWWWWIIIIIIMMMM	71.43	10
ZDHHC15	MMMMMMMMMMMMMMM	100	18
MATN3	MMMMMMMMMMMMMMM	100	18
MATN2	MMMMMMMMMMMMMIIDD	76.47	18
AMIGO1	MMMMMMMMMMMMMMM	100	18
ICA1L	MMMMMMMMMMMMMIDID	76.47	18
GDPD1	MMMMMMMIIIMMMMMWWW	83.33	13
ZDHHC23	MMMMMMMMMMMMMMM	100	18
GDPD2	MMMMMMMMMMMMMMM	100	18
NOL9	MMMMMMMIIDDMMMMMM	76.47	18
ZDHHC21	MMMMMMMMMMMMMMM	100	18
VWCE	MMMMMWWWWWWIIIIIIMMMM	71.43	10
GDPD5	MMMMMMMMMMMMMMM	100	18
ZDHHC18	MMMMMMMMMMMMMMM	100	18
EGFLAM	MMMMMWWWWWWWWWWIIIIIIIIII	60	8
PDPR	MMMMMWWWWWIIIIIMMMMM	75	10
FAM47E	MMMMMMMMMMMMMMM	100	18
SUSD5	MMMMMMMMMMMMMMM	100	18
NFYA	MMMMIIIIMMMMWWWWWWWIII	68.18	14
GINS3	MMMMMMMIIDDMMMMMM	76.47	18
MTX3	MMMMMWWWWWWWWWWIIIIIIIIII	60	8
SUSD2	MMMMMMMMMMMMMMM	100	18
GINS4	MMMMMMMMMMMMMMM	100	18
GRHL3	MMMMMMMMMMMMMMM	100	18
PDP1	MMMMMMMMMMMMMMID	87.5	18
PDP2	MMMMMWWWWWWIMMMMVVVVI	90.48	23
LRRN4CL	MMMMMMMMMMMMMMM	100	18
QPCT	MMMMMIIDDMMMMMMMM	76.47	18
F2RL1	MMMMMMWWWWWWWWWIIIIIIIII	62.5	8
TRIML1	MMMMMMMMMMMMMMM	100	18
MEGF8	MMMMMMMMMMMMMMM	100	18
CCDC28B	MMMMMMMMMMMMMMM	100	18
DOCK10	MMMMMMMMMMWWWWWIIIII	75	14
DOCK11	MMMMMMIIDDMMMMMMM	76.47	18
HELB	MMMMWWWWWWWIIIIIIIMMMM	68.18	10
BMPER	MMMMMMMMMMMMMMM	100	18
EME1	MMMMMMMMMMMMMMM	100	18
EME2	MMMMMMMMMMMMMMM	100	18
POSTN	MMMMMMMMMMMMMMM	100	18
LIG3	MMMMMMIIDDMMMMMMM	76.47	18
PUS7	MMMMMMIDMMMMMMMM	87.5	18
EMCN	MMMMMMMMMMMMMMM	100	18
GSTCD	MMMMWWWWWWIIIIIIMMMMM	71.43	10
CLEC16A	MMMMMMWWWIIIIMMMMMD	73.68	10
LPL	MMMMMMMMMMMMMMM	100	18
ZMAT1	MMMMMMMMMMMMMMM	100	18
THPO	MMMMMMMMMMMMMMM	100	18
ZMAT3	MMMMMWWWWWWIIIMMMMIII	71.43	10
ZMAT4	MMMMMMMMMMMMMMM	100	18
CDH23	MMMMMMMMMMMMMMM	100	18
CDH24	MMMMMMMMMMMMMMM	100	18
LONRF3	MMMMMWWWWIIIIMMMMMM	78.95	10
SELE	MMMMMMMMMMMMMMM	100	18
SELL	MMMMMMMMMMMMMMM	100	18
BAMBI	MMMMMMMMMMMMMMM	100	18
PXMP2	MMMMMMMMMMMMMMM	100	18
FGFR4	MMMMMMWWWIIIMMMMMM	83.33	10
ZCCHC4	MMMMWWWWIIIIMMMMMMM	78.95	10
FGFR3	MMMMWWWWWWWIIIIIIIMMMM	68.18	10
BRWD3	MMMMWWWWWWWIIIIIIIMMMM	68.18	10
THRB	IIIIIIIIIIMMMMMWWWWWWWWWW	60	4
THRA	MMMMMMMMMMMMMMM	100	18
CLEC14A	MMMMMMMMMMMMMMM	100	18
OPLAH	MMMMMMMMMMMMMMM	100	18
OASL	MMMMMMMMMMMMMMM	100	18
FHAD1	MMMMMMMMMMMMMMM	100	18
MFSD9	MMMMMMMMMIMMMMMD	87.5	18
HEPH	MMMMMMMMMMMMMMM	100	18
LRRTM2	MMMMMMMMMMMMMMM	100	18
GLP2R	MMMMMMMMMMMMMMM	100	18
IQCE	MMMMMMMIIDDMMMMMM	76.47	18
IQCD	MMMMMMMMMMMMMMM	100	18
DCK	MMMMMMMMMMVVVVVDDDDD	75	2
IQCG	MMMMMMMMMMMMMIIDD	76.47	18
FCHSD1	MMMMMMMMMMMMMMM	100	18
GAP43	MMMMMMMMMMMMMMM	100	18
IQCK	MMMMMMMMMMMMMMM	100	18
RBL1	MMMMMWWWWWIIIIIMMMMM	75	10
DDAH1	MMMMMMMMMMMMMMM	100	18
ALDH1A2	MMMMMMMMMMMMMMM	100	18
COL6A2	MMMMMMMMMMMMMMM	100	18
OAS3	MMMMWWWWWIIIIIMMMMMM	75	10
CDH13	MMMMMMMMMMMMMMM	100	18
COL6A3	MMMMMMMMMMMMMMM	100	18
AKNAD1	MMMMMMMMMMMMMMM	100	18
COL6A6	MMMMMMMMMMMMMMM	100	18
COL6A5	MMMMMMMMMMMMMMM	100	18
CDH16	MMMMMMMMMMMMMMM	100	18
RBKS	MMMMWWWWWIIIIIMMMMMM	75	10
CDH19	MMMMMMMMMMMMMMM	100	18
LTF	MMMMMMMMMMMMMMM	100	18
DDC	MMMMMMMMMMMMMMM	100	18
PDXK	MMMMWWWWWWWWWWDIVVVVVVIIII	76.92	23
ATP1A4	MMMMMVVVVVVVVVVDDDDDDDDDD	60	2
NRXN3	MMMMMMMMMMMMMMM	100	18
NRXN2	MMMMMMMMMMMMMMM	100	18
LIN9	MMMMMMWWWWIIIIMMMMM	78.95	10
DDO	MMMMMMMMMMMMMMM	100	18
OGFRL1	MMMMMMMMMMMMMMM	100	18
ERICH2	MMMMMMMMMMMMMMM	100	18
POC1B	MMMMMWWWWWWWWWWIIIIIIIIII	60	8
CHSY3	MMMMMMMMMMMMMMM	100	18
PDSS1	MMMMWWWWWWWIIIIIIIMMMM	68.18	10
BUB1	MMMMWWWWWIIIIIMMMMMM	75	10
SNCA	MMMMMVVVVVVVVVVDDDDDDDDDD	60	2
CRYGS	MMMMMMMMMMMMMMM	100	18
NOS2	MMMMMMMMMMMMMMM	100	18
CRYGN	MMMMMMMMMMMMMMM	100	18
SLC4A8	MMMMMMMMMMMMMMM	100	18
CAPN11	MMMMMMWWWWWWWWWIIIIIIIII	62.5	8
DES	MMMMMMMMMMMMMMM	100	18
MLPH	MMMMMMMMMMMMMMM	100	18
PDE10A	MMMMMMMMMMMMMMM	100	18
CAPN10	MMMMWWWWWWIIIIIIMMMMM	71.43	10
FSIP2	MMMMMMMMMMMMMMM	100	18
ADAMDEC1	MMMMMMMMMMMMMMM	100	18
PREX2	MMMMMMMMMMMMMMM	100	18
SCAMP5	MMMMMMMMMMMMMMM	100	18
ZFYVE28	MMMMMMMMMMMMMMM	100	18
LIPE	MMMMMMMMMMMMMMM	100	18
SAMD14	MMMMMMMMMMMMMMM	100	18
LIPC	MMMMMMMMMMMMMMM	100	18
LIPK	MMMMMMMMMMMMMMM	100	18
SAMD12	MMMMMWWWWWWWWWWIIIIIIIIII	60	8
SAMD11	MMMMMMMMMMMMMMM	100	18
HES6	MMMMMMMMMMMMMIIDD	76.47	18
STARD8	MMMMMMMMMMMMMMM	100	18
FIBCD1	MMMMMMMMMMMMMMM	100	18
RNASE4	MMMMMMMMMMMMMMM	100	18
EML1	MMMMMMMMMMMMMMM	100	18
EML3	MMMMMMMMMMMMMMM	100	18
AR	MMMMMMMMMMMMMMM	100	18
EML6	MMMMMMMMMMMMMMM	100	18
PRKAR1B	MMMMMMMMMMMMMMM	100	18
PADI2	MMMMMMMMMMMMMMM	100	18
HS3ST3A1	MMMMMMMMMMMMMMM	100	18
RETSAT	MMMMMWWWWWWIIIIIIMMMM	71.43	10
MTMR4	MMMMMWWWWWIIIIIIMMMMD	66.67	10
MTMR7	MMMMMMMMMMMMMMM	100	18
C3	MMMMMMMMMMMMMMM	100	18
C6	MMMMMMMMMMMMMMM	100	18
C9	MMMMMMMMMMMMMMM	100	18
WBP2NL	MMMMMMMMMMMMMMM	100	18
PPARGC1A	MMMMMMMMMMMMMMM	100	18
PPARGC1B	MMMMMMMMMMMMMMM	100	18
INCA1	MMMMMMMMMMMMMMM	100	18
NETO2	MMMMMMMMMMMMMMM	100	18
GRIN2D	MMMMMMMMMMMMMMM	100	18
MLLT11	MMMMMMMMMMMMMMM	100	18
NOX4	MMMMMMMMMMMMMMM	100	18
DCHS1	MMMMMMMMMMMMMMM	100	18
LRSAM1	MMMMMMMIIIMMMMMWWW	83.33	13
HEY1	MMMMMMMMMMMMMMM	100	18
HEY2	MMMMMMMMMMMMMMM	100	18
FGFBP1	MMMMMMMWWWWWWWWIIIIIIII	65.22	8
ELOVL4	MMMMMWWWWWWWWWWIIIIIIIIII	60	8
ARG1	MMMMMMMMMMMMMMM	100	18
RIPK2	IIIIIIIIIIMMMMMWWWWWWWWWW	60	4
ELOVL2	MMMMMMMMMMMMMMM	100	18
NSUN2	MMMMWWWWWWWIIIIIIIMMMM	68.18	10
SIRT4	MMMMMMMIIDDMMMMMM	76.47	18
ELOVL6	MMMMMWWWWWIIIIIMMMMM	75	10
EMP3	MMMMMMMMMMMMMIIDD	76.47	18
NIPA2	MMMMMWWWWWIIIIIMMMMM	75	10
SIRT1	MMMMMMMMMMMMMMM	100	18
F8	MMMMMMMMMMMMMMM	100	18
CDC42EP2	MMMMMMMMMMMMMMM	100	18
PICK1	MMMMMMMIIIMMMMMWWW	83.33	13
GPRC5C	MMMMMWWWWWWWWWWIIIIIIIIII	60	8
MDFI	MMMMMMMMVVVDDDMMMM	83.33	3
SLC29A3	MMMMMVVVVVVVVVVDDDDDDDDDD	60	2
SEZ6	MMMMMMMMMMMMMMM	100	18
PROCA1	MMMMMMMMMMMMMMM	100	18
FSTL4	MMMMMMMMMMMMMMM	100	18
RECQL4	MMMMMIIDDMMMMMMMM	76.47	18
FOXS1	MMMMMMMMMMMMMMM	100	18
MYCT1	MMMMMMMMMMMMMMM	100	18
RECQL5	MMMMMMMIIIMMMMMWWW	83.33	13
CARNS1	MMMMMMMMMMMMMMM	100	18
UCP2	MMMMMMMMMMMMMIIDD	76.47	18
EVC2	MMMMMMMMMMMMMMM	100	18
P2RY13	MMMMMMMMMMMMMMM	100	18
AADAT	MMMMMMMMMMMMMMM	100	18
P2RY14	MMMMMWWWIIIMMMMMMM	83.33	10
TTLL7	MMMMMMMMMMMMMMM	100	18
HEYL	MMMMMMMMMMMMMMM	100	18
TTLL4	MMMMMMMMMMMMMMM	100	18
HR	MMMMMMMMMMMMMMM	100	18
CXCL14	MMMMMMMMMMMMMMID	87.5	18
MYLK4	MMMMMMMMMMMMMMM	100	18
SLC25A48	MMMMMMMMMMMMMMM	100	18
HPGDS	MMMMMMMMMMMMMMM	100	18
STK11	MMMMMMMMMMMMMMM	100	18
SLC16A6	MMMMMMMMMMMMMMM	100	18
SLC16A7	MMMMMMMMMMMMMMM	100	18
SLC25A40	MMMMWWWWWWWIIIIIIIMMMM	68.18	10
SLC16A8	MMMMMMMMMMMMMMM	100	18
ZNF689	MMMMMMMMMMMMMMM	100	18
SLC16A9	MMMMMMMMMMMMMMM	100	18
SLC25A42	MMMMMMMMMMMMVVVDDD	83.33	2
PITX1	MMMMMMMMMMMMMMM	100	18
SLC16A3	MMMMMMMMMMMMMMM	100	18
SLC25A44	MMMMMWWWWWIIIIIMMMMM	75	10
PPP1R16B	MMMMMMMMMMMMMMM	100	18
LAG3	MMMMMMMMMMMMMMM	100	18
PPP1R16A	MMMMMMMMMMMMMMM	100	18
FOXP4	MMMMMMMMMMMMMMM	100	18
FOXP2	MMMMMMMMMMMMMMM	100	18
ACAP3	MMMMMMMMMMMMMMM	100	18
MAF	MMMMMMMMMMMMMMM	100	18
MAK	MMMMMMMMMMMMMMM	100	18
FSCN1	MMMMMMMMMMMMMMM	100	18
MAL	MMMMMMMMMMMMMMM	100	18
KIAA0408	MMMMMMMMMMMMMMM	100	18
PFKFB2	MMMMWWWIIIMMMMMMMM	83.33	10
BEAN1	MMMMMMMMMMMMMMM	100	18
DPT	MMMMMMMMMMMMMMM	100	18
TNFRSF11A	MMMMMMMMMMMMMMM	100	18
FOXO1	MMMMMMWWWIIIMMMMMM	83.33	10
GLIS1	MMMMMMMMMMMMMMM	100	18
SOCS3	MMMMMMMMMMMMMMM	100	18
BCL2L11	MMMMIIDDMMMMMMMMM	76.47	18
SOCS1	MMMMMMMMMMMMMMM	100	18
STK36	MMMMMMMMMMMMMMM	100	18
ZNF668	MMMMMMMMMMMMMMM	100	18
E4F1	MMMMMWWWWWIIIIIMMMMM	75	10
CPA6	MMMMMMMMMMMMMMM	100	18
CPA5	MMMMMMMMMMMMMMM	100	18
KL	MMMMMMMMMMMMMMM	100	18
BDNF	MMMMMMMMMMMMMMM	100	18
BRPF3	MMMMMMMMMMMMMMM	100	18
SRD5A1	MMMMMMMMMMMMMMM	100	18
GFPT2	MMMMMMMMMMMMMMM	100	18
KIAA1755	MMMMMMMMMMMMMMM	100	18
CXCL12	MMMMMMMMMMMMMMM	100	18
UST	MMMMMMMMMMMMMMM	100	18
MOXD1	MMMMMMMMMMMMMMM	100	18
ST6GALNAC1	MMMMMMMMMMMMMMM	100	18
PPP1R13B	MMMMMWWWWWWWWWWIIIIIIIIII	60	8
CDCA7L	MMMMMMMMMMMMMMM	100	18
CELF3	MMMMMMMMMMMMMMM	100	18
CELF4	MMMMMMMMMMMMMMM	100	18
FHL3	MMMMMMMMMMMMMMM	100	18
MCM10	MMMMMWWWWWIIIIIMMMMM	75	10
FHL5	MMMMMMMMMMMMMMM	100	18
FOXM1	MMMMMMIDMMMMMMMM	87.5	18
PIK3CG	MMMMMMMMMMMMMMM	100	18
IQUB	MMMMMMMMMMMMMMM	100	18
ZNF646	MMMMMMMMMMMMMMM	100	18
ME3	MMMMMMMMMMMMMMM	100	18
ME2	MMMMMMMMMMMMMMM	100	18
ZNF641	MMMMMMMIIIMMMMMWWW	83.33	13
OVGP1	MMMMMMMMMMMMMMM	100	18
EMX2	MMMMMMMMMMMMMMM	100	18
GKN1	MMMMMMMMMMMMMMM	100	18
SH2D3C	MMMMMMMMMMMMMMM	100	18
SLC25A15	MMMMMMMMMMMMMMM	100	18
SNPH	MMMMMMMMMMMMMMM	100	18
IL1RAPL2	MMMMMMMIIIMMMMMWWW	83.33	13
IL1RAPL1	MMMMMMMMMMMMMMM	100	18
ST6GALNAC3	MMMMMWWWWWWIIIIIIMMMM	71.43	10
DTL	MMMMMWWWWIIIIMMMMMM	78.95	10
ST6GALNAC4	MMMMMMMMMMMMMMM	100	18
RNFT2	MMMMMMMMMMMMMMM	100	18
FOXK2	MMMMWWWWWIIIIIIMMMMMD	66.67	10
LRP8	MMMMMMMMMMMMMMM	100	18
CNNM1	MMMMMMMMMMMMMMM	100	18
ZNF629	MMMMMMMMMMMMMMM	100	18
ZNF628	MMMMMMMMMMMMMMM	100	18
PCBD2	MMMMMMMMMMMMMMID	87.5	18
CNNM2	MMMMMMMMMMMMMMM	100	18
SLC25A23	MMMMMMMMMMMMMMM	100	18
CNNM4	MMMMMMMMMMMMMMM	100	18
CTHRC1	MMMMMMMMMMMMMMM	100	18
LINGO2	MMMMMMWWWWWIIIIIMMMM	75	10
LINGO1	MMMMMMMMMMMMMMM	100	18
MMAA	MMMMMMMMMMMMMMM	100	18
TIE1	MMMMMMMMMMMMMMM	100	18
FOXJ2	IIIMMMMMMMMMMMMWWW	83.33	7
FOXJ1	MMMMMMMMMMMMMMM	100	18
MERTK	MMMMMMMMMMMMMMM	100	18
DHODH	MMMMMMWWWIIIMMMMMM	83.33	10
TMPPE	MMMMMMMMMMMMMMM	100	18
NELL1	IIIMMMMMMMMMMMMWWW	83.33	7
ZNF618	MMMMMMMMIIDDMMMMM	76.47	18
SLC25A30	MMMMMWWWWWWWWWWIIIIIIIIII	60	8
CDR2L	MMMMMMMMMMMMMMM	100	18
SLC25A34	MMMMMMMMMMMMMMM	100	18
SLC25A33	MMMMMMMMMMMMMMM	100	18
ULK4	MMMMMWWWWWWIIIIIIMMMM	71.43	10
TONSL	MMMMMMMMMMMMMMM	100	18
DNHD1	MMMMMMMMMMMMMMM	100	18
GCC1	MMMMMMMMMMMMMMM	100	18
ZDHHC8	MMMMMMWWWIIIMMMMMM	83.33	10
ZDHHC2	MMMMMMWWWWWWWWWIIIIIIIII	62.5	8
TXNDC16	MMMMMMMMMMMMMMM	100	18
BAIAP2L2	MMMMMMMMMMMMMMM	100	18
POF1B	MMMMMMMMMMMMMMM	100	18
ACAD11	MMMMMMWWWIIIMMMMMM	83.33	10
EPHB3	MMMMMMMMMMMMMMM	100	18
SLC34A2	MMMMMMMMMMMMMMM	100	18
EPHA7	MMMMMMMMMMMMMMM	100	18
ENTPD3	MMMMMMMMMMMMMMM	100	18
MUSK	MMMMMMMMMMMMMMM	100	18
ENTPD5	IIIIIIIIIMMMMMMWWWWWWWWW	62.5	4
ENTPD7	MMMMMMMMMMMMMMM	100	18
TIMD4	MMMMMMMMMMMMMMM	100	18
SFRP4	MMMMMMMMMMMMMMM	100	18
SFRP1	MMMMMWWWWWWWWWWIIIIIIIIII	60	8
FNDC4	MMMMMMMMMMMMMMM	100	18
FNDC1	MMMMMMMMMMMMMMM	100	18
MXRA8	MMMMMMMMMMMMMMID	87.5	18
MXRA7	MMMMMMMMMMMMMMM	100	18
ZNF710	MMMMMMMMMMMMMMM	100	18
PEX11G	MMMMMMMMMMMMMMM	100	18
CAPSL	MMMMMMMMMMMMMMM	100	18
PIK3R4	MMMMMWWWWWWIIIIIIMMMM	71.43	10
UBE2J2	MMMMMIIDDMMMMMMMM	76.47	18
ART3	MMMMMWWWWIIIIMMMMMM	78.95	10
PIK3R6	MMMMMMMMMMMMMMM	100	18
ART4	MMMMMMMMMMMMMMM	100	18
PIK3R5	MMMMMMMMMMMMMMM	100	18
DHX32	MMMMMWWWWWWIIIIIIMMMM	71.43	10
DHX33	MMMMMWWWWWMMMMMIIIII	75	0
PCBP3	MMMMMMMMMMMMMMM	100	18
SPATA5L1	MMMMMMMMMIDIDMMMM	76.47	18
DHX34	MMMMMMMMMMMMMMM	100	18
MIER3	MMMMMWWWWIIIIMMMMMM	78.95	10
PCBP4	MMMMMMMMMMMMMMM	100	18
ARSJ	MMMMMMMMMMMMMMM	100	18
DHX35	MMMMMWWWWWWIIIIIIMMMM	71.43	10
MIER2	MMMMWWWWWIIIIIMMMMMM	75	10
PENK	MMMMMMMMMMMMMMM	100	18
DYM	MMMMMWWWWWWWWWWIIIIIIIIII	60	8
ARSG	MMMMMMMMMMMMMMID	87.5	18
N4BP3	MMMMMMMMMMMMMMM	100	18
RAB11FIP2	MMMMMWWWWWWWWWWIIIIIIIIII	60	8
RIMKLA	MMMMMMWWWWWIIIIIMMMM	75	10
ARSB	MMMMMMMMMMMMMMM	100	18
ZBED4	MMMMMMMMIIDDMMMMM	76.47	18
RBM11	MMMMMMMMMMMMMMM	100	18
TMEM86A	MMMMMMMMMMMMMMM	100	18
FOXF1	MMMMMMMMMMMMMMM	100	18
CELA1	MMMMMMMMMMMMMMM	100	18
INTS5	MMMMMMMMMMMMMMID	87.5	18
COL9A3	MMMMMMMMMMMMMMM	100	18
INTS7	MMMMMWWWWWIIIIIMMMMM	75	10
COL9A2	MMMMMMMMMMMMMMM	100	18
INTS9	MMMMMWWWWIIIIMMMMMM	78.95	10
GLIPR1L2	MMMMMWWWWWWIIIIIIMMMM	71.43	10
INTS8	MMMMWWWWWWWIIIIIIIMMMM	68.18	10
RCOR2	MMMMMMMMMMMMMMM	100	18
PCSK2	MMMMMMMMMMMMMMM	100	18
FKBP10	MMMMMMMMMMMMMIIDD	76.47	18
MOGAT1	MMMMMMMMMMMMMMM	100	18
SUV39H1	MMMMMMMMMMMMMMM	100	18
SLC7A11	MMMMMMMMMMMMMMM	100	18
GNGT1	MMMMMMMMMMMMMMM	100	18
GNGT2	MMMMMMMMMMMMMMM	100	18
ACADL	MMMMMMMMMMMMMMM	100	18
HYAL1	MMMMMMMMMMMMMMM	100	18
HYAL4	MMMMMMMMMMMMMMM	100	18
CCDC112	MMMMMMMIMMMMWWWWIII	78.95	14
CCDC110	MMMMMMMMMMMMMMM	100	18
NCOA6	MMMMMWWWWWWWWWWIIIIIIIIII	60	8
CCDC113	MMMMMMMMMMMMWWWIII	83.33	14
MN1	MMMMMMMMMMMMMMM	100	18
BANK1	MMMMMMMMMMMMMMM	100	18
G2E3	MMMMWWWWWWWIIIIIIIMMMM	68.18	10
CRELD2	MMMMWWWWWWWIIIIIIIMMMM	68.18	10
SFI1	MMMMWWWWWWWIIIIIIIMMMM	68.18	10
PNCK	MMMMMMMMMMMMMMM	100	18
IBA57	MMMMMMMMMMMMMMM	100	18
CCDC106	MMMMMMMMMMMMMMM	100	18
ARVCF	MMMMMMMMMMMMMMM	100	18
MNT	MMMMMMIDMMMMMMMM	87.5	18
HEATR3	MMMMMWWWWWWIIIIIIMMMM	71.43	10
NPDC1	MMMMMMMMMMMMMMM	100	18
GCH1	MMMMMMMMMMMMMMM	100	18
PER2	MMMMMMMMMMMMMMM	100	18
PER1	MMMMMMMIIIIMMMMWWWW	78.95	13
PER3	MMMMMMMMMMMMMMM	100	18
GLB1L	MMMMMMMMMMMMMMM	100	18
CSDC2	MMMMMMMMMMMMMMM	100	18
ESYT3	MMMMMMMMMMMMMMM	100	18
EPPK1	MMMMMMMMMMMMMMM	100	18
FAM171B	MMMMMMMMMMMMMMM	100	18
SH3GL3	MMMMMMMMMMMMMMM	100	18
CCDC169	MMMMMMMMMMMMMMM	100	18
CYP46A1	MMMMMMMMMMMMMMM	100	18
NPPB	MMMMMMMMMMMMMMM	100	18
FAM174B	MMMMMMMMMMMMMMM	100	18
DUOXA1	MMMMMMMMMMMMMMM	100	18
CAPN3	MMMMMMMMMMMMMMM	100	18
SNIP1	MMMMMIDMMMMMMMMM	87.5	18
ARHGEF40	MMMMMMMIIIMMMMMWWW	83.33	13
PAMR1	MMMMMMMMMMMMMMM	100	18
CCDC160	MMMMMMMMMMMMMMM	100	18
PDGFRB	MMMMMMMMMMMMMMM	100	18
CCDC159	MMMMMMMMMMMMMMM	100	18
OSR1	MMMMMMMMMMMMMMM	100	18
CCDC157	MMMMMMMMMMMMMMM	100	18
PCOLCE	MMMMMMMMMMMMMMM	100	18
RPGRIP1L	MMMMMMMMMMMMMMM	100	18
TANC1	MMMMMWWWWWWIIIIIIMMMM	71.43	10
CCNE2	MMMMMMMIIIIMMMMWWWW	78.95	13
CCDC150	MMMMMWWWWIIIIMMMMMM	78.95	10
HOMEZ	MMMMMMWWWWWIIIIIMMMM	75	10
RTN2	MMMMMVVVVVVVVVVDDDDDDDDDD	60	2
NDRG4	MMMMMMMMMMMMMMM	100	18
RTN1	MMMMMMMMMMMMMMM	100	18
CCDC149	MMMMMMMMMMMMMMM	100	18
KLHL14	MMMMMMMMMMMMMMM	100	18
CCDC148	MMMMMMMMMMMMMMM	100	18
NPR1	MMMMMMMMMMMMMMM	100	18
CCDC146	MMMMMMMMMMMMMMM	100	18
KLHL17	MMMMWWWWWWWIIIIIIIMMMM	68.18	10
NPR3	MMMMMMMMMMMMWWWIII	83.33	14
ACACB	MMMMMMMMMMMMMMM	100	18
CCDC141	MMMMMMMMMMMMMMM	100	18
ARHGEF33	MMMMMMMMMMMMMMM	100	18
KLHL29	MMMMMMMMMMMMMMID	87.5	18
ZFHX2	MMMMMMMMMMMMMMM	100	18
ARHGEF37	MMMMMWWWWWWIIIIIIMMMM	71.43	10
CCDC138	MMMMMMMMMMMMMMM	100	18
KLHL25	MMMMMMMMMMMMMMM	100	18
VDR	MMMMMMMMMIDIDMMMM	76.47	18
CCDC136	MMMMMMMMMMMMMMM	100	18
ZFHX4	MMMMMMMMMMMMMMM	100	18
BMP6	MMMMMMMMMMMMMMM	100	18
BMP5	MMMMMMMMMMMMMMM	100	18
GCLC	MMMMWWWWWWWIIIIIIIMMMM	68.18	10
CPS1	MMMMMMMMMMMMMMM	100	18
TAF4B	MMMMMMMMMMMMMMM	100	18
CNRIP1	MMMMMMMMMMMMMMM	100	18
LAMC3	MMMMMMMMMMMMMMM	100	18
ATP2A3	MMMMMMMMMMMMMMM	100	18
ATP2A1	MMMMMMMMMMMMMMM	100	18
FAM178B	MMMMMMMMMMMMMMM	100	18
BCL7C	MMMMMMMMMMMMMMM	100	18
HORMAD1	MMMMMMMIIDDMMMMMM	76.47	18
SULT4A1	MMMMMMWWWIIIMMMMMM	83.33	10
HS3ST3B1	MMMMMMMMMMMMMMM	100	18
ARHGEF15	MMMMMMMMMMMMMMM	100	18
ARHGEF17	IIIMMMMMMMMMMMMWWW	83.33	7
ARHGEF19	MMMMMMMMMMMMMMM	100	18
ARHGEF18	MMMMMWWWWWWWWWWIIIIIIIIII	60	8
DARS2	MMMMWWWWWWWIIIIIIIMMMM	68.18	10
MMP9	MMMMMMMMMMMMMMM	100	18
FAM177B	MMMMMMMMMMMMMMM	100	18
RCN3	MMMMMMMMMMMMMMM	100	18
PSRC1	MMMMMMMMMMMMMMM	100	18
MMRN1	MMMMMMMMMMMMMMM	100	18
CHDH	MMMMMMMMMMMMMMM	100	18
MMRN2	MMMMMMMMMMMMMMM	100	18
CDHR3	MMMMMMMMMMMMMMM	100	18
CDHR4	MMMMMMMMMMMMMMM	100	18
IRF8	MMMMMMMMMMMMMMM	100	18
RBM20	MMMMMMMMMMMMMMM	100	18
SPOPL	MMMMMWWWWWWIIIIIIMMMM	71.43	10
IRF5	MMMMMMMMMMMMMMM	100	18
MVD	MMMMMMMMMMMMMMM	100	18
LAMA2	MMMMMMMMMMMMMMM	100	18
LAMA3	MMMMMWWWWWIIIIIMMMMM	75	10
TGFBRAP1	MMMMMMMIIIIMMMMWWWW	78.95	13
ACVR1B	MMMMMMMMMMMMMMM	100	18
CYGB	MMMMMMMMMMMMMMM	100	18
ACVR1C	MMMMMMMMMMMMMMM	100	18
RAB40B	MMMMMWWWWWIIIIIMMMMM	75	10
RAB40C	MMMMMMMMMMMMMMM	100	18
TAF1A	MMMMMMMMMMMMMMM	100	18
MDH1B	MMMMMMMMMMMMMMM	100	18
LAMB3	MMMMMMMMIDMMMMMM	87.5	18
NAA11	MMMMMIIDDDMMMMMMMI	66.67	18
LRWD1	MMMMMWWWWWWIIIIIIMMMM	71.43	10
ACVR2B	MMMMMMMMMMMMMMM	100	18
SOD3	MMMMMMMMMMMMMMM	100	18
IRGQ	MMMMMMMMMMMMMIIDD	76.47	18
BCL6B	MMMMMMMMMMMMMMM	100	18
ASB9	MMMMMMMMMMMMMMM	100	18
ASB7	MMMMMMMMMMMMMMM	100	18
FAM98C	MMMMMWWWWWWWWWWIIIIIIIIII	60	8
ASB4	MMMMMMMMMMMMMMM	100	18
QRICH2	MMMMMMMMMMMMMMM	100	18
TAF5	MMMMMMMMMIDMMMMM	87.5	18
RBM45	MMMMMMWWWIIIMMMMMM	83.33	10
RBM44	MMMMMMMIDMMMMMMM	87.5	18
PNMT	MMMMMMMMMMMMMMM	100	18
VIT	MMMMMMMMMMMMMMID	87.5	18
TMEM200B	MMMMMMMMMMMMMMM	100	18
MYT1L	MMMMMMMMMMMMMMM	100	18
TMEM200A	MMMMMMMMMMMMMMM	100	18
ABCA12	MMMMWWWWWWWIIIIIIIMMMM	68.18	10
ENO2	MMMMMMMMMMMMMMM	100	18
ENO3	MMMMMMMMMMMMMMM	100	18
MILR1	MMMMMMMMMMMMMMM	100	18
GPR176	MMMMMWWWWWWIIIIIIMMMM	71.43	10
CREB3L1	MMMMMMMMMMMMMMM	100	18
GPR171	MMMMMMMMMMMMMMM	100	18
CDK20	MMMMMWWWWWWIIIIIIMMMM	71.43	10
CYP1B1	MMMMMMMMMMMMMMM	100	18
PLCE1	MMMMMMMMMMMMMMM	100	18
BVES	MMMMMMMMMMMMMMM	100	18
CHGB	MMMMMMMMMMMMMMM	100	18
GLCE	MMMMMMMMMMMMMMM	100	18
MED9	MMMMMMMMMMMMMMM	100	18
DKK2	MMMMMMMMMMMMMMM	100	18
DKK3	MMMMMMMMMMMMMMM	100	18
SULT2B1	MMMMMMMMMMMMMMID	87.5	18
GPR162	MMMMMMMMMMMMMMM	100	18
RNF123	MMMMMMMMMMMMMMM	100	18
RNF125	MMMMMWWWWWWWWWWIIIIIIIIII	60	8
GPR161	MMMMMWWWWWIIIIIMMMMM	75	10
GPR160	MMMMMMMMMMMMMMM	100	18
PIH1D2	MMMMMMMMMMMMMMM	100	18
NHLRC1	MMMMMMMMMMMMMMM	100	18
GPLD1	MMMMMMMMMMMMMMM	100	18
RNF122	MMMMMMMMMMMMMMM	100	18
FICD	MMMMMMMMMMMMMIIDD	76.47	18
SLAIN1	MMMMMMMMMMMMMMM	100	18
VPS26B	MMMMMMMMMMMMMMM	100	18
PLCG2	MMMMMMMMMMMMMMM	100	18
PLCG1	MMMMMMWWWWWIIIIIMMMM	75	10
FZD1	MMMMMMMMMMMMMMM	100	18
CDK18	MMMMMMMMMMMMMMM	100	18
CDK19	MMMMWWWWWWWIIIIIIIMMMM	68.18	10
WNT10A	MMMMMMMMMMMMMMM	100	18
FZD2	MMMMMMMMMMMMMMM	100	18
FZD4	MMMMMMMMMMMMMMM	100	18
TMEM190	MMMMMMMMMMMMMMM	100	18
FZD9	MMMMMMMMMMMMMMM	100	18
SLC16A10	MMMMMMMMMMMMMMM	100	18
GPR137B	MMMMMMMMMMMMMMM	100	18
GPR137C	MMMMMMMMMMMMMMM	100	18
SLC16A13	MMMMMWWWWWIIIIIMMMMM	75	10
FA2H	MMMMMMMMMMMMMMM	100	18
SLC6A9	MMMMMMMMMMMMMMM	100	18
GPR180	MMMMWWWIIIMMMMMMMM	83.33	10
GPR183	MMMMMMMMMMMMMMM	100	18
GIPC2	MMMMMMMMMMMMMMM	100	18
CPEB3	MMMMMMMMMIIDDMMMM	76.47	18
SPEF2	MMMMMMMMMMMMMMM	100	18
MEI1	MMMMMMWWWWIIIIMMMMM	78.95	10
ELN	MMMMMMIIDDMMMMMMM	76.47	18
TGFB1I1	MMMMMMMMMMMMMMM	100	18
TMEM181	MMMMMWWWWWWWWWWIIIIIIIIII	60	8
TMEM182	MMMMMMMMMMMMMMM	100	18
GLI1	MMMMMMMMMMMMMMM	100	18
SLC6A2	MMMMMMMMMMMMMMM	100	18
GLI2	MMMMMMMMMMMMMMM	100	18
GLI4	IIIMMMMIIMMMMMMWWWWW	75	7
ZCWPW1	MMMMMMMMMMMMMMM	100	18
GPR132	MMMMMMMMMMMMMMM	100	18
EMB	MMMMMWWWWWWIIIIIIMMMM	71.43	10
RNF150	MMMMMMMMMMMMMMM	100	18
GPR135	MMMMMMMMMMMMMMM	100	18
SLC2A10	MMMMMMMMMMMMMMM	100	18
SLC2A13	MMMMMMMMMMMMMMM	100	18
SLC2A12	MMMMMMMMMMMMMMM	100	18
TMEM171	MMMMMMMMMMMMMMM	100	18
TACR1	MMMMMMMMMMMMMMM	100	18
TMEM175	MMMMMWWWWWWIIIIIIMMMM	71.43	10
PLCB3	MMMMWWWWWWIIIIIIMMMMM	71.43	10
PLCB4	MMMMMWWWWWWIIIIIIMMMM	71.43	10
SLCO4A1	MMMMMMMMMMMMMMM	100	18
TAL1	MMMMMMMMMMMMMMM	100	18
PLCB1	MMMMMMMMMIIDDMMMM	76.47	18
PLCB2	MMMMMMMMMMMMMMM	100	18
JDP2	MMMMMMMMMMMMMMM	100	18
ZNF597	MMMMMMMIIIMMMMMWWW	83.33	13
ENG	MMMMMMMMMMMMMMM	100	18
RNF165	MMMMMMMMMMMMMMM	100	18
ANKRD55	MMMMMMMMMMMMMMM	100	18
FIGN	MMMMMMMIDMMMMMMM	87.5	18
HOXD11	MMMMMMMMMMMMMMM	100	18
HOXD10	MMMMMMMMMMMMMMM	100	18
TMEM163	MMMMMMMMMMMMMMM	100	18
TMEM164	MMMMMMWWWWIIIIMMMMM	78.95	10
MIPOL1	MMMMWWWWWWWIIIIIIIMMMM	68.18	10
CHN1	MMMMMMMMMIDMMMMM	87.5	18
GPR155	MMMMMMMMMMMMWWWIII	83.33	14
RNF130	MMMMMWWWWWWIIIIIIMMMM	71.43	10
GPR158	MMMMMMMMMMMMMMM	100	18
F12	MMMMMMMMMMMMMMM	100	18
LAPTM5	MMMMMMMMMMMMMMM	100	18
NMNAT2	MMMMMMMMMMMMMMM	100	18
SULF1	MMMMMMMMMMMMMMM	100	18
GUCA2A	MMMMMMMMMMMMMMM	100	18
TMEM156	MMMMMMMMMMMMMMM	100	18
ABI3	MMMMMMMMMMMMMMM	100	18
SARM1	MMMMMMMMMMMMMMM	100	18
PLCD3	IIIIIIIIIIMMMMMWWWWWWWWWW	60	4
PLCD4	MMMMMMMMMMMMMMM	100	18
SLC28A1	MMMMMMMMMMMMMMM	100	18
PLCD1	MMMMMMMMMMMMMMM	100	18
ZNF574	MMMMMWWWWIIIIIMMMMMD	70	10
PHLDB1	MMMMMMMMMMMMMMM	100	18
COL16A1	MMMMMMMMMMMMMMM	100	18
ANKRD35	MMMMMMMMMMMMMMM	100	18
IRS1	MMMMMMMMMMMMMMM	100	18
FAM107A	MMMMMMMMMMMMMMM	100	18
DACH1	MMMMMWWWWWWIIIIIIMMMM	71.43	10
GRB14	MMMMMMMMMWWWWWWIIIIII	71.43	14
NAGLU	MMMMMWWWWIIIIIMMMMMD	70	10
GRAP2	MMMMMMMMMMMMMMM	100	18
CHP2	MMMMMMMMMMMMMMM	100	18
ZNF569	MMMMMMMMMMMMMMM	100	18
LZTS1	MMMMMMMMMMMMMIIDD	76.47	18
PHLDA1	MMMMMMMMIDMMMMMM	87.5	18
ZFP37	MMMMMMMMMMMMMMM	100	18
SLC15A1	MMMMMMMMMMMMMMM	100	18
CD180	MMMMMMMMMMMMMMM	100	18
SYPL2	MMMMMMMMMMMMMMM	100	18
CLIP3	MMMMMMMMMMMMMMM	100	18
CLIP2	MMMMMMMMMMMMMMM	100	18
KIAA1614	MMMMMMMMMMMMMMM	100	18
ANKRD42	MMMMMMIIDDMMMMMMM	76.47	18
ANKRD40	MMMMMMWWWWIMMMMMIII	78.95	0
ERP27	MMMMMMMMMMMMMMM	100	18
ERG	MMMMMMMMMMMMMMM	100	18
PHLDB3	MMMMMMMMMMMMMMM	100	18
ANKRD16	MMMMMMMMMMMMMMM	100	18
CALCRL	MMMMMMMMMMMMMMM	100	18
RNF180	MMMMMMMMIDMMMMMM	87.5	18
CHRD	MMMMMWWWWWIIIIIMMMMM	75	10
ILDR1	MMMMMMMMMMVVVVVDDDDD	75	2
ABHD6	MMMMWWWWWWWIIIIIIIMMMM	68.18	10
TBXA2R	MMMMMMMMMMMMMMM	100	18
ABL2	MMMMWWWWWWWWWWDIVVVVVVIIII	76.92	23
SLC15A3	MMMMMMMMMMMMMMM	100	18
ZNF541	MMMMMMMMMMMMMMM	100	18
ANKRD29	MMMMMMMMMMMMMMM	100	18
CD163	MMMMMMMMMMMMMMM	100	18
NEB	MMMMMMMMMMMMMMM	100	18
PALB2	MMMMMMMMMMMMMMM	100	18
YEATS2	MMMMMWWWWWWIIIIIIMMMM	71.43	10
ZFP64	MMMMMMWWWWWWWWWIIIIIIIII	62.5	8
RNF182	MMMMMMMMMMMMMMM	100	18
SPIRE1	MMMMMMMMMMMMWWWIII	83.33	14
EFHB	MMMMMMMMMMMMMMM	100	18
NES	MMMMMMMMMMMMMMM	100	18
DPP10	MMMMMMMMMMMMMMM	100	18
EIF4E3	MMMMMMMMMMMMMMM	100	18
BNC1	MMMMMMMMMMMMMMM	100	18
TREM2	MMMMMMMMMMMMMMM	100	18
NAGPA	MMMMMMMMMMMMMMM	100	18
TREM1	MMMMMMMMMMMMMMM	100	18
SGCD	MMMMMMIDMMMMMMMM	87.5	18
SGCA	MMMMMMMMMMMMMMM	100	18
CNGA1	MMMMMMMMMMMMMMM	100	18
RNF17	MMMMMMMMMMMMMMM	100	18
ZNF526	MMMMMMMMMMMMMMM	100	18
PGPEP1	MMMMWWWWWWWMMMMVVVVVVI	95.45	23
ZNF521	MMMMMMMMMMMMMMM	100	18
VWF	MMMMMMMMMMMMMMM	100	18
SORD	MMMMMWWWWWIIIIIMMMMM	75	10
KCNAB1	MMMMMMMMMMMMMMM	100	18
KCNAB2	MMMMMMMMMMMMMMM	100	18
ADRA2B	MMMMMMMMMMMMMMM	100	18
ADRA2A	MMMMMMMMMMMMMMM	100	18
ASPN	MMMMMMMMMMMMMMM	100	18
PATL1	MMMMWWWWWWWIIIIIIIMMMM	68.18	10
LCA5L	MMMMMMMMMMMMMMM	100	18
ASPM	MMMMWWWWWWWIIIIIIIMMMM	68.18	10
EVC	MMMMMMMMMMMMMMM	100	18
ZNF513	IIIIIIIIIIMMMMMWWWWWWWWWW	60	4
SFT2D2	MMMMMMMMMMMMMMM	100	18
SMPDL3B	MMMMMMMMMMMMMMM	100	18
ASPA	MMMMMMMMMMMMMMM	100	18
CNGB1	MMMMMMMMMMMMMMM	100	18
CX3CR1	MMMMMMMMMMMMMMM	100	18
NLGN3	MMMMMMMMMMMMMMM	100	18
RNF32	MMMMMMMMMMMMMMM	100	18
ACSS3	MMMMMWWWWWWWWWWIIIIIIIIII	60	8
NLGN1	MMMMMMMMMMMWWWWIIII	78.95	14
ACSS2	MMMMWWWWWWWIIIIIIIMMMM	68.18	10
SMARCD3	MMMMMMMMMMMMMMM	100	18
WBP1	MMMMMMIIDDMMMMMMM	76.47	18
ANKAR	MMMMMMMMMMMMMMM	100	18
RBBP9	MMMMWWWWWWWIIIIIIIMMMM	68.18	10
ZNF503	MMMMMMMMMMMMMMM	100	18
WASF1	MMMMMMMMMMMMMMM	100	18
WASF3	MMMMMMMMMMMMMMM	100	18
FDXACB1	MMMMMMMMMMMMMMM	100	18
CDRT4	MMMMMMMMMMMMMMM	100	18
KCNIP1	MMMMMMMMMMMMMMM	100	18
TXNRD3	MMMMMMMMMIIDDMMMM	76.47	18
KCNIP2	MMMMMMMMMMMMMMM	100	18
KCNIP3	MMMMMMMMMMMMMMM	100	18
PLCL1	MMMMMMMMMMMMMMM	100	18
KCNIP4	MMMMMMWWWWWWWWWIIIIIIIII	62.5	8
KCNJ14	MMMMMMMMMMMMMMM	100	18
KCNJ16	MMMMMMMMMMMMMMM	100	18
SVOPL	MMMMMMWWWIIIMMMMMM	83.33	10
MARCKS	MMMMMWWWWWWWWWWIIIIIIIIII	60	8
NIN	MMMMMWWWWWIIIIIMMMMM	75	10
GLRB	MMMMMMMMMMMMMMID	87.5	18
RHEBL1	MMMMMMMMMMMMMMM	100	18
MMACHC	MMMMMMMMMMMMMMM	100	18
CUL4B	MMMMMMMMMMMMMMM	100	18
SLC46A3	MMMMMWWWIIIMMMMMMM	83.33	10
VIPR1	MMMMMMMMMMMMMMM	100	18
SLC46A2	MMMMMMMMMMMMMMM	100	18
VIPR2	MMMMMMMMMMMMMMM	100	18
ACSM1	MMMMMMMMMMMMMMM	100	18
GORAB	MMMMMWWWWWWWWWWIIIIIIIIII	60	8
ACSM5	MMMMMMMMMMMMMMM	100	18
PKD2L1	MMMMMMMMMMMMMMM	100	18
PKD2L2	MMMMMMMMMMMMMMM	100	18
RAPGEFL1	MMMMMMMMMMMMMMM	100	18
ZNF606	MMMMMWWWWWWIIIIIIMMMM	71.43	10
CHEK1	MMMMMIIDDMMMMMMMM	76.47	18
GOLGA1	MMMMWWWWWWWIIIIIIIMMMM	68.18	10
HABP4	MMMMMMIIDDMMMMMMM	76.47	18
SOX6	MMMMMMMMWWWWWWWIIIIIII	68.18	14
AGFG2	MMMMMMMMMMMMMMM	100	18
SOX5	MMMMMWWWWWWIIIIIIMMMM	71.43	10
JMJD4	MMMMMMMMMMMMMMM	100	18
OVOL2	MMMMMMMMMMMMMMM	100	18
CYP27A1	MMMMMMMMMMMMMMM	100	18
RRAGD	MMMMWWWWWWWIIIIIIIMMMM	68.18	10
COL8A2	MMMMMMMMMMMMMMM	100	18
TTLL12	MMMMMMMMMMMMMMM	100	18
ZFPM2	MMMMMMMMMMMMMMM	100	18
CBLL1	MMMMWWWWWIIIIIMMMMMM	75	10
TMEM161B	MMMMMWWWWIIIIMMMMMM	78.95	10
PDE1C	MMMMMMMMMMMMMMM	100	18
TSHZ3	MMMMMMMMMMMMMMM	100	18
TSHZ1	MMMMMWWWWIIIIMMMMMM	78.95	10
TSHZ2	MMMMMMMMMMMMMMM	100	18
CYP27B1	MMMMMMMMMMMMMMM	100	18
NUAK1	MMMMMWWWIIIMMMMMMM	83.33	10
PATZ1	MMMMMMIIDDMMMMMMM	76.47	18
ZRSR2	MMMMMWWWWWWWWWWIIIIIIIIII	60	8
DTNA	MMMMMMMMMMMMMMM	100	18
PTPRN2	MMMMMMMMMMMMMMM	100	18
MEIG1	MMMMMMMMMMMMMMM	100	18
SS18L1	MMMMMIIDDMMMMMMMM	76.47	18
PDE2A	MMMMMMMMMMMMMMM	100	18
DDIT4L	MMMMMMMMMMMMMMM	100	18
PARP16	MMMMMMMIIDDMMMMMM	76.47	18
ALOX15B	MMMMMMMMMMMMMMM	100	18
PARP12	MMMMMMMMMMMMMMM	100	18
GDF7	MMMMMMMMMMMMMMM	100	18
CCDC88B	MMMMMMMMMMMMMMM	100	18
CCDC88A	IIIMMMMMMMMMWWWWWWIII	71.43	7
GDF9	MMMMMMMMMMMMMMM	100	18
PARP11	MMMMMMMMMMMMWWWIII	83.33	14
CDAN1	MMMMMWWWWWWIIIIIIMMMM	71.43	10
PDE3A	MMMMMMMIIDDMMMMMM	76.47	18
ACVRL1	MMMMMMMMMMMMMMM	100	18
CLIC5	MMMMMMMMMMMMMMM	100	18
FASTKD1	MMMMMWWWWWIIIIIIMMMMD	66.67	10
FASTKD3	MMMMMMWWWWWIIIIIMMMM	75	10
STAB2	MMMMMMMMMMMMMMM	100	18
CX3CL1	MMMMMMMMMMMMMMM	100	18
GLIPR2	MMMMMMMMMMMMMMM	100	18
STAB1	MMMMMMMMMMMMMMM	100	18
ANKRD1	MMMMMMMMMMMMMMM	100	18
TNFAIP8L3	MMMMMMMMMMMMMMM	100	18
ANKRD2	MMMMMMMMMMMMMMM	100	18
TNFAIP8L2	MMMMMMMMMMMMMMM	100	18
ANKRD6	MMMMMWWWWWWWWWWIIIIIIIIII	60	8
PRMT6	MMMMMMMMMMMMMIIDD	76.47	18
PACRG	MMMMMMMMMMMMMMM	100	18
NOG	MMMMMMMMMMMMMMM	100	18
AMPD2	MMMMMMMIIIIMMMMWWWW	78.95	13
AVPR1A	MMMMMMMMMMMMMMM	100	18
B3GNT9	MMMMMMMMMMMMMMM	100	18
B3GNT8	MMMMMMMMMMMMMMM	100	18
B3GNT7	MMMMMMMMMMMMMMM	100	18
BBS12	MMMMMMMMMMMMMMM	100	18
RPUSD1	MMMMMMMMMMMMMMM	100	18
RPUSD2	MMMMMMMMMMMMMMM	100	18
FAM20B	MMMMMWWWWWWWWWWIIIIIIIIII	60	8
ALDOC	MMMMMMMMMMMMMMM	100	18
FAM20A	MMMMMMMMMMMMMMM	100	18
SGK2	MMMMMMMMMMMMMMM	100	18
RAPSN	MMMMMMMMMMMMMMM	100	18
WAS	MMMMMMMMMMMMMMM	100	18
CXCR4	MMMMMMMMMMMMMMM	100	18
AKAP6	MMMMMMMMMMMMMMM	100	18
AKAP3	MMMMMMMMMMMMMMM	100	18
FAM184B	MMMMMMWWWWWIIIIIMMMM	75	10
MPZL3	MMMMMWWWWIIIIMMMMMM	78.95	10
CORIN	MMMMMWWWWIIIIMMMMMM	78.95	10
CA10	MMMMMMMMMMMMMMM	100	18
DNAJC5B	MMMMMMMMMMMMMMM	100	18
PCP4L1	MMMMMMMMMMMMMMM	100	18
STAC3	MMMMMMMMMMMMMMM	100	18
PODN	MMMMMMMMMMMMMMM	100	18
CDK5R1	MMMMMWWWWWWWWWWIIIIIIIIII	60	8
CIB4	MMMMMMMMMMMMMMM	100	18
MANEA	MMMMWWWWWWIIIIIIMMMMM	71.43	10
TMEM143	MMMMMMMMMMMMMMM	100	18
PDE8A	MMMMWWWWWWIIIIIIMMMMM	71.43	10
CA13	MMMMMMMMMMMMMMM	100	18
CD300A	MMMMMMMMMMMMMMM	100	18
ANGEL1	MMMMMMMMMMMMMMM	100	18
SPNS2	MMMMMMMMMMMMMMM	100	18
ARID5A	MMMMMMMVVVVVVVVDDDDDDDD	65.22	2
TMEM130	MMMMMMMMMMMMMMM	100	18
FAM185A	MMMMMWWWWIIIIMMMMMM	78.95	10
RELL2	MMMMMMMMMMMMMMM	100	18
AKNA	MMMMMMMMMMMMMMM	100	18
LTBP4	MMMMMMMMMMMMMMM	100	18
DTX1	MMMMMMMMMMMMMMM	100	18
LTBP2	MMMMMMMMMMMMMMM	100	18
DTX3	MMMMWWWWWWWIIIIIIIMMMM	68.18	10
DTX4	MMMMMMMMMMMMMMM	100	18
NID1	MMMMMWWWWWWWWWWIIIIIIIIII	60	8
NTS	MMMMMMMMMMMMMMM	100	18
CPLX1	MMMMMMMMMMMMMMM	100	18
DNAJC27	MMMMMMMMMMMMMMM	100	18
TMEM121	MMMMMMMMMMMMMMM	100	18
TMEM127	MMMMMMWWWWWIIIIIMMMM	75	10
ALDH3B1	MMMMMMMMMMMMMMM	100	18
TMEM129	MMMMMMMMMMMMMMM	100	18
STAP1	MMMMMMMMMMMMMMM	100	18
ACBD5	MMMMMWWWWWWWWWWIIIIIIIIII	60	8
TGFB3	MMMMMMMMMMMMMMM	100	18
PTCH1	MMMMMMMMWWWIIIMMMM	83.33	10
EPHX4	MMMMMMMMMMMMMMM	100	18
DNAJC12	MMMMMMMMMMMMMMM	100	18
EPHX3	MMMMMMMMMMMMMMM	100	18
ACSF3	MMMMMMMMMMMMMMM	100	18
DNAJC16	MMMMWWWWWWWIIIIIIIMMMM	68.18	10
DLG4	MMMMMMMMMMMMMMM	100	18
FES	MMMMMMMMMMMMMMM	100	18
TMEM117	MMMMWWWWWWWIIIIIIIMMMM	68.18	10
NFKBIE	MMMMMMMMMMMMMMM	100	18
NFKBID	MMMMMMMMMMMMMMM	100	18
MCTP1	MMMMMMMMMMMMMMM	100	18
HSPB6	MMMMMMMMMMMMMMM	100	18
LMOD1	MMMMMMMMMMMMMMM	100	18
ELAVL3	MMMMMMMMMMMMMMM	100	18
TMEM100	MMMMMMMMMMMMMMM	100	18
UPK1B	MMMMMMMMMMMMMMM	100	18
UPK1A	MMMMMMMMMMMMMMM	100	18
CA5B	MMMMMMMMMMMMMMM	100	18
TMEM104	MMMMMMMMMMMMMMM	100	18
ZC3H7B	MMMMMMWWWWWWWWWIIIIIIIII	62.5	8
KYNU	MMMMMMMMMMMMMMM	100	18
PDE4A	MMMMMMMMMMMMMMM	100	18
SPEG	MMMMMMMMMMMMMMM	100	18
POLE	MMMMMMMMMMMMMMM	100	18
POLH	MMMMMWWWWWWIIIIIIMMMM	71.43	10
EGFL7	MMMMMMMMMMMMMMM	100	18
FGR	MMMMMMMMMMMMMMM	100	18
LATS1	MMMMMMMMMMMMMMM	100	18
HPDL	MMMMMMMMMMMMMMM	100	18
MNS1	MMMMMMWWWWWIIIIIMMMM	75	10
DOCK2	MMMMMMMMMMMMMMM	100	18
RGS18	MMMMMMMMMMMMMMM	100	18
SASH3	MMMMMMMMMMMMMMM	100	18
PON3	MMMMMMMMMMMMMMM	100	18
RGS17	MMMMMMMMMMMMMMM	100	18
KRT80	MMMMMMMMMMMMMIIDD	76.47	18
POLDIP2	MMMMMMMIIIMMMMMWWW	83.33	13
RGS14	MMMMMMMMMMMMMMM	100	18
LCAT	MMMMMWWWWWWIIIIIIMMMM	71.43	10
WIZ	MMMMWWWWWWIIIIIIMMMMM	71.43	10
U2AF1L4	MMMMMMMMVVVVVVVDDDDDDD	68.18	2
DLL4	MMMMMMMMMMMMMMM	100	18
PALMD	MMMMMMMMMMMMMMM	100	18
KLRG2	MMMMMMMMMMMMMMM	100	18
NRIP3	MMMMMMMMMMMMMMM	100	18
RGS20	MMMMMMMMMMMMMMM	100	18
PDE6A	MMMMMMMMMMMMMMM	100	18
KLRG1	MMMMMMMMMMMMMMM	100	18
SPEN	MMMMMWWWWWWWWWWIIIIIIIIII	60	8
POLQ	MMMMWWWWWWIIIIIIMMMMM	71.43	10
CMTM3	MMMMMMMMMMMMMMM	100	18
PDE6H	MMMMMMMMMMMMMMM	100	18
POLN	MMMMMMMMMMMMMMM	100	18
SGTB	MMMMMMMIIIMMMMMWWW	83.33	13
CMTM4	MMMMMWWWWWIIIIIMMMMM	75	10
POLM	MMMMMMMMMMMMMMM	100	18
CMTM5	MMMMMMMMMMMMMMM	100	18
MEIS3	MMMMMMMMMMMMMMM	100	18
GDAP1	MMMMMMMMMMMMMMM	100	18
TSHR	MMMMMMMMMMMMMMM	100	18
DLK2	MMMMMMMMMMMMMMM	100	18
MEIS1	MMMMMMMMMMMMMMM	100	18
RGS12	MMMMMMIIIDMMMMMMWW	77.78	13
TBKBP1	MMMMMMMMMMMMMMM	100	18
PDE7B	MMMMMMMMMMMMMMM	100	18
SPI1	MMMMMMMMMMMMMMM	100	18
TESK1	MMMMMMMMIDMMMMMM	87.5	18
TESK2	MMMMMMMMMMMMMMM	100	18
ENDOU	MMMMMMMMMMMMMMM	100	18
NDST1	MMMMMMMWWWWWWWWIIIIIIII	65.22	8
C3AR1	MMMMMMMMMMMMMMM	100	18
MLYCD	MMMMWWWWWWWIIIIIIIMMMM	68.18	10
PKNOX2	MMMMMMMMMMMMMMM	100	18
ENDOG	MMMMMMMMMMMMMMM	100	18
TSTD2	MMMMMWWWWWIIIIIIMMMMD	66.67	10
FRS3	MMMMMMMMMIDMMMMM	87.5	18
ACE2	MMMMMMMMMMMMMMM	100	18
SKAP1	MMMMMMMMMMMMMMM	100	18
CDCA2	MMMMWWWWWWWIIIIIIIMMMM	68.18	10
NLRX1	MMMMMMMMMMMMMMM	100	18
CRABP2	MMMMMMMMMMMMMIDID	76.47	18
GATA6	MMMMMMMMMMMMMMM	100	18
PDGFB	MMMMMMMMMMMVVVVDDDD	78.95	2
TPRG1L	MMMMWWWWWWWIIIIIIIMMMM	68.18	10
CDCA8	MMMMMIDIIDDMMMMMMM	66.67	18
PDGFA	MMMMMMMMMMMMMMM	100	18
RNF212	MMMMMMMMMMMMMMM	100	18
RNF215	MMMMMWWWWWWWWWWIIIIIIIIII	60	8
PDGFD	MMMMMMMMMMMMMMID	87.5	18
AFMID	MMMMMMMMVVVVVVVDDDDDDD	68.18	2
SYNDIG1	MMMMMMMMMMMMMMM	100	18
IL31RA	MMMMMMMMMMMMMMM	100	18
NR2F1	MMMMMWWWWWWIIIIIIMMMM	71.43	10
RNF223	MMMMMMMMMMMMMMM	100	18
VANGL2	MMMMMMMMMMMMMMM	100	18
FAT2	MMMMMMMMMMMMMMM	100	18
ARHGAP9	MMMMMMMMMMMMMMM	100	18
LIN54	MMMMMWWWIIIMMMMMMM	83.33	10
PEAR1	MMMMMMMMMMMMMMM	100	18
ARHGAP4	MMMMMMMMMMMMMMM	100	18
PANX1	MMMMMMMIIIMMMMMWWW	83.33	13
CHAF1B	MMMMMMMMMMMMMMM	100	18
MED14	MMMMMWWWWWIIIIIMMMMM	75	10
MECOM	MMMMMMMMMMMMMMM	100	18
TCP11L1	MMMMMMMMMMMMMMM	100	18
TCP11L2	MMMMMMWWWWWWWWWIIIIIIIII	62.5	8
DLGAP1	MMMMMMMMMMMMMMM	100	18
DLGAP5	MMMMWWWWWIIIIIMMMMMM	75	10
LIN52	MMMMMMMIIDDMMMMMM	76.47	18
RMI2	MMMMMMMMMMMMMMM	100	18
ZNF483	MMMMMMMMMMMMMMM	100	18
SPHK2	MMMMMMMMMMMMMMID	87.5	18
RAB3IL1	MMMMMMMMMMMMMMM	100	18
WNT9A	MMMMMMMMMMMMMMM	100	18
JOSD1	MMMMMMWWWWIIIIMMMMM	78.95	10
SLC39A14	MMMMMMMMMMMMMMM	100	18
PGM2L1	MMMMMMMMMMMMMMM	100	18
DDB2	MMMMMMMMMMMMMMM	100	18
CDC20B	MMMMMMMMMMMMMMM	100	18
MED23	MMMMWWWWWWWIIIIIIIMMMM	68.18	10
SLC7A7	MMMMMMMMMIIDDMMMM	76.47	18
PXDN	MMMMMMMMMMMMMMM	100	18
NUP62CL	MMMMWWWWWWWIIIIIIIMMMM	68.18	10
PPARA	MMMMMMWWWWWIIIIIMMMM	75	10
CRB2	MMMMMMMMMMMMMMM	100	18
CRB1	MMMMMWWWWWIIIIIMMMMM	75	10
ZSWIM1	MMMMMMMMMMMMMMM	100	18
SAMD8	MMMMWWWWWWWIIIIIIIMMMM	68.18	10
LIN37	MMMMMMMIIIMMMMMWWW	83.33	13
ATL1	MMMMWWWWWWWIIIIIIIMMMM	68.18	10
CENPB	MMMMMMMMMMMMMMM	100	18
NEURL1B	MMMMMMMMMMMMMMM	100	18
FRZB	MMMMMMMMMIDMMMMM	87.5	18
ZSWIM6	MMMMMWWWWWWWWWWIIIIIIIIII	60	8
ZNF467	MMMMMMMMMMMMMMM	100	18
P4HTM	MMMMMMMMMMMMMMM	100	18
IL12RB2	MMMMMWWWWWWIIIIIIMMMM	71.43	10
ZSWIM3	MMMMMMMMMMMMMMM	100	18
GOLM1	MMMMMMMMMMMMMMM	100	18
CENPE	MMMMMWWWWWIIIIIMMMMM	75	10
CENPH	MMMMMWWWIIIMMMMMMM	83.33	10
SLCO3A1	MMMMMMMMMMMMMMM	100	18
ETNK2	MMMMMMMMMMMMMMM	100	18
WT1	MMMMMMMMMMMMMMM	100	18
CENPJ	MMMMMMWWWWIIIIMMMMM	78.95	10
TAOK2	MMMMMWWWWWIIIIIMMMMM	75	10
CENPL	MMMMMWWWIIIMMMMMMM	83.33	10
CENPO	MMMMWWWWWWIIIIIIMMMMM	71.43	10
SIGLEC1	MMMMMMMMMMMMMMM	100	18
YPEL4	MMMMMMMMMMMMMMM	100	18
CRLF1	MMMMMMMMMMMMMMM	100	18
FRK	MMMMMMMMMMMMMMM	100	18
LIMS2	MMMMMMMMMMMMMMM	100	18
SLC27A1	MMMMMWWWWIIIIMMMMMM	78.95	10
NAB2	MMMMMMMMMMMMMMM	100	18
OLFML2A	MMMMMMMMMMMMMMM	100	18
NUDT18	MMMMMMIIDDMMMMMMM	76.47	18
NUDT17	MMMMMMMMMMMMMMM	100	18
ZNF444	MMMMMMMMMMMMMMM	100	18
PSKH1	MMMMMMMIIDDMMMMMM	76.47	18
CDKL3	MMMMMMMMMMMMMMM	100	18
CDKL4	MMMMMMMMMMMMMMM	100	18
CASD1	MMMMMWWWWWWWWWWIIIIIIIIII	60	8
CDC25A	MMMMMMMMMMMMMMM	100	18
TPST1	MMMMMMMMMMMMMMM	100	18
MFNG	MMMMMMMMMMMMMMM	100	18
ZNF438	MMMMMMIDMMMMMMMM	87.5	18
CDKL1	MMMMMMMMMMMMMMM	100	18
SLC27A4	MMMMMMWWWWWIIIIIMMMM	75	10
CHODL	MMMMMMMMMMMMMMM	100	18
COL17A1	MMMMMIDIIDMMMMMMMD	66.67	18
SHC4	MMMMMMMMMMMMMMM	100	18
SPATA9	MMMMMMMMMMMMMMM	100	18
KHDRBS3	MMMMMMMMMMMMMMM	100	18
SHC3	MMMMMMMMMMMMMMM	100	18
DLX4	MMMMMWWWIIIIMMMMMMD	73.68	10
SMYD5	MMMMMMMMMMMMMMID	87.5	18
SPATA2	MMMMMMMMMMMMMMM	100	18
LIN7A	MMMMMMMMMMMMMMM	100	18
CORO1A	MMMMMMMMMMMMMMM	100	18
SPATA6	MMMMMMMMMMMMMMM	100	18
SLC9A3R2	MMMMMMMMMMMMMMM	100	18
IGSF21	MMMMMMMMMMMMMMM	100	18
SLC9A3R1	MMMMMMMMMMMMMMM	100	18
SMYD4	MMMMMMIIIIIMMMMWWWDD	65	13
ZNF423	MMMMMMMMMMMMMMM	100	18
SLC14A1	MMMMMWWWWWWWWWWIIIIIIIIII	60	8
ODF2	MMMMMWWWWIIIIMMMMMM	78.95	10
HPS3	MMMMMMMMIDIDMMMMM	76.47	18
HPS6	MMMMMMMMMMMMMMM	100	18
TMPRSS12	MMMMMMMMIIDDMMMMM	76.47	18
NDC80	MMMMMDWWWIIIIMMMMMM	73.68	10
IGSF10	MMMMMMMMMMMMMMM	100	18
OGN	MMMMMMMMMMMMMMM	100	18
TBXAS1	MMMMMMMMMMMMMMM	100	18
ZNF414	MMMMMMMMMMMMMMM	100	18
CNTROB	IIIIIIIIIIMMMMMWWWWWWWWWW	60	4
SNAP25	MMMMMMMMMMMMMMM	100	18
CIITA	MMMMMMMMMMMMMMM	100	18
ITGAM	MMMMMMMMMMMMMMM	100	18
ITGB2	MMMMMMMMMMMMMMM	100	18
ITGAL	MMMMMMMMMMMMMMM	100	18
ELFN1	MMMMMMMMMMMMMMM	100	18
NRGN	MMMMMMMMMMMMMMM	100	18
HHEX	MMMMMMMMMMMMMMM	100	18
ITGB8	MMMMMMMMMMMMMMM	100	18
ITGB7	MMMMMMMMMMMMMMM	100	18
PGM5	MMMMMMMMMMMMMMM	100	18
APAF1	MMMMWWWWWWWIIIIIIIMMMM	68.18	10
ITGA4	MMMMMMMMMMMMMMM	100	18
NRG2	MMMMMMMMMMMMMMM	100	18
SPTB	MMMMMMMMMMMMMMM	100	18
ATRN	MMMMMWWWWWWWWWWIIIIIIIIII	60	8
MMS22L	IIIIIIIIIIMMMMMWWWWWWWWWW	60	4
HAND2	MMMMMMMMMMMMMMM	100	18
MYO3A	MMMMMMMMMMMMMMM	100	18
LCP2	MMMMMMMMMMMMMMM	100	18
GTPBP10	MMMMMWWWWWIIIIIMMMMM	75	10
SLC5A12	MMMMMMMMMMMMMMM	100	18
TSPAN33	MMMMMMMMMMMMMMM	100	18
ZNRF1	MMMMMMMMMMMMMMM	100	18
CDC45	MMMMMMMMMMMMMMM	100	18
CCDC85C	MMMMMMMMMMMMMMM	100	18
KCTD21	MMMMMMMMMMMMMMM	100	18
CCDC85A	MMMMMMMMMMMMMMM	100	18
ATXN1L	MMMMWWWWWWWIIIIIIIMMMM	68.18	10
FYN	MMMMMMMMMMMMMMM	100	18
PCDH1	MMMMMWWWWIIIIMMMMMM	78.95	10
NTRK2	MMMMMMMMMMMMMMM	100	18
MID1IP1	MMMMMMMMMMMMMMM	100	18
TBX6	MMMMMMMMMMMMMMM	100	18
TBX5	MMMMMMMMMMMMMMM	100	18
MYO16	MMMMMMMMMMMMMMM	100	18
TBX2	MMMMMMMMMMMMMMM	100	18
TTC39B	MMMMMMMMMMMMMMM	100	18
SYT12	MMMMMMMMMMMMMMM	100	18
SYT11	MMMMMMMMMMMMMMM	100	18
TSPAN18	MMMMMMMMMMMMMMM	100	18
TSPAN17	MMMMMMWWWIIIMMMMMM	83.33	10
CD248	MMMMMMMMMMMMMMM	100	18
CD247	MMMMMMMMMMMMMMM	100	18
MYO1H	MMMMMMMMMMMMMMM	100	18
PIK3AP1	MMMMMMMMMMMMMMM	100	18
RECK	MMMMMMWWWWWWWWWIIIIIIIII	62.5	8
CD244	MMMMMMMMMMMMMMM	100	18
MYO1F	MMMMMMMMMMMMMMM	100	18
MYO1G	MMMMMMMMMMMMMMM	100	18
CPNE4	MMMMMMMMMMMMMMM	100	18
LDLRAD3	MMMMMMMMMMMMMMM	100	18
CCDC102A	MMMMMMMMMMMMMMM	100	18
CPNE2	MMMMMMMMMMMMMMM	100	18
KCTD19	MMMMMMMMMMMMMMM	100	18
ACTN2	MMMMMWWWWWIIIIIMMMMM	75	10
KCNK12	MMMMMMMMMMMMMMM	100	18
OMD	MMMMMMMMMMMMMMM	100	18
MYO7B	MMMMMMMMMMMMMMM	100	18
ALG1	MMMMMMWWWWIIIIMMMMM	78.95	10
KCTD13	MMMMMMMMMMMMMMM	100	18
KCTD14	MMMMMMMMMMMMMMM	100	18
TRIB3	MMMMMMMMMMMMMMM	100	18
KCTD12	MMMMMMMMMMMMMMM	100	18
CCDC81	MMMMMMMMMMMMMMM	100	18
KCTD17	MMMMMMMMMMMMMMM	100	18
TRIB1	MMMMMWWWWWWIIIIIIMMMM	71.43	10
KCTD18	MMMMMWWWWWWWWWWIIIIIIIIII	60	8
TRIB2	MMMMMMMMMMMMMMM	100	18
KCTD15	MMMMMMIIDDMMMMMMM	76.47	18
SLC45A4	MMMMMMMMMMMMMMM	100	18
NUMBL	MMMMMMMMMMMMMMM	100	18
NRN1	MMMMMMMMMMMMMMM	100	18
EPB41	MMMMWWWWWWWIIIIIIIMMMM	68.18	10
SLC45A1	MMMMMMMMMMMMMMM	100	18
FBF1	MMMMMMMMMMMMMMM	100	18
LPAR2	MMMMMMMMMMMMMMM	100	18
LPAR3	MMMMMMWWWWIIIIMMMMM	78.95	10
SEC14L2	MMMMMMMMIIDDMMMMM	76.47	18
BRIP1	MMMMMWWWWIIIIMMMMMM	78.95	10
XRRA1	MMMMMMMMMMMMVVVDDD	83.33	2
TBC1D8B	MMMMMMIDMMMMMMMM	87.5	18
EGR2	MMMMMMMMMMMMMMM	100	18
OSGIN1	MMMMMMMMMMMMMMM	100	18
IFFO2	MMMMMMMMIIMMMMMWW	88.24	13
MYO5A	MMMMMWWWWWWWWWWIIIIIIIIII	60	8
RAB27B	MMMMMWWWWWWWWWWIIIIIIIIII	60	8
OSGIN2	MMMMWWWWWWWIIIIIIIMMMM	68.18	10
IFFO1	MMMMMMMMMMMMMMM	100	18
LPAR5	MMMMMMMMMMMMMMM	100	18
MYO5C	MMMMMWWWWWWIIIIIIMMMM	71.43	10
GNRH1	MMMMMMMMMMMMMMM	100	18
IGSF9B	MMMMMMMMMMMMMMM	100	18
DHRS13	MMMMMMMMMMMMMMM	100	18
CSRNP2	MMMMMMMMMMMMMMM	100	18
SYNM	MMMMMMMMMMMMMMM	100	18
CSRNP3	MMMMMMMMMMMMMMM	100	18
NAT10	IIIIIIIIIIMMMMMWWWWWWWWWW	60	4
WFDC1	MMMMMMMMWWWIIIMMMM	83.33	10
NAT14	MMMMMMMMMMMMMMM	100	18
WFDC3	MMMMMMMMMMMMMMM	100	18
IL10	MMMMMMMMMMMMMMM	100	18
IL15	MMMMMMMMMMMMMMM	100	18
PABPC5	MMMMMMMMMMMMMMM	100	18
SFTPD	MMMMMMMMMMMMMMM	100	18
IL18	MMMMMMMMMMMMMMID	87.5	18
IL16	MMMMMMMMMMMMMMM	100	18
KIF6	MMMMMMMMMMMMMMM	100	18
DEPDC7	MMMMMMMMMMMMMMM	100	18
DMC1	MMMMMMMMMMMMMMM	100	18
SYNC	MMMMMMMMMMMMMMM	100	18
FJX1	MMMMMMMMMMMMMMM	100	18
DDR2	MMMMMMMMMMMMMMM	100	18
REM1	MMMMMMMMMMMMMMM	100	18
RANBP3L	MMMMMMMMMMMMMMM	100	18
PNMA1	MMMMMMMMMMMMMMM	100	18
RIBC1	MMMMMMMMMMMMMMM	100	18
RELT	MMMMMMMMMMMMMMM	100	18
XDH	MMMMMMMWWWWWWWWIIIIIIII	65.22	8
REM2	MMMMMMMMMMMMMMM	100	18
IL33	MMMMMMMMMMMMMMM	100	18
PNPLA7	MMMMWWWWWWIIIIIIMMMMM	71.43	10
IL34	MMMMMMMMMMMMMMM	100	18
OSM	MMMMMMMMMMMMMMM	100	18
VEGFC	MMMMMMMMMMMMMMM	100	18
PNMA2	MMMMMMMMMMMMMMM	100	18
SH3RF3	MMMMMMMMMMMMMMM	100	18
KITLG	MMMMMMMWWWWWWWWIIIIIIII	65.22	8
NUDT8	MMMMMMMMMMMMMMM	100	18
TTC4	MMMMMWWWWIIIIMMMMMM	78.95	10
RTN4IP1	MMMMMWWWWWWIIIIIIMMMM	71.43	10
PNPLA2	IIIMMMMIIIMMMMMWWWWWW	71.43	7
CRTC2	MMMMWWWWWWWIIIIIIIMMMM	68.18	10
CRTC3	MMMMWWWWIIIIMMMMMMM	78.95	10
GDA	MMMMMMMMMMMMMMM	100	18
LOXL3	MMMMMMMMMMMMMMM	100	18
LOXL4	MMMMMWWWWWWIIIIIIMMMM	71.43	10
ACTG2	MMMMMMMMMMMMMMM	100	18
TEKT3	MMMMMMMMMMMMMMM	100	18
GEN1	MMMMMMMMMMMMMMM	100	18
CASK	MMMMMMIDMMMMMMMM	87.5	18
POU3F1	MMMMMMMMMMMMMMM	100	18
GEM	MMMMMMMMMMMMMMM	100	18
GPRIN3	MMMMMMMMMMMMMMM	100	18
SPOCD1	MMMMMMMMMMMMMMM	100	18
EHBP1L1	MMMMMMWWWWIIIIMMMMM	78.95	10
SCNN1A	MMMMMMMMMMMMMMM	100	18
SIDT1	MMMMMMMMMMMMMMM	100	18
ANKS6	MMMMMMMMMMMMMMM	100	18
TBC1D25	MMMMMMMMMMMMMMM	100	18
WDFY2	MMMMWWWWIIIIMMMMMMM	78.95	10
RPP25	MMMMMMMMMMMMMMM	100	18
EMID1	MMMMMMMMMMMMMMM	100	18
GNAZ	MMMMMMMMMMMMMMM	100	18
PKDCC	MMMMMWWWWWWWWWWIIIIIIIIII	60	8
TCF7	MMMMMMVVVVVVVVVDDDDDDDDD	62.5	2
CACNA1D	MMMMMMMMMMMMMMM	100	18
HIGD1B	MMMMMMMMMMMMMMM	100	18
CACNA1H	MMMMMMMMMMMMMMM	100	18
CACNA1G	MMMMMMMMMMMMMMM	100	18
NCKIPSD	MMMMMMMMMMMMMMM	100	18
SYCE2	MMMMMMMMWWWIIIMMMM	83.33	10
VCPIP1	MMMMWWWWWWWIIIIIIIMMMM	68.18	10
IRAK1	MMMMMMMIDMMMMMMM	87.5	18
IRAK2	MMMMMMMMMMMMMMM	100	18
RHPN1	MMMMMMMMMMMMMMM	100	18
TBC1D13	IIIIIIIIIIMMMMMWWWWWWWWWW	60	4
VILL	MMMMMMMMMMMMMMM	100	18
QSER1	MMMMMMMIIDDMMMMMM	76.47	18
TBC1D16	MMMMMMMMMMMMMMM	100	18
TFAP2B	MMMMMMMMMMMMMMM	100	18
SYT1	IIIMMMMIIMMMMMMWWWWW	75	7
CRTAM	MMMMMMMMMMMMMMM	100	18
CNOT10	MMMMWWWWWIIIIIIMMMMMD	66.67	10
SYT7	MMMMMVVVVVVVVVVDDDDDDDDDD	60	2
GNAO1	MMMMMMMMMMMMMMM	100	18
VIL1	MMMMMMMMMMMMMMM	100	18
FAM151B	MMMMMWWWWWWIIIIIIMMMM	71.43	10
MANSC4	MMMMMMMMMMMMMMM	100	18
GNB3	MMMMMMMMMMMMMMM	100	18
PYROXD2	MMMMMMMMMMIDMMMM	87.5	18
TCF4	MMMMMMMMMMMMMMM	100	18
GNB5	MMMMMMMMMMMMMMM	100	18
TCF3	MMMMMIDMMMMMMMMM	87.5	18
IL7R	MMMMMMMMMMMMMMM	100	18
DNAL1	MMMMMMMMMMMMMMID	87.5	18
MXD3	MMMMMMMMMMMMMMM	100	18
TCHH	MMMMMMMMMMMMMMM	100	18
LDB2	MMMMMMMMMMMMMMM	100	18
RERG	MMMMMVVVVVVVVVVDDDDDDDDDD	60	2
RND1	MMMMMMMMMMMMMMM	100	18
TMEM220	MMMMMMMMMMMMMMM	100	18
GHR	MMMMMMMMMMMMMMM	100	18
TCHP	MMMMMWWWWWIIIIIMMMMM	75	10
RASGEF1A	MMMMWWWWWWIIIIIIMMMMM	71.43	10
DACT1	MMMMMMMMMMMMMMM	100	18
SNTA1	MMMMMMMMMMMMMMM	100	18
MYOCD	MMMMMMMMMMMMMMM	100	18
TGIF2	MMMMMMMMMMMMMMM	100	18
IRAK3	MMMMMMMMMMMMMMM	100	18
NAV1	MMMMMMMMMMMMMMM	100	18
TTI1	MMMMMMMMMMMMMMM	100	18
ACTA2	MMMMMMMMMMMMMMM	100	18
ACTA1	MMMMMMMMMMMMMMM	100	18
CLRN3	MMMMMMMMMMMMMMM	100	18
CUEDC1	MMMMMMMMMMMMMMM	100	18
DNAH3	MMMMMMMMMMMMMMM	100	18
DNAH1	MMMMMMMMMMMMMMM	100	18
DNAH2	MMMMMMMMMMMMMMM	100	18
DNAH8	MMMMMMMMMMMMMMM	100	18
DNAH5	MMMMMMMMMMMMMMM	100	18
ASB13	IIIIIIIIIIMMMMMWWWWWWWWWW	60	4
AGPAT2	MMMMMMWWWIIIMMMMMM	83.33	10
AGPAT3	MMMMMMMMMMMMMMM	100	18
ASB15	MMMMMMMMMMMMMMM	100	18
TMEM201	MMMMMWWWWWIIIIIMMMMM	75	10
GNG2	MMMMMMMMMMMMMMM	100	18
TMEM203	MMMMMMMMMMMMMMM	100	18
TMEM204	MMMMMMMMMMMMMMM	100	18
SPOCK2	MMMMMMMMMMMMMMM	100	18
MXI1	MMMMMMMMMMMMMMM	100	18
SPOCK1	MMMMMMMMMMMMMMM	100	18
TMEM209	MMMMMWWWWWWIIIIIIMMMM	71.43	10
ARFGEF2	MMMMMWWWWWWIIIIIIMMMM	71.43	10
EYA2	MMMMMMMMMMMMMMM	100	18
ZNF804A	MMMMMMMMWWWIIIMMMM	83.33	10
EPOR	MMMMMMMMMMMMMMM	100	18
RSPH1	MMMMMMMMMMMMMMM	100	18
OTUD1	MMMMMWWWWWWWWWWIIIIIIIIII	60	8
SNTB1	IIIIIIIIIMMMMMMWWWWWWWWW	62.5	4
XYLT2	MMMMMMMMMMMMMMM	100	18
ADARB1	MMMMMMMMMMMMMMM	100	18
ADARB2	MMMMMMMMMMMMMMM	100	18
NYNRIN	MMMMMMMMMMMMMMM	100	18
NCKAP5	MMMMWWWWWWWIIIIIIIMMMM	68.18	10
CDK5RAP2	MMMMMMIIDDMMMMMMM	76.47	18
CMKLR1	MMMMMMMMMMMMMMM	100	18
GTPBP6	MMMMMMMMMMMMMMM	100	18
ATG14	MMMMMWWWWIIIIMMMMMM	78.95	10
GTPBP2	MMMMMMMIIIMMMMMWWW	83.33	13
GABRG3	MMMMWWWWWIIIIIMMMMMM	75	10
GABRG2	MMMMMMMMMMMMMMM	100	18
MAP1B	MMMMMMMMMMMMMMM	100	18
ADPRH	MMMMMMMMMMMMMMM	100	18
MAP1A	MMMMMMMMMMMMMMM	100	18
ASTN2	MMMMMMWWWWWIIIIIMMMM	75	10
ASTN1	MMMMMMMMMMMMMMM	100	18
NAIF1	MMMMMMMMMMMMMMM	100	18
PHYHIPL	MMMMMMMMMMMMMMM	100	18
FLRT2	MMMMMMMMMMMMMMM	100	18
FLRT1	MMMMMMMMMMMMMMM	100	18
LDHD	MMMMMMMMMMMMMMM	100	18
GSG1L	MMMMMMMMMMMMMMM	100	18
PLEK2	MMMMMMWWWIIIMMMMMM	83.33	10
PROM1	MMMMMMMMMMMMMMM	100	18
CEP76	MMMMMMMMMMMMMMM	100	18
CEP78	MMMMWWWWIIIIMMMMMMM	78.95	10
AFAP1L1	MMMMMMMMMMMMMMM	100	18
PHC1	MMMMMMMMMMMMMMM	100	18
DMPK	MMMMMMMMMMMMMMM	100	18
ZNF382	MMMMWWWWWIIIIIMMMMMM	75	10
TPRG1	MMMMMMMMMMMMMMM	100	18
SETD1B	MMMMMMMMMMMMMMM	100	18
SETD1A	MMMMMWWWIIIMMMMMMM	83.33	10
NFATC2	MMMMMMMMMMMMMMM	100	18
NR1D1	MMMMMMMMMMMMVVVDDD	83.33	2
FOSL1	MMMMMMMMMMMMMMM	100	18
EHD2	MMMMMMMMMMMMMMM	100	18
EHD3	MMMMMMMMMMMVVVVDDDD	78.95	2
EHD4	MMMMMMMMMMMMMMM	100	18
PCDHB2	MMMMMMMMMMMMMMM	100	18
TCN2	MMMMMWWWWWWWWWWIIIIIIIIII	60	8
PAM	MMMMMWWWWWWWWWWIIIIIIIIII	60	8
PCDHB7	MMMMMMMMMMMMMMM	100	18
GABRB2	MMMMMMMMMMMMMMM	100	18
GABRB1	MMMMWWWWWIIIIIMMMMMM	75	10
GPT	MMMMMMMMMMMMMMM	100	18
PYGM	MMMMMMMMMMMMMMM	100	18
KRI1	MMMMMMMIDIDMMMMMM	76.47	18
PHF7	MMMMMMMMMMMMMMM	100	18
PHF6	MMMMMMMMIDMMMMMM	87.5	18
C1QTNF2	MMMMMMMMMMMMMMM	100	18
C1QTNF7	MMMMMMMMMMMMMMM	100	18
TCTN2	MMMMMMMIIIIMMMMWWWW	78.95	13
CEP55	MMMMMMIIDDMMMMMMM	76.47	18
TEAD2	MMMMMMMMMMMMMMM	100	18
ZNF366	MMMMMMMMMMMMMMM	100	18
SHPRH	MMMMMWWWWWWWWWWIIIIIIIIII	60	8
ZNF362	MMMMMMMMMMMMMMM	100	18
ELMOD2	MMMMMWWWWIIIIMMMMMM	78.95	10
ZEB2	MMMMMMMMMMMMMMM	100	18
ZEB1	MMMMMMMMMMMMMMM	100	18
HEATR5B	MMMMWWWWWWWIIIIIIIMMMM	68.18	10
PLEKHO2	MMMMMMMMMMMMMMM	100	18
ZNF358	MMMMMMMMMMMMMMM	100	18
GRAMD1B	MMMMMMWWWWWIIIIIMMMM	75	10
NDUFA4L2	MMMMMMMMMMMMMMM	100	18
EPYC	MMMMMMMMMMMMMMM	100	18
ZNF346	MMMMMMMMMMMMMMM	100	18
RUNX1T1	MMMMMMMMMMMMMMM	100	18
GLYCTK	MMMMMMMMMMMMMMM	100	18
GABRA3	MMMMMMMMMMMMMMM	100	18
NR1H3	MMMMMMMMMMMVVVVDDDD	78.95	2
SCAF1	MMMMMWWWWIIIIMMMMMM	78.95	10
[truncated: 1,108 more rows]

## Sheet: G2G_humanVSdog_alignments
Gene	5-state alignment string	Alignment similarity %	Cluster_id
A4GALT	MMMMIDDDDDIDIDMMMMIIII	36.36	0
AADACL3	MMMMMMMMMMMMMMM	100	18
AADAT	MMMMMMMMMMMMMMM	100	18
AAK1	IIIDIDIDIDIIIIIIIIIDDDDDDDDDDD	0	9
AARS2	MMMMMMMMMMMMMMM	100	18
AASDH	MMMMMIIVVVVVVVVDDDDDDDDDD	52	2
AASDHPPT	DDDIDIDDDDDMMMMMMVVVVVII	45.83	1
ABAT	IIIDIDIDIDIIIIIIIIIDDDDDDDDDDD	0	9
ABCA1	IIIDIDIDIDIIIIIIIIIDDDDDDDDDDD	0	9
ABCA12	MMMMWWWWWWWIIIIIIIMMMM	68.18	10
ABCA2	MMMMMMMMMMMMMMM	100	18
ABCA3	MMMMWWWWWWWIIIIIIIMMMM	68.18	10
ABCA4	MMMMMMMMMMMMMMM	100	18
ABCA5	MMMMMMMMVVVVVVVDDDDDDD	68.18	2
ABCA6	MMMMMMMMMMMMMMM	100	18
ABCA7	MMMMMMMMMMMMMMM	100	18
ABCA9	MMMMMMMMMMMMMMM	100	18
ABCB7	IIIDIDIDIDIIDDDDMMMMMIIDD	20	6
ABCC10	MMMMIIIIIMMMMMMDDDDD	50	13
ABCC3	MMMMMMMMMMMMMMM	100	18
ABCC5	MMMMWWWWWWWWWWWIIIIIIIIIII	57.69	8
ABCC9	MMMMMMMMMMMMMMM	100	18
ABCD1	MMMMMMMMMMMMMMM	100	18
ABCD3	IIIDIDIDIDIIIIIIDDDDMMMDDDD	11.11	9
ABCF3	MMMMMDDDDDDMMMMIIIIII	42.86	0
ABCG1	MMMMMWWWWWWWWWIIIIIIIIDII	56	8
ABHD10	MMMMMMMMMMVVVVVDDDDD	75	2
ABHD11	MMMMMVVVVVVVVVVDDDDDDDDDD	60	2
ABHD12	IIIDIDIDIDIIIIIIIIIDDDDDDDDDDD	0	9
ABHD13	DDDIDIDIDDDDDDDDDDIVVVVVVVVVVI	33.33	1
ABHD14B	MMMMMMMMMIIIIMMDDDD	57.89	13
ABHD15	MMMMMMMMMMMMMMM	100	18
ABHD4	IIIDIDIDIDIIIIIIIIIDDDDDDDDDDD	0	9
ABHD5	MMMMDDDDDMMMMIIIIMMI	50	0
ABHD6	MMMMWWWWWWWIIIIIIIMMMM	68.18	10
ABI1	DDIDIDIDIDMMMMMMMMMII	42.86	5
ABI3	MMMMMMMMMMMMMMM	100	18
ABL2	MMMMWWWWWWWWWWDIVVVVVVIIII	76.92	23
ABLIM1	IIIDIDIDIDIIIIIIIIIDDDDDDDDDDD	0	9
ABLIM3	IIIDIDIDIDIIIIIIIIIDDDDDDDDDDD	0	9
ABT1	MMMMVVVVVVVVVVVDDDDDDDDDDD	57.69	2
ABTB1	MMMMMWWWWWWIMMMMIIIII	71.43	0
ABTB2	MMMMMMWWWWWWWWWIIIIIIIII	62.5	8
ACAA2	IIIDIDIDIDDDDDDMMMMMMIII	25	6
ACACB	MMMMMMMMMMMMMMM	100	18
ACAD11	MMMMMMWWWIIIMMMMMM	83.33	10
ACAD8	IDIDIDIDIDDDDDMMMMMMIIII	25	6
ACAD9	MMMMDDDDDMMMMMMIIIII	50	0
ACADL	MMMMMMMMMMMMMMM	100	18
ACADM	MMMMIDDDDIDIDMMMMMIII	42.86	0
ACADSB	MMMMWWWWWIIIMMMMMMII	75	10
ACAP2	IIIDIDIDIDIIIIIIIIIDDDDDDDDDDD	0	9
ACAP3	MMMMMMMMMMMMMMM	100	18
ACAT1	MMMMIDDDIDIDMMMMMMII	50	0
ACBD3	MMMMMWWWWWWWWIIIIIMMIII	65.22	10
ACBD5	MMMMMWWWWWWWWWWIIIIIIIIII	60	8
ACBD6	IIIDIDIDIDIIIIIIIIIDDDDDDDDDDD	0	9
ACCS	MMMMWWWWWWWWWWWIIIIIIIIIII	57.69	8
ACE2	MMMMMMMMMMMMMMM	100	18
ACER2	MMMMMWWWWWWWWWWIIIIIIIIII	60	8
ACER3	MMMMMWWWWWWIMMMMIIIII	71.43	0
ACIN1	IIIDIDIDIDIIIIIIIDMMDDDDDDDD	7.14	9
ACO1	IIIDIDIDIDIIIIIIDMMMDDDDDDD	11.11	9
ACOT11	MMMMMMMMMMMMMMM	100	18
ACOT13	MMMMVVVVVVVVVVVDDDDDDDDDDD	57.69	2
ACOT8	MMMMMIIIIVVVVVVDDDDDDDDDD	44	2
ACOX1	DDDIDIDIDDDMMMMMMMVVVVI	47.83	1
ACOX2	MMMMMMMMMMMMMMM	100	18
ACP2	MMMMVVVVVIVVVVVDDDDDDDDDDD	53.85	2
ACP6	MMMMMMMMVVVVVVVDDDDDDD	68.18	2
ACSF2	MMMMMVVVVVVVVVVDDDDDDDDDD	60	2
ACSF3	MMMMMMMMMMMMMMM	100	18
ACSL3	MMMMMMMIIIMMMDIDIDDD	50	13
ACSL4	MMMMMMMMMMMMMMM	100	18
ACSM1	MMMMMMMMMMMMMMM	100	18
ACSM5	MMMMMMMMMMMMMMM	100	18
ACSS1	IIIDIDIDIDIIIIIIIIIDDDDDDDDDDD	0	9
ACSS2	MMMMWWWWWWWIIIIIIIMMMM	68.18	10
ACSS3	MMMMMWWWWWWWWWWIIIIIIIIII	60	8
ACTA1	MMMMMMMMMMMMMMM	100	18
ACTA2	MMMMMMMMMMMMMMM	100	18
ACTG1	IIIDIDIDIDIIIIIIIIIDDDDDDDDDDD	0	9
ACTG2	MMMMMMMMMMMMMMM	100	18
ACTL6A	MMMMIIIIIDIIVVVVDDDDDDDDDD	30.77	2
ACTN1	DDDIDDDDMMMMIIMMMMIIII	36.36	5
ACTN2	MMMMMWWWWWIIIIIMMMMM	75	10
ACTR10	MMMMIDIIIDIDIDIDIIIIDDDDDD	15.38	20
ACTR1A	MMMMDDDDDMMMMMMVVVVI	70	0
ACTR1B	MMMMMMIMMMMMMMMD	87.5	18
ACTR2	DDDIDIDIDDDDDDMMMMIIIIIIII	15.38	6
ACTR3B	MMMMMIIDDMMMMMMMM	76.47	18
ACTR5	MMMMWWWWWWWWWWWIIIIIIIIIII	57.69	8
ACTR6	MMMMMIIIIVVVVVVDDDDDDDDDD	44	2
ACTR8	MMMMDDDDMMMMMMMIIII	57.89	0
ACVR1	MMMMMWWWWWIIIIIMMMMM	75	10
ACVR1B	MMMMMMMMMMMMMMM	100	18
ACVR1C	MMMMMMMMMMMMMMM	100	18
ACVR2A	MMMMWWWWWWWWWWWIIIIIIIIIII	57.69	8
ACVR2B	MMMMMMMMMMMMMMM	100	18
ACVRL1	MMMMMMMMMMMMMMM	100	18
ADA	MMMMMMMMMMMMMMM	100	18
ADAM10	DDIDIDIDIDDDDDDDMMMIIIIIIII	11.11	6
ADAM15	MMMMMMMMMMMMMMM	100	18
ADAM17	MMMMMDDDDMMMMMMIIII	57.89	0
ADAM19	MMMMMMMMMMMMMMM	100	18
ADAM23	MMMMMMMMMMMMMMM	100	18
ADAM33	MMMMMMMMMMMMMMM	100	18
ADAM8	MMMMMMMMMMMMMMM	100	18
ADAMDEC1	MMMMMMMMMMMMMMM	100	18
ADAMTS1	DDIDIDIDIDDDDDDDMMMIIIIIIII	11.11	6
ADAMTS10	MMMMMMMMMMMMMMM	100	18
ADAMTS14	MMMMMMMMMMMMMMM	100	18
ADAMTS15	MMMMMMMMMMMMMMM	100	18
ADAMTS17	MMMMMMMMMMMMMMM	100	18
ADAMTS18	MMMMMWWWIIIMMMMMMM	83.33	10
ADAMTS19	MMMMMMMMMMMMMMM	100	18
ADAMTS3	IIIDIDIDIDIIIIIIIIIDDDDDDDDDDD	0	9
ADAMTS4	MMMMMMMMMMMMMMM	100	18
ADAMTS5	MMMMWWWWWWWWWWWIIIIIIIIIII	57.69	8
ADAMTS6	MMMMMMVVVVVVVVVDDDDDDDDD	62.5	2
ADAMTS9	MMMMWWWWWWWWWWWIIIIIIIIIII	57.69	8
ADAMTSL1	MMMMMMMMMMMMMMM	100	18
ADAMTSL4	MMMMIIIIDIVVVVVVDDDDDDDDDD	38.46	2
ADAMTSL5	MMMMMMMMMMMMMMM	100	18
ADAP1	MMMMMMMMMMMMMMM	100	18
ADAR	IIIDIDIDIDIIIDDDDDMMMMMID	20	6
ADARB1	MMMMMMMMMMMMMMM	100	18
ADARB2	MMMMMMMMMMMMMMM	100	18
ADAT1	MMMMDDWWWWIIIIIIMMMMM	61.9	10
ADAT2	MMMMMWWWWIIIIMMMMMM	78.95	10
ADCK2	MMMMMVVVVVVVVVVDDDDDDDDDD	60	2
ADCY10	MMMMMMMMMMMMMMM	100	18
ADCY3	MMMMMMMMMMMMMMM	100	18
ADCY6	MMMMMMMMMMMMMIDID	76.47	18
ADCY7	MMMMMMMMMMMMMMM	100	18
ADD1	MMMMIIIIIIDIDMMMWWWWWWI	56.52	13
ADD3	MMMMVVVIIVVVVVVDDDDDDDDDDD	50	2
ADIPOR1	MMMMMIIIIIIVVVVDDDDDDDDDD	36	2
ADM	MMMMIDDDDDIDIDMMMMIIII	36.36	0
ADNP2	MMMMWWWWWWWWWWIIIIIIIIDIII	53.85	8
ADO	MMMMMMMMMMMMMMM	100	18
ADPGK	MMMMWWWWWWWWWWIIIIIIIIDIII	53.85	8
ADPRH	MMMMMMMMMMMMMMM	100	18
ADRA2A	MMMMMMMMMMMMMMM	100	18
ADRA2B	MMMMMMMMMMMMMMM	100	18
ADRB2	MMMMMWWWWWWWWWWIIIIIIIIII	60	8
ADSL	MMMMVVVVVVVVVVVDDDDDDDDDDD	57.69	2
AEBP1	MMMMMMMMMMMMMMM	100	18
AEBP2	MMMMDDMMMMMMMMMII	76.47	0
AEN	MMMMMWWWWWIIIIIMMMMM	75	10
AFAP1L1	MMMMMMMMMMMMMMM	100	18
AFAP1L2	IIIDIDIDIDIIIIIIIIIDDDDDDDDDDD	0	9
AFF1	MMMMWWWWWWWIIIIIIIMMMM	68.18	10
AFF2	MMMMMMMMMMMMMMM	100	18
AFF3	MMMMMMMMMMMMMMM	100	18
AFF4	IIIDIDIDIDIIIIIIIIIDDDDDDDDDDD	0	9
AFG3L2	IIIDIDIDIDIIIIDDDDDDDDDMMIII	7.14	6
AFMID	MMMMMMMMVVVVVVVDDDDDDD	68.18	2
AFTPH	MMMMIIIIIIIMMMMDDDDDDD	36.36	13
AGA	MMMMDDDDMMMMMMMIIII	57.89	0
AGBL5	MMMMMMMVVVVVVVVDDDDDDDD	65.22	2
AGFG1	IIIDIDIDIDIIIIDDDDDDDDMMMII	11.11	6
AGFG2	MMMMMMMMMMMMMMM	100	18
AGL	MMMMMIIIIIVVVVVDDDDDDDDDD	40	2
AGMAT	IIIDIDIDIDIIIIIIIIIDDDDDDDDDDD	0	9
AGMO	MMMMMMMMMMMMMMM	100	18
AGPAT2	MMMMMMWWWIIIMMMMMM	83.33	10
AGPAT3	MMMMMMMMMMMMMMM	100	18
AGPAT4	MMMMMMMMMMMMMIDID	76.47	18
AGR2	MMMMMMMMMIIDDMMMM	76.47	18
AGRN	IIIIIIIIIIIMMMMWWWWWWWWWWW	57.69	4
AGTPBP1	MMMMWWWWWWWWWWWIIIIIIIIIII	57.69	8
AHCTF1	IIIDIDIDIDIIIIIIIIIDDDDDDDDDDD	0	9
AHCYL1	DDDIDIDIDDDDDDMMMMVVVVVVII	38.46	1
AHCYL2	MMMMMWWWWWWIIIIIIMMMM	71.43	10
AHDC1	MMMMMMMMMMMMMMID	87.5	18
AHNAK2	MMMMWWWWWWWIIIIIIIMMMM	68.18	10
AHSA1	IIIDIDIDIDIIIIIIIIIDDDDDDDDDDD	0	9
AIF1L	MMMMWWWWWWWWWWWIIIIIIIIIII	57.69	8
AIFM1	MMMMMDDDDDMMMMMIIIII	50	0
AIFM2	MMMMMDDMMMMVVVVVVDDDD	71.43	2
AIFM3	IIIDIDIDIDIIIIIIIIIDDDDDDDDDDD	0	9
AIG1	MMMMDDDDDDDMMMMVVVVVVI	63.64	0
AIMP2	MMMMVVVVVVVVVVVDDDDDDDDDDD	57.69	2
AK1	MMMMMMMMMMMMMMM	100	18
AK5	MMMMMMMMMMMMMMM	100	18
AK7	MMMMMMMMMMMMMMM	100	18
AK8	MMMMMMMMMMMMMMM	100	18
AKAP1	MMMMWWWWWWWIMMMMIIIIII	68.18	0
AKAP11	MMMMWWWWWWWWWWWIIIIIIIIIII	57.69	8
AKAP12	MMMMMMMMMMMMMMM	100	18
AKAP13	IIIDIDIDIDIIIIIIIIIDDDDDDDDDDD	0	9
AKAP3	MMMMMMMMMMMMMMM	100	18
AKAP6	MMMMMMMMMMMMMMM	100	18
AKAP7	IIIDIDIDIDIIIIIIIIIDDDDDDDDDDD	0	9
AKAP8	IIIDIDIDIDIIIIIIIIIDDDDDDDDDDD	0	9
AKAP8L	IIIDIDIDIDIIIIIIIIIDDDDDDDDDDD	0	9
AKAP9	DDDIDIDDDDDDMMMMMIIIIIIII	20	6
AKIP1	MMMMMDDDDDMMMMMVVVVI	70	0
AKNA	MMMMMMMMMMMMMMM	100	18
AKNAD1	MMMMMMMMMMMMMMM	100	18
AKR1E2	MMMMMMMMMMMMMMM	100	18
AKT1	MMMMWWWWDMMMMMMIIIII	70	0
AKT1S1	IIIDIDIDIDIIIIIIIIIDDDDDDDDDDD	0	9
AKT2	MMMMMMVVVVVVVVVDDDDDDDDD	62.5	2
AKTIP	IIIDIDIDIDIDDDDDDDMMMMIIII	15.38	6
ALAD	MMMMMVVVIIVVVVVDDDDDDDDDD	52	2
ALAS1	DDDIDIDDDDDDMMMMMVVVVVVVI	48	1
ALAS2	MMMMMMMMMMMMMMM	100	18
ALB	MMMMMMMMMMMMMMM	100	18
ALCAM	IIIDIDIDIDIIIIIIIIIDDDDDDDDDDD	0	9
ALDH16A1	MMMMMMMMMMMMMIDID	76.47	18
ALDH18A1	MMMMDDDMMMMMMMMIII	66.67	0
ALDH1A1	MMMMWWWWWWWWWWWIIIIIIIIIII	57.69	8
ALDH1A2	MMMMMMMMMMMMMMM	100	18
ALDH1A3	MMMMMMMMMMVVVVVDDDDD	75	2
ALDH1L2	MMMMMMMMMMMMMMM	100	18
ALDH3B1	MMMMMMMMMMMMMMM	100	18
ALDH4A1	MMMMMMVVVVVVVVVDDDDDDDDD	62.5	2
ALDH6A1	MMMMDDDDDDMMMMMIIIIII	42.86	0
ALDH8A1	MMMMMMMMMMMMMMM	100	18
ALDH9A1	MMMMMIIIIIIVVVVDDDDDDDDDD	36	2
ALDOC	MMMMMMMMMMMMMMM	100	18
ALG1	MMMMMMWWWWIIIIMMMMM	78.95	10
ALG12	MMMMMDDDDMMMMMMIIII	57.89	0
ALG14	MMMMMVVVVVVVVVVDDDDDDDDDD	60	2
ALG2	MMMMMWWWWWMMMMMVVVVI	95	23
ALG5	MMMMIIIIIIIVVVVDDDDDDDDDDD	30.77	2
ALG6	MMMMMDDDDMMMMMMIIII	57.89	0
ALG8	MMMMIIIIIDIVVVVVDDDDDDDDDD	34.62	2
ALG9	MMMMWWWWWWWWWWWIIIIIIIIIII	57.69	8
ALKBH1	MMMMMMMMVVVVVVVDDDDDDD	68.18	2
ALKBH2	MMMMMMMMVVVDDDMMMM	83.33	3
ALKBH3	IIIIIIIIIIIMMMMWWWWWWWWWWW	57.69	4
ALKBH4	MMMMMVVVVVVVVVVDDDDDDDDDD	60	2
ALKBH6	IIIIIIIMMMMMMMMWWWWWWW	68.18	4
ALMS1	MMMMWWWWWWWWWWWIIIIIIIIIII	57.69	8
ALOX15B	MMMMMMMMMMMMMMM	100	18
ALPK1	MMMMWWWWWWWIIIIIIIMMMM	68.18	10
ALPK2	MMMMMMMMMMMMMMM	100	18
ALPL	MMMMMMMMMMMMMMM	100	18
ALS2	IIIDIDIDIDIIIIIIIIIDDDDDDDDDDD	0	9
ALS2CL	IIIIIIIIIIIMMMMWWWWWWWWWWW	57.69	4
AMBRA1	MMMMMWWWWWWIIIIIIMMMM	71.43	10
AMDHD1	MMMMMMMMMMMMMMM	100	18
AMFR	IIIDIDIDIDIIIIIIIIIDDDDDDDDDDD	0	9
AMIGO1	MMMMMMMMMMMMMMM	100	18
AMIGO2	IIIDIDIDIDIIIIIIIIIDDDDDDDDDDD	0	9
AMMECR1	MMMMMMVVVVDMMMMMDDD	78.95	26
AMMECR1L	MMMMWWWWWWWWWWWIIIIIIIIIII	57.69	8
AMOT	MMMMMVVVVVVVVVVDDDDDDDDDD	60	2
AMOTL1	MMMMWWWWIIIMMMMMMMI	78.95	10
AMOTL2	MMMMDDMMMIDIDIMMMMI	57.89	18
AMPD2	MMMMMMMIIIIMMMMWWWW	78.95	13
AMPH	MMMMMMMMMMMMMMM	100	18
AMZ2	DDDIDIDDDDDMMMMMMVVVVVVV	54.17	1
ANAPC1	MMMMMWWWWWWWWWWIIIIIIIIII	60	8
ANAPC16	MMMMVVVVVVVVVVVDDDDDDDDDDD	57.69	2
ANAPC2	MMMMMMMIIMMMMMMDD	76.47	13
ANAPC4	DDIDIDIDIDDMMMMMMMMIII	36.36	5
ANAPC7	MMMMWWWWWWWWIMMMIIIIIII	65.22	8
ANGEL1	MMMMMMMMMMMMMMM	100	18
ANGEL2	MMMMMIIIIIIMMMMDDDDDD	42.86	13
ANGPT1	MMMMMMMMMMMMMMM	100	18
ANGPT2	MMMMMWWWWWWWWWWIIIIIIIIII	60	8
ANGPTL1	MMMMMMMMMMMMMMM	100	18
ANGPTL2	MMMMMMMMMMMMMMM	100	18
ANGPTL4	MMMMMMMMMMMMMMM	100	18
ANGPTL7	MMMMMMMMMMMMMMM	100	18
ANK2	MMMMMMMMMMMMMMM	100	18
ANKAR	MMMMMMMMMMMMMMM	100	18
ANKDD1A	IIIDIDIDIDIIIIIIIIIDDDDDDDDDDD	0	9
ANKFN1	MMMMMMMMMMMMMMM	100	18
ANKFY1	IIIDIDIDIDIIIIIIIIIDDDDDDDDDDD	0	9
ANKH	DDDIDIDDMMMMIIIMMMMMI	42.86	5
ANKIB1	IIIDIDIDIDIIIIIIIIIDDDDDDDDDDD	0	9
ANKMY1	MMMMMMMMMMMMMMM	100	18
ANKMY2	MMMMMWWWDMMMMMMIIII	73.68	0
ANKRA2	MMMMDDMMMMMMMMMII	76.47	0
ANKRD1	MMMMMMMMMMMMMMM	100	18
ANKRD10	IIIDIDIDIDIIIIIIIIIDDDDDDDDDDD	0	9
ANKRD11	IDIDIDIDIDDDDDDDDMMMIIIIIII	11.11	6
ANKRD12	IIIDIDIDIDIIIIIIIIIDDDDDDDDDDD	0	9
ANKRD13A	MMMMMWWWWWWWWWWIIIIIIIIII	60	8
ANKRD13B	MMMMMMMMMMMMMMM	100	18
ANKRD13C	IIIDIDIDIDIIIIIDDDDDDDDDDMIII	3.45	6
ANKRD13D	MMMMMWWWWWIIIIIIMMMMD	66.67	10
ANKRD16	MMMMMMMMMMMMMMM	100	18
ANKRD17	IIIDIDIDIDIIIIIIIIIDDDDDDDDDDD	0	9
ANKRD2	MMMMMMMMMMMMMMM	100	18
ANKRD23	IIIDIDIDIDIIIIIIIIIDDDDDDDDDDD	0	9
ANKRD28	IIIDIDIDIDIIIIIIIIIDDDDDDDDDDD	0	9
ANKRD29	MMMMMMMMMMMMMMM	100	18
ANKRD35	MMMMMMMMMMMMMMM	100	18
ANKRD37	MMMMMWWWDDMMMMMVVVVI	85	23
ANKRD39	MMMMDDDDDMMMMMMIIIII	50	0
ANKRD40	MMMMMMWWWWIMMMMMIII	78.95	0
ANKRD42	MMMMMMIIDDMMMMMMM	76.47	18
ANKRD44	MMMMWWWWDDDWWWWIIIIIIIIIII	46.15	8
ANKRD46	MMMMMIIIIVVVVVVDDDDDDDDDD	44	2
ANKRD49	MMMMMVVVIVVVVVVDDDDDDDDDD	56	2
ANKRD50	MMMMWWWWWWWWWWWIIIIIIIIIII	57.69	8
ANKRD54	MMMMDIDDDIDDDMMMMIIIII	36.36	0
ANKRD55	MMMMMMMMMMMMMMM	100	18
ANKRD6	MMMMMWWWWWWWWWWIIIIIIIIII	60	8
ANKRD9	MMMMMMMMMMMMMMM	100	18
ANKS1A	MMMMMWWWWWWWWWWIIIIIIIIII	60	8
ANKS6	MMMMMMMMMMMMMMM	100	18
ANLN	MMMMMWWWWWWWWWWIIIIIIIIII	60	8
ANO2	IIIDIDIDIDIIIIIIIIIDDDDDDDDDDD	0	9
ANO3	MMMMMMMMMMMMMMM	100	18
ANO6	IDIDIDIDIDDDDDDDDDMMIIIIIIII	7.14	6
ANP32A	MMMMIIIIIIDIDIDIIIDDDDDDDD	15.38	20
ANP32B	DDDIDIDDDDDDMMMMMVVVVIIII	36	1
ANTXR1	MMMMMMMIIIIMMMMWWWW	78.95	13
ANTXR2	MMMMMVVVVVVDDDDDDMMMM	71.43	3
ANXA1	IIIDIDIDIDIIIIIIIIIDDDDDDDDDDD	0	9
ANXA11	MMMMDDDDIDIDIDMMMMIIII	36.36	0
ANXA2	IIIDIDIDIDIIIIIIIIIDDDDDDDDDDD	0	9
ANXA3	MMMMVVVVVVVVVVVDDDDDDDDDDD	57.69	2
ANXA4	IIIDIDIDIDIIIIDDMMMMWWWWWI	34.62	6
ANXA5	IIIDIDIDIDIIIIIIIIIDDDDDDDDDDD	0	9
ANXA7	IIIDIDIDIDIIIIIIIIIDDDDDDDDDDD	0	9
ANXA9	MMMMWWWWWWIIIIIIMMMMM	71.43	10
AOAH	MMMMMMMMMMMMMMM	100	18
AP1B1	MMMMMIIVVVVVDIDDDDWWWWWII	60	11
AP1G1	IIIDIDIDIDIIIIIIIIIDDDDDDDDDDD	0	9
AP1G2	MMMMMMIDDDMMMMMMII	66.67	0
AP1M1	MMMMWWWWWWWIIIIIIMMMMI	68.18	10
AP1S1	IIIDIDIDIDIIIIIIIIIDDDDDDDDDDD	0	9
AP1S2	IIIIIIIIIIIMMMMWWWWWWWWWWW	57.69	4
AP2S1	IIIDIDIDIDIIIIIIIIIDDDDDDDDDDD	0	9
AP3M1	MMMMDDDMMMMMMMMIII	66.67	0
AP3M2	MMMMMMMMMMMVVVVDDDD	78.95	2
AP3S1	MMMMMIIIIIIVVVVDDDDDDDDDD	36	2
AP4B1	IIIDIDIDIDIIIIIIIIIDDDDDDDDDDD	0	9
AP4E1	IIIIIIIIIIMMMMMWWWWWWWWWW	60	4
APAF1	MMMMWWWWWWWIIIIIIIMMMM	68.18	10
APBA3	MMMMWWWWWWWWWWWIIIIIIIIIII	57.69	8
APBB1	MMMMMMMMMMMMMMM	100	18
APBB3	MMMMMMWWWIIIMMMMMM	83.33	10
APC	IIIDIDIDIDIIIIIIIIIDDDDDDDDDDD	0	9
APEH	MMMMIIIIIIDIDIDIIIDDDDDDDD	15.38	20
APEX1	MMMMIIIIIIIVVVVDDDDDDDDDDD	30.77	2
APEX2	MMMMVVVVVVVVVVVDDDDDDDDDDD	57.69	2
APH1A	MMMMIIIIIIVVVVVDDDDDDDDDDD	34.62	2
API5	MMMMMIDDDDDMMMMMIIII	50	0
APLF	IIIIIIIIIIMMMMMWWWWWWWWWW	60	4
APLNR	MMMMMMMMMMMMMMM	100	18
APLP1	MMMMMMMMMMMMMMM	100	18
APOA2	MMMMMMMMMMMMMMM	100	18
APOBR	MMMMMWWWWWIIIIIMMMMM	75	10
APOD	MMMMMMMMMVVVVVVDDDDDD	71.43	2
APOE	IIIDIDIDIDIIIIIIIIIDDDDDDDDDDD	0	9
APOOL	MMMMMMMMMMMMMMM	100	18
APPBP2	MMMMWWWWWWIIIIIIMMMMM	71.43	10
APPL1	MMMMIIIDDDIDIDMMMIIIDDD	30.43	12
APPL2	MMMMMMMDMMMMMMMI	87.5	18
AQP11	MMMMMMMMMMMMMMM	100	18
AQP3	MMMMWWWWWWWWWWWIIIIIIIIIII	57.69	8
AQP8	MMMMWWWWWWWWWWWIIIIIIIIIII	57.69	8
AQP9	MMMMMMMMMMMMMMM	100	18
AQR	MMMMWWWWDDDWWWWIIIIIIIIIII	46.15	8
AR	MMMMMMMMMMMMMMM	100	18
ARAF	MMMMMMMMVVVVVVVDDDDDDD	68.18	2
ARAP1	IIIDIDIDIDIIIIIIIIIDDDDDDDDDDD	0	9
ARAP2	IIIDIDIDIDIIIIIIIIIDDDDDDDDDDD	0	9
ARCN1	IIIIIIIIIIIMMMMWWWWWWDDDDD	38.46	4
ARF5	IIIIIIIIIIMMMMMDDDDDDDDDD	20	9
ARF6	MMMMMIIIIIIDMMMMDDDDD	42.86	13
ARFGAP1	MMMMWWWWWWIMMMMMIIIII	71.43	0
ARFGAP3	MMMMMIIIIVVVVVVDDDDDDDDDD	44	2
ARFGEF1	IIIDIDIDIDIIIIIIIIIDDDDDDDDDDD	0	9
ARFGEF2	MMMMMWWWWWWIIIIIIMMMM	71.43	10
ARFIP1	DDIDIDIDMMMMMMMMMIIID	42.86	5
ARFIP2	MMMMIIIIVVVVVVVDDDDDDDDDDD	42.31	2
ARG1	MMMMMMMMMMMMMMM	100	18
ARG2	MMMMMVVVVVVVVVVDDDDDDDDDD	60	2
ARGLU1	IIIDIDIDIDIIIIIIIIIDDDDDDDDDDD	0	9
ARHGAP1	MMMMMMMMMVVVVVVDDDDDD	71.43	2
ARHGAP10	MMMMWWWWIIIIMMMMMMM	78.95	10
ARHGAP12	IIIDIDIDIDIIIIIIIIIDDDDDDDDDDD	0	9
ARHGAP18	DDIDIDIDIDDDDDDMMMMVVVVVVI	38.46	1
ARHGAP21	MMMMMMMMMMMMMMM	100	18
ARHGAP22	MMMMMMMMMMMMMMM	100	18
ARHGAP24	MMMMMMDDDMMMMMMVVV	83.33	0
ARHGAP25	MMMMWWWWWWWWWWWIIIIIIIIIII	57.69	8
ARHGAP26	MMMMIIIIIIIMMMMWWWWWWD	63.64	13
ARHGAP28	MMMMMMMMMMMMMMM	100	18
ARHGAP29	IIIIIIIIIIIMMMMWWWWWWWWWWW	57.69	4
ARHGAP31	MMMMMMMMMMMMMMM	100	18
ARHGAP32	MMMMWWWWWWIIIDMMMMIIII	63.64	0
ARHGAP33	MMMMMMMMMMMMMMM	100	18
ARHGAP35	MMMMMMMMMMMMMMM	100	18
ARHGAP39	MMMMWWWWWWWWWWWIIIIIIIIIII	57.69	8
ARHGAP4	MMMMMMMMMMMMMMM	100	18
ARHGAP42	MMMMWWWWWWWWWWWIIIIIIIIIII	57.69	8
ARHGAP44	MMMMMMMMMMMMMMM	100	18
ARHGAP5	IIIDIDIDIDIIIIIIIIIDDDDDDDDDDD	0	9
ARHGAP9	MMMMMMMMMMMMMMM	100	18
ARHGDIB	MMMMVVVVVVVVVVVDDDDDDDDDDD	27.62	2
ARHGEF1	MMMMMWWWWWWIMMMMIIIII	71.43	0
ARHGEF10L	MMMMMMMMMMMMMMM	100	18
ARHGEF11	MMMMWWWWWWWWWWWIIIIIIIIIII	57.69	8
ARHGEF15	MMMMMMMMMMMMMMM	100	18
ARHGEF17	IIIMMMMMMMMMMMMWWW	83.33	7
ARHGEF18	MMMMMWWWWWWWWWWIIIIIIIIII	60	8
ARHGEF19	MMMMMMMMMMMMMMM	100	18
ARHGEF2	MMMMMMMMMMMMMIIDD	76.47	18
ARHGEF3	IIIDIDIDIDIIIIIIIIIDDDDDDDDDDD	0	9
ARHGEF33	MMMMMMMMMMMMMMM	100	18
ARHGEF37	MMMMMWWWWWWIIIIIIMMMM	71.43	10
ARHGEF4	IIIIIIIIIIIMMMMWWWWWWWWWWW	57.69	4
ARHGEF40	MMMMMMMIIIMMMMMWWW	83.33	13
ARHGEF6	MMMMMMMMMMMMMMM	100	18
ARHGEF9	MMMMMMMMMMMMMMM	100	18
ARID1A	IIIDIDIDIDIIDDDDDMMMMMMI	25	6
ARID1B	IIIDIDIDIDIIIIIIIIIDDDDDDDDDDD	0	9
ARID2	IIIDIDIDIDIIIIIIIIIDDDDDDDDDDD	0	9
ARID3A	IIIDIDIDIDIDDDDDMMMMMMII	25	6
ARID3B	IIIDIDIDIDDDDMMMMMMMMI	36.36	6
ARID4A	IIIDIDIDIDIIDDDDDDDMMMIIIID	11.11	6
ARID4B	IIIDIDIDIDIIIIIIIIIDDDDDDDDDDD	0	9
ARID5A	MMMMMMMVVVVVVVVDDDDDDDD	65.22	2
ARID5B	IIIIIIIIIIIMMMMDDDDDDDDDDD	15.38	9
ARIH1	IIIDIDIDIDIIIIIIIIIDDDDDDDDDDD	0	9
ARL1	IIIDIDIDIDIIIIIIIIIDDDDDDDDDDD	0	9
ARL13B	MMMMMWWWWIIIIMMMMMM	78.95	10
ARL15	IDDIDIDIDMMMMMMMMMMI	50	5
ARL16	MMMMMIIIIIVVVVVDDDDDDDDDD	40	2
ARL3	MMMMVVVVVVVVVVVDDDDDDDDDDD	57.69	2
ARL4C	IIIDIDIDIDIIIIIIIIIDDDDDDDDDDD	0	9
ARL4D	MMMMVVVVVVVVVVVDDDDDDDDDDD	57.69	2
ARL5B	MMMMIIIIIDIDMMMMIDDDDD	36.36	13
ARL6	IIIIIIIIIIIMMMMWWWWWWWWWWW	57.69	4
ARL6IP4	MMMMIIIIIIDIVVVVDDDDDDDDDD	30.77	2
ARL6IP5	MMMMIIIIIIIVVVVDDDDDDDDDDD	30.77	2
ARL8A	MMMMWWWWWWWWWWWIIIIIIIIIII	57.69	8
ARMC1	MMMMMMMMMVVVVVVDDDDDD	71.43	2
ARMC2	MMMMMMMMMMMMMMM	100	18
ARMC5	MMMMMMMMMMMMMMM	100	18
ARMC8	DDDIDIDIDMMMMMMMMMIII	42.86	5
ARNT	IIIDIDIDIDIIIIIIIIIDDDDDDDDDDD	0	9
ARNT2	MMMMWWWWWWWWWWWIIIIIIIIIII	57.69	8
ARPC1A	IIIDIDIDIDIIIIIIIIIDDDDDDDDDDD	0	9
ARPC2	IIIDIDIDIDIIIIIIIIIDDDDDDDDDDD	0	9
ARPC5	IIIDIDIDIDIIIIIIIIIDDDDDDDDDDD	0	9
ARPC5L	DDDIDIDIDDDMMMMMMMIIIII	30.43	5
ARRB1	MMMMVVVVVVVVVVVDDDDDDDDDDD	57.69	2
ARRB2	MMMMMMMMMMMMMMM	100	18
ARRDC1	MMMMMVVVVVVVVVVDDDDDDDDDD	60	2
ARRDC3	MMMMWWWWIIMMMMMMMII	78.95	0
ARRDC4	IIIDIDIDIDIIIIIIIIIDDDDDDDDDDD	0	9
ARSA	DDDIDIDIDMMMMMMMMMIII	42.86	5
ARSB	MMMMMMMMMMMMMMM	100	18
ARSG	MMMMMMMMMMMMMMID	87.5	18
ARSI	MMMMMMMMMMMMMMM	100	18
ARSJ	MMMMMMMMMMMMMMM	100	18
ARSK	MMMMMMMMMVVVVVVDDDDDD	71.43	2
ART3	MMMMMWWWWIIIIMMMMMM	78.95	10
ART4	MMMMMMMMMMMMMMM	100	18
ARV1	MMMMMVVVVVVVVVVDDDDDDDDDD	60	2
ARVCF	MMMMMMMMMMMMMMM	100	18
ASAH1	IIIDIDIDIDIIDDDDDDMMMMMII	20	6
ASAP1	IIIDIDIDIDIIIIIIIIIDDDDDDDDDDD	0	9
ASAP2	MMMMMMMMMMMMMMM	100	18
ASB13	IIIIIIIIIIMMMMMWWWWWWWWWW	60	4
ASB15	MMMMMMMMMMMMMMM	100	18
ASB4	MMMMMMMMMMMMMMM	100	18
ASB7	MMMMMMMMMMMMMMM	100	18
ASB8	MMMMIDDDDDIDMMMMMIIII	42.86	0
ASB9	MMMMMMMMMMMMMMM	100	18
ASCC1	MMMMMMMMMMMVVVVDDDD	78.95	2
ASCC2	MMMMMMVVVVVVVVVDDDDDDDDD	62.5	2
ASCC3	IIIDIDIDIDIIIIIIIIIDDDDDDDDDDD	0	9
ASF1A	MMMMIIIIVVVVVVVDDDDDDDDDDD	42.31	2
ASGR1	MMMMMMMMMMMMMMM	100	18
ASH1L	IIIDIDIDIDIIIDDDDDMMMMMM	25	6
ASL	MMMMMMMIDMMMMMMM	87.5	18
ASNS	IIIDIDIDIDIIIIIIIIIDDDDDDDDDDD	0	9
ASPA	MMMMMMMMMMMMMMM	100	18
ASPH	MMMMMIIIIIVVVVVDDDDDDDDDD	40	2
ASPHD2	MMMMMMMMMMMMMMM	100	18
ASPM	MMMMWWWWWWWIIIIIIIMMMM	68.18	10
ASPN	MMMMMMMMMMMMMMM	100	18
ASPSCR1	MMMMMIIIIIIVVVVDDDDDDDDDD	36	2
ASRGL1	MMMMWWWWWWIIIIIIMMMMM	71.43	10
ASTE1	MMMMMMMMMMMMMMM	100	18
ASTN1	MMMMMMMMMMMMMMM	100	18
ASTN2	MMMMMMWWWWWIIIIIMMMM	75	10
ASXL1	IIIIIIIIIIIMMMMWWWWDDDDDDD	30.77	4
ASXL2	MMMMWWWWWWWWIIIIIMMMIII	65.22	10
ASZ1	IIIIIIIIIIIMMMMWWWWWWWWWWW	57.69	4
ATAD2	IIIDIDIDIDIIIIIIIIIDDDDDDDDDDD	0	9
ATAD2B	MMMMWWWWWWWWWWWIIIIIIIIIII	57.69	8
ATAD3A	MMMMWWWWWIIIIIMMMMMM	75	10
ATAD5	MMMMMDDMMMIIMMMMM	76.47	18
ATE1	IIIIIIIIIIIMMMMWWWWWWWWWWW	57.69	4
ATF2	DDIDIDIDIDDDMMMMMMMIIII	30.43	5
ATF3	MMMMIIIIIDIDIDIDIIIDDDDDDD	15.38	20
ATF4	IIIDIDIDIDIIDDDDDDDDMMMIIII	11.11	6
ATF5	MMMMMVVVVVVVVVVDDDDDDDDDD	60	2
ATF6	MMMMDDDDMMMMMMMIIII	57.89	0
ATG14	MMMMMWWWWIIIIMMMMMM	78.95	10
ATG16L2	MMMMMMMMMMMMMMM	100	18
ATG2A	MMMMMMIMMVVVVVVDDDDDDD	63.64	2
ATG2B	MMMMWWWWWWWWWWWIIIIIIIIIII	57.69	8
ATG3	MMMMDDDDDMMMMMMVVVVI	70	0
ATG4A	MMMMMMMMMMMMMMM	100	18
ATG4B	MMMMDMMMMMMMMMMI	87.5	18
ATG4C	MMMMMDDDDDDMMMMIIIIII	42.86	0
ATG4D	DDIDIDIDIDDDDDDDDDIVVVVVVVVIID	26.67	1
ATG5	MMMMMIIIIIIVVVVDDDDDDDDDD	36	2
ATG7	MMMMMMMIIMMVVVVDDDDDD	61.9	2
ATL1	MMMMWWWWWWWIIIIIIIMMMM	68.18	10
ATL2	IIIDIDIDIDIIIIIIIIIDDDDDDDDDDD	0	9
ATL3	IIIIIIIIIIIMMMMWWWWWWWWWWW	57.69	4
ATM	MMMMWWWWWWWWWWWIIIIIIIIIII	57.69	8
ATMIN	MMMMMMDDDDMMMMMIIII	57.89	0
ATN1	MMMMMMIIIMMMVVVDDDDDD	57.14	2
ATOH8	MMMMMMMMMMMMMMM	100	18
ATP10A	MMMMMMMMWWWIIIMMMM	83.33	10
ATP11A	IIIDIDIDIDIIIIIIIIIDDDDDDDDDDD	0	9
ATP12A	MMMMWWWWWWWIIIIIIIMMMM	68.18	10
ATP13A2	MMMMMMMMMMMMMMM	100	18
ATP13A3	MMMMMWWWWWWIMMMMIIIII	71.43	0
ATP1A1	MMMMIIIIIDIDIDIDIIIDDDDDDD	15.38	20
ATP1A4	MMMMMVVVVVVVVVVDDDDDDDDDD	60	2
ATP1B1	MMMMWWWWWWWIIIIIIIMMMM	68.18	10
ATP1B3	DDIDIDIDMMMMMMMMMMII	50	5
ATP2A1	MMMMMMMMMMMMMMM	100	18
ATP2A2	IIIDIDIDIDIIDDDDMMMMMMM	30.43	6
ATP2A3	MMMMMMMMMMMMMMM	100	18
ATP2B1	IIIDIDIDIDIDDDDDDMMMMMIII	20	6
ATP2C1	IIIDIDIDIDIIIIIIIIIDDDDDDDDDDD	0	9
ATP6V0A1	IIIDIDIDIDDDDDMMMMMMMII	30.43	6
ATP6V0A2	MMMMMWWWWWIIIIIMMMMM	75	10
ATP6V0A4	IIIDIDIDIDIIIIIIIIIDDDDDDDDDDD	0	9
ATP6V0B	MMMMIIIIIDIDIDIDIIIDDDDDDD	15.38	20
ATP6V0D1	MMMMVVVIIIIDIDIDIIDDDDDDDD	26.92	20
ATP6V0E2	MMMMMMVVVVVVVVVDDDDDDDDD	62.5	2
ATP6V1B1	MMMMMVVVVVVVVVVDDDDDDDDDD	60	2
ATP6V1B2	MMMMIIIIIDIDIDIDIIIDDDDDDD	15.38	20
ATP6V1C1	MMMMIIIIIIIDIDIDIIDDDDDDDD	15.38	20
ATP6V1C2	DDDIDIDIDDDMMMMMMMIIIII	30.43	5
ATP6V1D	MMMMIIIIIIDIDIDIIIDDDDDDDD	15.38	20
ATP6V1H	IIIDIDIDIDIIIIIIIIIDDDDDDDDDDD	0	9
ATP7A	MMMMMMMMMMMMMMM	100	18
ATP8A2	MMMMMMMMMMMMMMM	100	18
ATP8B1	MMMMMWWWWWWWWWWIIIIIIIIII	60	8
ATP8B2	MMMMMMMMMMMMMMM	100	18
ATP8B4	MMMMMMMMMMMMMMM	100	18
ATP9A	IIIDIDIDIDIIIIIIIIIDDDDDDDDDDD	0	9
ATP9B	IIIDIDIDIDIIIIIIIIIDDDDDDDDDDD	0	9
ATPAF1	MMMMMWWWWWIIIIIIMMMMD	66.67	10
ATR	IIIDIDIDIDIIIIIIIIIDDDDDDDDDDD	0	9
ATRIP	MMMMMMMMMMMMMMM	100	18
ATRN	MMMMMWWWWWWWWWWIIIIIIIIII	60	8
ATRNL1	IIIDIDIDIDIIIIIIIIIDDDDDDDDDDD	0	9
ATRX	IDDIDIDIDMMMMMMMMMIID	42.86	5
ATXN1	MMMMWWWWWIIIIIMMMMMM	75	10
ATXN1L	MMMMWWWWWWWIIIIIIIMMMM	68.18	10
ATXN2	IIIDIDIDIDIIIIIIIIIDDDDDDDDDDD	0	9
ATXN2L	IIIDIDIDIDIIIIIIIIIDDDDDDDDDDD	0	9
ATXN7	IIIDIDIDIDIIIIIIIIIDDDDDDDDDDD	0	9
ATXN7L2	MMMMMMMIIIMMMMMWWW	83.33	13
ATXN7L3	MMMMMMMMMIIDDMMMM	76.47	18
AUP1	IIIDIDIDIDIIIIIIIIIDDDDDDDDDDD	0	9
AURKAIP1	IIIDIDIDIDIIIIIIIIIDDDDDDDDDDD	0	9
AURKB	MMMMDDWWWWIMMMMMIIIII	61.9	0
AUTS2	IIIDIDIDIDIIIIIIIIIDDDDDDDDDDD	0	9
AVEN	MMMMMMMIIDDMMMMMM	76.47	18
AVL9	IIIDIDIDIDIIIIIIIIIDDDDDDDDDDD	0	9
AVPR1A	MMMMMMMMMMMMMMM	100	18
AXDND1	MMMMIDMMMMMMMMMM	87.5	18
AXIN1	MMMMMMMIIDDMMMMMM	76.47	18
AXIN2	IIIDIDIDIDIIIIIIIIIDDDDDDDDDDD	0	9
AXL	MMMMMMMMMMMMMMM	100	18
AZI2	MMMMMMIVVVVVVVVDDDDDDDDD	58.33	2
AZIN1	IIIDIDIDIDIDDDDDDDMMMMIIII	15.38	6
B3GALNT1	MMMMMWWWWDMMMMMIIIII	70	0
B3GALT2	MMMMMMMMMMMMMMM	100	18
B3GALT5	MMMMMMMMMMMMMMM	100	18
B3GAT2	MMMMMMMMMMMMMMM	100	18
B3GAT3	MMMMMIIIIIVVVVVDDDDDDDDDD	40	2
B3GNT3	MMMMMIIIIIVVVVVDDDDDDDDDD	40	2
B3GNT5	MMMMWWWWWWWWWWWIIIIIIIIIII	57.69	8
B3GNT7	MMMMMMMMMMMMMMM	100	18
B3GNT8	MMMMMMMMMMMMMMM	100	18
B3GNT9	MMMMMMMMMMMMMMM	100	18
B4GALNT1	MMMMMMMMMMMMMMM	100	18
B4GALNT3	MMMMMMMMMMMMMMM	100	18
B4GALT1	MMMMMWWWIMMMMMMMII	83.33	0
B4GALT3	IIIIIIIMMMMMVVVDDDDDDDDDD	32	9
B4GALT4	MMMMMMVVVVVVVVVDDDDDDDDD	62.5	2
B4GALT5	IIIDIDIDIDIIIIIIIIIDDDDDDDDDDD	0	9
B4GALT6	IIIDIDIDIDIIIIIIIIIDDDDDDDDDDD	0	9
B4GALT7	MVVVVVVVVVIMMMMDDDDDDDDDD	56	21
B9D1	MMMMMMMMMMMMMMM	100	18
B9D2	MMMMMMMMMMMMMMM	100	18
BACE1	IIIDIDIDIDIIIIIIIIIDDDDDDDDDDD	0	9
BACH1	MMMMWWWWWWWWWWWIIIIIIIIIII	57.69	8
BACH2	MMMMMMMWWWWWWWWIIIIIIII	65.22	8
BAD	MMMMVVVVVVVVVVVDDDDDDDDDDD	57.69	2
BAG2	IIIDIDIDIDIIIIIIIIIDDDDDDDDDDD	0	9
BAG3	MMMMDDDDDIDMMMMMIIIII	42.86	0
BAG4	MMMMMMMMMMMVVVVDDDD	78.95	2
BAG5	DDIDIDIDIDDDDDDMMMMVVVVVII	34.62	1
BAHD1	MMMMMMMMMMMMMMM	100	18
BAIAP2L1	IIIDIDIDIDIIIIIIIIIDDDDDDDDDDD	0	9
BAIAP2L2	MMMMMMMMMMMMMMM	100	18
BAMBI	MMMMMMMMMMMMMMM	100	18
BANK1	MMMMMMMMMMMMMMM	100	18
BARX2	IIIDIDIDIDIIIDDDDDDMMMMIID	15.38	6
BASP1	IIIDIDIDIDIIIIIIIIIDDDDDDDDDDD	0	9
BATF	MMMMMMMMMMMMMMM	100	18
BATF2	MMMMMMMMMMMMMMM	100	18
BATF3	MMMMMMMMMMMMMMM	100	18
BAX	MMMMVVVVVVVVVVVDDDDDDDDDDD	57.69	2
BAZ1A	MMMMDDDDDMMMMMMIIIII	50	0
BAZ1B	IDIDIDIDIDDDDDMMIIIIIIIIDDDD	7.14	6
BAZ2B	MMMMMMMMIDIVVVVVDDDDDD	59.09	2
BBC3	MMMMMMMMMMMMMMM	100	18
BBIP1	MMMMMMDDDDDDMMMIIIIII	42.86	0
BBOX1	MMMMMMMMMMMMMMM	100	18
BBS1	MMMMMMMMMMMMMMM	100	18
BBS12	MMMMMMMMMMMMMMM	100	18
BBS4	IIIIIIIMMMMMMMMWWWWWDD	59.09	4
BBS7	MMMMMWWWWIIIIIMMMMMD	70	10
BBX	DDDIDIDDDMMMMMMMMIIIII	36.36	5
BCAM	DDDIDMMMIIIIIIIIIIIDDDDDDDD	11.11	9
BCAP31	IIIDIDIDIDIIIIIIIIIDDDDDDDDDDD	0	9
BCAR3	MMMMWWWWIIIMMMMMMMI	78.95	10
BCAS1	MMMMMMMMMMMMMMM	100	18
BCAS2	MMMMIIIIIDIDIDIDIIIDDDDDDD	15.38	20
BCAS3	IIIDIDIDIDIIIIIIIIIDDDDDDDDDDD	0	9
BCAT1	MMMMMVVVVVVVVVVDDDDDDDDDD	60	2
BCAT2	MMMMVVVVVVVVVVVDDDDDDDDDDD	57.69	2
BCKDHB	MMMMMWWWDMMMMMMIIII	73.68	0
BCKDK	MMMMMIIIIIIDIDIDIIDDDDDDD	20	20
BCL10	MMMMMIIIMMMMVVVDDDDDD	57.14	2
BCL11A	MMMMMMMMMMMMMMM	100	18
BCL2	MMMMMWWWWWWIIIIIIMMMM	71.43	10
BCL2L1	MMMMMIIVVVVVVVVDDDDDDDDDD	52	2
BCL2L11	MMMMIIDDMMMMMMMMM	76.47	18
BCL2L12	MMMMMWWWWDMMMMMIIIII	70	0
BCL2L13	DDDIDIDDMMMMMIIIMMMMI	42.86	5
BCL6	MMMMMMMMMMMMMMID	87.5	18
BCL6B	MMMMMMMMMMMMMMM	100	18
BCL7B	MMMMMIIMMVVVVVVDDDDDDDD	56.52	2
BCL7C	MMMMMMMMMMMMMMM	100	18
BCL9	MMMMMMMMMMMMMMM	100	18
BCL9L	MMMMWWWWWWIIIDIDIDIDIIIIID	38.46	24
BCLAF1	DDDIDIDDDMMMMMMMMIIIII	36.36	5
BCO2	MMMMMMMMMMMMMMM	100	18
BCOR	MMMMMMMWWWWWWWWIIIIIIII	65.22	8
BCORL1	MMMMMMIIMMMVVVVDDDDDD	61.9	2
BDH2	MMMMMMMMMMMVVVVDDDD	78.95	2
BDKRB2	MMMMMMMMMMMMMMM	100	18
BDNF	MMMMMMMMMMMMMMM	100	18
BEAN1	MMMMMMMMMMMMMMM	100	18
BEND3	MMMMMMMMMMMMMMM	100	18
BEND6	MMMMMMMMMMMMMMM	100	18
BEND7	IIIIIIIIIIIMMMMWWWWWWWWWWW	57.69	4
BGN	MMMMMMMMMVVVVVVDDDDDD	71.43	2
BHLHE40	MMMMIDDDDIDIDMMMMMIII	42.86	0
BHLHE41	IIIDIDIDIDIIIIIIIIIDDDDDDDDDDD	0	9
BHMT2	MMMMMMMMMMMMMMM	100	18
BICC1	MMMMMWWWIIIMMMMMMM	83.33	10
BICD1	MMMMMMMMMIIDDMMMM	76.47	18
BICD2	MMMMMWWWWIIIIMMMMMM	78.95	10
BID	MMMMMIIIIDDMMMMMMDD	57.89	18
BIN1	MMMMMMMMMMMMMMM	100	18
BIN2	DDDIDIDDDMMMMMMVVVVVVIDD	50	1
BIN3	MMMMVVVVVVVVVVVDDDDDDDDDDD	57.69	2
BIRC2	MMMMMIIIIVVVVVVDDDDDDDDDD	44	2
BIRC6	IIIDIDIDIDIIIIIIIIIDDDDDDDDDDD	0	9
BLCAP	MMMMIIIIIIDIDIDIIIDDDDDDDD	15.38	20
BLM	MMMMWWWWWWIIIIIIMMMMM	71.43	10
BLMH	MMMMMVVVVVVVVVVDDDDDDDDDD	60	2
BLNK	DDDIDIDIDMMMMMMMMMIII	42.86	5
BLVRA	MMMMMDDDDIDIDMMMMIIII	42.86	0
BLVRB	IIIDIDIDIDIIIDDDDDDDDMMMIII	11.11	6
BLZF1	MMMMMMWWWDMMMMMIIII	73.68	0
BMF	MMMMMMMMMMMMMMM	100	18
BMP2K	MMMMMWWWWWWIIIIIIMMMM	71.43	10
BMP4	MMMMWWWWWWWWWWWIIIIIIIIIII	57.69	8
BMP5	MMMMMMMMMMMMMMM	100	18
BMP6	MMMMMMMMMMMMMMM	100	18
BMPER	MMMMMMMMMMMMMMM	100	18
BMPR1A	MMMMMMMIDMMMMMMM	87.5	18
BMPR1B	MMMMMMMMMMMMMMM	100	18
BMPR2	MMMMWWWWWWIIIIDIIMMMMI	63.64	10
BMX	MMMMMMMMMMMMMMM	100	18
BNC1	MMMMMMMMMMMMMMM	100	18
BNC2	IIIIIIIIIIIMMMMWWWWWWWWWWW	57.69	4
BNIP1	MMMMDDDDMMMMMMMIIII	57.89	0
BNIP2	MMMMMWWWDDDMMMMVVVVVI	80.95	23
BNIPL	MMMMMMMMMMMMMMM	100	18
BOK	MMMMWWWWWWWWWWWIIIIIIIIIII	57.69	8
BOLA1	MMMMMMMMMVVVVVVDDDDDD	71.43	2
BPNT1	MMMMMMMMVVVDDDMMMM	83.33	3
BRAF	MMMMMWWWWWWWWWWIIIIIIIIII	60	8
BRCA1	MMMMMWWWWWIIIIIMMMMM	75	10
BRCA2	MMMMDDDDWWWWIIDIDIIIIIIIID	30.77	8
BRD1	MMMMMMMWWWWWWWWIIIIIIII	65.22	8
BRD3	MMMMMWWWDMMMMMMIIII	73.68	0
BRD4	MMMMIIIIIIIVVVVDDDDDDDDDDD	30.77	2
BRD7	DDDIDIDMMMMMMMMMMIII	50	5
BRF1	MMMMMMMIIIMMMMMWWW	83.33	13
BRF2	MMMMMDDMMMMVVVVVVDDDD	71.43	2
BRI3	MMMMMIDDDDDIDMMMMIIII	42.86	0
BRIP1	MMMMMWWWWIIIIMMMMMM	78.95	10
BRIX1	MMMMIIIIIIIDIDIDIIDDDDDDDD	15.38	20
BROX	IIIIIIIIIIIMMMMWWWWWWWWWWW	57.69	4
BRPF3	MMMMMMMMMMMMMMM	100	18
BRSK1	MMMMMMMMMMMMMMM	100	18
BRWD1	IIIDIDIDIDIDDDDDDDDMMMIIIII	11.11	6
BRWD3	MMMMWWWWWWWIIIIIIIMMMM	68.18	10
BSCL2	IIIDIDIDIDIIIIIIIIIDDDDDDDDDDD	0	9
BSPRY	MMMMMMMMMMMMMMM	100	18
BTAF1	IIIDIDIDIDIIIIIIIIIDDDDDDDDDDD	0	9
BTBD1	MMMMMMWWWWIIIIMMMMM	78.95	10
BTBD10	IIIIIIIIIIMMMMMDDDDDDDDDD	20	9
BTBD16	MMMMMMMMMMMMMMM	100	18
BTBD19	MMMMMMMIIDDMMMMMM	76.47	18
BTBD2	MMMMMMMMMMMMMMM	100	18
BTBD3	IIIDIDIDIDIIIIIIIIIDDDDDDDDDDD	0	9
BTBD6	MMMMMMMIIDDMMMMMM	76.47	18
BTBD9	MMMMWWWWWWWWWWWIIIIIIIIIII	57.69	8
BTC	MMMMMMMMMMMMMMM	100	18
BTD	MMMMMVVVVVVVVVVDDDDDDDDDD	60	2
BTG1	MMMMMDDDDDMMMMMIIIII	50	0
BTG2	MMMMMVVVIIVVVVVDDDDDDDDDD	52	2
BTRC	MMMMWWWWWWWIMMMMIIIIII	68.18	0
BUB1	MMMMWWWWWIIIIIMMMMMM	75	10
BUB3	IIIDIDIDIDIDDDDDDDDDMMIIIIII	7.14	6
BUD13	MMMMMIIDDMMMMMMMM	76.47	18
BUD31	IIIDIDIDIDIIIIIIIIIDDDDDDDDDDD	0	9
BVES	MMMMMMMMMMMMMMM	100	18
BZW2	MMMMIIIIIIDIDIDIIIDDDDDDDD	15.38	20
C1QB	MMMMMMMMMMMMMIIDD	76.47	18
C1QTNF2	MMMMMMMMMMMMMMM	100	18
C1QTNF6	MMMMMMMVVVVVVVVDDDDDDDD	65.22	2
C1QTNF7	MMMMMMMMMMMMMMM	100	18
C2CD2	IIIDIDIDIDIIIIIIIIIDDDDDDDDDDD	0	9
C2CD2L	MMMMMMMMMMMMMMM	100	18
C2CD3	MMMMMWWWWWIIIIIMMMMM	75	10
C3	MMMMMMMMMMMMMMM	100	18
C3AR1	MMMMMMMMMMMMMMM	100	18
C5AR1	MMMMMMMMMMMMMMM	100	18
C6	MMMMMMMMMMMMMMM	100	18
C9	MMMMMMMMMMMMMMM	100	18
C9orf72	MMVVVIIIIMMMMMDWWWWWWWI	73.91	25
CA10	MMMMMMMMMMMMMMM	100	18
CA12	MMMMWWWWWWWWWWWIIIIIIIIIII	57.69	8
CA13	MMMMMMMMMMMMMMM	100	18
CA2	MMMMMMMMMMMMMMM	100	18
CA4	MMMMMMMMMMMMMMM	100	18
CA5B	MMMMMMMMMMMMMMM	100	18
CA8	MMMMMMMMMMMMMMM	100	18
CAB39	MMMMWWWWWWWWWWIIIIIIIIDIII	53.85	8
CAB39L	MMMMDDMMMMMMMMMII	76.47	0
CABLES2	MMMMMWWWWWIIIIIMMMMM	75	10
CABYR	MMMMMMMMMMMMMMM	100	18
CACHD1	MMMMWWWWWWWWWWWIIIIIIIIIII	57.69	8
CACNA1D	MMMMMMMMMMMMMMM	100	18
CACNA1G	MMMMMMMMMMMMMMM	100	18
CACNA1H	MMMMMMMMMMMMMMM	100	18
CACNA2D1	MMMMMMMMMMMMMMM	100	18
CACNA2D2	MMMMMMMMMMMMMMM	100	18
CACNB1	MMMMMMMMMMMMMMM	100	18
CACNB2	MMMMMMMMMMMMMMM	100	18
CACNB3	MMMMMMMMMMMMMMM	100	18
CACNG4	MMMMMMMMMMMMMMM	100	18
CAD	MMMMMWWWWIIIIMMMMMM	78.95	10
CADM1	MMMMIIIIIIIDIDIDIIDDDDDDDD	15.38	20
CADM2	MMMMMWWWWWIIIIIMMMMM	75	10
CADM3	MMMMMMMMMMMMMMM	100	18
CADPS2	IIIDIDIDIDIIIIIIIIIDDDDDDDDDDD	0	9
CAGE1	MMMMMMMMMMMMMMM	100	18
CALCOCO1	MMMMMWWWWIMMMMMMIII	78.95	0
CALCOCO2	DDDIDIDMMMMMMMMMMIII	50	5
CALCR	MMMMMMMMMMMMMMM	100	18
CALCRL	MMMMMMMMMMMMMMM	100	18
CALD1	IIIDIDIDIDIIIIIIIIIDDDDDDDDDDD	0	9
CALHM2	MMMMMMMMMMMMWWWIII	83.33	14
CALML4	MMMMMMMMMMMMMMM	100	18
CALU	MMMMIIDDDDIDIDIDMMMMII	36.36	12
CAMK1	MMMMMMMMMMMMMMM	100	18
CAMK1D	MMMMMMMMMMMMMMM	100	18
CAMK2A	MMMMMMMMMMMMMMM	100	18
CAMK2B	MMMMMMMMMMMMMMM	100	18
CAMK2D	IIIDIDIDIDIIIIIIIIIDDDDDDDDDDD	0	9
CAMK2G	MMMMDIVVVVVVVVVVDDDDDDDDDD	53.85	2
CAMK2N1	MMMMMMMMMMMMMMM	100	18
CAMKK1	MMMMMMMMMMMMMMM	100	18
CAMKMT	MMMMMWWWWWWIIIIIIMMMM	71.43	10
CAMLG	MMMMMVVVVVVVVVVDDDDDDDDDD	60	2
CAMSAP1	MMMMIIIDMMMMMMMMDD	66.67	18
CAMTA1	MMMMIDIIIDIDIDIDIIIIDDDDDD	15.38	20
CAMTA2	MMMMMMMMMMMMMMM	100	18
CAND1	MMMMWWWWWIIMMMMMMIII	75	10
CAP2	MMMMMMMMMVVVVVVDDDDDD	71.43	2
CAPG	IIIDIDIDIDDDDDDDDDMMMIIIIII	61.11	6
CAPN1	IIIDIDIDIDIIIIIIIIIDDDDDDDDDDD	0	9
CAPN10	MMMMWWWWWWIIIIIIMMMMM	71.43	10
CAPN11	MMMMMMWWWWWWWWWIIIIIIIII	62.5	8
CAPN2	MMMMWWWDDDMMMMMVVVVII	76.19	23
CAPN3	MMMMMMMMMMMMMMM	100	18
CAPN5	MMMMWWWWWWWWWWWIIIIIIIIIII	57.69	8
CAPN7	MMMMWWWWWWWWWWWIIIIIIIIIII	57.69	8
CAPNS2	MMMMMMMIIIIMMMMWWWW	78.95	13
CAPRIN1	MMMMIDIDIDIDIDIDDDMMMII	30.43	12
CAPRIN2	IIIIIIIIIMMMMMMWWWWWWWWW	62.5	4
CAPSL	MMMMMMMMMMMMMMM	100	18
CARD10	MMMMMWWWWIIIIMMMMMM	78.95	10
CARHSP1	MMMMIIIIIIDIDIDIIIDDDDDDDD	15.38	20
CARNS1	MMMMMMMMMMMMMMM	100	18
CASC3	MMMMMWWWWWWWWDIVVVVVVVVID	84	23
CASD1	MMMMMWWWWWWWWWWIIIIIIIIII	60	8
CASK	MMMMMMIDMMMMMMMM	87.5	18
CASP2	MMMMWWWWWWWIIIIIIIMMMM	68.18	10
CASP3	IIIDIDIDIDIIIIIIIIIDDDDDDDDDDD	0	9
CASP4	MMMMVVVVVVVVVVVDDDDDDDDDDD	57.69	2
CASP7	MMMMMVVVVVVVVVVDDDDDDDDDD	60	2
CASP8	MMMMMMMMVVVVVVVDDDDDDD	68.18	2
CASP9	MMMMMVVVVVVVVVVDDDDDDDDDD	60	2
CASQ2	MMMMMMMMMMMMMMM	100	18
CASS4	MMMMMMMMMMMMMMM	100	18
CAST	IIIDIDIDIDIIIIIIIIIDDDDDDDDDDD	0	9
CATSPER2	MMMMMMMMMMMMMMM	100	18
CATSPER3	MMMMMMMMMMMMMMM	100	18
CAV1	MMMMVVVVVVVVVVVDDDDDDDDDDD	57.69	2
CAV2	MMMMMVVVVVVVVVVDDDDDDDDDD	60	2
CBFB	MMMMWWWWWWWWWWWIIIIIIIIIII	57.69	8
CBL	MMMMWWWWWIIIIIMMMMMM	75	10
CBLB	MMMMWWWWWWWWWWWIIIIIIIIIII	57.69	8
CBLL1	MMMMWWWWWIIIIIMMMMMM	75	10
CBR3	MMMMMMMMMMMMMMM	100	18
CBR4	DDDIDIDDDDMMMMMMMVVVVVV	56.52	1
CBX2	MMMMMMMMMMMMMMM	100	18
CBX5	MMMMMDDMMMMMMMMII	76.47	0
CBX7	MMMMMMMMIMMMMMMD	87.5	18
CBX8	MMMMMMMMMMMMMIIDD	76.47	18
CBY1	IIIDIDIDIDIIIIIIIIIDDDDDDDDDDD	0	9
CC2D1B	MMMMWWWWWWWWWWWIIIIIIIIIII	57.69	8
CC2D2A	DDIDIDIDIDMMMMMMMMMII	42.86	5
CCBE1	MMMMMWWWIIIMMMMMMM	83.33	10
CCDC102A	MMMMMMMMMMMMMMM	100	18
CCDC106	MMMMMMMMMMMMMMM	100	18
CCDC107	MMMMMWWWWWWWWWDIVVVVVIIII	76	23
CCDC110	MMMMMMMMMMMMMMM	100	18
CCDC112	MMMMMMMIMMMMWWWWIII	78.95	14
CCDC113	MMMMMMMMMMMMWWWIII	83.33	14
CCDC115	MMMMIIIIIIVVVVVDDDDDDDDDDD	34.62	2
CCDC117	MMMMMMMIIMMMMMMDD	76.47	13
CCDC12	MMMMVVVVVVVVVVVDDDDDDDDDDD	57.69	2
CCDC120	MMMMMMMMMMMMMIIDD	76.47	18
CCDC122	MMMMMMMMMVVVVVVDDDDDD	71.43	2
CCDC126	MMMMMMMIIIDWWWWWWWIIIII	60.87	14
CCDC127	MMMMMDIDDDIDDMMMMIIII	42.86	0
CCDC136	MMMMMMMMMMMMMMM	100	18
CCDC137	MMMMMIIMMMDDMMMMID	66.67	18
CCDC138	MMMMMMMMMMMMMMM	100	18
CCDC14	MMMMMWWWIIIIIMMMMMDD	65	10
CCDC141	MMMMMMMMMMMMMMM	100	18
CCDC142	MMMMMMMMMMMMMMM	100	18
CCDC146	MMMMMMMMMMMMMMM	100	18
CCDC148	MMMMMMMMMMMMMMM	100	18
CCDC149	MMMMMMMMMMMMMMM	100	18
CCDC15	IIIDIDIDIDIIIIIIIIIDDDDDDDDDDD	0	9
CCDC150	MMMMMWWWWIIIIMMMMMM	78.95	10
CCDC152	IIIDIDIDIDIIIIIIIIIDDDDDDDDDDD	0	9
CCDC157	MMMMMMMMMMMMMMM	100	18
CCDC159	MMMMMMMMMMMMMMM	100	18
CCDC160	MMMMMMMMMMMMMMM	100	18
CCDC167	MMMMVVVVVVVVVVVDDDDDDDDDDD	57.69	2
CCDC169	MMMMMMMMMMMMMMM	100	18
CCDC17	IIIIIIIIIMMMMMMWWWWWWWWW	62.5	4
CCDC18	IIIDIDIDIDIIIIIIIIIDDDDDDDDDDD	0	9
CCDC22	MMMMMMMMMVVVVVVDDDDDD	71.43	2
CCDC28A	MMMMMIIIIIDIDIDIDIIDDDDDD	20	20
CCDC28B	MMMMMMMMMMMMMMM	100	18
CCDC39	MMMMMMMMMMMMMMM	100	18
CCDC40	MMMMMMMMMMMMMMM	100	18
CCDC43	MMMMDMMMMMMMMMMI	87.5	18
CCDC50	IIIDIDIDIDIIIIIIIIIDDDDDDDDDDD	0	9
CCDC51	MMMMVVVVVVVVVVVDDDDDDDDDDD	57.69	2
CCDC57	MMMMMMMIIVVVVVVDDDDDDDD	56.52	2
CCDC59	MMMMIIIIIIDIDIDIIIDDDDDDDD	15.38	20
CCDC6	MMMMMMWWWWWIIIIIMMMM	75	10
CCDC60	MMMMMMMMMMMMMMM	100	18
CCDC66	IIIDIDIDIDIIIIIIIIIDDDDDDDDDDD	0	9
CCDC68	IIIIIIIIIIIMMMMWWWWWWWWWWW	57.69	4
CCDC69	MMMMMMMMMMMVVVVDDDD	78.95	2
CCDC71	MMMMMVVVVVVVVVVDDDDDDDDDD	60	2
CCDC73	IIIDIDIDIDIIIIIIIIIDDDDDDDDDDD	0	9
CCDC77	MMMMMMMMMMMMMMM	100	18
CCDC8	MMMMMMMMMMMMMMM	100	18
CCDC80	MMMMMMMVVVVVVVVDDDDDDDD	65.22	2
CCDC81	MMMMMMMMMMMMMMM	100	18
CCDC82	MMMMDDDDDMMMMMMIIIII	50	0
CCDC85A	MMMMMMMMMMMMMMM	100	18
CCDC85C	MMMMMMMMMMMMMMM	100	18
CCDC86	MMMMMWWWWDMMMMIIIIIDI	61.9	0
CCDC88A	IIIMMMMMMMMMWWWWWWIII	71.43	7
CCDC88B	MMMMMMMMMMMMMMM	100	18
CCDC89	MMMMMMMMMMMMMMM	100	18
CCDC9	MMMMMMMMMMMMMMM	100	18
CCDC90B	MMMMMIIIIIIDIDIDIIDDDDDDD	20	20
CCDC91	IIIDIDIDIDIDDDDDMMMMMMII	25	6
CCDC93	MMMMMWWWWWWIIIIMMMMII	71.43	10
CCDC97	MMMMMMMMMMMMMMM	100	18
CCL2	MMMMMMMMMMMMMMID	87.5	18
CCL27	IIIDIDIDIDIIIIIIIIIDDDDDDDDDDD	0	9
CCL28	MMMMMMMMMMMMMMID	87.5	18
CCM2	MMMMMMMMMMMMMMM	100	18
CCNB1IP1	MMMMMMVVVVVVVVVDDDDDDDDD	62.5	2
CCNB2	MMMMIIIIIVVVVVVDDDDDDDDDDD	38.46	2
CCND3	MMMMIIIIIIDIVVVVDDDDDDDDDD	30.77	2
CCNDBP1	IIIDIDIDIDIIIIIIIIIDDDDDDDDDDD	0	9
CCNE1	IIIDIDIDIDIIIIIIIIIDDDDDDDDDDD	0	9
CCNE2	MMMMMMMIIIIMMMMWWWW	78.95	13
CCNF	MMMMMMMMMMMMMMM	100	18
CCNG2	IIIDIDIDIDIIIIIIIIIDDDDDDDDDDD	0	9
CCNH	MMMMDDDDIDMMMMMMIIII	50	0
CCNJ	MMMMMMMIDMMMMMMM	87.5	18
CCNK	IIIDIDIDIDIDDDMMMMMMMM	36.36	6
CCNL2	IIIDIDIDIDIIIIIIIIIDDDDDDDDDDD	0	9
CCNT1	MMMMMMIMMMMVVVVDDDDD	70	2
CCNT2	IIIDIDIDIDIIIIIIIIIDDDDDDDDDDD	0	9
CCNY	IIIDIDIDIDIIIIIIIIIDDDDDDDDDDD	0	9
CCNYL1	IIIDIDIDIDIIIIIIIIIDDDDDDDDDDD	0	9
CCR2	MMMMMMMMMMMMMMM	100	18
CCR5	MMMMMMMMMMMMMMM	100	18
CCR7	MMMMMMMMMMMMMMM	100	18
CCRL2	MMMMMMMMMMMMMMM	100	18
CCS	MMMMMIIIIVVVVVVDDDDDDDDDD	44	2
CCT3	IIIDIDIDIDIIIIIIIIIDDDDDDDDDDD	0	9
CCT5	MMMMIIIIIIIDIDIDIIDDDDDDDD	15.38	20
CD14	MMMMMMMMMMMVVVVDDDD	78.95	2
CD151	MMMMIIIIIIDIDIDIIIDDDDDDDD	15.38	20
CD163	MMMMMMMMMMMMMMM	100	18
CD164	IIIDIDIDIDIIIIIIIIIDDDDDDDDDDD	0	9
CD180	MMMMMMMMMMMMMMM	100	18
CD2	MMMMMMMMMMMMMMM	100	18
CD200	MMMMMMMMMMVVVVVDDDDD	75	2
CD244	MMMMMMMMMMMMMMM	100	18
CD247	MMMMMMMMMMMMMMM	100	18
CD248	MMMMMMMMMMMMMMM	100	18
CD274	MMMMMWWWWWWWWIIIIIIIIMM	65.22	8
CD276	MMMMMMMMVVVVVVVDDDDDDD	68.18	2
CD28	MMMMMMMMMMMMMMM	100	18
CD2BP2	MMMMIIIIIIDIDIDIIIDDDDDDDD	15.38	20
CD300A	MMMMMMMMMMMMMMM	100	18
CD300LB	MMMMMMMMMMMMMMM	100	18
CD300LG	MMMMMMMMMMMMMMM	100	18
CD34	MMMMMMMMMMMMMMM	100	18
CD36	MMMMMWWWDMMMMMMIIII	73.68	0
CD37	MMMMMMMMMMMMMMM	100	18
CD38	MMMMMMMMMMMMMMM	100	18
CD4	MMMMMMMMMMMMMMM	100	18
CD40	MMMMMMMMMMMMMMM	100	18
CD44	IIIDIDIDIDIIIIIIIIIDDDDDDDDDDD	0	9
CD46	DDDIDDMMDDMMMMMMIIIIII	36.36	5
CD47	IIIDIDIDIDIIIIIIIIIDDDDDDDDDDD	0	9
CD48	MMMMMMMMMMMMMMM	100	18
CD53	MMMMMMMMMMMMMMM	100	18
CD68	MMMMMMMMMMMMMMM	100	18
CD74	MMMMMVVVVVVVVVVDDDDDDDDDD	60	2
CD79B	MMMMMMMMMMMMMMM	100	18
CD80	MMMMMMMMMMMMMMM	100	18
CD84	MMMMMMMMMMMMMMM	100	18
CD86	MMMMMMMMMMMMMMM	100	18
CD93	MMMMMMMMMMMMMMM	100	18
CD96	IIIDIDIDIDIIIIIIIIIDDDDDDDDDDD	0	9
CD99L2	MMMMMMMMMMMMMIIDD	76.47	18
CDA	MMMMMMMMMMMMMMM	100	18
CDADC1	IIIDIDIDIDIIIIIIIIIDDDDDDDDDDD	0	9
CDAN1	MMMMMWWWWWWIIIIIIMMMM	71.43	10
CDC14A	MMMMMWWWWWWWWWWIIIIIIIIII	60	8
CDC16	MMMMIIIIIIDIDIMMIDDDDDDD	25	20
CDC20	MMMMMVVVIVVVVVVDDDDDDDDDD	56	2
CDC20B	MMMMMMMMMMMMMMM	100	18
CDC23	MMMMMMVVVVVVVVVDDDDDDDDD	62.5	2
CDC25A	MMMMMMMMMMMMMMM	100	18
CDC25B	MMMMMMVVVDDDMMMMMM	83.33	3
CDC25C	MMMMWWWWWWWWWWWIIIIIIIIIII	57.69	8
CDC26	MMMMMMMIIIMMMMMWWW	83.33	13
CDC27	MMMMMWWWIMMMMMMMII	83.33	0
CDC37	MMMMMIIVVVVVVVVDDDDDDDDDD	52	2
CDC37L1	MMMMMDDDDDDMMMMVVVVVI	66.67	0
CDC42BPA	MMMMMMMMMMMMVVVDDD	83.33	2
CDC42BPB	MMMMMIIMMMMMMMMDD	76.47	18
CDC42BPG	IIIDIDIDIDIIIIIIIIIDDDDDDDDDDD	0	9
CDC42EP1	MMMMMMMVVVVVVVVDDDDDDDD	65.22	2
CDC42EP2	MMMMMMMMMMMMMMM	100	18
CDC42EP3	MMMMMWWWIMMMMMMMII	83.33	0
CDC42EP4	MMMMMIIIIIVVVVVDDDDDDDDDD	40	2
CDC42SE1	MMMMMVVVVVVVVVVDDDDDDDDDD	60	2
CDC45	MMMMMMMMMMMMMMM	100	18
CDC6	MMMMMMVVVVVDMMMMDDDD	75	26
CDC7	IIIDIDIDIDIIIIIIIIIDDDDDDDDDDD	0	9
CDC73	MMMMMMIIIIIMMMMDDDDD	50	13
CDCA2	MMMMWWWWWWWIIIIIIIMMMM	68.18	10
CDCA3	MMMMMIIIDDIDMMMMMMD	57.89	12
CDCA4	MMMMIIIIIVVVVVVDDDDDDDDDDD	38.46	2
CDCA7	MMMMMDDDDDMMMMMVVVVI	70	0
CDCA7L	MMMMMMMMMMMMMMM	100	18
CDCA8	MMMMMIDIIDDMMMMMMM	66.67	18
CDCP1	MMMMMWWWWWWWWWWIIIIIIIIII	60	8
CDH1	DDDIDDDMMDDMMMMMVVVVVVV	60.87	1
CDH13	MMMMMMMMMMMMMMM	100	18
CDH16	MMMMMMMMMMMMMMM	100	18
CDH19	MMMMMMMMMMMMMMM	100	18
CDH2	MMMMMMMMMMMMMMM	100	18
CDH23	MMMMMMMMMMMMMMM	100	18
CDH24	MMMMMMMMMMMMMMM	100	18
CDH3	MMMMMDDDDDIDDMMMIIIIII	36.36	0
CDH5	MMMMMMMMMMMMMMM	100	18
CDH6	MMMMMMMMMMMMMMM	100	18
CDH8	MMMMMMMMMMMMMMID	87.5	18
CDHR3	MMMMMMMMMMMMMMM	100	18
CDHR4	MMMMMMMMMMMMMMM	100	18
CDIPT	MMMMMVVVVVVVVVVDDDDDDDDDD	60	2
CDK10	MMMMDIDWWWWWWWWWVVVVVVVVII	80.77	23
CDK12	DDIDIDIDIDDDMMMMMMMIIII	30.43	5
CDK13	MMMMWWWWWWWWWWWIIIIIIIIIII	57.69	8
CDK16	MMMMMMIMMMMMMMMD	87.5	18
CDK17	IIIDIDIDIDIIIIIIIIIDDDDDDDDDDD	0	9
CDK18	MMMMMMMMMMMMMMM	100	18
CDK19	MMMMWWWWWWWIIIIIIIMMMM	68.18	10
CDK20	MMMMMWWWWWWIIIIIIMMMM	71.43	10
CDK5R1	MMMMMWWWWWWWWWWIIIIIIIIII	60	8
CDK5RAP1	MMMMDDDDMMMMMMMIIII	57.89	0
CDK5RAP2	MMMMMMIIDDMMMMMMM	76.47	18
CDK5RAP3	MMMMIIVVVVIVVVVDDDDDDDDDDD	46.15	2
CDK6	MMMMIIIIIDIDIMMMWWWWWWI	56.52	13
CDK8	MMMMWWWWWWWWWWWIIIIIIIIIII	57.69	8
CDKL1	MMMMMMMMMMMMMMM	100	18
CDKL3	MMMMMMMMMMMMMMM	100	18
CDKL4	MMMMMMMMMMMMMMM	100	18
CDKN1A	MMMMMIIIIIDIDIDIDIIDDDDDD	20	20
CDKN1B	MMMMMVVVVVVVVVVDDDDDDDDDD	60	2
CDKN2B	MMMMMMMMMMMMMMM	100	18
CDKN2C	MMMMMMMMMMMMMMM	100	18
CDKN2D	MMMMMMMMMMMMMMM	100	18
CDKN3	MMMMMVVVVVVDDDDDDMMMM	71.43	3
CDNF	MMMMMMMMMMMMMMM	100	18
CDO1	IIIDIDIDIDIIIIIIIIIDDDDDDDDDDD	0	9
CDON	MMMMMMMMMMMMMMM	100	18
CDR2L	MMMMMMMMMMMMMMM	100	18
CDRT4	MMMMMMMMMMMMMMM	100	18
CDS1	IIIDIDIDIDIIIIIIIIIDDDDDDDDDDD	0	9
CDS2	DDIDIDIDIDMMMMMMMMMII	42.86	5
CDYL	MMMMMWWWWWWWIMMMIIIIII	68.18	0
CDYL2	MMMMWWWWIMMMMMMMIII	78.95	0
CEBPA	MMMMMMWWWWWIIIMMMMII	75	10
CEBPB	MMMMMWWWWWWWWWWIIIIIIIIII	60	8
CEBPD	MMMMWWWWWWWWWIIIIIIIDIDIII	50	8
CEBPG	MMMMMDDDDMMMMMMIIII	57.89	0
CEBPZ	DDDIDIDDDMMMMMMMMIIIII	36.36	5
CELA1	MMMMMMMMMMMMMMM	100	18
CELF1	IIIDIDIDIDIIIIDDDDDDDDMMMII	11.11	6
CELF2	MMMMWWWWWWWWWWWIIIIIIIIIII	57.69	8
CELF3	MMMMMMMMMMMMMMM	100	18
CELF4	MMMMMMMMMMMMMMM	100	18
CELSR1	MMMMMMMMMMMMMMM	100	18
CELSR2	MMMMMMMMMMMMMMM	100	18
CELSR3	MMMMMMMMMMMMMMM	100	18
CENPB	MMMMMMMMMMMMMMM	100	18
CENPE	MMMMMWWWWWIIIIIMMMMM	75	10
CENPF	MMMMMDDMMMMMMMMII	76.47	0
CENPH	MMMMMWWWIIIMMMMMMM	83.33	10
CENPJ	MMMMMMWWWWIIIIMMMMM	78.95	10
CENPL	MMMMMWWWIIIMMMMMMM	83.33	10
CENPM	MMMMVVVVVVVVVVVDDDDDDDDDDD	57.69	2
CENPN	MMMMMVVVVVVVVVVDDDDDDDDDD	60	2
CENPO	MMMMWWWWWWIIIIIIMMMMM	71.43	10
CENPT	MMMMMMMMMVVVVVVDDDDDD	71.43	2
CENPV	MMMMMMMMMMMMMMM	100	18
CENPW	MMMMMIIIIVVVVVVDDDDDDDDDD	44	2
CEP104	MMMMMWWWWWWWWWWIIIIIIIIII	60	8
CEP112	MMMMMWWWWWWIIIIIIMMMM	71.43	10
CEP120	IIIDIDIDIDIIIIIIIIIDDDDDDDDDDD	0	9
CEP128	MMMMWWWWWWWWWWWIIIIIIIIIII	57.69	8
CEP135	DDIDIDIDIDDDDDDMMMMVVVVVII	34.62	1
CEP152	MMMMMWWWDDDMMMMIIIIII	57.14	0
CEP164	MMMMMMMMMMMMMIIDD	76.47	18
CEP19	MMMMMMMMMMMMMMM	100	18
CEP290	MMMMWWWWWWWWWWWIIIIIIIIIII	57.69	8
CEP350	IIIDIDIDIDIIIIIIIIIDDDDDDDDDDD	0	9
CEP44	MMMMMMMMMMMMMMM	100	18
CEP55	MMMMMMIIDDMMMMMMM	76.47	18
CEP57	MMMMDDDMMMMMMMMIII	66.67	0
CEP57L1	IIIDIDIDIDIIIIIIIIIDDDDDDDDDDD	0	9
CEP63	IIIIIIIIIIMMMMMDDDDDDDDDD	20	9
CEP68	MMMMMIIIIIMMMMMWWWDD	65	13
CEP76	MMMMMMMMMMMMMMM	100	18
CEP78	MMMMWWWWIIIIMMMMMMM	78.95	10
CEP85	MMMMMMMMMMMMMMM	100	18
CEP95	IIIDIDIDIDIIIIIIIIIDDDDDDDDDDD	0	9
CEP97	IIIDIDIDIDIIIIIIIIIDDDDDDDDDDD	0	9
CEPT1	MMMMDDMMMMMMMMMII	76.47	0
CERCAM	MMMMMMMMMMMMMIIDD	76.47	18
CERK	MMMMMMMMMMMMMMM	100	18
CERS4	MMMMMMMMMMMMMMM	100	18
CERS5	MMMMIDDDIDMMMMMMIIID	50	0
CERS6	MMMMMMMMMMMMMMM	100	18
CETN3	MMMMMDDDDMMMMMMIIII	57.89	0
CFDP1	IIIIIIIIIIIMMMMDDDDDDDDDDD	15.38	9
CFLAR	MMMMIIIIIIDIDIDIIIDDDDDDDD	15.38	20
CFTR	MMMMMMMMMMMMMMM	100	18
CGGBP1	IIIDIDIDIDIIIDDDDDMMMMMM	25	6
CGNL1	MMMMMMMMMMMMMMM	100	18
CGRRF1	MMMMMMMMMVVVVVVDDDDDD	71.43	2
CH25H	MMMMMMMMMMMMMMM	100	18
CHAC1	MMMMMMMMMMMMMMM	100	18
CHAC2	MMMMMMMMMMMMMMM	100	18
CHAF1B	MMMMMMMMMMMMMMM	100	18
CHCHD1	IIIDIDIDIDIIIIIIIIIDDDDDDDDDDD	0	9
CHCHD6	MMMMIDDDDIDIDMMMMMIII	42.86	0
CHCHD7	MMMMMVVVVVVVVVVDDDDDDDDDD	60	2
CHD1	MMMMMWWWWWWIIIIIMMMMI	71.43	10
CHD1L	MMMMMIIVVVVVVVVDDDDDDDDDD	52	2
CHD2	IIIDIDIDIDIIIDDDDDMMMMMID	20	6
CHD6	DDDIDIDDDDDMMMMMMVVVVVVV	54.17	1
CHD7	MMMMWWWWWWWWWWIIIIIIIIIDII	53.85	8
CHD8	IIIDIDIDIDIIIIIIIIIDDDDDDDDDDD	0	9
CHD9	IIIDIDIDIDIIIIIIIIIDDDDDDDDDDD	0	9
CHDH	MMMMMMMMMMMMMMM	100	18
CHEK1	MMMMMIIDDMMMMMMMM	76.47	18
CHEK2	MMMMDDDWWWWWWWWIIIIIIIIIII	46.15	8
CHFR	MMMMWWWWWWWIIMMMMIIIII	68.18	0
CHGB	MMMMMMMMMMMMMMM	100	18
CHIC1	MMMMMMMMMMMMMMM	100	18
CHID1	MMMMIIIIIIDIDIDIIIDDDDDDDD	15.38	20
CHKA	IIIDIDIDIDIIIIIIIIIDDDDDDDDDDD	0	9
CHM	MMMMMWWWWWWIIIIIIMMMM	71.43	10
CHMP1A	MMMMDDDDDDDMMMMVVVVVVI	63.64	0
CHMP2A	MMMMIIIIIIIVVVVDDDDDDDDDDD	30.77	2
CHMP2B	MMMMIIIIIDIDIDIDIIIDDDDDDD	15.38	20
CHMP4B	IIIIIIIIIIIMMMMDDDDDDDDDDD	15.38	9
CHMP4C	MMMMMVVVVVVVVVVDDDDDDDDDD	60	2
CHMP5	IIIDIDIDIDIIIIIIIIIDDDDDDDDDDD	0	9
CHMP6	MMMMVVVVVVVVVVVDDDDDDDDDDD	57.69	2
CHMP7	MMMMMVVVVVDDDMMMMMDD	75	3
CHN1	MMMMMMMMMIDMMMMM	87.5	18
CHODL	MMMMMMMMMMMMMMM	100	18
CHP2	MMMMMMMMMMMMMMM	100	18
CHPF	MMMMMVVVVVVVVVVDDDDDDDDDD	60	2
CHPT1	MMMMWWWWWWWWWWWIIIIIIIIIII	57.69	8
CHRD	MMMMMWWWWWIIIIIMMMMM	75	10
CHRM3	IIIIIIIIIIMMMMMWWWWWWWWWW	60	4
CHRM5	MMMMMMMMMMMMMMM	100	18
CHRNA5	MMMMMMMMMMMMMMM	100	18
CHRNE	MMMMMMMMMMMMMMM	100	18
CHST1	MMMMMMMMMMMMMMM	100	18
CHST10	MMMMMMMMMMMMMMM	100	18
CHST12	MMMMMVVVVVVVVVVDDDDDDDDDD	60	2
CHST14	MMMMMMMMVVVVVVVDDDDDDD	68.18	2
CHST15	MMMMWWWWWWWWWWWIIIIIIIIIII	57.69	8
CHST2	MMMMMMMMMMMMMMM	100	18
CHST3	IIIDIDIDIDIIIIIIIIIDDDDDDDDDDD	0	9
CHST7	MMMMMMMMMMMMMMM	100	18
CHST9	MMMMMMMMMMMMMMM	100	18
CHSY1	MMMMMMMMMMMVVVVDDDD	78.95	2
CHSY3	MMMMMMMMMMMMMMM	100	18
CHTF18	MMMMMWWWWIIIIMMMMMM	78.95	10
CHUK	IIIDIDIDIDIIIIIIIIIDDDDDDDDDDD	0	9
CIAO1	MMMMMVVVIVVVVVVDDDDDDDDDD	56	2
CIAPIN1	MMMMIIIIIIIVVVVDDDDDDDDDDD	30.77	2
CIB2	MMMMMMMMMMMMMMM	100	18
CIB4	MMMMMMMMMMMMMMM	100	18
CIC	MMMMMWWWWWWIIIIIIMMMM	71.43	10
CIITA	MMMMMMMMMMMMMMM	100	18
CILP2	MMMMMMMMMMMMMMM	100	18
CIR1	MMMMIIIIIDIDIDIDIIIDDDDDDD	15.38	20
CISD2	MMMMMIIIIIIIDIDIDIDDDDDDD	20	20
CISH	MMMMMVVVVVVDDDDDDMMMM	71.43	3
CIT	MMMMMMIDMMMMMMMM	87.5	18
CITED2	IIIDIDIDIDIIIIIIIIIDDDDDDDDDDD	0	9
CITED4	MMMMMMMMMMMMMMM	100	18
CIZ1	MMMMMWWWWIIIMMMMMIID	70	0
CKAP2L	MMMMMWWWIIIMMMMMMM	83.33	10
CKAP4	MMMMWWWWMMMMMMMIIII	78.95	0
CKAP5	MMMMIIIIIIIMMMMWWWDDDD	50	13
CLASP1	MMMMWWWWWWWWWWWIIIIIIIIIII	57.69	8
CLASP2	IIIDIDIDIDIIIIIIIIIDDDDDDDDDDD	0	9
CLCA2	MMMMMMMIIIIMMMMWWWW	78.95	13
CLCC1	IIIDIDIDIDIIIIIIIMMDDDDDDDDD	7.14	9
CLCF1	MMMMMMMMMMMMMMM	100	18
CLCN2	MMMMMMIDMMMMMMMM	87.5	18
CLCN3	MMMMWWWWWWWMMVVVVVVVVDID	87.5	23
CLCN5	MMMMMWWWIIIMMMMMMM	83.33	10
CLCN6	MMMMMWWWIIIMMMMMMM	83.33	10
CLCN7	IIIDIDIDIDIIIIIIIIIDDDDDDDDDDD	0	9
CLDN1	MMMMMMMMMMMMMMM	100	18
CLDN10	MMMMMMMMMMMMMMM	100	18
CLDN16	MMMMMMMMMMMMMMM	100	18
CLDN3	MMMMMMMMWWWIIIMMMM	83.33	10
CLDN4	MMMMIIIIIDIDIDIDIIIDDDDDDD	15.38	20
CLDN5	MMMMMMMMMMMMMMM	100	18
CLDN6	MMMMMMMMMMMMMMM	100	18
CLDN8	MMMMMMMIDMMMMMMM	87.5	18
CLDND1	MVVVVVVIIIIMMMMDDDDDDDDDD	44	21
CLEC11A	MMMMMMMMMMMMMMM	100	18
CLEC12A	MMMMMMMMMMMMMMM	100	18
CLEC14A	MMMMMMMMMMMMMMM	100	18
CLEC16A	MMMMMMWWWIIIIMMMMMD	73.68	10
CLEC1A	MMMMMVVVVVVVVVVDDDDDDDDDD	60	2
CLEC2L	MMMMMMMMMMMMMMM	100	18
CLEC3B	MMMMMMMMMMMMMMM	100	18
CLEC4D	MMMMMMMMMMMMMMM	100	18
CLEC4E	MMMMMMMMMMMMMMM	100	18
CLEC4G	MMMMMMMMMMMMMMM	100	18
CLEC5A	MMMMMMMMMMMMMMM	100	18
CLIC3	MMMMMMMMMMMMMIDID	76.47	18
CLIC4	DDIDIDIDIDDDDMMMMMMIIIII	25	5
CLIC5	MMMMMMMMMMMMMMM	100	18
CLINT1	DDDIDIDDDMMMMMMMMVVVII	50	1
CLIP1	DDDIDIDDMMMMMMMMMIIII	42.86	5
CLIP2	MMMMMMMMMMMMMMM	100	18
CLIP3	MMMMMMMMMMMMMMM	100	18
CLIP4	MMMMMMMMDMMMMVVVDD	83.33	2
CLK1	IIIDIDIDIDIIIIIIIIIDDDDDDDDDDD	0	9
CLK3	DDDIDIDIDMMMMMMMMMIII	42.86	5
CLK4	IIIDIDIDIDIIDDDDDMMMMIIIDD	15.38	6
CLMN	MMMMMMMMMMMMMMM	100	18
CLNK	MMMMMMMMMMMMMMM	100	18
CLOCK	MMMMWWWWWWWWWWWIIIIIIIIIII	57.69	8
CLP1	MMMMMVVVVVVVVVVDDDDDDDDDD	60	2
CLPB	MMMMMMMMMIIDMMMMD	76.47	18
CLPTM1	MMMMMIIIIIIDIDMMMDDDDD	36.36	13
CLRN3	MMMMMMMMMMMMMMM	100	18
CLSTN1	MMMMWWWWMMMMMMMIIII	78.95	0
CLSTN2	MMMMMMMMMMMMMMM	100	18
CLTA	MMMMIIIIIIDIDIDIIIDDDDDDDD	15.38	20
CLTB	MMMMMWWWWWWWIIMMMIIIII	68.18	0
CLTC	DDDIDIDIDDDDDDDDDIVVVVVVVVVIID	30	1
CLU	DDIDIDMMMIIIIIIIMMIDDDDDD	20	9
CLYBL	MMVVVVVVVVIMMMMDDDDDDDDD	58.33	21
CMAS	DDDIDIDIDMIIIIIIIIIIIDDDDDDDD	3.45	9
CMBL	MMMMMMMMMMMMMMM	100	18
CMKLR1	MMMMMMMMMMMMMMM	100	18
CMPK2	MMMMMMMMMMMMMMM	100	18
CMTM3	MMMMMMMMMMMMMMM	100	18
CMTM4	MMMMMWWWWWIIIIIMMMMM	75	10
CMTM5	MMMMMMMMMMMMMMM	100	18
CMTM6	MMMMVVVVVVVVVVVDDDDDDDDDDD	57.69	2
CMTM7	IIIDIDIDIDIIIIIIIIIDDDDDDDDDDD	0	9
CMTM8	MMMMWWWWWWWWWIMMIIIIIIII	62.5	8
CNDP2	MMMMIIIIIIVVVVVDDDDDDDDDDD	34.62	2
CNGA1	MMMMMMMMMMMMMMM	100	18
CNGB1	MMMMMMMMMMMMMMM	100	18
CNIH3	MMMMMMMMMMMMMMM	100	18
CNKSR1	MMMMIIIIIIIMMMMWWWWWWD	63.64	13
CNN1	MMMMMMMMMMMMMMM	100	18
CNN3	IIIDIDIDIDIIIIIIIIIDDDDDDDDDDD	0	9
CNNM1	MMMMMMMMMMMMMMM	100	18
CNNM2	MMMMMMMMMMMMMMM	100	18
CNNM4	MMMMMMMMMMMMMMM	100	18
CNOT10	MMMMWWWWWIIIIIIMMMMMD	66.67	10
CNOT2	DDIDIDIDMMMMMMMMMMII	50	5
CNOT4	MMMMDDDDDDDDMMMVVVVVVVI	60.87	0
CNOT6	IIIDIDIDIDIIIIIIIIIDDDDDDDDDDD	0	9
CNOT6L	IIIDIDIDIDIIIIIIIIIDDDDDDDDDDD	0	9
CNOT8	MMMMMWWWIIIIIIMMMMDDD	57.14	10
CNPPD1	DDDIDIDIDDMMMMMMMMVVVI	50	1
CNPY3	MMMMMIIIIIIVVVVDDDDDDDDDD	36	2
CNR1	MMMMMMMMMMMMMMM	100	18
CNRIP1	MMMMMMMMMMMMMMM	100	18
CNST	MMMMMMWWWWIIIIMMMMM	78.95	10
CNTFR	MMMMMMMMMMMMMMM	100	18
CNTLN	MMMMMMMMMMMMMMM	100	18
CNTN1	MMMMMMMMMMMMMMM	100	18
CNTN4	MMMMWWWWWWIIIIIIMMMMM	71.43	10
CNTN5	MMMMWWWWWWWWWWWIIIIIIIIIII	57.69	8
CNTROB	IIIIIIIIIIMMMMMWWWWWWWWWW	60	4
COA7	MMMMMMMVVVVVVVVDDDDDDDD	65.22	2
COASY	MMMMVVVIIIIDIDIDIIDDDDDDDD	26.92	20
COBLL1	IIIDIDIDIDIIIIIIDMMMDDDDDDD	11.11	9
COCH	MMMMMMMMMMMMMMM	100	18
COG1	IIIIIIIIIIIMMMMWWWWWWWWWWW	57.69	4
COG3	IIIDIDIDIDIIIIIIIIIDDDDDDDDDDD	0	9
COG4	MMMMDDDDDDMMMMMVVVVVI	66.67	0
COG6	IIIDIDIDIDIIDDDDDDDMMMMIII	15.38	6
COG7	MMMMMWWWWWWIIMMMMIIII	71.43	0
COIL	DDDIDIDMMWWWWWWWWVVVVVVVVVVI	71.43	16
COL11A1	MMMMMMMMMMMMMMM	100	18
COL12A1	IIIDIDIDIDIIIIIIIIIDDDDDDDDDDD	0	9
COL14A1	MMMMMMVVVVVVVVVDDDDDDDDD	62.5	2
COL15A1	MMMMMMMMMMMMMIDID	76.47	18
COL16A1	MMMMMMMMMMMMMMM	100	18
COL17A1	MMMMMIDIIDMMMMMMMD	66.67	18
COL27A1	MMMMWWWWWWWIIIIIIIMMMM	68.18	10
COL4A2	MMMMDDDDMMMMMMMIIII	57.89	0
COL4A4	MMMMMMMMMMMMMMM	100	18
COL4A5	MMMMMMMMMMMMMMM	100	18
COL4A6	MMMMMMMMMMMMMMM	100	18
COL5A3	MMMMMMMMMMMMMMM	100	18
COL6A1	MMMMMMMMMMMVVVVDDDD	78.95	2
COL6A2	MMMMMMMMMMMMMMM	100	18
COL6A3	MMMMMMMMMMMMMMM	100	18
COL6A5	MMMMMMMMMMMMMMM	100	18
COL6A6	MMMMMMMMMMMMMMM	100	18
COL7A1	MMMMMMMMMMMMMMM	100	18
COL8A2	MMMMMMMMMMMMMMM	100	18
COL9A2	MMMMMMMMMMMMMMM	100	18
COL9A3	MMMMMMMMMMMMMMM	100	18
COLEC10	MMMMMMMMMMMMMMM	100	18
COLEC11	MMMMMMMMMMMMMMM	100	18
COLEC12	MMMMMVVVVVVVVVVDDDDDDDDDD	60	2
COMMD1	MMMMIIIIVVVVIDIDIDDDDDDDDD	30.77	20
COMMD10	MMMMDDDDDIDIDMMMMIIIII	36.36	0
COMMD2	MMMMVVVVVVVVVVVDDDDDDDDDDD	57.69	2
COMMD3	DDDIDIDMMMMMMMMMMIII	50	5
COMMD4	MMMMIIIIIIVVVVVDDDDDDDDDDD	34.62	2
COMMD8	MMMMVVVVVVVVVVVDDDDDDDDDDD	57.69	2
COMMD9	MVVVVVVVVVIMMMMDDDDDDDDDD	56	21
COMTD1	MMMMWWWWWWIIIIIIMMMMM	71.43	10
COPA	MMMMDDDDDDDMMMMVVVVVVI	63.64	0
COPB1	MMMMMDDDDDIDIDDMMIIIIII	30.43	0
COPB2	MMMMDDDDDDDMMMMIIIIIII	36.36	0
COPE	IIIDIDIDIDIIIIIIIIIDDDDDDDDDDD	0	9
COPG2	IIIDIDIDIDIIIIIIIIIDDDDDDDDDDD	0	9
COPS3	MMMMIIIIIIIVVVVDDDDDDDDDDD	30.77	2
COPS4	MMMMMIIIIIVVVVVDDDDDDDDDD	40	2
COPS5	IIIDIDIDIDIIIIIIIIIDDDDDDDDDDD	0	9
COPS7A	MMMMIIIIIIVVVVVDDDDDDDDDDD	34.62	2
COPS7B	MMMMDDDDMMMMMMMIIII	57.89	0
COPZ1	IIIDIDIDIDIIIIIIIIIDDDDDDDDDDD	0	9
COPZ2	MMMMMMMMMMMMMMM	100	18
COQ10B	IIIIIIIIIIIMMMMDDDDDDDDDDD	15.38	9
COQ3	MMMMMIIDDIDIDMMMMMM	57.89	12
COQ5	MMMMVVVVVVVVVVVDDDDDDDDDDD	57.69	2
COQ6	MMMMMDDDDDIDMMMMIIIII	42.86	0
COQ7	MMMMMVVVVVVVVVVDDDDDDDDDD	60	2
CORIN	MMMMMWWWWIIIIMMMMMM	78.95	10
CORO1A	MMMMMMMMMMMMMMM	100	18
CORO1B	MMMMMIIIIIIVVVVDDDDDDDDDD	36	2
CORO1C	MMMMMDDDDDDMMMMIIIIII	42.86	0
CORO2A	MMMMMMMMMMMVVVVDDDD	78.95	2
CORO2B	MMMMWWWWWWWWWWWIIIIIIIIIII	57.69	8
COTL1	MMMMMMMMMMMVVVVDDDD	78.95	2
CPA4	MMMMMMMMMMMVVVVDDDD	78.95	2
CPA5	MMMMMMMMMMMMMMM	100	18
CPA6	MMMMMMMMMMMMMMM	100	18
CPD	MMMMWWWWDWWWWIIIDIDIIIIIII	46.15	8
CPEB2	IIIDIDIDIDIIIIIIIIIDDDDDDDDDDD	0	9
CPEB3	MMMMMMMMMIIDDMMMM	76.47	18
CPEB4	IIIDIDIDIDIIIIIIIIIDDDDDDDDDDD	0	9
CPLX1	MMMMMMMMMMMMMMM	100	18
CPNE2	MMMMMMMMMMMMMMM	100	18
CPNE4	MMMMMMMMMMMMMMM	100	18
CPPED1	MMMMMIIIVVVVVVVDDDDDDDDDD	48	2
CPS1	MMMMMMMMMMMMMMM	100	18
CPSF2	MMMMMWWWWWWWWWIIIIIIIIDII	56	8
CPSF3	MMMMMIIIIIVVVVVDDDDDDDDDD	40	2
CPSF4	MMMMMVVVVVVVVVVDDDDDDDDDD	60	2
CPSF7	DDIDIDIDMMDDMMMMMMIIII	36.36	5
CPT1B	MMMMMMMIIDDMMMMMM	76.47	18
CPT1C	MMMMMMMMMMMMMMM	100	18
CPT2	MMMMMWWWDMMMMMMIIII	73.68	0
CPXM1	MMMMMMMMMMMMMMM	100	18
CPXM2	MMMMMMMMMMMMMMM	100	18
CRABP2	MMMMMMMMMMMMMIDID	76.47	18
CRADD	MMMMMDDDDMMMMMMIIII	57.89	0
CRAT	MMMMMMMMMVVVVVVDDDDDD	71.43	2
CRB1	MMMMMWWWWWIIIIIMMMMM	75	10
CRB2	MMMMMMMMMMMMMMM	100	18
CRB3	MMMMMMMMIMMMVVVDDDD	73.68	2
CRBN	DDDIDIDDDDDDDDDDDIVVVVVVVVVIII	30	1
CREB3	MMMMDDDDDDIDIDIDMMIIIIII	25	0
CREB3L1	MMMMMMMMMMMMMMM	100	18
CREB3L2	MMMMDDDDDDMMMMMIIIIII	42.86	0
CREB3L4	MMMMMVVVVVVVVVVDDDDDDDDDD	60	2
CREB5	MMMMMMMMMMMMVVVDDD	83.33	2
CREBL2	MMMMMMMVVVVVVVVDDDDDDDD	65.22	2
CREBZF	IIIDIDIDIDIIIIIIIIIDDDDDDDDDDD	0	9
CREG1	MMMMWWWWIIIIIDIDIDIIDDMM	41.67	24
CREG2	MMMMMMMMMMMMMMM	100	18
CRELD1	MMMMMMMIIIVVVVVDDDDDDDD	52.17	2
CRELD2	MMMMWWWWWWWIIIIIIIMMMM	68.18	10
CREM	IIIDIDIDIDIIIIIIIIIDDDDDDDDDDD	0	9
CRH	MMMMMMMMMMMMMMM	100	18
CRIP2	MMMMMMMMMMMMMIIDD	76.47	18
CRISPLD1	MMMMMVVVVVVVVVVDDDDDDDDDD	60	2
CRISPLD2	MMMMMMMMMVVVVVVDDDDDD	71.43	2
CRK	MMMMDDMMMMMMMMMII	76.47	0
CRKL	MMMMWWWWWWWWWWWIIIIIIIIIII	57.69	8
CRLF1	MMMMMMMMMMMMMMM	100	18
CRLF3	MMMMMIIDDDMMMMMMMI	66.67	18
CRLS1	MMMMWWWWWWWWWWWIIIIIIIIIII	57.69	8
CRNKL1	MMMMMMDDDDDMMMMIIIII	50	0
CRTAM	MMMMMMMMMMMMMMM	100	18
CRTC2	MMMMWWWWWWWIIIIIIIMMMM	68.18	10
CRTC3	MMMMWWWWIIIIMMMMMMM	78.95	10
CRY1	MMMMWWWWWWWWWDIVVVVVVVVVID	84.62	23
CRY2	MMMMMMMMMMMMMIIDD	76.47	18
CRYAB	MMMMMMMIIIIMMMMDDDD	57.89	13
CRYBG3	MMMMWWWWWWWWWWWIIIIIIIIIII	57.69	8
CRYGN	MMMMMMMMMMMMMMM	100	18
CRYGS	MMMMMMMMMMMMMMM	100	18
CRYL1	MMMMMWWWWWWIMMMMIIIII	71.43	0
CSAD	MMMMMWWWIIIMMMMMMM	83.33	10
CSDC2	MMMMMMMMMMMMMMM	100	18
CSDE1	DDDIDIDIDDDDDDMMMMVVVVVVVI	42.31	1
CSE1L	MMMMDDDDMMMMMMMIIII	57.89	0
CSF1	MMMMMMMMMMMMMMM	100	18
CSGALNACT1	MMMMMMMMMMMMMMM	100	18
CSGALNACT2	MMMMMWWWWWWWWWWIIIIIIIIII	60	8
CSNK1D	IIIDIDIDIDDDDDDMMMMMMIII	25	6
CSNK1G1	IIIDIDIDIDIIIIIIIIIDDDDDDDDDDD	0	9
CSNK1G3	MMMMMMMWWWWWWWWIIIIIIII	65.22	8
CSNK2A2	MMMMWWWWWWWWWWWIIIIIIIIIII	57.69	8
CSPP1	MMMMWWWWMMMMMMMIIII	78.95	0
CSRNP1	MMMMWWWWWWIMMMMMIIIII	71.43	0
CSRNP2	MMMMMMMMMMMMMMM	100	18
CSRNP3	MMMMMMMMMMMMMMM	100	18
CSRP1	DDIDIDIDIDDDDDDMMMMVVVVVII	34.62	1
CSRP2	IIIDIDIDIDIIIIIIIIIDDDDDDDDDDD	0	9
CST6	IIIDIDIDIDIIIIIIIIIDDDDDDDDDDD	0	9
CST7	MMMMMMMMMMMMMMM	100	18
CSTB	IDIDIDIDIDDDDDDDDMMMVVVVVVI	33.33	1
CSTF1	MMMMDDDDDMMMMMMVVVVI	70	0
CTBS	IIIDIDIDIDIIIIIIIIIDDDDDDDDDDD	0	9
CTDSP1	MMMMMMMMMMMVVVVDDDD	78.95	2
CTDSP2	MMMMWWWWDMMMMMMIIIII	70	0
CTDSPL	MMMMDDDMMMMMMMMIII	66.67	0
CTDSPL2	MMMMMIIIIDMMMMMIDDDD	50	13
CTH	MMMMMWWWWWIIIIIMMMMM	75	10
CTHRC1	MMMMMMMMMMMMMMM	100	18
CTNNA1	IIIDIDIDIDIIIIIIIIIDDDDDDDDDDD	0	9
CTNNAL1	IIIDIDIDIDIIIIIIIIIDDDDDDDDDDD	0	9
CTNNB1	DDIDIDIDIDDDDDDMMMMVVVVVVI	38.46	1
CTNNBL1	IIIDIDIDIDIIIIIIIIIDDDDDDDDDDD	0	9
CTNND2	MMMMMMWWWIIIMMMMMM	83.33	10
CTNS	IIIDIDIDIDIIIIIIIIIDDDDDDDDDDD	0	9
CTR9	MMMMIDDDMMMMMMMMII	66.67	0
CTSA	MMMMIIIIIIDIDIDIIIDDDDDDDD	15.38	20
CTSF	MMMMMMMMMWWWWWIIIIIDI	66.67	14
CTSH	IDIDIDIDIDDDDDDMMMMMIIIII	20	6
CTSK	MMMMMWWWWWWWWWWIIIIIIIIII	60	8
CTSS	MMMMMMMMMMMMMMM	100	18
CTSZ	MMMMWWWWWWWWWWIIIIIIIIDIII	18.33	8
CUBN	MMMMMMMMMMMMMMM	100	18
CUEDC1	MMMMMMMMMMMMMMM	100	18
CUEDC2	MMMMVVVVVVVVVVVDDDDDDDDDDD	57.69	2
CUL1	DDDIDMMMMMMMMMMMIII	57.89	5
CUL3	IIIDIDIDIDIIIIIIIIIDDDDDDDDDDD	0	9
CUL4A	IIIDIDIDIDIIIIIIIIIDDDDDDDDDDD	0	9
CUL4B	MMMMMMMMMMMMMMM	100	18
CUL5	MMMMWWWWWIIIDIDIDMMMIII	52.17	24
CUL7	MMMMMIIDDMMMMMMMM	76.47	18
CUL9	IIIIIIIIIMMMMMMWWWWWWWWW	62.5	4
CUTC	IIIDIDIDIDIDDDDMMMMMMMI	30.43	6
CUX1	IIIDIDIDIDIIIIIIIIIDDDDDDDDDDD	0	9
CWC15	IIIDIDIDIDIIIIIIIIIDDDDDDDDDDD	0	9
CWC27	MMMMDDDDDDDMMMMIIIIIII	36.36	0
CWF19L2	MMMMDDDDMMMMMMMIIII	57.89	0
CX3CL1	MMMMMMMMMMMMMMM	100	18
CX3CR1	MMMMMMMMMMMMMMM	100	18
CXADR	IIIDIDIDIDIIIIIIIIIDDDDDDDDDDD	0	9
CXCL12	MMMMMMMMMMMMMMM	100	18
CXCL14	MMMMMMMMMMMMMMID	87.5	18
CXCL16	MMMMWWWWWWWIIIIIIIMMMM	68.18	10
CXCR4	MMMMMMMMMMMMMMM	100	18
CXXC4	MMMMMMMMMMMMMMM	100	18
CXXC5	MMMMMWWWWWWWWWWIIIIIIIIII	60	8
CYFIP2	MMMMMMVVVVVVVVVDDDDDDDDD	62.5	2
CYGB	MMMMMMMMMMMMMMM	100	18
CYP19A1	MMMMMMVVVVVVVVVDDDDDDDDD	62.5	2
CYP1B1	MMMMMMMMMMMMMMM	100	18
CYP24A1	MMMMMMMMMMMMMMM	100	18
CYP26B1	MMMMMMMMMMMMMMM	100	18
CYP27A1	MMMMMMMMMMMMMMM	100	18
CYP27B1	MMMMMMMMMMMMMMM	100	18
CYP2S1	MMMMWWWWWWWIIIIIMMMIDII	60.87	10
CYP2U1	MMMMMMMMMMIDMMMM	87.5	18
CYP39A1	IIIDIDIDIDIIIIIIIIIDDDDDDDDDDD	0	9
CYP46A1	MMMMMMMMMMMMMMM	100	18
CYP4V2	MMMMMMMMMMMMMMM	100	18
CYP4X1	MMMMMMMMMMMMMMM	100	18
CYP51A1	MMMMMWWWWWWIIIIIIMMMM	71.43	10
CYP7B1	MMMMWWWWWWWWWWWIIIIIIIIIII	57.69	8
CYSLTR1	MMMMMMMMMMMMMMM	100	18
CYSLTR2	MMMMMMMMMMMMMMM	100	18
CYTH1	MMMMMWWWWWWWWWWIIIIIIIIII	60	8
CYYR1	MMMMMMMMMMMMMMM	100	18
D2HGDH	MMMMMMMMMMMMMMM	100	18
DAAM1	IIIDIDIDIDIIIDDDDDDDMMMMII	15.38	6
DAAM2	MMMMMMMMMMMMMMM	100	18
DAB2	DDDIDDDDMMMMMMMMIIIIII	36.36	5
DACH1	MMMMMWWWWWWIIIIIIMMMM	71.43	10
DACT1	MMMMMMMMMMMMMMM	100	18
DACT2	MMMMMVVVVVVVVVVDDDDDDDDDD	60	2
DAD1	IIIDIDIDIDIIIIIIIIIDDDDDDDDDDD	0	9
DAG1	DDDIDIDIDDMMMMMMMMIIII	36.36	5
DAGLA	MMMMMMMMMMMMMMM	100	18
DAGLB	MMMMMMMIIIIMMMMWWWD	73.68	13
DALRD3	MMMMMMMIDMMMMMMM	87.5	18
DAP3	MMMMDDDDDDDMMMMVVVVVII	59.09	0
DAPK1	MMMMMMMMMMMMMIIDD	76.47	18
DAPK2	MMMMMMMMMMMMMMM	100	18
DAPK3	MMMMMMMMMMMMWWWIII	83.33	14
DAPP1	MMMMMMMIIIMMMMDDIDD	57.89	13
DARS2	MMMMWWWWWWWIIIIIIIMMMM	68.18	10
DAZAP1	IIIDIDIDIDIIIIIDDDDDDDDMMMI	11.11	6
DAZAP2	MMMMDDDDDDMMMMMIIIIII	42.86	0
DBF4	MMMMIIDDIDIDMMMMMMM	57.89	12
DBN1	MMMMMMMMMMMMMMM	100	18
DBR1	MMMMMWWWWWWWWWIIIIIIIIDII	56	8
DCAF10	MMMMMWWWWWWIIIIIIMMMM	71.43	10
DCAF12	MMMMMMMMMMMMMMID	87.5	18
DCAF5	DDDIDIDDMMMMMMMMMIIII	42.86	5
DCAKD	MMMMMMMDDDMMMMVVVVD	78.95	0
DCBLD1	MMMMMMMMMMMMMMM	100	18
DCBLD2	IIIDIDIDIDIIIIIIIIIDDDDDDDDDDD	0	9
DCDC2	MMMMMMMMMMMMMMM	100	18
DCHS1	MMMMMMMMMMMMMMM	100	18
DCK	MMMMMMMMMMVVVVVDDDDD	75	2
DCLK2	IIIDIDIDIDIIIIIIIIIDDDDDDDDDDD	0	9
DCLK3	MMMMMMMIIIMMMMMWWW	83.33	13
DCLRE1A	MMMMMMMIIIIMMMMWWWW	78.95	13
DCLRE1B	MMMMMMMMMMMMMMM	100	18
DCLRE1C	MMMMWWWWWWWWWIIIIIIDIDIIII	50	8
DCN	MMMMMIIIIIIVVVVDDDDDDDDDD	36	2
DCP1A	DDDIDIDIDDDDDDDDMMVVVVVVVVVI	39.29	1
DCP2	MMMMDDDDDDMMMMMIIIIII	42.86	0
DCTN1	MMMMMMDDDDMMMMMIIII	57.89	0
DCTN3	MMMMVVVVIIIIDIDIDIDDDDDDDD	30.77	20
DCTN4	MMMMMWWWWWWIIIIMMMMII	71.43	10
DCTN5	DDDIDIDIDDDMMMMMMMIIIII	30.43	5
DCTPP1	IIIDIDIDIDIIIIIIIIIDDDDDDDDDDD	0	9
DCUN1D1	IIIDIDIDIDIIIIIIIIIDDDDDDDDDDD	0	9
DCUN1D2	IIIIIIIIIIIMMMMWWWWWWWWWWW	57.69	4
DCUN1D3	MMMMMMMMMMMMMMM	100	18
DCUN1D4	MMMMMWWWWWWWWWWIIIIIIIIII	60	8
DCUN1D5	MMMMIDIVVVVVVVVVDDDDDDDDDD	50	2
DDAH1	MMMMMMMMMMMMMMM	100	18
DDB1	IIIDIDIDIDIIIIIIIIIDDDDDDDDDDD	0	9
DDB2	MMMMMMMMMMMMMMM	100	18
DDC	MMMMMMMMMMMMMMM	100	18
DDHD1	MMMMMMMMMMMMMMM	100	18
DDHD2	IIIIIIIIIIIMMMMWWWWWWWWWWD	53.85	4
DDI2	IIIDIDIDIDIIDDDDDDDMMMMIII	15.38	6
DDIT3	MMMMMIIIIVVVVVVDDDDDDDDDD	44	2
DDIT4	MMMMMMMMMVVVVVVDDDDDD	71.43	2
DDIT4L	MMMMMMMMMMMMMMM	100	18
DDO	MMMMMMMMMMMMMMM	100	18
DDOST	MMMMIIIIIDIDIDIDIIIDDDDDDD	15.38	20
DDR2	MMMMMMMMMMMMMMM	100	18
DDRGK1	MMMMIIIIIIDIDMMIIDDDDDDD	25	20
DDX1	MMMMIIIIIIIVVVVDDDDDDDDDDD	30.77	2
DDX17	IIIDIDIDIDIIIIIIIIIDDDDDDDDDDD	0	9
DDX20	IIIDIDIDIDIIIIIIIIIDDDDDDDDDDD	0	9
DDX23	MMMMMVVVVDDDMMWWWWWIIII	69.57	11
DDX28	MMMMMMMMMMMMMMM	100	18
DDX31	IIIIIIIIIIIMMMMWWWWWWWWDDD	46.15	4
DDX41	DDIDIDIDMMMMIIVVVVVVDDDDDD	38.46	17
DDX42	MMMMWWWWWIIDIDIDMMMIIII	52.17	24
DDX47	MMMMMMWWWWWWIMMMIIIII	71.43	0
DDX49	MMMMVVVVVVVVVVVDDDDDDDDDDD	57.69	2
DDX5	DDDIDIDIDDDMMMMMMMIIIII	30.43	5
DDX50	MMMMDDDDMMMMMMMIIII	57.89	0
DDX54	MMMMMDDDDDMMMMMIIIII	50	0
DDX55	IIIDIDIDIDIIIIDDDDDDMMMMID	15.38	6
DEDD	IIIIIIIIIIMMMMMWWWWWDDDDD	40	4
DEDD2	MMMMMMIIIMMVVVVDDDDDDD	54.55	2
DEF6	MMMMMMMMMMMMMMM	100	18
DEF8	MMMMMDDDDDDMMMMIIIIII	42.86	0
DEGS1	MMMMIIIIIIIVVVVDDDDDDDDDDD	30.77	2
DEK	DDIDIDIDIDDDMMMMMMMIIII	30.43	5
DENND1A	IIIDIDIDIDIIIIIIIIIDDDDDDDDDDD	0	9
DENND1B	IIIIIIIIIIIMMMMWWWWWWWWWWW	57.69	4
DENND1C	MMMMMMMMMMMMMMM	100	18
DENND2A	MMMMWWWWWWWIIIIIIIMMMM	68.18	10
DENND2C	MMMMMMMMMMMMMMM	100	18
DENND2D	MMMMMMMMWWWWWWWIIIIIII	68.18	14
DENND4A	MMMMMIIDDMMMMMMMM	76.47	18
DENND4B	MMMMMWWWWWIIIIIMMMMM	75	10
DENND4C	IIIDIDIDIDIIIIIIIIIDDDDDDDDDDD	0	9
DENND5A	MMMMMWWWWDMMMMIIIIIDI	61.9	0
DENND5B	MMMMMMMMMMMMMMM	100	18
DEPDC1	MMMMMIDIMMMMMMMMW	82.35	18
DEPDC1B	MMMMMWWWIIIMMMMMMM	83.33	10
DEPDC7	MMMMMMMMMMMMMMM	100	18
DEPTOR	MMMMMWWWWWWWWWWIIIIIIIIII	60	8
DERA	MMMMIIIIIIVVVVVDDDDDDDDDDD	34.62	2
DERL1	DDDIDIDIDDMMMMMMMMIIII	36.36	5
DERL2	MMMMMIIIIIVVVVVDDDDDDDDDD	40	2
DES	MMMMMMMMMMMMMMM	100	18
DFFA	IIIDIDIDIDIIIIIIIIIDDDDDDDDDDD	0	9
DFFB	MMMMMMMMMMMMVVVDDD	83.33	2
DGAT2	MMMMMMMMMMMMMMM	100	18
DGCR2	MMMMWWWWWIMMMMMMIIII	75	0
DGKE	MMMMMMMMMMMMMMM	100	18
DGKG	MMMMMMMMMMMMMMM	100	18
DGKH	IIIDIDIDIDIIIIIIIIIDDDDDDDDDDD	0	9
DGKI	MMMMMMMMMMMMMMM	100	18
DGKQ	MMMMWWWWWWWWWWWIIIIIIIIIII	57.69	8
DHCR24	MMMMMVVVVVVDMMMMDDDDD	71.43	26
DHDDS	MMMMMMMMMVVVVVVDDDDDD	71.43	2
DHDH	MMMMMMMMMMMMMMM	100	18
DHODH	MMMMMMWWWIIIMMMMMM	83.33	10
DHRS13	MMMMMMMMMMMMMMM	100	18
DHRS3	MMMMMIIIVVVVVVVDDDDDDDDDD	48	2
DHRS7	MMMMDDDDMMMMMMMIIII	57.89	0
DHRS7B	MMMMMIIIIVVVVVVDDDDDDDDDD	44	2
DHRS9	MMMMMMMMMMMMMMM	100	18
DHTKD1	MMMMMMMMMMVVVVVDDDDD	75	2
DHX30	MMMMMDDDDIDMMMMMIIII	50	0
DHX32	MMMMMWWWWWWIIIIIIMMMM	71.43	10
DHX33	MMMMMWWWWWMMMMMIIIII	75	0
DHX34	MMMMMMMMMMMMMMM	100	18
DHX35	MMMMMWWWWWWIIIIIIMMMM	71.43	10
DHX38	MWWWWWWDDMMMMMMVVVVVVII	82.61	22
DHX40	MMMMMMMMMMMMMMM	100	18
DHX57	IIIDIDIDIDIIIIIIIIIDDDDDDDDDDD	0	9
DHX58	IIIIIIIIIIIMMMMWWWWWWWWWDD	50	4
DHX9	IIIDIDIDIDIIDDDDDDDDMMMIIII	11.11	6
DIABLO	MMMMMMMMMMMVVVVDDDD	78.95	2
DIAPH1	MMMMIIIIIIIMMMMWWWWWDD	59.09	13
DIAPH3	MMMMDDDWWWWIIIIIMMMMII	54.55	10
DIDO1	MMMMIIIDIDIDIDIDDDMMMM	36.36	12
DIO2	MMMMMMMMMMMMMMM	100	18
DIO3	MMMMMMMMMMMMMMM	100	18
DIP2A	MMMMWWWWWWWWWIIIIIIIDIDIII	50	8
DIP2B	IIIDIDIDIDIIIIIIIIIDDDDDDDDDDD	0	9
DIP2C	MMMMMMMMMIDMMMMM	87.5	18
DIRAS2	MMMMMMMMMMMMMMM	100	18
DIS3	MMMMMMWWWWWIIIIIMMMM	75	10
DIS3L	IIIIIIIIIIMMMMMWWWWWWWWDD	52	4
DIXDC1	IIIDIDIDIDIIIIIIIIIDDDDDDDDDDD	0	9
DKC1	MMMMVVVIVVVVVVVDDDDDDDDDDD	53.85	2
DKK1	MMMMMWWWWWWIMMMMIIIII	71.43	0
DKK2	MMMMMMMMMMMMMMM	100	18
DKK3	MMMMMMMMMMMMMMM	100	18
DKKL1	MMMMMMMMMMMMMMM	100	18
DLAT	MMMMMWWWDMMMMMMIIII	73.68	0
DLG1	IIIDIDIDIDIIIIIIIIIDDDDDDDDDDD	0	9
DLG2	MMMMWWWWWWWWWWWIIIIIIIIIII	57.69	8
DLG4	MMMMMMMMMMMMMMM	100	18
DLGAP1	MMMMMMMMMMMMMMM	100	18
DLGAP4	MMMMMIIDDDDMMMMMMII	57.89	0
DLGAP5	MMMMWWWWWIIIIIMMMMMM	75	10
DLK1	MMMMMMVVVVVVVVVDDDDDDDDD	62.5	2
DLK2	MMMMMMMMMMMMMMM	100	18
DLL4	MMMMMMMMMMMMMMM	100	18
DLST	MMMMDDDDMMMMMMMIIII	57.89	0
DLX3	MMMMMMMVVVVVVVVDDDDDDDD	65.22	2
DLX4	MMMMMWWWIIIIMMMMMMD	73.68	10
DLX5	MMMMIIIIIVVVVVVDDDDDDDDDDD	38.46	2
DLX6	MMMMMMMMMMMMMMM	100	18
DMAP1	MMMMVVVVVVVVVVVDDDDDDDDDDD	57.69	2
DMC1	MMMMMMMMMMMMMMM	100	18
DMD	IIIDIDIDIDIIIIIIIIIDDDDDDDDDDD	0	9
DMPK	MMMMMMMMMMMMMMM	100	18
DMTF1	MMMMMMMMMVVVVVVDDDDDD	71.43	2
DMXL1	IIIDIDIDIDIIIIIIIIIDDDDDDDDDDD	0	9
DMXL2	MMMMMMMMMMMMMMM	100	18
DNA2	MMMMMWWWWWWWWWWIIIIIIIIII	60	8
DNAH1	MMMMMMMMMMMMMMM	100	18
DNAH14	IIIDIDIDIDIIIIIIIIIDDDDDDDDDDD	0	9
DNAH2	MMMMMMMMMMMMMMM	100	18
DNAH3	MMMMMMMMMMMMMMM	100	18
DNAH5	MMMMMMMMMMMMMMM	100	18
DNAH6	IIIDIDIDIDIIIIIIIIIDDDDDDDDDDD	0	9
DNAH8	MMMMMMMMMMMMMMM	100	18
DNAJA2	MMMMIIIIIIDIDIDIIIDDDDDDDD	15.38	20
DNAJB1	MMMMIIIIIIDIDIDIIIDDDDDDDD	15.38	20
DNAJB12	MMMMMIIDDDDDMMMMMIII	50	0
DNAJB13	MMMMMMMMMMMMMMM	100	18
DNAJB14	MMMMMIDDDDDMMMMMIIII	50	0
DNAJB2	IDIDIDIDIDDDDMMMMMMMIII	30.43	6
DNAJB5	MMMMMMMMMMMMMMM	100	18
DNAJB9	MMMMIIIIIIDIDIDIIIDDDDDDDD	15.38	20
DNAJC1	IIIDIDIDIDIIIIIIIIIDDDDDDDDDDD	0	9
DNAJC10	IIIDIDIDIDIIIIIIIIIDDDDDDDDDDD	0	9
DNAJC11	MMMMMVVVVDDDDDDMMMMII	61.9	3
DNAJC12	MMMMMMMMMMMMMMM	100	18
DNAJC13	IIIIIIIIIIIMMMMWWWWWWWWWWD	53.85	4
DNAJC16	MMMMWWWWWWWIIIIIIIMMMM	68.18	10
DNAJC27	MMMMMMMMMMMMMMM	100	18
DNAJC3	IIIDIDIDIDIIIDDDDDDDMMMMII	15.38	6
DNAJC4	MMMMMMMMMVVVVVVDDDDDD	71.43	2
DNAJC5B	MMMMMMMMMMMMMMM	100	18
DNAJC6	MMMMMMMMMMMMMMID	87.5	18
DNAJC9	MMMMVVVIVVVVVVVDDDDDDDDDDD	53.85	2
DNAL1	MMMMMMMMMMMMMMID	87.5	18
DNAL4	MMMMMMVVVVVVVVVDDDDDDDDD	62.5	2
DNASE1L2	MMMMMMMMMMMMMMM	100	18
DNASE1L3	MMMMMMMMMMMMMMM	100	18
DNER	MMMMMMMMMMMMMMM	100	18
DNHD1	MMMMMMMMMMMMMMM	100	18
DNM1L	DDDIDDMMMMMMMMMMIIII	50	5
DNM2	IIIDIDIDIDIIIIIIIIIDDDDDDDDDDD	0	9
DNM3	MMMMMMMMMMMMMMM	100	18
DNMT3B	MMMMWWWWWWWWWWWIIIIIIIIIII	57.69	8
DNTTIP1	MMMMMIIIIIVVVVVDDDDDDDDDD	40	2
DNTTIP2	MMMMIIIIIIDIDIDIIIDDDDDDDD	15.38	20
DOCK10	MMMMMMMMMMWWWWWIIIII	75	14
DOCK11	MMMMMMIIDDMMMMMMM	76.47	18
DOCK2	MMMMMMMMMMMMMMM	100	18
DOCK3	IIIDIDIDIDIIIIIIIIIDDDDDDDDDDD	0	9
DOCK4	IIIDIDIDIDIIIIIIIIIDDDDDDDDDDD	0	9
DOCK7	IIIDIDIDIDIIIIIIIIIDDDDDDDDDDD	0	9
DOCK8	MMMMMVVVVVVVVVVDDDDDDDDDD	60	2
DOCK9	MMMMIIDDDDMMMMMMMII	57.89	0
DOK1	MMMMMMMMMMMMMMM	100	18
DOK2	MMMMMMMMMMMMMMM	100	18
DOK3	MMMMMMMMMMMMMMM	100	18
DOK4	MMMMMMMMMMMMMMM	100	18
DOK5	MMMMMWWWWWWIIIIIIMMMM	71.43	10
DOK6	MMMMMMMMMMMMMMM	100	18
DOLK	MMMMMVVVVVVVVVVDDDDDDDDDD	60	2
DOLPP1	MMMMMVVVVVVVVVVDDDDDDDDDD	60	2
DPAGT1	MMMMMIIIIIVVVVVDDDDDDDDDD	40	2
DPCD	MMMMMVVVVVVVVVVDDDDDDDDDD	60	2
DPEP2	MMMMMMMMMMMMMMM	100	18
DPF1	MMMMMMMMMMMMMMM	100	18
DPF2	MMMMDDDDMMMMMMMIIII	57.89	0
DPF3	MMMMMWWWWWWWWWWIIIIIIIIII	60	8
DPH1	MMMMMMMMMMMMMMM	100	18
DPH2	MMMMMIIMMDDMMMMMID	66.67	18
DPH5	MMMMMIIVVVVVVVVDDDDDDDDDD	52	2
DPM3	MMMMMVVVDDDDDDDMMMIIII	50	3
DPP10	MMMMMMMMMMMMMMM	100	18
DPP3	MMMMMIIIIIVVVVVDDDDDDDDDD	40	2
DPP4	IIIIIIIIIIIMMMMDDDDDDDDDDD	15.38	9
DPP6	MMMMMMMMMMMMMMM	100	18
DPP8	IIIDIDIDIDIIIDDDDDDMMMMMI	20	6
DPT	MMMMMMMMMMMMMMM	100	18
DPY19L3	MMMMMMMMMMMMWWWIII	83.33	14
DPY19L4	MMMMMWWWWDDIVVVVVVVIDIDDD	64	19
DPYD	IIIDIDIDIDIIIIIIIIIDDDDDDDDDDD	0	9
DPYS	MMMMMMMMMMMMMMM	100	18
DPYSL2	MMMMMMMMMMMMMMM	100	18
DPYSL3	MMMMMMMMMMMMMMM	100	18
DQX1	MMMMMWWWWWWWWWWIIIIIIIIII	60	8
DR1	MMMMMMMIIMMVVVVDDDDDD	61.9	2
DRAM1	MMMMMVVVVVVVVVVDDDDDDDDDD	60	2
DRAM2	MMMMMIIIIVVVVVVDDDDDDDDDD	44	2
DRAP1	MMMMMIIIVVVVVVVDDDDDDDDDD	48	2
DRD1	MMMMMMMMMMMMMMM	100	18
DROSHA	MMMMMWWWWWWWWWWIIIIIIIIII	60	8
DSC2	IIIDIDIDIDIIIIIIIIIDDDDDDDDDDD	0	9
DSC3	IIIDIDIDIDIIIIIIIIIDDDDDDDDDDD	0	9
DSCAM	MMMMMMMMMMMMMMM	100	18
DSG2	IIIDIDIDIDIIIIIIIIIDDDDDDDDDDD	0	9
DSN1	MMMMIIIIDIVVVVVVDDDDDDDDDD	38.46	2
DST	MMMMMIDIDMMMMMMMM	76.47	18
DSTYK	MMMMWWWIIIMMMMMMMM	83.33	10
DTL	MMMMMWWWWIIIIMMMMMM	78.95	10
DTNA	MMMMMMMMMMMMMMM	100	18
DTNBP1	MMMMDDDDDDMMMMMVVVVVI	66.67	0
DTWD1	MMMMMMVVVVVVVVVDDDDDDDDD	62.5	2
DTX1	MMMMMMMMMMMMMMM	100	18
DTX3	MMMMWWWWWWWIIIIIIIMMMM	68.18	10
DTX3L	MMMMMMMMMMMMMMM	100	18
DTX4	MMMMMMMMMMMMMMM	100	18
DTYMK	IIIDIDIDIDIIIIIIIIIDDDDDDDDDDD	0	9
DUOX1	MMMMMMMMMMMMMMM	100	18
DUOXA1	MMMMMMMMMMMMMMM	100	18
DUS3L	MMMMWWWWWIIIIIMMMMMM	75	10
DUSP1	MMMMMVVVVVVVVVVDDDDDDDDDD	60	2
DUSP10	MMMMMMWWWIIIIMMMMMD	73.68	10
DUSP11	MMMMIDDDDIDIDMMMMMIII	42.86	0
DUSP19	MMMMMMMMMMMMMMM	100	18
DUSP2	MMMMMMMMMMMMMMM	100	18
DUSP22	MMMMMMDDMMMMMMMII	76.47	0
DUSP23	MMMMMMMMMMMVVVVDDDD	78.95	2
DUSP28	MMMMMMMMMMMMMMM	100	18
DUSP3	MMMMMMMMMMMVVVVDDDD	78.95	2
DUSP5	MMMMMVVVVVVVVVVDDDDDDDDDD	60	2
DUSP6	MMMMMVVVVVVVVVVDDDDDDDDDD	60	2
DVL1	MMMMMWWWWWWIIIIIIMMMM	71.43	10
DVL2	MMMMMMMMMMMMMMM	100	18
DVL3	MMMMWWWIDDDMMMMMIIIII	57.14	0
DYM	MMMMMWWWWWWWWWWIIIIIIIIII	60	8
DYNC1I1	MMMMMMMMMMMMMMM	100	18
DYNC1I2	MMMMDDDDDMMMMMMIIIII	50	0
DYNC1LI1	MMMMDDDDDDMMMMMIIIIII	42.86	0
DYNC1LI2	MMMMDIDDDDDMMMMMIIIII	42.86	0
DYNC2H1	MMMMWWWWWIIIIIMMMMMM	75	10
DYNC2LI1	MMMMMDDDDDDMMMMIIIIII	42.86	0
DYNLL2	MMMMMVVVVVVVVVVDDDDDDDDDD	60	2
DYNLRB2	MMMMMMMMMMMMMMM	100	18
DYRK1A	IIIDIDIDIDIIIIIIIIIDDDDDDDDDDD	0	9
DYRK2	IIIDIDIDIDIIIIIIIIIDDDDDDDDDDD	0	9
DYRK4	MMMMMMMMMMMVVVVDDDD	78.95	2
DYSF	MMMMMMMMMMMMMMM	100	18
DZIP1	MMMMMWWWIIIMMMMMMM	83.33	10
DZIP1L	MMMMMMMMMMMMMMM	100	18
DZIP3	IIIDIDIDIDIIIIIIIIIDDDDDDDDDDD	0	9
E2F3	IIIDIDIDIDIIIIIIIIIDDDDDDDDDDD	0	9
E2F4	MMMMMVVVVVVVDDDDIDIDIDDDD	48	2
E2F5	MMMMMWWWIIIMMMMMMM	83.33	10
E2F6	MMMMWWWWWWWWWWWIIIIIIIIIII	57.69	8
E2F8	MMMMMMMMMMMMMMM	100	18
E4F1	MMMMMWWWWWIIIIIMMMMM	75	10
EAF1	MMMMMWWWWWWIIIIIIMMMM	71.43	10
EAF2	MMMMMMVVVVVVVVVDDDDDDDDD	62.5	2
EARS2	MMMMMMMWWWWWWWWIIIIIIII	65.22	8
EBAG9	DDDIDIDMMMMMMMMMMIII	50	5
EBF3	MMMMMMMMMMMMMMM	100	18
EBF4	MMMMMWWWWWWWWWWIIIIIIIIII	60	8
EBNA1BP2	IIIDIDIDIDIIIIIIIIIDDDDDDDDDDD	0	9
EBPL	MMMMMMMMMMMMMMM	100	18
ECD	MMMMMMMVVVVVVVVDDDDDDDD	65.22	2
ECE1	MMMMMMWWWWWWWWWIIIIIIIII	62.5	8
ECHDC1	IIIDIDIDIDIIIIIIIIIDDDDDDDDDDD	0	9
ECHDC2	MMMMIDIIIDIDIDIDIIIIDDDDDD	15.38	20
ECHDC3	MMMMMMMMMMMMMMM	100	18
ECI1	MMMMMWWWWWWIIIIIIMMMM	71.43	10
ECM1	MMMMMWWWWWIIIIIMMMMM	75	10
ECM2	MMMMMMMMMMMMMMM	100	18
ECSIT	MMMMMIIIIIIVVVVDDDDDDDDDD	36	2
ECT2	MMMMMWWWIIIMMMMMMM	83.33	10
EDA	IIIIIIIIIIIMMMMWWWWWWWWWWW	57.69	4
EDARADD	MMMMMVVVVVVVVVVDDDDDDDDDD	60	2
EDC3	MMMMMMMMMMMMMMM	100	18
EDEM1	IIIDIDIDIDIIIIIIIIIDDDDDDDDDDD	0	9
EDEM2	IIIDIDIDIDIIIIIIIIIDDDDDDDDDDD	0	9
EDEM3	IIIDIDIDIDIIIIIIIIIDDDDDDDDDDD	0	9
EDIL3	MMMMMMMMMMMMMMM	100	18
EDN1	MMMMMMMMMMVVVVVDDDDD	75	2
EEA1	IIIDIDIDIDIIIIIIIIIDDDDDDDDDDD	0	9
EED	MMMMDDDMMMMMMMMIII	66.67	0
EEPD1	MMMMMMMMMMMMWWWIII	83.33	14
EFCAB11	MMMMMMVVVVVDDDDDMMMM	75	3
EFCAB5	MMMMMWWWWWWIIIIIIMMMM	71.43	10
EFCAB6	MMMMMMMMMMMMMMM	100	18
EFEMP1	MMMMVVVVVVVVVVVDDDDDDDDDDD	57.69	2
EFEMP2	MMMMMMMMMMMMMMM	100	18
EFHB	MMMMMMMMMMMMMMM	100	18
EFHC1	MMMMMMMMMMMMMIIDD	76.47	18
EFHD1	MMMMMVVVVVVVVVVDDDDDDDDDD	60	2
EFHD2	IIIIIIIIIIIMMMMWWWWWWWWWWW	57.69	4
EFNA1	MMMMMVVVVVVVVVVDDDDDDDDDD	60	2
EFNA4	MMMMMMMMVVVVVVVDDDDDDD	68.18	2
EFNA5	IIIDIDIDIDIIIIIIIIIDDDDDDDDDDD	0	9
EFNB1	MMMMMMMMMMMVVVVDDDD	78.95	2
EFNB2	MMMMWWWWWWWIIIIIIIMMMM	68.18	10
EFS	IIIIIIIIIIMMMMMWWWWWWWWWW	60	4
EFTUD2	MMMMMDDDDDMMMMMIIIII	50	0
EGFL7	MMMMMMMMMMMMMMM	100	18
EGFLAM	MMMMMWWWWWWWWWWIIIIIIIIII	60	8
EGFR	DDIDIDIDIDDDDDDDMMMIIIIIIII	11.11	6
EGLN2	MMMMMIIIIIIVVVVDDDDDDDDDD	36	2
EGR2	MMMMMMMMMMMMMMM	100	18
EHBP1	MMMMWWWWWWWWWWWIIIIIIIIIII	57.69	8
EHBP1L1	MMMMMMWWWWIIIIMMMMM	78.95	10
EHD1	MMMMMIIIIIVVVVVDDDDDDDDDD	40	2
EHD2	MMMMMMMMMMMMMMM	100	18
EHD3	MMMMMMMMMMMVVVVDDDD	78.95	2
EHD4	MMMMMMMMMMMMMMM	100	18
EHHADH	MMMMWWWWWWWWWWWIIIIIIIIIII	57.69	8
EHMT1	IIIDIDIDIDIIIIIIIIIDDDDDDDDDDD	0	9
EID2	MMMMMWWWWWIIIIIMMMMM	75	10
EIF1AD	MMMMMVVVVVVVVVVDDDDDDDDDD	60	2
EIF1B	MMMMIIIIVVVVVVVDDDDDDDDDDD	42.31	2
EIF2A	MMMMIIIIIIIDIDIDIIDDDDDDDD	15.38	20
EIF2AK1	MMMMDDDDMMMMMMMIIII	57.89	0
EIF2AK2	MMMMMIIIVVVVVVVDDDDDDDDDD	48	2
EIF2AK3	MMMMMWWWWWWIIIIIIMMMM	71.43	10
EIF2AK4	IIIDIDIDIDIIIIDDMMMMIDDDDD	15.38	9
EIF2B1	MMMMMIIIIIVVVVVDDDDDDDDDD	40	2
EIF2B2	MMMMMIIIIIIVVVVDDDDDDDDDD	36	2
EIF2B4	DDDIDIDDDMMMMMMMMVVVVI	54.55	1
EIF2B5	MMMMVVVVIIVVVVVDDDDDDDDDDD	50	2
EIF2D	MMMMMDDDDDDMMMMIIIIII	42.86	0
EIF2S1	MMMMIIIIIIDIDIDIIIDDDDDDDD	15.38	20
EIF3A	DDIDIDMMMMMMMMMMMII	57.89	5
EIF3B	MMMMDDMMMMMMMMMII	76.47	0
EIF3D	MMMMVVVVIIVVVVVDDDDDDDDDDD	50	2
EIF3E	MMMMIIIIIIDIDIDIIIDDDDDDDD	15.38	20
EIF3H	IIIDIDIDIDIIIIIIIIIDDDDDDDDDDD	0	9
EIF4E	IIIDIDIDIDIDDDDDDDMMMMIIII	15.38	6
EIF4E3	MMMMMMMMMMMMMMM	100	18
EIF4EBP1	MMMMMMMIIIMMMMMDDD	66.67	13
EIF4EBP2	MMMMDDDDDMMMMMMIIIII	50	0
EIF4ENIF1	MMMMMWWWWWWWWWIIIIIIIIIDI	56	8
EIF4G1	MMMMDDDMMMMMMMMIII	66.67	0
EIF4G2	IIIDIDIDIDIIIIIIIIIDDDDDDDDDDD	0	9
EIF4H	IIIDIDIDIDIIIIIIIIIDDDDDDDDDDD	0	9
EIF5	IIIDIDIDIDIIIIIIIIIDDDDDDDDDDD	0	9
EIF5B	IIIDIDIDIDIIIIIIIIIDDDDDDDDDDD	0	9
ELAC2	MMMMMMMVVVVVVVVDDDDDDDD	65.22	2
ELAVL3	MMMMMMMMMMMMMMM	100	18
ELF1	IIIDIDIDIDIIIIIIIIIDDDDDDDDDDD	0	9
ELF2	MMMMIIIIIDIDIDIDIIIDDDDDDD	15.38	20
ELF3	MMMMIIIIIIDIDIDIIIDDDDDDDD	15.38	20
ELF4	MMMMMMMMMMMMMMM	100	18
ELF5	MMMMWWWWWIMMMMMMIIII	75	0
ELFN1	MMMMMMMMMMMMMMM	100	18
ELK4	MMMMWWWWWWWWWIIIIIIIDIDIII	50	8
ELMO1	MMMMMMMIIIMMMMMWWW	83.33	13
ELMO3	MMMMMDDDDDIDMMMMIIIII	42.86	0
ELMOD2	MMMMMWWWWIIIIMMMMMM	78.95	10
ELN	MMMMMMIIDDMMMMMMM	76.47	18
ELOVL1	MMMMMVVVVVVIDDDIDIDIDDDDD	44	2
ELOVL2	MMMMMMMMMMMMMMM	100	18
ELOVL4	MMMMMWWWWWWWWWWIIIIIIIIII	60	8
ELOVL5	MMMMMMMMMMMMMMM	100	18
ELOVL6	MMMMMWWWWWIIIIIMMMMM	75	10
ELOVL7	IIIIIIIIIIIMMMMWWWWWWWWWWW	57.69	4
ELP3	MMMMWWWWWWWWWWWIIIIIIIIIII	57.69	8
ELP4	MMMMMDDDDDMMMMIIIIDII	42.86	0
EMB	MMMMMWWWWWWIIIIIIMMMM	71.43	10
EMCN	MMMMMMMMMMMMMMM	100	18
EMD	MMMMIIIIIIIDIDIDIIDDDDDDDD	15.38	20
EME1	MMMMMMMMMMMMMMM	100	18
EME2	MMMMMMMMMMMMMMM	100	18
EMID1	MMMMMMMMMMMMMMM	100	18
EMILIN1	MMMMMMMMMMMMMMM	100	18
EMILIN2	MMMMMMMMMMMMMMM	100	18
EML1	MMMMMMMMMMMMMMM	100	18
EML3	MMMMMMMMMMMMMMM	100	18
EML4	IIIDIDIDIDIIIIIIIDMMDDDDDDDD	7.14	9
EML6	MMMMMMMMMMMMMMM	100	18
EMP1	MMMMMWWWWWWIIIIIIMMMM	71.43	10
EMP2	MMMMIIIIIIDIDIDIIIDDDDDDDD	15.38	20
EMP3	MMMMMMMMMMMMMIIDD	76.47	18
EMX2	MMMMMMMMMMMMMMM	100	18
ENAH	MMMMWWWWWWWWWWWIIIIIIIIIII	57.69	8
ENC1	MMMMMMMMVVVVVVVDDDDDDD	68.18	2
ENDOD1	MMMMMWWWWWWWWWWIIIIIIIIII	60	8
ENDOG	MMMMMMMMMMMMMMM	100	18
ENDOU	MMMMMMMMMMMMMMM	100	18
ENG	MMMMMMMMMMMMMMM	100	18
ENO2	MMMMMMMMMMMMMMM	100	18
ENO3	MMMMMMMMMMMMMMM	100	18
ENOX1	MMMMMMMMMMMMMMM	100	18
ENOX2	MMMMMWWWWWWIIIIIIMMMM	71.43	10
ENPP1	MMMMMMMMMMMMMMM	100	18
ENPP2	MMMMMMMMMMMMMIIDD	76.47	18
ENPP3	MMMMMMMMMMMMMMM	100	18
ENPP4	MMMMMMMMMMMMMMM	100	18
ENPP5	MMMMMMMMMMMMMMM	100	18
ENTPD3	MMMMMMMMMMMMMMM	100	18
ENTPD5	IIIIIIIIIMMMMMMWWWWWWWWW	62.5	4
ENTPD6	MMMMIIIIIDIVVVVVDDDDDDDDDD	34.62	2
ENTPD7	MMMMMMMMMMMMMMM	100	18
EP300	IIIDIDIDIDIIIIIIIIIDDDDDDDDDDD	0	9
EPAS1	DDIDIDIDIDDMMMMMMMMIII	36.36	5
EPB41	MMMMWWWWWWWIIIIIIIMMMM	68.18	10
EPB41L3	MMMMDDDMMMMMMMMIII	66.67	0
EPB41L4B	IIIDIDIDIDIIIIIIIIIDDDDDDDDDDD	0	9
EPB41L5	MMMMMDIDDDIDDMMMIDIIII	36.36	0
EPC1	IIIDIDIDIDIIIIDDDDDDDMMMMI	15.38	6
EPC2	IIIDIDIDIDIIIIIIIIIDDDDDDDDDDD	0	9
EPCAM	IIIDIDIDIDIIIIIIIIIDDDDDDDDDDD	0	9
EPG5	MMMMWWWWWWWWWWWIIIIIIIIIII	57.69	8
EPHA2	MMMMMMMMVVVVVVVDDDDDDD	68.18	2
EPHA4	IIIDIDIDIDIIIIIIIIIDDDDDDDDDDD	0	9
EPHA5	MMMMMMMMMMMMMMM	100	18
EPHA7	MMMMMMMMMMMMMMM	100	18
EPHB3	MMMMMMMMMMMMMMM	100	18
EPHB4	MMMMMVVVVVVVVVVDDDDDDDDDD	60	2
EPHX1	MMMMDDDDDDMMMMMIIIIII	42.86	0
EPHX2	MMMMVVVVIVVVVVVDDDDDDDDDDD	53.85	2
EPHX3	MMMMMMMMMMMMMMM	100	18
EPHX4	MMMMMMMMMMMMMMM	100	18
EPM2A	MMMMMMMMMMMMMMM	100	18
EPN3	MMMMMMMMMMMMMMM	100	18
EPOR	MMMMMMMMMMMMMMM	100	18
EPPK1	MMMMMMMMMMMMMMM	100	18
EPS15	MMMMWWWWWWWWWWIIIIIIIIDIII	53.85	8
EPS15L1	MMMMWWWWWWWIMMMMVVVVVI	90.91	23
EPS8	IIIDIDIDIDIIIIIIIIIDDDDDDDDDDD	0	9
EPS8L2	MMMMDDDDDMMMMMMIIIII	50	0
EPYC	MMMMMMMMMMMMMMM	100	18
ERAL1	MMMMVVVIVVVVVVVDDDDDDDDDDD	53.85	2
ERAP1	MMMMMIIMMMMMVVVDDDDD	65	2
ERBB2	DDIDIDIDIDDDDDDDDMMVVVVVVVVI	35.71	1
ERC1	IIIDIDIDIDIIIIIIIIIDDDDDDDDDDD	0	9
ERC2	MMMMMMMMMMMMMMM	100	18
ERCC3	MMMMMDDDDDMMMMMIIIII	50	0
ERCC4	MMMMWWWWWWWIIIMMMMIIII	68.18	10
ERCC8	MMMMWWWWWWIIIIIIMMMMM	71.43	10
EREG	MMMMMMMMMMMMMMM	100	18
ERF	MMMMMMMMMMMVVVVDDDD	78.95	2
ERG	MMMMMMMMMMMMMMM	100	18
ERGIC1	IIIDIDIDIDDDDDDMMMMMMIII	25	6
ERGIC2	MMMMIIIIIIIVVVVDDDDDDDDDDD	30.77	2
ERGIC3	MMMMIIIIIDIDIDIDIIIDDDDDDD	15.38	20
ERI2	MMMMWWWWWWWWWWWIIIIIIIIIII	57.69	8
ERI3	MMMMIIIIIVVVVVVDDDDDDDDDDD	38.46	2
ERICH1	MMMMMIIIIIIDIDIDIIDDDDDDD	20	20
ERICH2	MMMMMMMMMMMMMMM	100	18
ERLEC1	MMMMIIIIIIDIDIDIIIDDDDDDDD	15.38	20
ERLIN1	MMMMMMWWWDMMMMMIIII	73.68	0
ERLIN2	MMMMWWWWWIIIMMMMMMII	75	10
ERMP1	MMMMWWWWIIIIMMMMMMM	78.95	10
ERN1	MMMMMWWWWWIIIIIMMMMM	75	10
ERP27	MMMMMMMMMMMMMMM	100	18
[truncated: 5,472 more rows]

## Sheet: EVTpath_dog_Trajectory_change
Gene	5-state alignment string	Alignment similarity %	Cluster_id
A4GALT	MMMMIDDDDDIDIDMMMMIIII	36.36	0
AAK1	IIIDIDIDIDIIIIIIIIIDDDDDDDDDDD	0	9
ABAT	IIIDIDIDIDIIIIIIIIIDDDDDDDDDDD	0	9
ABCA1	IIIDIDIDIDIIIIIIIIIDDDDDDDDDDD	0	9
ABCB7	IIIDIDIDIDIIDDDDMMMMMIIDD	20	6
ABCD3	IIIDIDIDIDIIIIIIDDDDMMMDDDD	11.11	9
ABHD12	IIIDIDIDIDIIIIIIIIIDDDDDDDDDDD	0	9
ABHD13	DDDIDIDIDDDDDDDDDDIVVVVVVVVVVI	33.33	1
ABHD4	IIIDIDIDIDIIIIIIIIIDDDDDDDDDDD	0	9
ABLIM1	IIIDIDIDIDIIIIIIIIIDDDDDDDDDDD	0	9
ABLIM3	IIIDIDIDIDIIIIIIIIIDDDDDDDDDDD	0	9
ACAA2	IIIDIDIDIDDDDDDMMMMMMIII	25	6
ACAD8	IDIDIDIDIDDDDDMMMMMMIIII	25	6
ACAP2	IIIDIDIDIDIIIIIIIIIDDDDDDDDDDD	0	9
ACBD6	IIIDIDIDIDIIIIIIIIIDDDDDDDDDDD	0	9
ACIN1	IIIDIDIDIDIIIIIIIDMMDDDDDDDD	7.14	9
ACO1	IIIDIDIDIDIIIIIIDMMMDDDDDDD	11.11	9
ACSS1	IIIDIDIDIDIIIIIIIIIDDDDDDDDDDD	0	9
ACTG1	IIIDIDIDIDIIIIIIIIIDDDDDDDDDDD	0	9
ACTL6A	MMMMIIIIIDIIVVVVDDDDDDDDDD	30.77	2
ACTN1	DDDIDDDDMMMMIIMMMMIIII	36.36	5
ACTR10	MMMMIDIIIDIDIDIDIIIIDDDDDD	15.38	20
ACTR2	DDDIDIDIDDDDDDMMMMIIIIIIII	15.38	6
ADAM10	DDIDIDIDIDDDDDDDMMMIIIIIIII	11.11	6
ADAMTS1	DDIDIDIDIDDDDDDDMMMIIIIIIII	11.11	6
ADAMTS3	IIIDIDIDIDIIIIIIIIIDDDDDDDDDDD	0	9
ADAMTSL4	MMMMIIIIDIVVVVVVDDDDDDDDDD	38.46	2
ADAR	IIIDIDIDIDIIIDDDDDMMMMMID	20	6
ADIPOR1	MMMMMIIIIIIVVVVDDDDDDDDDD	36	2
ADM	MMMMIDDDDDIDIDMMMMIIII	36.36	0
AFAP1L2	IIIDIDIDIDIIIIIIIIIDDDDDDDDDDD	0	9
AFF4	IIIDIDIDIDIIIIIIIIIDDDDDDDDDDD	0	9
AFG3L2	IIIDIDIDIDIIIIDDDDDDDDDMMIII	7.14	6
AFTPH	MMMMIIIIIIIMMMMDDDDDDD	36.36	13
AGFG1	IIIDIDIDIDIIIIDDDDDDDDMMMII	11.11	6
AGL	MMMMMIIIIIVVVVVDDDDDDDDDD	40	2
AGMAT	IIIDIDIDIDIIIIIIIIIDDDDDDDDDDD	0	9
AHCTF1	IIIDIDIDIDIIIIIIIIIDDDDDDDDDDD	0	9
AHCYL1	DDDIDIDIDDDDDDMMMMVVVVVVII	38.46	1
AHSA1	IIIDIDIDIDIIIIIIIIIDDDDDDDDDDD	0	9
AIFM3	IIIDIDIDIDIIIIIIIIIDDDDDDDDDDD	0	9
AKAP13	IIIDIDIDIDIIIIIIIIIDDDDDDDDDDD	0	9
AKAP7	IIIDIDIDIDIIIIIIIIIDDDDDDDDDDD	0	9
AKAP8	IIIDIDIDIDIIIIIIIIIDDDDDDDDDDD	0	9
AKAP8L	IIIDIDIDIDIIIIIIIIIDDDDDDDDDDD	0	9
AKAP9	DDDIDIDDDDDDMMMMMIIIIIIII	20	6
AKT1S1	IIIDIDIDIDIIIIIIIIIDDDDDDDDDDD	0	9
AKTIP	IIIDIDIDIDIDDDDDDDMMMMIIII	15.38	6
ALCAM	IIIDIDIDIDIIIIIIIIIDDDDDDDDDDD	0	9
ALDH9A1	MMMMMIIIIIIVVVVDDDDDDDDDD	36	2
ALG5	MMMMIIIIIIIVVVVDDDDDDDDDDD	30.77	2
ALG8	MMMMIIIIIDIVVVVVDDDDDDDDDD	34.62	2
ALS2	IIIDIDIDIDIIIIIIIIIDDDDDDDDDDD	0	9
AMFR	IIIDIDIDIDIIIIIIIIIDDDDDDDDDDD	0	9
AMIGO2	IIIDIDIDIDIIIIIIIIIDDDDDDDDDDD	0	9
ANAPC4	DDIDIDIDIDDMMMMMMMMIII	36.36	5
ANKDD1A	IIIDIDIDIDIIIIIIIIIDDDDDDDDDDD	0	9
ANKFY1	IIIDIDIDIDIIIIIIIIIDDDDDDDDDDD	0	9
ANKIB1	IIIDIDIDIDIIIIIIIIIDDDDDDDDDDD	0	9
ANKRD10	IIIDIDIDIDIIIIIIIIIDDDDDDDDDDD	0	9
ANKRD11	IDIDIDIDIDDDDDDDDMMMIIIIIII	11.11	6
ANKRD12	IIIDIDIDIDIIIIIIIIIDDDDDDDDDDD	0	9
ANKRD13C	IIIDIDIDIDIIIIIDDDDDDDDDDMIII	3.45	6
ANKRD17	IIIDIDIDIDIIIIIIIIIDDDDDDDDDDD	0	9
ANKRD23	IIIDIDIDIDIIIIIIIIIDDDDDDDDDDD	0	9
ANKRD28	IIIDIDIDIDIIIIIIIIIDDDDDDDDDDD	0	9
ANKRD54	MMMMDIDDDIDDDMMMMIIIII	36.36	0
ANO2	IIIDIDIDIDIIIIIIIIIDDDDDDDDDDD	0	9
ANO6	IDIDIDIDIDDDDDDDDDMMIIIIIIII	7.14	6
ANP32A	MMMMIIIIIIDIDIDIIIDDDDDDDD	15.38	20
ANP32B	DDDIDIDDDDDDMMMMMVVVVIIII	36	1
ANXA1	IIIDIDIDIDIIIIIIIIIDDDDDDDDDDD	0	9
ANXA11	MMMMDDDDIDIDIDMMMMIIII	36.36	0
ANXA2	IIIDIDIDIDIIIIIIIIIDDDDDDDDDDD	0	9
ANXA4	IIIDIDIDIDIIIIDDMMMMWWWWWI	34.62	6
ANXA5	IIIDIDIDIDIIIIIIIIIDDDDDDDDDDD	0	9
ANXA7	IIIDIDIDIDIIIIIIIIIDDDDDDDDDDD	0	9
AP1G1	IIIDIDIDIDIIIIIIIIIDDDDDDDDDDD	0	9
AP1S1	IIIDIDIDIDIIIIIIIIIDDDDDDDDDDD	0	9
AP2S1	IIIDIDIDIDIIIIIIIIIDDDDDDDDDDD	0	9
AP3S1	MMMMMIIIIIIVVVVDDDDDDDDDD	36	2
AP4B1	IIIDIDIDIDIIIIIIIIIDDDDDDDDDDD	0	9
APC	IIIDIDIDIDIIIIIIIIIDDDDDDDDDDD	0	9
APEH	MMMMIIIIIIDIDIDIIIDDDDDDDD	15.38	20
APEX1	MMMMIIIIIIIVVVVDDDDDDDDDDD	30.77	2
APH1A	MMMMIIIIIIVVVVVDDDDDDDDDDD	34.62	2
APOE	IIIDIDIDIDIIIIIIIIIDDDDDDDDDDD	0	9
APPL1	MMMMIIIDDDIDIDMMMIIIDDD	30.43	12
ARAP1	IIIDIDIDIDIIIIIIIIIDDDDDDDDDDD	0	9
ARAP2	IIIDIDIDIDIIIIIIIIIDDDDDDDDDDD	0	9
ARCN1	IIIIIIIIIIIMMMMWWWWWWDDDDD	38.46	4
ARF5	IIIIIIIIIIMMMMMDDDDDDDDDD	20	9
ARFGEF1	IIIDIDIDIDIIIIIIIIIDDDDDDDDDDD	0	9
ARGLU1	IIIDIDIDIDIIIIIIIIIDDDDDDDDDDD	0	9
ARHGAP12	IIIDIDIDIDIIIIIIIIIDDDDDDDDDDD	0	9
ARHGAP18	DDIDIDIDIDDDDDDMMMMVVVVVVI	38.46	1
ARHGAP5	IIIDIDIDIDIIIIIIIIIDDDDDDDDDDD	0	9
ARHGEF3	IIIDIDIDIDIIIIIIIIIDDDDDDDDDDD	0	9
ARID1A	IIIDIDIDIDIIDDDDDMMMMMMI	25	6
ARID1B	IIIDIDIDIDIIIIIIIIIDDDDDDDDDDD	0	9
ARID2	IIIDIDIDIDIIIIIIIIIDDDDDDDDDDD	0	9
ARID3A	IIIDIDIDIDIDDDDDMMMMMMII	25	6
ARID3B	IIIDIDIDIDDDDMMMMMMMMI	36.36	6
ARID4A	IIIDIDIDIDIIDDDDDDDMMMIIIID	11.11	6
ARID4B	IIIDIDIDIDIIIIIIIIIDDDDDDDDDDD	0	9
ARID5B	IIIIIIIIIIIMMMMDDDDDDDDDDD	15.38	9
ARIH1	IIIDIDIDIDIIIIIIIIIDDDDDDDDDDD	0	9
ARL1	IIIDIDIDIDIIIIIIIIIDDDDDDDDDDD	0	9
ARL16	MMMMMIIIIIVVVVVDDDDDDDDDD	40	2
ARL4C	IIIDIDIDIDIIIIIIIIIDDDDDDDDDDD	0	9
ARL5B	MMMMIIIIIDIDMMMMIDDDDD	36.36	13
ARL6IP4	MMMMIIIIIIDIVVVVDDDDDDDDDD	30.77	2
ARL6IP5	MMMMIIIIIIIVVVVDDDDDDDDDDD	30.77	2
ARNT	IIIDIDIDIDIIIIIIIIIDDDDDDDDDDD	0	9
ARPC1A	IIIDIDIDIDIIIIIIIIIDDDDDDDDDDD	0	9
ARPC2	IIIDIDIDIDIIIIIIIIIDDDDDDDDDDD	0	9
ARPC5	IIIDIDIDIDIIIIIIIIIDDDDDDDDDDD	0	9
ARPC5L	DDDIDIDIDDDMMMMMMMIIIII	30.43	5
ARRDC4	IIIDIDIDIDIIIIIIIIIDDDDDDDDDDD	0	9
ASAH1	IIIDIDIDIDIIDDDDDDMMMMMII	20	6
ASAP1	IIIDIDIDIDIIIIIIIIIDDDDDDDDDDD	0	9
ASCC3	IIIDIDIDIDIIIIIIIIIDDDDDDDDDDD	0	9
ASH1L	IIIDIDIDIDIIIDDDDDMMMMMM	25	6
ASNS	IIIDIDIDIDIIIIIIIIIDDDDDDDDDDD	0	9
ASPH	MMMMMIIIIIVVVVVDDDDDDDDDD	40	2
ASPSCR1	MMMMMIIIIIIVVVVDDDDDDDDDD	36	2
ASXL1	IIIIIIIIIIIMMMMWWWWDDDDDDD	30.77	4
ATAD2	IIIDIDIDIDIIIIIIIIIDDDDDDDDDDD	0	9
ATF2	DDIDIDIDIDDDMMMMMMMIIII	30.43	5
ATF3	MMMMIIIIIDIDIDIDIIIDDDDDDD	15.38	20
ATF4	IIIDIDIDIDIIDDDDDDDDMMMIIII	11.11	6
ATG4D	DDIDIDIDIDDDDDDDDDIVVVVVVVVIID	26.67	1
ATG5	MMMMMIIIIIIVVVVDDDDDDDDDD	36	2
ATL2	IIIDIDIDIDIIIIIIIIIDDDDDDDDDDD	0	9
ATP11A	IIIDIDIDIDIIIIIIIIIDDDDDDDDDDD	0	9
ATP1A1	MMMMIIIIIDIDIDIDIIIDDDDDDD	15.38	20
ATP2A2	IIIDIDIDIDIIDDDDMMMMMMM	30.43	6
ATP2B1	IIIDIDIDIDIDDDDDDMMMMMIII	20	6
ATP2C1	IIIDIDIDIDIIIIIIIIIDDDDDDDDDDD	0	9
ATP6V0A1	IIIDIDIDIDDDDDMMMMMMMII	30.43	6
ATP6V0A4	IIIDIDIDIDIIIIIIIIIDDDDDDDDDDD	0	9
ATP6V0B	MMMMIIIIIDIDIDIDIIIDDDDDDD	15.38	20
ATP6V0D1	MMMMVVVIIIIDIDIDIIDDDDDDDD	26.92	20
ATP6V1B2	MMMMIIIIIDIDIDIDIIIDDDDDDD	15.38	20
ATP6V1C1	MMMMIIIIIIIDIDIDIIDDDDDDDD	15.38	20
ATP6V1C2	DDDIDIDIDDDMMMMMMMIIIII	30.43	5
ATP6V1D	MMMMIIIIIIDIDIDIIIDDDDDDDD	15.38	20
ATP6V1H	IIIDIDIDIDIIIIIIIIIDDDDDDDDDDD	0	9
ATP9A	IIIDIDIDIDIIIIIIIIIDDDDDDDDDDD	0	9
ATP9B	IIIDIDIDIDIIIIIIIIIDDDDDDDDDDD	0	9
ATR	IIIDIDIDIDIIIIIIIIIDDDDDDDDDDD	0	9
ATRNL1	IIIDIDIDIDIIIIIIIIIDDDDDDDDDDD	0	9
ATXN2	IIIDIDIDIDIIIIIIIIIDDDDDDDDDDD	0	9
ATXN2L	IIIDIDIDIDIIIIIIIIIDDDDDDDDDDD	0	9
ATXN7	IIIDIDIDIDIIIIIIIIIDDDDDDDDDDD	0	9
AUP1	IIIDIDIDIDIIIIIIIIIDDDDDDDDDDD	0	9
AURKAIP1	IIIDIDIDIDIIIIIIIIIDDDDDDDDDDD	0	9
AUTS2	IIIDIDIDIDIIIIIIIIIDDDDDDDDDDD	0	9
AVL9	IIIDIDIDIDIIIIIIIIIDDDDDDDDDDD	0	9
AXIN2	IIIDIDIDIDIIIIIIIIIDDDDDDDDDDD	0	9
AZIN1	IIIDIDIDIDIDDDDDDDMMMMIIII	15.38	6
B3GAT3	MMMMMIIIIIVVVVVDDDDDDDDDD	40	2
B3GNT3	MMMMMIIIIIVVVVVDDDDDDDDDD	40	2
B4GALT3	IIIIIIIMMMMMVVVDDDDDDDDDD	32	9
B4GALT5	IIIDIDIDIDIIIIIIIIIDDDDDDDDDDD	0	9
B4GALT6	IIIDIDIDIDIIIIIIIIIDDDDDDDDDDD	0	9
BACE1	IIIDIDIDIDIIIIIIIIIDDDDDDDDDDD	0	9
BAG2	IIIDIDIDIDIIIIIIIIIDDDDDDDDDDD	0	9
BAG5	DDIDIDIDIDDDDDDMMMMVVVVVII	34.62	1
BAIAP2L1	IIIDIDIDIDIIIIIIIIIDDDDDDDDDDD	0	9
BARX2	IIIDIDIDIDIIIDDDDDDMMMMIID	15.38	6
BASP1	IIIDIDIDIDIIIIIIIIIDDDDDDDDDDD	0	9
BAZ1B	IDIDIDIDIDDDDDMMIIIIIIIIDDDD	7.14	6
BBX	DDDIDIDDDMMMMMMMMIIIII	36.36	5
BCAM	DDDIDMMMIIIIIIIIIIIDDDDDDDD	11.11	9
BCAP31	IIIDIDIDIDIIIIIIIIIDDDDDDDDDDD	0	9
BCAS2	MMMMIIIIIDIDIDIDIIIDDDDDDD	15.38	20
BCAS3	IIIDIDIDIDIIIIIIIIIDDDDDDDDDDD	0	9
BCKDK	MMMMMIIIIIIDIDIDIIDDDDDDD	20	20
BCL9L	MMMMWWWWWWIIIDIDIDIDIIIIID	38.46	24
BCLAF1	DDDIDIDDDMMMMMMMMIIIII	36.36	5
BHLHE41	IIIDIDIDIDIIIIIIIIIDDDDDDDDDDD	0	9
BIRC6	IIIDIDIDIDIIIIIIIIIDDDDDDDDDDD	0	9
BLCAP	MMMMIIIIIIDIDIDIIIDDDDDDDD	15.38	20
BLVRB	IIIDIDIDIDIIIDDDDDDDDMMMIII	11.11	6
BRCA2	MMMMDDDDWWWWIIDIDIIIIIIIID	30.77	8
BRD4	MMMMIIIIIIIVVVVDDDDDDDDDDD	30.77	2
BRIX1	MMMMIIIIIIIDIDIDIIDDDDDDDD	15.38	20
BRWD1	IIIDIDIDIDIDDDDDDDDMMMIIIII	11.11	6
BSCL2	IIIDIDIDIDIIIIIIIIIDDDDDDDDDDD	0	9
BTAF1	IIIDIDIDIDIIIIIIIIIDDDDDDDDDDD	0	9
BTBD10	IIIIIIIIIIMMMMMDDDDDDDDDD	20	9
BTBD3	IIIDIDIDIDIIIIIIIIIDDDDDDDDDDD	0	9
BUB3	IIIDIDIDIDIDDDDDDDDDMMIIIIII	7.14	6
BUD31	IIIDIDIDIDIIIIIIIIIDDDDDDDDDDD	0	9
BZW2	MMMMIIIIIIDIDIDIIIDDDDDDDD	15.38	20
C2CD2	IIIDIDIDIDIIIIIIIIIDDDDDDDDDDD	0	9
CADM1	MMMMIIIIIIIDIDIDIIDDDDDDDD	15.38	20
CADPS2	IIIDIDIDIDIIIIIIIIIDDDDDDDDDDD	0	9
CALD1	IIIDIDIDIDIIIIIIIIIDDDDDDDDDDD	0	9
CALU	MMMMIIDDDDIDIDIDMMMMII	36.36	12
CAMK2D	IIIDIDIDIDIIIIIIIIIDDDDDDDDDDD	0	9
CAMTA1	MMMMIDIIIDIDIDIDIIIIDDDDDD	15.38	20
CAPN1	IIIDIDIDIDIIIIIIIIIDDDDDDDDDDD	0	9
CAPRIN1	MMMMIDIDIDIDIDIDDDMMMII	30.43	12
CARHSP1	MMMMIIIIIIDIDIDIIIDDDDDDDD	15.38	20
CASP3	IIIDIDIDIDIIIIIIIIIDDDDDDDDDDD	0	9
CAST	IIIDIDIDIDIIIIIIIIIDDDDDDDDDDD	0	9
CBY1	IIIDIDIDIDIIIIIIIIIDDDDDDDDDDD	0	9
CCDC115	MMMMIIIIIIVVVVVDDDDDDDDDDD	34.62	2
CCDC15	IIIDIDIDIDIIIIIIIIIDDDDDDDDDDD	0	9
CCDC152	IIIDIDIDIDIIIIIIIIIDDDDDDDDDDD	0	9
CCDC18	IIIDIDIDIDIIIIIIIIIDDDDDDDDDDD	0	9
CCDC28A	MMMMMIIIIIDIDIDIDIIDDDDDD	20	20
CCDC50	IIIDIDIDIDIIIIIIIIIDDDDDDDDDDD	0	9
CCDC59	MMMMIIIIIIDIDIDIIIDDDDDDDD	15.38	20
CCDC66	IIIDIDIDIDIIIIIIIIIDDDDDDDDDDD	0	9
CCDC73	IIIDIDIDIDIIIIIIIIIDDDDDDDDDDD	0	9
CCDC90B	MMMMMIIIIIIDIDIDIIDDDDDDD	20	20
CCDC91	IIIDIDIDIDIDDDDDMMMMMMII	25	6
CCL27	IIIDIDIDIDIIIIIIIIIDDDDDDDDDDD	0	9
CCNB2	MMMMIIIIIVVVVVVDDDDDDDDDDD	38.46	2
CCND3	MMMMIIIIIIDIVVVVDDDDDDDDDD	30.77	2
CCNDBP1	IIIDIDIDIDIIIIIIIIIDDDDDDDDDDD	0	9
CCNE1	IIIDIDIDIDIIIIIIIIIDDDDDDDDDDD	0	9
CCNG2	IIIDIDIDIDIIIIIIIIIDDDDDDDDDDD	0	9
CCNK	IIIDIDIDIDIDDDMMMMMMMM	36.36	6
CCNL2	IIIDIDIDIDIIIIIIIIIDDDDDDDDDDD	0	9
CCNT2	IIIDIDIDIDIIIIIIIIIDDDDDDDDDDD	0	9
CCNY	IIIDIDIDIDIIIIIIIIIDDDDDDDDDDD	0	9
CCNYL1	IIIDIDIDIDIIIIIIIIIDDDDDDDDDDD	0	9
CCT3	IIIDIDIDIDIIIIIIIIIDDDDDDDDDDD	0	9
CCT5	MMMMIIIIIIIDIDIDIIDDDDDDDD	15.38	20
CD151	MMMMIIIIIIDIDIDIIIDDDDDDDD	15.38	20
CD164	IIIDIDIDIDIIIIIIIIIDDDDDDDDDDD	0	9
CD2BP2	MMMMIIIIIIDIDIDIIIDDDDDDDD	15.38	20
CD44	IIIDIDIDIDIIIIIIIIIDDDDDDDDDDD	0	9
CD46	DDDIDDMMDDMMMMMMIIIIII	36.36	5
CD47	IIIDIDIDIDIIIIIIIIIDDDDDDDDDDD	0	9
CD96	IIIDIDIDIDIIIIIIIIIDDDDDDDDDDD	0	9
CDADC1	IIIDIDIDIDIIIIIIIIIDDDDDDDDDDD	0	9
CDC16	MMMMIIIIIIDIDIMMIDDDDDDD	25	20
CDC42BPG	IIIDIDIDIDIIIIIIIIIDDDDDDDDDDD	0	9
CDC42EP4	MMMMMIIIIIVVVVVDDDDDDDDDD	40	2
CDC7	IIIDIDIDIDIIIIIIIIIDDDDDDDDDDD	0	9
CDCA4	MMMMIIIIIVVVVVVDDDDDDDDDDD	38.46	2
CDH3	MMMMMDDDDDIDDMMMIIIIII	36.36	0
CDK12	DDIDIDIDIDDDMMMMMMMIIII	30.43	5
CDK17	IIIDIDIDIDIIIIIIIIIDDDDDDDDDDD	0	9
CDKN1A	MMMMMIIIIIDIDIDIDIIDDDDDD	20	20
CDO1	IIIDIDIDIDIIIIIIIIIDDDDDDDDDDD	0	9
CDS1	IIIDIDIDIDIIIIIIIIIDDDDDDDDDDD	0	9
CEBPZ	DDDIDIDDDMMMMMMMMIIIII	36.36	5
CELF1	IIIDIDIDIDIIIIDDDDDDDDMMMII	11.11	6
CEP120	IIIDIDIDIDIIIIIIIIIDDDDDDDDDDD	0	9
CEP135	DDIDIDIDIDDDDDDMMMMVVVVVII	34.62	1
CEP350	IIIDIDIDIDIIIIIIIIIDDDDDDDDDDD	0	9
CEP57L1	IIIDIDIDIDIIIIIIIIIDDDDDDDDDDD	0	9
CEP63	IIIIIIIIIIMMMMMDDDDDDDDDD	20	9
CEP95	IIIDIDIDIDIIIIIIIIIDDDDDDDDDDD	0	9
CEP97	IIIDIDIDIDIIIIIIIIIDDDDDDDDDDD	0	9
CFDP1	IIIIIIIIIIIMMMMDDDDDDDDDDD	15.38	9
CFLAR	MMMMIIIIIIDIDIDIIIDDDDDDDD	15.38	20
CGGBP1	IIIDIDIDIDIIIDDDDDMMMMMM	25	6
CHCHD1	IIIDIDIDIDIIIIIIIIIDDDDDDDDDDD	0	9
CHD2	IIIDIDIDIDIIIDDDDDMMMMMID	20	6
CHD8	IIIDIDIDIDIIIIIIIIIDDDDDDDDDDD	0	9
CHD9	IIIDIDIDIDIIIIIIIIIDDDDDDDDDDD	0	9
CHID1	MMMMIIIIIIDIDIDIIIDDDDDDDD	15.38	20
CHKA	IIIDIDIDIDIIIIIIIIIDDDDDDDDDDD	0	9
CHMP2A	MMMMIIIIIIIVVVVDDDDDDDDDDD	30.77	2
CHMP2B	MMMMIIIIIDIDIDIDIIIDDDDDDD	15.38	20
CHMP4B	IIIIIIIIIIIMMMMDDDDDDDDDDD	15.38	9
CHMP5	IIIDIDIDIDIIIIIIIIIDDDDDDDDDDD	0	9
CHST3	IIIDIDIDIDIIIIIIIIIDDDDDDDDDDD	0	9
CHUK	IIIDIDIDIDIIIIIIIIIDDDDDDDDDDD	0	9
CIAPIN1	MMMMIIIIIIIVVVVDDDDDDDDDDD	30.77	2
CIR1	MMMMIIIIIDIDIDIDIIIDDDDDDD	15.38	20
CISD2	MMMMMIIIIIIIDIDIDIDDDDDDD	20	20
CITED2	IIIDIDIDIDIIIIIIIIIDDDDDDDDDDD	0	9
CLASP2	IIIDIDIDIDIIIIIIIIIDDDDDDDDDDD	0	9
CLCC1	IIIDIDIDIDIIIIIIIMMDDDDDDDDD	7.14	9
CLCN7	IIIDIDIDIDIIIIIIIIIDDDDDDDDDDD	0	9
CLDN4	MMMMIIIIIDIDIDIDIIIDDDDDDD	15.38	20
CLIC4	DDIDIDIDIDDDDMMMMMMIIIII	25	5
CLK1	IIIDIDIDIDIIIIIIIIIDDDDDDDDDDD	0	9
CLK4	IIIDIDIDIDIIDDDDDMMMMIIIDD	15.38	6
CLPTM1	MMMMMIIIIIIDIDMMMDDDDD	36.36	13
CLTA	MMMMIIIIIIDIDIDIIIDDDDDDDD	15.38	20
CLTC	DDDIDIDIDDDDDDDDDIVVVVVVVVVIID	30	1
CLU	DDIDIDMMMIIIIIIIMMIDDDDDD	20	9
CMAS	DDDIDIDIDMIIIIIIIIIIIDDDDDDDD	3.45	9
CMTM7	IIIDIDIDIDIIIIIIIIIDDDDDDDDDDD	0	9
CNDP2	MMMMIIIIIIVVVVVDDDDDDDDDDD	34.62	2
CNN3	IIIDIDIDIDIIIIIIIIIDDDDDDDDDDD	0	9
CNOT6	IIIDIDIDIDIIIIIIIIIDDDDDDDDDDD	0	9
CNOT6L	IIIDIDIDIDIIIIIIIIIDDDDDDDDDDD	0	9
CNPY3	MMMMMIIIIIIVVVVDDDDDDDDDD	36	2
COASY	MMMMVVVIIIIDIDIDIIDDDDDDDD	26.92	20
COBLL1	IIIDIDIDIDIIIIIIDMMMDDDDDDD	11.11	9
COG3	IIIDIDIDIDIIIIIIIIIDDDDDDDDDDD	0	9
COG6	IIIDIDIDIDIIDDDDDDDMMMMIII	15.38	6
COL12A1	IIIDIDIDIDIIIIIIIIIDDDDDDDDDDD	0	9
COMMD1	MMMMIIIIVVVVIDIDIDDDDDDDDD	30.77	20
COMMD10	MMMMDDDDDIDIDMMMMIIIII	36.36	0
COMMD4	MMMMIIIIIIVVVVVDDDDDDDDDDD	34.62	2
COPB1	MMMMMDDDDDIDIDDMMIIIIII	30.43	0
COPB2	MMMMDDDDDDDMMMMIIIIIII	36.36	0
COPE	IIIDIDIDIDIIIIIIIIIDDDDDDDDDDD	0	9
COPG2	IIIDIDIDIDIIIIIIIIIDDDDDDDDDDD	0	9
COPS3	MMMMIIIIIIIVVVVDDDDDDDDDDD	30.77	2
COPS4	MMMMMIIIIIVVVVVDDDDDDDDDD	40	2
COPS5	IIIDIDIDIDIIIIIIIIIDDDDDDDDDDD	0	9
COPS7A	MMMMIIIIIIVVVVVDDDDDDDDDDD	34.62	2
COPZ1	IIIDIDIDIDIIIIIIIIIDDDDDDDDDDD	0	9
COQ10B	IIIIIIIIIIIMMMMDDDDDDDDDDD	15.38	9
CORO1B	MMMMMIIIIIIVVVVDDDDDDDDDD	36	2
CPEB2	IIIDIDIDIDIIIIIIIIIDDDDDDDDDDD	0	9
CPEB4	IIIDIDIDIDIIIIIIIIIDDDDDDDDDDD	0	9
CPSF3	MMMMMIIIIIVVVVVDDDDDDDDDD	40	2
CPSF7	DDIDIDIDMMDDMMMMMMIIII	36.36	5
CRBN	DDDIDIDDDDDDDDDDDIVVVVVVVVVIII	30	1
CREB3	MMMMDDDDDDIDIDIDMMIIIIII	25	0
CREBZF	IIIDIDIDIDIIIIIIIIIDDDDDDDDDDD	0	9
CREM	IIIDIDIDIDIIIIIIIIIDDDDDDDDDDD	0	9
CSNK1D	IIIDIDIDIDDDDDDMMMMMMIII	25	6
CSNK1G1	IIIDIDIDIDIIIIIIIIIDDDDDDDDDDD	0	9
CSRP1	DDIDIDIDIDDDDDDMMMMVVVVVII	34.62	1
CSRP2	IIIDIDIDIDIIIIIIIIIDDDDDDDDDDD	0	9
CST6	IIIDIDIDIDIIIIIIIIIDDDDDDDDDDD	0	9
CSTB	IDIDIDIDIDDDDDDDDMMMVVVVVVI	33.33	1
CTBS	IIIDIDIDIDIIIIIIIIIDDDDDDDDDDD	0	9
CTNNA1	IIIDIDIDIDIIIIIIIIIDDDDDDDDDDD	0	9
CTNNAL1	IIIDIDIDIDIIIIIIIIIDDDDDDDDDDD	0	9
CTNNB1	DDIDIDIDIDDDDDDMMMMVVVVVVI	38.46	1
CTNNBL1	IIIDIDIDIDIIIIIIIIIDDDDDDDDDDD	0	9
CTNS	IIIDIDIDIDIIIIIIIIIDDDDDDDDDDD	0	9
CTSA	MMMMIIIIIIDIDIDIIIDDDDDDDD	15.38	20
CTSH	IDIDIDIDIDDDDDDMMMMMIIIII	20	6
CUL3	IIIDIDIDIDIIIIIIIIIDDDDDDDDDDD	0	9
CUL4A	IIIDIDIDIDIIIIIIIIIDDDDDDDDDDD	0	9
CUTC	IIIDIDIDIDIDDDDMMMMMMMI	30.43	6
CUX1	IIIDIDIDIDIIIIIIIIIDDDDDDDDDDD	0	9
CWC15	IIIDIDIDIDIIIIIIIIIDDDDDDDDDDD	0	9
CWC27	MMMMDDDDDDDMMMMIIIIIII	36.36	0
CXADR	IIIDIDIDIDIIIIIIIIIDDDDDDDDDDD	0	9
CYP39A1	IIIDIDIDIDIIIIIIIIIDDDDDDDDDDD	0	9
DAAM1	IIIDIDIDIDIIIDDDDDDDMMMMII	15.38	6
DAB2	DDDIDDDDMMMMMMMMIIIIII	36.36	5
DAD1	IIIDIDIDIDIIIIIIIIIDDDDDDDDDDD	0	9
DAG1	DDDIDIDIDDMMMMMMMMIIII	36.36	5
DAZAP1	IIIDIDIDIDIIIIIDDDDDDDDMMMI	11.11	6
DCBLD2	IIIDIDIDIDIIIIIIIIIDDDDDDDDDDD	0	9
DCLK2	IIIDIDIDIDIIIIIIIIIDDDDDDDDDDD	0	9
DCN	MMMMMIIIIIIVVVVDDDDDDDDDD	36	2
DCP1A	DDDIDIDIDDDDDDDDMMVVVVVVVVVI	39.29	1
DCTN3	MMMMVVVVIIIIDIDIDIDDDDDDDD	30.77	20
DCTN5	DDDIDIDIDDDMMMMMMMIIIII	30.43	5
DCTPP1	IIIDIDIDIDIIIIIIIIIDDDDDDDDDDD	0	9
DCUN1D1	IIIDIDIDIDIIIIIIIIIDDDDDDDDDDD	0	9
DDB1	IIIDIDIDIDIIIIIIIIIDDDDDDDDDDD	0	9
DDI2	IIIDIDIDIDIIDDDDDDDMMMMIII	15.38	6
DDOST	MMMMIIIIIDIDIDIDIIIDDDDDDD	15.38	20
DDRGK1	MMMMIIIIIIDIDMMIIDDDDDDD	25	20
DDX1	MMMMIIIIIIIVVVVDDDDDDDDDDD	30.77	2
DDX17	IIIDIDIDIDIIIIIIIIIDDDDDDDDDDD	0	9
DDX20	IIIDIDIDIDIIIIIIIIIDDDDDDDDDDD	0	9
DDX41	DDIDIDIDMMMMIIVVVVVVDDDDDD	38.46	17
DDX5	DDDIDIDIDDDMMMMMMMIIIII	30.43	5
DDX55	IIIDIDIDIDIIIIDDDDDDMMMMID	15.38	6
DEDD	IIIIIIIIIIMMMMMWWWWWDDDDD	40	4
DEGS1	MMMMIIIIIIIVVVVDDDDDDDDDDD	30.77	2
DEK	DDIDIDIDIDDDMMMMMMMIIII	30.43	5
DENND1A	IIIDIDIDIDIIIIIIIIIDDDDDDDDDDD	0	9
DENND4C	IIIDIDIDIDIIIIIIIIIDDDDDDDDDDD	0	9
DERA	MMMMIIIIIIVVVVVDDDDDDDDDDD	34.62	2
DERL1	DDDIDIDIDDMMMMMMMMIIII	36.36	5
DERL2	MMMMMIIIIIVVVVVDDDDDDDDDD	40	2
DFFA	IIIDIDIDIDIIIIIIIIIDDDDDDDDDDD	0	9
DGKH	IIIDIDIDIDIIIIIIIIIDDDDDDDDDDD	0	9
DHX57	IIIDIDIDIDIIIIIIIIIDDDDDDDDDDD	0	9
DHX9	IIIDIDIDIDIIDDDDDDDDMMMIIII	11.11	6
DIDO1	MMMMIIIDIDIDIDIDDDMMMM	36.36	12
DIP2B	IIIDIDIDIDIIIIIIIIIDDDDDDDDDDD	0	9
DIXDC1	IIIDIDIDIDIIIIIIIIIDDDDDDDDDDD	0	9
DLG1	IIIDIDIDIDIIIIIIIIIDDDDDDDDDDD	0	9
DLX5	MMMMIIIIIVVVVVVDDDDDDDDDDD	38.46	2
DMD	IIIDIDIDIDIIIIIIIIIDDDDDDDDDDD	0	9
DMXL1	IIIDIDIDIDIIIIIIIIIDDDDDDDDDDD	0	9
DNAH14	IIIDIDIDIDIIIIIIIIIDDDDDDDDDDD	0	9
DNAH6	IIIDIDIDIDIIIIIIIIIDDDDDDDDDDD	0	9
DNAJA2	MMMMIIIIIIDIDIDIIIDDDDDDDD	15.38	20
DNAJB1	MMMMIIIIIIDIDIDIIIDDDDDDDD	15.38	20
DNAJB2	IDIDIDIDIDDDDMMMMMMMIII	30.43	6
DNAJB9	MMMMIIIIIIDIDIDIIIDDDDDDDD	15.38	20
DNAJC1	IIIDIDIDIDIIIIIIIIIDDDDDDDDDDD	0	9
DNAJC10	IIIDIDIDIDIIIIIIIIIDDDDDDDDDDD	0	9
DNAJC3	IIIDIDIDIDIIIDDDDDDDMMMMII	15.38	6
DNM2	IIIDIDIDIDIIIIIIIIIDDDDDDDDDDD	0	9
DNTTIP1	MMMMMIIIIIVVVVVDDDDDDDDDD	40	2
DNTTIP2	MMMMIIIIIIDIDIDIIIDDDDDDDD	15.38	20
DOCK3	IIIDIDIDIDIIIIIIIIIDDDDDDDDDDD	0	9
DOCK4	IIIDIDIDIDIIIIIIIIIDDDDDDDDDDD	0	9
DOCK7	IIIDIDIDIDIIIIIIIIIDDDDDDDDDDD	0	9
DPAGT1	MMMMMIIIIIVVVVVDDDDDDDDDD	40	2
DPP3	MMMMMIIIIIVVVVVDDDDDDDDDD	40	2
DPP4	IIIIIIIIIIIMMMMDDDDDDDDDDD	15.38	9
DPP8	IIIDIDIDIDIIIDDDDDDMMMMMI	20	6
DPYD	IIIDIDIDIDIIIIIIIIIDDDDDDDDDDD	0	9
DSC2	IIIDIDIDIDIIIIIIIIIDDDDDDDDDDD	0	9
DSC3	IIIDIDIDIDIIIIIIIIIDDDDDDDDDDD	0	9
DSG2	IIIDIDIDIDIIIIIIIIIDDDDDDDDDDD	0	9
DSN1	MMMMIIIIDIVVVVVVDDDDDDDDDD	38.46	2
DTYMK	IIIDIDIDIDIIIIIIIIIDDDDDDDDDDD	0	9
DYRK1A	IIIDIDIDIDIIIIIIIIIDDDDDDDDDDD	0	9
DYRK2	IIIDIDIDIDIIIIIIIIIDDDDDDDDDDD	0	9
DZIP3	IIIDIDIDIDIIIIIIIIIDDDDDDDDDDD	0	9
E2F3	IIIDIDIDIDIIIIIIIIIDDDDDDDDDDD	0	9
EBNA1BP2	IIIDIDIDIDIIIIIIIIIDDDDDDDDDDD	0	9
ECHDC1	IIIDIDIDIDIIIIIIIIIDDDDDDDDDDD	0	9
ECHDC2	MMMMIDIIIDIDIDIDIIIIDDDDDD	15.38	20
ECSIT	MMMMMIIIIIIVVVVDDDDDDDDDD	36	2
EDEM1	IIIDIDIDIDIIIIIIIIIDDDDDDDDDDD	0	9
EDEM2	IIIDIDIDIDIIIIIIIIIDDDDDDDDDDD	0	9
EDEM3	IIIDIDIDIDIIIIIIIIIDDDDDDDDDDD	0	9
EEA1	IIIDIDIDIDIIIIIIIIIDDDDDDDDDDD	0	9
EFNA5	IIIDIDIDIDIIIIIIIIIDDDDDDDDDDD	0	9
EGFR	DDIDIDIDIDDDDDDDMMMIIIIIIII	11.11	6
EGLN2	MMMMMIIIIIIVVVVDDDDDDDDDD	36	2
EHD1	MMMMMIIIIIVVVVVDDDDDDDDDD	40	2
EHMT1	IIIDIDIDIDIIIIIIIIIDDDDDDDDDDD	0	9
EIF2A	MMMMIIIIIIIDIDIDIIDDDDDDDD	15.38	20
EIF2AK4	IIIDIDIDIDIIIIDDMMMMIDDDDD	15.38	9
EIF2B1	MMMMMIIIIIVVVVVDDDDDDDDDD	40	2
EIF2B2	MMMMMIIIIIIVVVVDDDDDDDDDD	36	2
EIF2S1	MMMMIIIIIIDIDIDIIIDDDDDDDD	15.38	20
EIF3E	MMMMIIIIIIDIDIDIIIDDDDDDDD	15.38	20
EIF3H	IIIDIDIDIDIIIIIIIIIDDDDDDDDDDD	0	9
EIF4E	IIIDIDIDIDIDDDDDDDMMMMIIII	15.38	6
EIF4G2	IIIDIDIDIDIIIIIIIIIDDDDDDDDDDD	0	9
EIF4H	IIIDIDIDIDIIIIIIIIIDDDDDDDDDDD	0	9
EIF5	IIIDIDIDIDIIIIIIIIIDDDDDDDDDDD	0	9
EIF5B	IIIDIDIDIDIIIIIIIIIDDDDDDDDDDD	0	9
ELF1	IIIDIDIDIDIIIIIIIIIDDDDDDDDDDD	0	9
ELF2	MMMMIIIIIDIDIDIDIIIDDDDDDD	15.38	20
ELF3	MMMMIIIIIIDIDIDIIIDDDDDDDD	15.38	20
EMD	MMMMIIIIIIIDIDIDIIDDDDDDDD	15.38	20
EML4	IIIDIDIDIDIIIIIIIDMMDDDDDDDD	7.14	9
EMP2	MMMMIIIIIIDIDIDIIIDDDDDDDD	15.38	20
ENTPD6	MMMMIIIIIDIVVVVVDDDDDDDDDD	34.62	2
EP300	IIIDIDIDIDIIIIIIIIIDDDDDDDDDDD	0	9
EPAS1	DDIDIDIDIDDMMMMMMMMIII	36.36	5
EPB41L4B	IIIDIDIDIDIIIIIIIIIDDDDDDDDDDD	0	9
EPB41L5	MMMMMDIDDDIDDMMMIDIIII	36.36	0
EPC1	IIIDIDIDIDIIIIDDDDDDDMMMMI	15.38	6
EPC2	IIIDIDIDIDIIIIIIIIIDDDDDDDDDDD	0	9
EPCAM	IIIDIDIDIDIIIIIIIIIDDDDDDDDDDD	0	9
EPHA4	IIIDIDIDIDIIIIIIIIIDDDDDDDDDDD	0	9
EPS8	IIIDIDIDIDIIIIIIIIIDDDDDDDDDDD	0	9
ERBB2	DDIDIDIDIDDDDDDDDMMVVVVVVVVI	35.71	1
ERC1	IIIDIDIDIDIIIIIIIIIDDDDDDDDDDD	0	9
ERGIC1	IIIDIDIDIDDDDDDMMMMMMIII	25	6
ERGIC2	MMMMIIIIIIIVVVVDDDDDDDDDDD	30.77	2
ERGIC3	MMMMIIIIIDIDIDIDIIIDDDDDDD	15.38	20
ERI3	MMMMIIIIIVVVVVVDDDDDDDDDDD	38.46	2
ERICH1	MMMMMIIIIIIDIDIDIIDDDDDDD	20	20
ERLEC1	MMMMIIIIIIDIDIDIIIDDDDDDDD	15.38	20
ERP29	MMMMIIIIIIDIDIDIIIDDDDDDDD	15.38	20
ERP44	IIIDIDIDIDIIIIIIIIIDDDDDDDDDDD	0	9
ESRP2	IIIDIDIDIDIIIIIIIIIDDDDDDDDDDD	0	9
ESYT2	IIIDIDIDIDIIIIDDDDDDDDMMMII	11.11	6
ETFA	IIIDIDIDIDIIIIIIIIIDDDDDDDDDDD	0	9
ETFDH	DDDIDIDDDMMMMMMMMIIIII	36.36	5
ETNK1	IIIDIDIDIDIIIIIIIIIDDDDDDDDDDD	0	9
ETS2	DDDIDIDIDDDDDDMMMMIIIIIIII	15.38	6
ETV3	IIIDIDIDIDIIIIIIIIIDDDDDDDDDDD	0	9
EXOC6B	IIIDIDIDIDIIIIIIIIIDDDDDDDDDDD	0	9
EXOSC10	IIIDIDIDIDIIIIIIIIIDDDDDDDDDDD	0	9
EXOSC3	MMMMIIIIIVVVVVVDDDDDDDDDDD	38.46	2
EXOSC7	MMMMIIIIIIIVVVVDDDDDDDDDDD	30.77	2
EXOSC8	IIIDIDIDIDIDDDDDDDDMMMIIIII	11.11	6
EXT1	IIIDIDIDIDIIIIIIIIIDDDDDDDDDDD	0	9
EXTL2	MMMMIIIIIDIDIDIDIIIDDDDDDD	15.38	20
EYA3	IIIDIDIDIDIIIIIIIIIDDDDDDDDDDD	0	9
EZR	IIIDIDIDIDIIIIIIIIIDDDDDDDDDDD	0	9
F2R	IIIDIDIDIDIIIIIIIIIDDDDDDDDDDD	0	9
FABP5	IIIDIDIDIDIIIIIIIIIDDDDDDDDDDD	0	9
FAF2	IIIDIDIDIDIIIDDDDDDDMMMIIID	11.11	6
FAM102B	IIIDIDIDIDIIIIIIIIIDDDDDDDDDDD	0	9
FAM120A	IIIDIDIDIDIIIIIIDDDDDDDDMMM	11.11	6
FAM120C	IIIDIDIDIDIIIIIIIIIDDDDDDDDDDD	0	9
FAM135A	IIIDIDIDIDIIIIIIIIIDDDDDDDDDDD	0	9
FAM13A	IIIDIDIDIDIIIIIIIIIDDDDDDDDDDD	0	9
FAM13B	IIIDIDIDIDIIIIIIIIIDDDDDDDDDDD	0	9
FAM168B	IIIDIDIDIDIIIDDDDDDMMMMMI	20	6
FAM172A	IIIDIDIDIDIIIIIIIIIDDDDDDDDDDD	0	9
FAM193B	IIIDIDIDIDIIIIIIIIIDDDDDDDDDDD	0	9
FAM76B	IIIDIDIDIDIIIIIIIIIDDDDDDDDDDD	0	9
FAM83B	MMMMMWWWWIIIDIDIDIDIIIIDD	36	24
FAR2	IIIDIDIDIDIIIIIIIIIDDDDDDDDDDD	0	9
FARP1	IIIDIDIDIDIIIIIIIIIDDDDDDDDDDD	0	9
FAT1	IIIDIDIDIDIIIIIIIIIDDDDDDDDDDD	0	9
FAT4	IIIDIDIDIDIIIIIIIIIDDDDDDDDDDD	0	9
FBLN1	MMMMMIIIIIIDIDIDIIDDDDDDD	20	20
FBN1	MMMMMVVVVIIIDIDIDIDDDDDDD	36	20
FBN2	MMMMIIIIIVVVVVVDDDDDDDDDDD	38.46	2
FBXL2	IIIDIDIDIDIIIIIIIIIDDDDDDDDDDD	0	9
FBXL5	DDDIDIDIDDDDMMMMMMIIIIII	25	5
FBXO11	IIIDIDIDIDIIIIIIIIIDDDDDDDDDDD	0	9
FBXO22	DDDIDIDDDMMMMMMMMIIIII	36.36	5
FBXO28	IIIDIDIDIDIIIIIIIIIDDDDDDDDDDD	0	9
FBXO38	IIIDIDIDIDIIIIIIIIIDDDDDDDDDDD	0	9
FBXO42	IIIDIDIDIDIIIIIIIIIDDDDDDDDDDD	0	9
FBXO48	IIIDIDIDIDIIIIIIIIIDDDDDDDDDDD	0	9
FBXO9	IIIDIDIDIDIIIIIIIIIDDDDDDDDDDD	0	9
FBXW2	IIIDIDIDIDDDDDDDDDDMMIIIIIII	7.14	6
FCGRT	IIIDIDIDIDIIIIIIIIIDDDDDDDDDDD	0	9
FCHO2	IIIDIDIDIDIIIIIIIIIDDDDDDDDDDD	0	9
FEN1	IIIDIDIDIDIIIIIIIIIDDDDDDDDDDD	0	9
FER	IIIDIDIDIDIIIIIIIIIDDDDDDDDDDD	0	9
FERMT1	IIIDIDIDIDIIIIIIIIIDDDDDDDDDDD	0	9
FERMT2	IIIDIDIDIDIIIIIIIIIDDDDDDDDDDD	0	9
FGD4	IIIDIDIDIDIIIIIIIIIDDDDDDDDDDD	0	9
FGFR2	IIIDIDIDIDDDDDDDDDMMMIIIIII	11.11	6
FKBP15	IIIDIDIDIDIIIIIIIDDDMMDDDDDD	7.14	9
FKBP4	IIIDIDIDIDIIIIIIIIIDDDDDDDDDDD	0	9
FLVCR1	IIIDIDIDIDIIIIIIIIIDDDDDDDDDDD	0	9
FMR1	IIIDIDIDIDIIIIIIIIIDDDDDDDDDDD	0	9
FNBP1L	IIIDIDIDIDDDDDDMMMMMIIIID	20	6
FNDC3A	IIIDIDIDIDIIIIIIIIIDDDDDDDDDDD	0	9
FNIP1	IIIDIDIDIDIIIIIIIIIDDDDDDDDDDD	0	9
FOS	MMMMIIIIIIDIDIDIIIDDDDDDDD	15.38	20
FOSL2	DDIDIDIDIDDDDDDDMMMIIIIIIII	11.11	6
FOXJ3	IIIDIDIDIDIIIIIIIIIDDDDDDDDDDD	0	9
FOXO4	IIIDIDIDIDIIIIIIIIIDDDDDDDDDDD	0	9
FRAS1	IIIDIDIDIDIIIIIIIIIDDDDDDDDDDD	0	9
FRMD4A	IIIIIIIIIIMMMMMDDDDDDDDDD	20	9
FRS2	IIIDIDIDIDIIIIIIIIIDDDDDDDDDDD	0	9
FRY	IIIDIDIDIDIIIIIIIIIDDDDDDDDDDD	0	9
FRYL	DDDIDIDIDDDDDDIVVVVVVVVVVIDDDD	33.33	1
FST	IIIDIDIDIDIIIIIIIIIDDDDDDDDDDD	0	9
FUBP1	IIIDIDIDIDIIIIIDMMMMDDDDDD	15.38	9
FUBP3	IIIDIDIDIDIIIIIIIIIDDDDDDDDDDD	0	9
FUCA2	IIIIIIIIIIIMMMMDDDDDDDDDDD	15.38	9
GAA	DDDIDIDDDDMMMMMMMIIIIII	30.43	5
GAB1	IIIDIDIDIDIIIIIIIIIDDDDDDDDDDD	0	9
GABARAPL1	IIIDIDIDIDIIIIIIIIIDDDDDDDDDDD	0	9
GABARAPL2	IIIDIDIDIDIIIIIIIIIDDDDDDDDDDD	0	9
GABPA	MMMMIIIIIIIMMMMDDDDDDD	36.36	13
GADD45A	IIIDIDIDIDIIIIIIIIIDDDDDDDDDDD	0	9
GALE	MMMMIIIIIIVVVVVDDDDDDDDDDD	34.62	2
GALNT11	MMMMIIIIIDIDIDIDIIIDDDDDDD	15.38	20
GALNT12	IIIDIDIDIDIIIIIIIIIDDDDDDDDDDD	0	9
GALNT3	IIIDIDIDIDIIIIIIIIIDDDDDDDDDDD	0	9
GAPVD1	IIIDIDIDIDDDDDMMMMMMIIID	25	6
GAR1	MMMMIIIIIVVVVVVDDDDDDDDDDD	38.46	2
GATA2	IIIDIDIDIDIIIIIIIIIDDDDDDDDDDD	0	9
GATA3	IIIDIDIDIDDDDDDDDDMMMIIIIII	11.11	6
GCNT1	IIIDIDIDIDIIIIIIIIIDDDDDDDDDDD	0	9
GGH	IIIDIDIDIDIIDDDDDDDDMMMIIII	11.11	6
GINS1	IIIDIDIDIDIIIIIIIIIDDDDDDDDDDD	0	9
GKAP1	IIIDIDIDIDIIIIIIIIIDDDDDDDDDDD	0	9
GLB1	MMMMIIIIIIIVVVVDDDDDDDDDDD	30.77	2
GLCCI1	IIIDIDIDIDIIIIIIIIIDDDDDDDDDDD	0	9
GLRX3	MMMMIIIIIIIVVVVDDDDDDDDDDD	30.77	2
GLS	IIIDIDIDIDIIIIIIIIIDDDDDDDDDDD	0	9
GLT8D1	MMMMMDDDDDDDMMMIIIIIII	36.36	0
GMDS	IIIDIDIDIDIIIIIIIIIDDDDDDDDDDD	0	9
GMNN	IIIIIIIIIIIMMMMDDDDDDDDDDD	15.38	9
GMPPA	MMMMMIIIIIVVVVVDDDDDDDDDD	40	2
GNA13	IDIDIDIDIDDDDDDDDDMMIIIIIIII	7.14	6
GNAI1	DDIDIDIDIDDDDDDMMMMIIIIIII	15.38	6
GNAI3	IIIDIDIDIDIDDDDDDDMMMMIIII	15.38	6
GNAQ	MMMMMIDDDDDIDIDMMMIIII	36.36	0
GNB4	IIIDIDIDIDIIIIIIIIIDDDDDDDDDDD	0	9
GNG11	IDIDIDIDIDDDDDDDDDMMIIIIIIII	7.14	6
GNG12	MMMMDIDDDIDIDIDDMMMIIII	30.43	0
GNPAT	IIIDIDIDIDIDDDDMMMMMMMI	30.43	6
GNPDA2	IIIDIDIDIDIIIIIIIIIDDDDDDDDDDD	0	9
GNPTAB	IIIDIDIDIDIIIIIIIIIDDDDDDDDDDD	0	9
GNS	IIIDIDIDIDIIIIIIIIIDDDDDDDDDDD	0	9
GOLGA4	IDIDIDIDIDDDDDMMMMIIIIIIDD	15.38	6
GOLGA5	IIIIIIIIIIIMMMMDDDDDDWWWWW	34.62	9
GOLGB1	DDDIDIDIDDDMMMMMMMIIIII	30.43	5
GOLT1B	MMMMIIIIDIVVVVVVDDDDDDDDDD	38.46	2
GORASP2	IIIDIDIDIDIIIIIIIIIDDDDDDDDDDD	0	9
GOT2	IIIDIDIDIDIIIIIIIIIDDDDDDDDDDD	0	9
GPATCH2	MMMMIIIIIIIMMMMDDDDDDD	36.36	13
GPC3	MMMMIIIIIIVVVVVDDDDDDDDDDD	34.62	2
GPCPD1	IIIDIDIDIDIIIIIIIIIDDDDDDDDDDD	0	9
GPHN	IIIDIDIDIDIIIIIIIIIDDDDDDDDDDD	0	9
GPN3	MMMMIIIIIIDIDIDIIIDDDDDDDD	15.38	20
GPNMB	IIIDIDIDIDIIIIIIIIIDDDDDDDDDDD	0	9
GPR108	MMMMMIIIIIVVVVVDDDDDDDDDD	40	2
GPR153	IIIDIDIDIDIIIIIIIIIDDDDDDDDDDD	0	9
GPR87	MMMMIIIIIIDIDIDIIIDDDDDDDD	15.38	20
GPRC5A	IIIDIDIDIDIIIIIIIIIDDDDDDDDDDD	0	9
GPX1	MMMMIIIIIIVVVVVDDDDDDDDDDD	34.62	2
GPX4	IIIDIDIDIDIIIIIIIIIDDDDDDDDDDD	0	9
GREB1L	IIIDIDIDIDIIIIIIIIIDDDDDDDDDDD	0	9
GRHL2	IIIDIDIDIDIIIIIIIIIDDDDDDDDDDD	0	9
GRHPR	MMMMIIIIIVVVVVVDDDDDDDDDDD	38.46	2
GRINA	MMMMMIIIIIVVVVVDDDDDDDDDD	40	2
GRN	IIIDIDIDIDIIIIIIIIIDDDDDDDDDDD	0	9
GSS	MMMMMIIIIIVVVVVDDDDDDDDDD	40	2
GTF2A2	MMMMIIIIIDIDIDIDIIIDDDDDDD	15.38	20
GTF2B	IIIDIDIDIDIIIIIIIIIDDDDDDDDDDD	0	9
GTF2H5	IIIDIDIDIDIDDDDDDDDMMMIIIII	11.11	6
GTF3C6	IIIDIDIDIDIIIIIIIIIDDDDDDDDDDD	0	9
GUK1	MMMMMIIIIIVVVVVDDDDDDDDDD	40	2
GXYLT2	IIIDIDIDIDIIIIIIIIIDDDDDDDDDDD	0	9
HADHA	MMMMMIIIIIIIDIDIDIDDDDDDD	20	20
HARS2	MMMMIIIIDIDMMMMIIDDDDD	36.36	13
HAT1	MMMMMIIIIIVVVVVDDDDDDDDDD	40	2
HDAC11	IIIDIDIDIDIIDDDDMMMMMMM	30.43	6
HDAC2	IIIDIDIDIDIIIIIIIIIDDDDDDDDDDD	0	9
HDDC2	IIIDIDIDIDIIIIIIIIIDDDDDDDDDDD	0	9
HECA	IIIDIDIDIDIIIIIIIIIDDDDDDDDDDD	0	9
HECTD1	IIIDIDIDIDIIIIIIIDDMMDDDDDDD	7.14	9
HELZ	IIIDIDIDIDIIIDDDDDDDDMMMIII	11.11	6
HERC4	IIIDIDIDIDIIIIIIIIIDDDDDDDDDDD	0	9
HERPUD1	MMMMIIIIIIDIDIDIIIDDDDDDDD	15.38	20
HERPUD2	IIIDIDIDIDIIIIIIIIIDDDDDDDDDDD	0	9
HES1	MMMMMIIIIIIDIDIDIIDDDDDDD	20	20
HEXIM1	MMMMIDDDIDIDIDIDMMMMII	36.36	12
HIBADH	MMMMIIIIIDIDIDIDIIIDDDDDDD	15.38	20
HIGD2A	IIIDIDIDIDIIIIIIIIIDDDDDDDDDDD	0	9
HIPK3	IIIDIDIDIDIIIIIIIIIDDDDDDDDDDD	0	9
HLTF	IIIDIDIDIDIIIIIIIIIDDDDDDDDDDD	0	9
HM13	MMMMMIIIIIDIDIDIDIIDDDDDD	20	20
HMG20A	IIIDIDIDIDIDDDDDDMMMMMIII	20	6
HMGCS1	IIIDIDIDIDIIIIIIIIIDDDDDDDDDDD	0	9
HMGN3	IIIDIDIDIDIIIIIIIIIDDDDDDDDDDD	0	9
HNRNPD	IIIDIDIDIDIIIIIIIIIDDDDDDDDDDD	0	9
HNRNPU	IIIDIDIDIDIIIIIIIIIDDDDDDDDDDD	0	9
HOOK2	IIIIIIIIIIIMMMMDDDDDDDDDDD	15.38	9
HOOK3	IIIDIDIDIDIIIIIIIIIDDDDDDDDDDD	0	9
HPSE	IIIDIDIDIDIIIIIIIIIDDDDDDDDDDD	0	9
HSD17B10	IIIDIDIDIDIIIIIIIIIDDDDDDDDDDD	0	9
HSD17B4	IIIDIDIDIDIIIIIIIIIDDDDDDDDDDD	0	9
HSPA5	IIIDIDIDIDIIIIIIIIIDDDDDDDDDDD	0	9
HSPB8	IIIDIDIDIDIIIIIIIIIDDDDDDDDDDD	0	9
HSPG2	IIIDIDIDIDIIIIIIIIIDDDDDDDDDDD	0	9
HTATIP2	MMMMMIDIIIDIDIDIDIIIDDDDD	20	20
HTRA1	IIIDIDIDIDIIIIIIIIIDDDDDDDDDDD	0	9
HTT	IIIDIDIDIDIIIIIIIIIDDDDDDDDDDD	0	9
IAH1	MMMMIIIIIIIVVVVDDDDDDDDDDD	30.77	2
ICMT	MMMMIIIIIIIMMMMDDDDDDD	36.36	13
IDH2	IIIDIDIDIDIIIIIIIIIDDDDDDDDDDD	0	9
IDH3B	IIIDIDIDIDIIIIIIIIIDDDDDDDDDDD	0	9
IDH3G	MMMMDIDDDIDIDDDMMMIIIII	30.43	0
IER2	MMMMMIIIIIIVVVVDDDDDDDDDD	36	2
IFI35	MMMMMIIIIIVVVVVDDDDDDDDDD	40	2
IFI44	IIIDIDIDIDIIIIIIIIIDDDDDDDDDDD	0	9
IFI44L	IIIDIDIDIDIIIIIIIIIDDDDDDDDDDD	0	9
IFNGR1	DDDIDIDDMMMIIDDMMMMIIII	30.43	5
IGBP1	MMMMIIIIIIDIDIDIIIDDDDDDDD	15.38	20
IGFBP1	IIIDIDIDIDIIIIIIIIIDDDDDDDDDDD	0	9
IGFBP2	IIIDIDIDIDIIIIIIIIIDDDDDDDDDDD	0	9
IGFBP3	IIIDIDIDIDDDDDDDDMMMMIIIII	15.38	6
IKBKE	IIIDIDIDIDIIIIIIIIIDDDDDDDDDDD	0	9
IL1R2	IIIDIDIDIDIIIIIIIIIDDDDDDDDDDD	0	9
IL6ST	IIIDIDIDIDIIIIIIIIIDDDDDDDDDDD	0	9
ILK	IIIDIDIDIDIIIIIIIIIDDDDDDDDDDD	0	9
IMMP2L	IIIDIDIDIDIIIDDDDDDDMMMMII	15.38	6
IMPDH2	MMMMIIIIIDIDIDIDIIIDDDDDDD	15.38	20
INO80C	IIIDIDIDIDIIIIIIIIIDDDDDDDDDDD	0	9
INPP4B	IIIDIDIDIDIIIIIIIIIDDDDDDDDDDD	0	9
INPP5B	IIIDIDIDIDIIIIIIIIIDDDDDDDDDDD	0	9
INPP5F	IIIDIDIDIDIIIIIIIIIDDDDDDDDDDD	0	9
INTS10	IDIDIDIDIDDDMMMMMMMMII	36.36	6
INTS6	IIIDIDIDIDIIIIIIIIIDDDDDDDDDDD	0	9
IPO5	MMMMMIIIIIIDIDMMMDDDDD	36.36	13
IPO9	IIIDIDIDIDIIIIIIIDMIDDDDDDDDD	3.45	9
IQGAP1	IIIDIDIDIDIIIIIDDDMMMIDDDDD	11.11	9
IRF1	MMMMMIIIIIVVVVVDDDDDDDDDD	40	2
IRF2BP2	IIIDIDIDIDDDDDDDDMMMMIIIII	15.38	6
IRF2BPL	IDIDIDIDIDDDDDMMIIIIIIIIDDDD	7.14	6
ISOC1	MMMMMIIIIIIDIDIDIIDDDDDDD	20	20
ITGA2	IIIDIDIDIDIIIIIIIIIDDDDDDDDDDD	0	9
ITGA6	IIIDIDIDIDIIIIIIIIIDDDDDDDDDDD	0	9
ITGAV	IIIDIDIDIDIIIIIIIIIDDDDDDDDDDD	0	9
ITGB1	MMMMDDDDMMMMIDIDIIIIID	36.36	0
ITGB5	IIIDIDIDIDIIIDDDDDDMMMMMI	20	6
ITGB6	IIIDIDIDIDIIIIIIIIIDDDDDDDDDDD	0	9
ITM2B	IIIDIDIDIDIIIIIIIIIDDDDDDDDDDD	0	9
ITPA	MMMMMIIIIIIDIDIDIIDDDDDDD	20	20
ITPR2	IIIDIDIDIDIIIIIIIIIDDDDDDDDDDD	0	9
IVD	IDIDIDIDIDDDDMMMMMMMIII	30.43	6
IWS1	IIIDIDIDIDIIIDDDMMMMIIDDDD	15.38	6
JAG2	IIIDIDIDIDIIIIIIIIIDDDDDDDDDDD	0	9
JAK1	IIIDIDIDIDIIIIIIIIIDDDDDDDDDDD	0	9
JAK2	IIIDIDIDIDIIIIIIIIIDDDDDDDDDDD	0	9
JARID2	IIIDIDIDIDIIIIIIIDDDDMMDDDDD	7.14	9
JMJD1C	IIIDIDIDIDIIIIIIIIIDDDDDDDDDDD	0	9
JMJD6	MMMMMIIIIIVVVVVDDDDDDDDDD	40	2
KANK1	MMMMMIIIIIIVVVVDDDDDDDDDD	36	2
KANK4	IIIDIDIDIDIIIDDDDDDDMMMMII	15.38	6
KAT5	MMMMIIIIIVVVVVVDDDDDDDDDDD	38.46	2
KCTD1	IIIDIDIDIDIIIIIIIIIDDDDDDDDDDD	0	9
KDELR1	IIIDIDIDIDIIIIIIIIIDDDDDDDDDDD	0	9
KDM3A	IIIDIDIDIDIIIIIIIIIDDDDDDDDDDD	0	9
KDM5A	DDDIDIDIDDMMMMMMMMIIII	36.36	5
KIAA0232	IIIDIDIDIDIIIIIIIIIDDDDDDDDDDD	0	9
KIAA1958	IIIDIDIDIDIIIIIIIIIDDDDDDDDDDD	0	9
KIDINS220	IIIDIDIDIDIIIIIIIIIDDDDDDDDDDD	0	9
KIF13B	IIIDIDIDIDIIIIIIIIIDDDDDDDDDDD	0	9
KIF3A	MMMMMDIDDDIDDDMMMIIIII	36.36	0
KIF5B	DDDIDIDDDDDDDDDDDIVVVVVVVVVVVI	36.67	1
KLF10	MMMMMIIIIIIVVVVDDDDDDDDDD	36	2
KLF11	IIIDIDIDIDIIIIIIIIIDDDDDDDDDDD	0	9
KLHL21	IIIDIDIDIDIIIIIIIIIDDDDDDDDDDD	0	9
KLHL28	IDIDIDIDIDDDDDDDDDMMIIIIIIII	7.14	6
KLHL5	IIIDIDIDIDIIIIIIIIIDDDDDDDDDDD	0	9
KPNA1	IIIDIDIDIDIIIIIIIIIDDDDDDDDDDD	0	9
KPNB1	DDDIDIDIDDDMMMMMMMIIIII	30.43	5
KREMEN1	IIIDIDIDIDIIIIIIIIIDDDDDDDDDDD	0	9
KRR1	MMMMMIIIIIIVVVVDDDDDDDDDD	36	2
KRT7	IIIDIDIDIDIIIIIIIIIDDDDDDDDDDD	0	9
LACTB2	DDIDIDIDMMIIIDDMMMMMMI	36.36	5
LAMA5	IIIDIDIDIDIIIIIIIIIDDDDDDDDDDD	0	9
LAMB2	IIIDIDIDIDIIIIIIIIIDDDDDDDDDDD	0	9
LAMC1	IDIDIDIDIDDDDMMMMMMMIII	30.43	6
LAMP2	IIIDIDIDIDIIIIIIIIIDDDDDDDDDDD	0	9
LAMTOR1	IIIDIDIDIDIIIIIIIIIDDDDDDDDDDD	0	9
LAMTOR2	IIIDIDIDIDIIIIIIIIIDDDDDDDDDDD	0	9
LAP3	IIIDIDIDIDDDDDDDDDMMMIIIIII	11.11	6
LAPTM4A	IIIDIDIDIDIIIIIIIIIDDDDDDDDDDD	0	9
LARP1	IIIDIDIDIDIIIIIDDDDMMMIDDDD	11.11	6
LARP1B	IIIDIDIDIDIIIIIDMMMMDDDDDD	15.38	9
LARP4B	IIIDIDIDIDIIIIIIIIIDDDDDDDDDDD	0	9
LASP1	IIIDIDIDIDIIIIIIIIIDDDDDDDDDDD	0	9
LBR	IIIDIDIDIDIIDDDDMMMMMMID	25	6
LCMT1	IIIDIDIDIDIIIIIIIIIDDDDDDDDDDD	0	9
LCN2	IIIDIDIDIDIIIIIIIIIDDDDDDDDDDD	0	9
LEPROTL1	MMMMIIIIIDIVVVVVDDDDDDDDDD	34.62	2
LETMD1	MMMMIIIIIIVVVVVDDDDDDDDDDD	34.62	2
LGALS8	DDDIDIDIDDDDDMMMMMIIIIIII	20	6
LGMN	IIIDIDIDIDIIIIIIIIIDDDDDDDDDDD	0	9
LGR4	IIIDIDIDIDIIIIIIIIIDDDDDDDDDDD	0	9
LIFR	IIIDIDIDIDIIIIIIIIIDDDDDDDDDDD	0	9
LIMA1	MMMMIIIIIIDIDIDIIIDDDDDDDD	15.38	20
LIMK2	DDIDIDIDIDDDMMMMMMMIIII	30.43	5
LLGL2	IIIDIDIDIDIIIIIIIIIDDDDDDDDDDD	0	9
LMAN1	MMMMIIIIIIDIDIDIIIDDDDDDDD	15.38	20
LMAN2	IIIDIDIDIDIIIIIIIIIDDDDDDDDDDD	0	9
LMLN	IIIDIDIDIDIIIIIIIIIDDDDDDDDDDD	0	9
LMO4	IIIDIDIDIDIIIIIIIIIDDDDDDDDDDD	0	9
LMO7	IIIDIDIDIDIIIIIIIIIDDDDDDDDDDD	0	9
LMTK2	IIIDIDIDIDIIIIIIIIIDDDDDDDDDDD	0	9
LPCAT3	MMMMIIIIIIDIVVVVDDDDDDDDDD	30.77	2
LPGAT1	IIIDIDIDIDIIIIIIIIIDDDDDDDDDDD	0	9
LPIN2	IIIDIDIDIDIIIIIIIIIDDDDDDDDDDD	0	9
LRBA	IIIDIDIDIDIIIIIIIIIDDDDDDDDDDD	0	9
LRCH3	IIIDIDIDIDIIIIIIIIIDDDDDDDDDDD	0	9
LRIF1	IIIIIIIIIIMMMMMDDDDDDDDDD	20	9
LRIG2	IIIDIDIDIDIIIIIIIIIDDDDDDDDDDD	0	9
LRP1	MMMMIIIIIVVVVVVDDDDDDDDDDD	38.46	2
LRP2	IIIDIDIDIDIIIIIIIIIDDDDDDDDDDD	0	9
LRP5	MMMMDDDDDDDMMMMIIIIIII	36.36	0
LRRC28	DDDIDIDIDDMMMMMMMMIIII	36.36	5
LRRC58	IIIDIDIDIDIIIIIIIIIDDDDDDDDDDD	0	9
LRRC59	MMMMMVVVVIIIDIDIDIDDDDDDD	36	20
LRRFIP1	DDIDIDIDIDDDMMMMMMMIIII	30.43	5
LRRFIP2	IIIDIDIDIDIIIIIIIIIDDDDDDDDDDD	0	9
LRRK1	IIIDIDIDIDIIIIIIIIIDDDDDDDDDDD	0	9
LSM6	MMMMIIIIIIDIDIDIIIDDDDDDDD	15.38	20
LTN1	IIIDIDIDIDIIIIIIIIIDDDDDDDDDDD	0	9
LUC7L	MMMMIIIIDIDIDMMMMIDDDD	36.36	13
LUC7L3	IIIDIDIDIDIIIIIIMMIDDDDDDDDD	7.14	9
LUM	MMMMVVVVVVIDIDIDIDIDDDDDDD	38.46	20
LYRM1	MMMMMIIIIIIVVVVDDDDDDDDDD	36	2
LYRM2	MMMMIIIIIVVVVVVDDDDDDDDDDD	38.46	2
LZTR1	IIIDIDIDIDIIIIIIIIIDDDDDDDDDDD	0	9
LZTS2	IIIDIDIDIDIIIIIIIIIDDDDDDDDDDD	0	9
MACF1	IIIDIDIDIDIIIIIIIIIDDDDDDDDDDD	0	9
MADD	IIIDIDIDIDIIIIIIIIIDDDDDDDDDDD	0	9
MAEA	IIIDIDIDIDIIIDDMMMMMIDDDD	20	6
MAGED1	IIIDIDIDIDIIIIIIIIIDDDDDDDDDDD	0	9
MAGED2	IIIDIDIDIDIIIIIIIIIDDDDDDDDDDD	0	9
MAGI3	IIIDIDIDIDIIIIIIIIIDDDDDDDDDDD	0	9
MAML2	IIIDIDIDIDIIIIIIIIIDDDDDDDDDDD	0	9
MANBA	DDDIDIDIDDDDMMMMMMIIIIII	25	5
MANF	IIIDIDIDIDIIIIIIIIIDDDDDDDDDDD	0	9
MAP1LC3A	IIIDIDIDIDIIIIIIIIIDDDDDDDDDDD	0	9
MAP2K4	IIIDIDIDIDIIIIIIIIIDDDDDDDDDDD	0	9
MAP3K2	IIIDIDIDIDIIIIIIIIIDDDDDDDDDDD	0	9
MAP4	IIIDIDIDIDIIIIDDDDDDDMMMMI	15.38	6
MAP4K3	IIIDIDIDIDIIIIIIIIIDDDDDDDDDDD	0	9
MAP4K4	IIIDIDIDIDIIIIIIIIIDDDDDDDDDDD	0	9
MAPK8	IIIDIDIDIDIIIIIIIIIDDDDDDDDDDD	0	9
MAPKAP1	IIIDIDIDIDIIDDDDDMMMMMMI	25	6
MAT2A	IIIDIDIDIDIIIIIIIIIDDDDDDDDDDD	0	9
MAU2	IIIDIDIDIDDDDDDDDDMMMIIIIII	11.11	6
MAX	MMMMIIIIIVVVVVVDDDDDDDDDDD	38.46	2
MB21D2	MMMMMIIIIIIVVVVDDDDDDDDDD	36	2
MBD4	MMMMIDDDDDDIDMMMMIIIII	36.36	0
MBD5	IIIDIDIDIDIIIIIIIIIDDDDDDDDDDD	0	9
MBNL1	IIIDIDIDIDIIIIIIIIIDDDDDDDDDDD	0	9
MBNL2	IIIDIDIDIDIIIIIIIIIDDDDDDDDDDD	0	9
MBTD1	IIIDIDIDIDIIIIIIIIIDDDDDDDDDDD	0	9
MCEE	IIIIIIIIIIIMMMMDDDDDDDDDDD	15.38	9
MCM3	IIIDIDIDIDIIIIIIIIIDDDDDDDDDDD	0	9
MCM4	IIIDIDIDIDIIIDDDDDDMMMMMI	20	6
MDFIC	IIIDIDIDIDIIIIIIIIIDDDDDDDDDDD	0	9
MDH1	IIIDIDIDIDIIIIIIIIIDDDDDDDDDDD	0	9
MDM4	IIIDIDIDIDIIIIIIIIIDDDDDDDDDDD	0	9
MEAF6	MMMMIIIIIIVVVVVDDDDDDDDDDD	34.62	2
MECR	MMMMIIIIIVVVVVVDDDDDDDDDDD	38.46	2
MED10	MMMMIIIIIIVVVVVDDDDDDDDDDD	34.62	2
MED13L	IIIDIDIDIDIIIIIIIIIDDDDDDDDDDD	0	9
MED19	MMMMMIIIIIIVVVVDDDDDDDDDD	36	2
MED29	IIIIIIIIIIIMMMMDDDDDDDDDDD	15.38	9
MED6	DDDIDIDIDDMMMMMMMMIIII	36.36	5
METAP2	MMMMIIIIIIIDIDIDIIDDDDDDDD	15.38	20
METTL17	IIIDIDIDIDIIIIIIIIIDDDDDDDDDDD	0	9
METTL3	IIIMMMMDDDDDDDMMMMIIII	36.36	0
METTL5	MMMMIIIIIIIVVVVDDDDDDDDDDD	30.77	2
MFGE8	IIIDIDIDIDIIIIIIIIIDDDDDDDDDDD	0	9
MFN1	IIIDIDIDIDIIIIIIIIIDDDDDDDDDDD	0	9
MFSD10	MMMMIIIIIIDIVVVVDDDDDDDDDD	30.77	2
MFSD11	MMMMMIIIIIIVVVVDDDDDDDDDD	36	2
MFSD6	IIIDIDIDIDIIIIIIIIIDDDDDDDDDDD	0	9
MGA	MMMMWWWWWIIIIIDIDIDIIIIDDD	34.62	24
MGLL	MMMMMIIIIIIDIDIDIIDDDDDDD	20	20
MGST1	IIIDIDIDIDIIIIIIIIIDDDDDDDDDDD	0	9
MIA3	IIIDIDIDIDIIIIIIIIIDDDDDDDDDDD	0	9
MIB1	IIIDIDIDIDIIIIIIIIIDDDDDDDDDDD	0	9
MICAL3	IIIDIDIDIDIIIIIIIIIDDDDDDDDDDD	0	9
MIOS	IIIDIDIDIDIIIIIIIIIDDDDDDDDDDD	0	9
MITF	IIIDIDIDIDIIIIIIIIIDDDDDDDDDDD	0	9
MKLN1	IIIDIDIDIDIIIIIIIIIDDDDDDDDDDD	0	9
MLF1	IIIDIDIDIDIIIIIIIIIDDDDDDDDDDD	0	9
MLLT3	IIIDIDIDIDIIIIIIIIIDDDDDDDDDDD	0	9
MLX	MMMMMIDDDDDIDIDMMMIIII	36.36	0
MMP14	MMMMMIIIIIIVVVVDDDDDDDDDD	36	2
MMS19	MMMMIIIIIIIMMMMDDDDDDD	36.36	13
MNAT1	MMMMIIIIIDIVVVVVDDDDDDDDDD	34.62	2
MORC3	IIIDIDIDIDIIIIIIIIIDDDDDDDDDDD	0	9
MORC4	MMMMIIIIIIDIVVVVDDDDDDDDDD	30.77	2
MPDU1	MMMMIIIIIIIDIDIDIIDDDDDDDD	15.38	20
MPHOSPH8	MMMMIIIIIIIVVVVDDDDDDDDDDD	30.77	2
MPP1	IIIDIDIDIDIIIIIIIIIDDDDDDDDDDD	0	9
MPZL1	IIIDIDIDIDIIIIIIIIIDDDDDDDDDDD	0	9
MRPL1	MMMMDDDDDDDDDMMIIIIIIIII	25	8
MRPL11	IIIDIDIDIDIIIIIIIIIDDDDDDDDDDD	0	9
MRPL14	IIIDIDIDIDIIIIIIIIIDDDDDDDDDDD	0	9
MRPL18	IIIDIDIDIDIIIIIIIIIDDDDDDDDDDD	0	9
MRPL19	MMMMDDDDDIDDDMMMIIIIIII	30.43	0
MRPL22	MMMMIIIIIIVVVVVDDDDDDDDDDD	34.62	2
MRPL28	MMMMMDDDDDIDIDDMMIIIIII	30.43	0
MRPL3	MMMMIIIIIIIVVVVDDDDDDDDDDD	30.77	2
MRPL36	IIIDIDIDIDIIIIIIIIIDDDDDDDDDDD	0	9
MRPL39	IIIIIIIIIIIMMMMDDDDDDDDDDD	15.38	9
MRPL40	IIIDIDIDIDIIIIIIIIIDDDDDDDDDDD	0	9
MRPS10	IIIDIDIDIDIIIIIIIIIDDDDDDDDDDD	0	9
MRPS11	IIIDIDIDIDIIIIIIIIIDDDDDDDDDDD	0	9
MRPS15	IIIDIDIDIDIIIIIIIIIDDDDDDDDDDD	0	9
MRPS26	DDIDIDIDIDDDMMMMMMMIIII	30.43	5
MRPS28	MMMMDDDDDDIDIDIDMMIIIIII	25	0
MRPS35	IIIDIDIDIDIIIIIIIIIDDDDDDDDDDD	0	9
MSRB3	IIIDIDIDIDIIIIIIIIIDDDDDDDDDDD	0	9
MTCH1	IIIDIDIDIDIIIIIIIIIDDDDDDDDDDD	0	9
MTF2	DDDIDIDIDDDDDDDDMMVVVVVVVVVI	39.29	1
MTHFD2L	IIIDIDIDIDIIIDDDDDDMMMIIIDD	11.11	6
MTIF3	MMMMIIIIIIIVVVVDDDDDDDDDDD	30.77	2
MTMR3	IDIDIDIDIDDDDDDDDMMMIIIIIII	11.11	6
MTOR	IIIDIDIDIDIIIIIIIIIDDDDDDDDDDD	0	9
MTR	IIIIIIIIIIIMMMMWWWWWDDDDDD	34.62	4
MTUS1	IIIDIDIDIDIIIIIIIIIDDDDDDDDDDD	0	9
MTX2	IIIDIDIDIDIIIIIIIIIDDDDDDDDDDD	0	9
MYBBP1A	IIIDIDIDIDIIIIIIIIIDDDDDDDDDDD	0	9
MYCBP2	IIIDIDIDIDIIIIIIIIIDDDDDDDDDDD	0	9
MYEF2	IIIDIDIDIDIIIIIIIIIDDDDDDDDDDD	0	9
MYH9	IIIDIDIDIDIIIDDDDMMMWWWWIII	25.93	6
MYL7	IIIDIDIDIDIIIIIIIIIDDDDDDDDDDD	0	9
MYO10	IIIDIDIDIDIIIIIIIIIDDDDDDDDDDD	0	9
MYO1C	DDDIDIDDDDDDMMMMMVVVVVIII	40	1
MYO1D	IIIDIDIDIDIIIIIIIIIDDDDDDDDDDD	0	9
MYO1E	IIIDIDIDIDIIIIIIIIIDDDDDDDDDDD	0	9
MYO7A	IIIDIDIDIDIIIIIIIIIDDDDDDDDDDD	0	9
MYO9A	IIIDIDIDIDIIIIIIIIIDDDDDDDDDDD	0	9
MYO9B	IIIDIDIDIDIIIIIIIIIDDDDDDDDDDD	0	9
MYOF	IIIDIDIDIDIIIIIIIIIDDDDDDDDDDD	0	9
MYSM1	IIIDIDIDIDIIIIIIIIIDDDDDDDDDDD	0	9
N4BP2	IIIDIDIDIDIIIIIIIIIDDDDDDDDDDD	0	9
N4BP2L1	IDIDIDIDIDDDMMMMMMMMII	36.36	6
N4BP2L2	DDDIDIDDDDMMMMMMMIIIIII	30.43	5
NAA10	MMMMIIIIIDIVVVVVDDDDDDDDDD	34.62	2
NAA16	IIIDIDIDIDIIIIIIIIIDDDDDDDDDDD	0	9
NAA25	MMMMIIIIIIIMMMMDDDDDDD	36.36	13
NAA35	IIIDIDIDIDIIIIIDDDDDDMMMIDD	11.11	6
NAA38	MMMMIIIIIIIVVVVDDDDDDDDDDD	30.77	2
NAALADL2	IIIDIDIDIDIIIIIIIIIDDDDDDDDDDD	0	9
NAB1	IIIDIDIDIDIIIIIIIIIDDDDDDDDDDD	0	9
NAF1	IIIDIDIDIDIIIIIIIIIDDDDDDDDDDD	0	9
NAV2	IIIDIDIDIDIIIIIIIIIDDDDDDDDDDD	0	9
NCAPD2	IIIDIDIDIDIIIIIIIIIDDDDDDDDDDD	0	9
NCK2	IIIDIDIDIDIIIIIIIIIDDDDDDDDDDD	0	9
NCKAP1	IIIDIDIDIDIIIIIIIIIDDDDDDDDDDD	0	9
NCOA2	IIIDIDIDIDIIIIIIIIIDDDDDDDDDDD	0	9
NCOA3	IIIDIDIDIDIIIIIIIIIDDDDDDDDDDD	0	9
NCSTN	MMMMIIIIIIIDIDIDIIDDDDDDDD	15.38	20
NDFIP2	MMMMIIIIIIIVVVVDDDDDDDDDDD	30.77	2
NDUFA10	MMMMIIIIIIIDIDIDIIDDDDDDDD	15.38	20
NDUFA13	IIIDIDIDIDIIIIIIIIIDDDDDDDDDDD	0	9
NDUFA2	IIIDIDIDIDIIIIIIIIIDDDDDDDDDDD	0	9
NDUFA8	MMMMIIIIIIVVVVVDDDDDDDDDDD	34.62	2
NDUFAF1	IIIIIIIIIIIMMMMDDDDDDDDDDD	15.38	9
NDUFAF3	IIIDIDIDIDIIIIIIIIIDDDDDDDDDDD	0	9
NDUFB10	IIIDIDIDIDIIIIIIIIIDDDDDDDDDDD	0	9
NDUFB6	IIIDIDIDIDIIIIIIIIIDDDDDDDDDDD	0	9
NDUFB7	IIIDIDIDIDIIIIIIIIIDDDDDDDDDDD	0	9
NDUFC1	IIIDIDIDIDIIIIIIIIIDDDDDDDDDDD	0	9
NDUFS2	MMMMIIIIIIDIDIDIIIDDDDDDDD	15.38	20
NDUFS4	IIIDIDIDIDIIIIIIIIIDDDDDDDDDDD	0	9
NDUFS7	MMMMIIIIIIIVVVVDDDDDDDDDDD	30.77	2
NDUFV1	IIIDIDIDIDIIIIIIIIIDDDDDDDDDDD	0	9
NEDD9	MMMMIDDDDDDIDMMMMIIIII	36.36	0
NEIL1	IIIIIIIIIIIMMMMWWWDDDDDDDD	26.92	4
NEK7	IIIDIDIDIDIIIIIIIIIDDDDDDDDDDD	0	9
NET1	MMMMIIIIIIIVVVVDDDDDDDDDDD	30.77	2
NFAT5	IIIDIDIDIDIIIIDDDMMMMIDDDD	15.38	6
NFE2L2	IIIDIDIDIDIIIIIDDDDDDMMMIDD	11.11	6
NFKB1	DDIDIDIDIDDDDDDMMVVVVVVVIIDD	32.14	1
NFKBIA	IIIDIDIDIDIIIIDDDDDDDDMMMII	11.11	6
NFX1	IIIDIDIDIDIIIIIIIIIDDDDDDDDDDD	0	9
NFXL1	IIIDIDIDIDIIIIIIIIIDDDDDDDDDDD	0	9
NFYC	MMMMIIIIIIIVVVVDDDDDDDDDDD	30.77	2
NGDN	IIIIIIIIIIIMMMMDDDDDDDDDDD	15.38	9
NGLY1	MMMMDDDDDIDIDMMMMIIIII	36.36	0
NHLRC2	IIIDIDIDIDIIIIIIIIIDDDDDDDDDDD	0	9
NIPAL2	IIIDIDIDIDIIIIIIIIIDDDDDDDDDDD	0	9
NIPBL	IIIDIDIDIDIIIIIIIIDDDMDDDDDDD	3.45	9
NIPSNAP3A	DDDIDIDDDMMMMMMMMIIIII	36.36	5
NIT1	MMMMMIIIIIVVVVVDDDDDDDDDD	40	2
NKIRAS1	IIIDIDIDIDIIIIDDDDDDDMMMMI	15.38	6
NKTR	IIIDIDIDIDIIIIIIIIIDDDDDDDDDDD	0	9
NOB1	MMMMDDDDDDIDIDMMMIIIIII	30.43	0
NOC2L	MMMMMDDDDDDIDMMMIIIIII	36.36	0
NOL7	DDDIDIDIDDMMMMMMMMIIII	36.36	5
NPC2	IIIDIDIDIDIIIIIIIIIDDDDDDDDDDD	0	9
NPL	MMMMIDIIIDIDIDIDIIIIDDDDDD	15.38	20
NPNT	IIIDIDIDIDIIIIIIIIIDDDDDDDDDDD	0	9
NQO1	IIIDIDIDIDIIIIIIIIIDDDDDDDDDDD	0	9
NR6A1	IIIDIDIDIDIIIIIIIIIDDDDDDDDDDD	0	9
NRBF2	MMMMMIIIIIIIDIDIDIDDDDDDD	20	20
NRBP1	MMMMMIIIIIVVVVVDDDDDDDDDD	40	2
NRBP2	IIIDIDIDIDIIIIIIIIIDDDDDDDDDDD	0	9
NSD1	IIIDIDIDIDIIIDDDDDDDMMMMII	15.38	6
NSL1	IDIDIDIDIDDDDDDDMMMMIIIIII	15.38	6
NSMCE1	MMMMIIIIIIIVVVVDDDDDDDDDDD	30.77	2
NSRP1	MMMMIIIIIIDIVVVVDDDDDDDDDD	30.77	2
NT5DC1	MMMMDDDDDIDIDIDMMMIIIII	30.43	0
NTPCR	MMMMIIIIIIIVVVVDDDDDDDDDDD	30.77	2
NUBP1	MMMMMIIIIIIVVVVDDDDDDDDDD	36	2
NUBP2	MMMMVVVVIIIIDIDIDIDDDDDDDD	30.77	20
NUCKS1	IIIDIDIDIDIIIIIIIIIDDDDDDDDDDD	0	9
NUDC	IIIIIIIIIIIMMMMDDDDDDDDDDD	15.38	9
NUDT12	IIIDIDIDIDIIIIIIIIIDDDDDDDDDDD	0	9
NUDT9	DDDIDDDDMMMMMMMMIIIIII	36.36	5
NUF2	MMMMMDDDDDIDMMMIDIIIII	36.36	0
NUFIP2	IIIDIDIDIDIIIIIIIIIDDDDDDDDDDD	0	9
NUMB	IIIDIDIDIDIIIIIIIIIDDDDDDDDDDD	0	9
NUP153	IIIDIDIDIDIIIIIIIIIDDDDDDDDDDD	0	9
NUP98	IIIDIDIDIDIIIIIDDDDMIIIDDDDDD	3.45	6
OLR1	MMMMVVVVVIIIDIDIDIDDDDDDDD	34.62	20
OPHN1	IIIDIDIDIDIIIIDDDDDDDDMMMII	11.11	6
OPTN	IIIDIDIDIDIDDDDDDDMMMMIIII	15.38	6
ORC4	DDDIDIDDDDMMMMMMMIIIIII	30.43	5
OS9	MMMMIIIIDIVVVVVVDDDDDDDDDD	38.46	2
OSBPL1A	IIIDIDIDIDIIIIIIIIIDDDDDDDDDDD	0	9
OSBPL8	IIIDIDIDIDIIIIIIIIIDDDDDDDDDDD	0	9
OSBPL9	DDDIDIDDDMMMMMMMMIIIII	36.36	5
OSGEPL1	IIIDIDIDIDIIIIIIIIIDDDDDDDDDDD	0	9
OSMR	IIIDIDIDIDIIIIIIIIIDDDDDDDDDDD	0	9
OSTF1	DDIDMIIDIIIIDDDDDDMMMMIII	20	6
OTUD3	IIIDIDIDIDIIIIIIIIIDDDDDDDDDDD	0	9
OTUD7B	MMMMDDDDDDWWWWWIIIIIIIIIII	34.62	8
OXA1L	IIIDIDIDIDIIIIIIIIIDDDDDDDDDDD	0	9
OXR1	IIIDIDIDIDIIIIIIIIIDDDDDDDDDDD	0	9
P4HA2	IIIDIDIDIDIIIIIIIIIDDDDDDDDDDD	0	9
P4HB	IIIDIDIDIDIIIIIIIIIDDDDDDDDDDD	0	9
PACSIN2	MMMMDDDDDIDIDIDMMMIIIII	30.43	0
PAFAH1B1	IIIDIDIDIDIIIIIIIIIDDDDDDDDDDD	0	9
PAK1	IDIDIDIDIDDDDDDMMMMMIIIII	20	6
PAK4	IIIMMMMMIIVVVVVDDDDDDDDDD	40	2
PAN3	IIIDIDIDIDIIIIIIIIIDDDDDDDDDDD	0	9
PAPOLA	IIIDIDIDIDIIIIIIIIIDDDDDDDDDDD	0	9
PAPOLG	IIIDIDIDIDIIIIIIIIIDDDDDDDDDDD	0	9
PARD3	IIIDIDIDIDIIIIIIDMMMDDDDDDD	11.11	9
PARD3B	IIIDIDIDIDIIIIIIIIIDDDDDDDDDDD	0	9
PARD6B	IIIDIDIDIDIIIIIIIIIDDDDDDDDDDD	0	9
PARP1	MMMMIIIIIIIVVVVDDDDDDDDDDD	30.77	2
PARVA	IIIDIDIDIDIIIIIIIIIDDDDDDDDDDD	0	9
PAWR	IIIDIDIDIDIIIIIIIIIDDDDDDDDDDD	0	9
PCCA	IIIDIDIDIDIIIIDDDDDDDDDMMIII	7.14	6
PCDH7	IIIDIDIDIDIIIIIIIIIDDDDDDDDDDD	0	9
PCF11	IIIDIDIDIDIIIIIIIIIDDDDDDDDDDD	0	9
PCGF5	IIIDIDIDIDIIIIIIIIIDDDDDDDDDDD	0	9
PCM1	IIIDIDIDIDIIIIDDDDDDMMMMM	20	6
PCMT1	MMMMIIIIIIVVVVVDDDDDDDDDDD	34.62	2
PCYOX1	IDIDIDIDIDDDDDDMMMMMIIIII	20	6
PCYT1A	MMMMWWWWWIIIIDIDIDIIIIIDDD	34.62	24
PDAP1	IIIDIDIDIDIIIIIIIIIDDDDDDDDDDD	0	9
PDCD4	IIIDIDIDIDIIIIIIIIIDDDDDDDDDDD	0	9
PDE4D	IIIDIDIDIDIIIIIIIIIDDDDDDDDDDD	0	9
PDGFC	IIIDIDIDIDIIIIIIIIIDDDDDDDDDDD	0	9
PDK1	IIIDIDIDIDIIIIIIIIIDDDDDDDDDDD	0	9
PDLIM1	IIIDIDIDIDIIIIIIIIIDDDDDDDDDDD	0	9
PDS5A	IIIDIDIDIDIIIIIIIIIDDDDDDDDDDD	0	9
PDZD2	IIIDIDIDIDIIIDDDMMMMMIDDD	20	6
PEG10	IIIDIDIDIDIIIIIIIIIDDDDDDDDDDD	0	9
PELO	MMMMMIIIIIVVVVVDDDDDDDDDD	40	2
PEX2	MMMMMIIIIIDIDIDIDIIDDDDDD	20	20
PFDN2	IIIDIDIDIDIIIIIIIIIDDDDDDDDDDD	0	9
PFN1	MMMMMIDIIIDIDIDIDIIIDDDDD	20	20
PGAP2	IIIDIDIDIDIDDDDDDDMMMMIIII	15.38	6
PGD	MMMMIIIIIIDIDIDIIIDDDDDDDD	15.38	20
PGF	IIIDIDIDIDIIIIIIIIIDDDDDDDDDDD	0	9
PHACTR2	IIIDIDIDIDDDDDDDDDMMMIIIIII	11.11	6
PHC3	IIIDIDIDIDIIIIIIIIIDDDDDDDDDDD	0	9
PHF14	MMMMIDDDIDIDIDIDDMMMIII	30.43	12
PHF20L1	IIIDIDIDIDIIIIIIIIIDDDDDDDDDDD	0	9
PHKG2	DDDIDIDDDDMMMMMMMIIIIII	30.43	5
PHLDB2	IIIDIDIDIDIIIIIIIIIDDDDDDDDDDD	0	9
PI4KA	IIIDIDIDIDIIIIIIIIIDDDDDDDDDDD	0	9
PI4KB	DDDIDIDIDDDMMMMMMMIIIII	30.43	5
PIAS1	IIIDIDIDIDIIIIDDDDDMMMMIDD	15.38	6
PICALM	IIIDIDIDIDIIIDDDDDDDDMMMIII	11.11	6
PIGS	MMMMMDDDDDIDIDMMMIIIII	36.36	0
PIGU	MMMMMIIIIIIVVVVDDDDDDDDDD	36	2
PIH1D1	IIIDIDIDIDIIIIIIIIIDDDDDDDDDDD	0	9
PIK3C2B	IIIDIDIDIDIIIIIIIIIDDDDDDDDDDD	0	9
PIK3C3	IIIDIDIDIDIIIDDDDDDDMMMMII	15.38	6
PIK3CB	IIIDIDIDIDIIIIIIIIIDDDDDDDDDDD	0	9
PIK3CD	IIIDIDIDIDIIIIIIIIIDDDDDDDDDDD	0	9
PIKFYVE	IIIDIDIDIDIIIIIIIIIDDDDDDDDDDD	0	9
PIM3	IIIDIDIDIDIIIIIIIIIDDDDDDDDDDD	0	9
PIN1	MMMMMIIIIIIVVVVDDDDDDDDDD	36	2
PISD	MMMMIIIIIIIDIDIDIIDDDDDDDD	15.38	20
PITPNB	IIIDIDIDIDIIIIIIIIIDDDDDDDDDDD	0	9
PJA2	IIIDIDIDIDIIIIIIIIIDDDDDDDDDDD	0	9
PKIG	MMMMMIIIIIMMMDIDIDDDDD	36.36	13
PKN2	IDIDIDIDIDDDDDMMMMIIIIIIDD	15.38	6
PKP2	IIIDIDIDIDIIIIIIIIIDDDDDDDDDDD	0	9
PLA2G15	IIIDIDIDIDIIIDDDDDDDDMMMIII	11.11	6
PLA2G4A	IIIDIDIDIDIIIIIIIIIDDDDDDDDDDD	0	9
PLA2R1	IIIDIDIDIDIIIIIIIIIDDDDDDDDDDD	0	9
PLAGL1	IIIDIDIDIDIIIIIIIIIDDDDDDDDDDD	0	9
PLCXD2	IIIDIDIDIDIIIIIIIIIDDDDDDDDDDD	0	9
PLD3	IIIDIDIDIDIIIIIIIIIDDDDDDDDDDD	0	9
PLEKHA1	IIIDIDIDIDIIIIIIDMMMDDDDDDD	11.11	9
PLEKHA5	IIIDIDIDIDIIIIIIIIIDDDDDDDDDDD	0	9
PLEKHF2	IIIDIDIDIDDDDDDMMMMMMIII	25	6
PLEKHG3	IIIDIDIDIDIIIIIIIIIDDDDDDDDDDD	0	9
PLEKHJ1	IIIDIDIDIDIIIIIIIIIDDDDDDDDDDD	0	9
PLIN2	IIIDIDIDIDIIIIIIIIIDDDDDDDDDDD	0	9
PLK2	MMMMMIIIIIIVVVVDDDDDDDDDD	36	2
PLOD3	IIIDIDIDIDIIDDDDDMMMMMMI	25	6
PLRG1	MMMMMIIIIIVVVVVDDDDDDDDDD	40	2
PLS3	IIIDIDIDIDIIIIIIIIIDDDDDDDDDDD	0	9
PMPCB	MMMMIIIIIIVVVVVDDDDDDDDDDD	34.62	2
PMVK	IIIDIDIDIDIIIIIIIIIDDDDDDDDDDD	0	9
PNN	IIIDIDIDIDIIIIIIIDMIDDDDDDDDD	3.45	9
PNPLA8	DDDIDIDIDDMMMMMMMMIIII	36.36	5
PODXL	IIIDIDIDIDIIIIIIIIIDDDDDDDDDDD	0	9
POGK	IIIDIDIDIDIIIIIIIIIDDDDDDDDDDD	0	9
POLD2	IIIIIIIIIIIMMMMDDDDDDDDDDD	15.38	9
POLK	IIIDIDIDIDIIIIIIIIIDDDDDDDDDDD	0	9
POLR2C	MMMMIIIIIIIVVVVDDDDDDDDDDD	30.77	2
POLR2G	MMMMIIIIIIIVVVVDDDDDDDDDDD	30.77	2
POLR2H	MMMMIDIIIDIDIDIDIIIIDDDDDD	15.38	20
POLR3K	IIIDIDIDIDIDDDDDMMMMMMII	25	6
POP1	IIIDIDIDIDIIIIIIIIIDDDDDDDDDDD	0	9
POP7	IIIDIDIDIDIIIIIIIIIDDDDDDDDDDD	0	9
PPARG	IIIDIDIDIDIIIIIIIIIDDDDDDDDDDD	0	9
PPAT	MMMMDDDDDDDMMMMIIIIIII	36.36	0
PPCS	MMMMIIIIIIIVVVVDDDDDDDDDDD	30.77	2
PPIB	IIIDIDIDIDIIIIIIIIIDDDDDDDDDDD	0	9
PPIC	MMMMIIIIIIVVVVVDDDDDDDDDDD	34.62	2
PPIG	IIIDIDIDIDIIIIIIIIIDDDDDDDDDDD	0	9
PPM1A	IIIDIDIDIDIIIIIIIIIDDDDDDDDDDD	0	9
PPM1K	IIIDIDIDIDIIIIIIIIIDDDDDDDDDDD	0	9
PPME1	MMMMDDDDDDDMMMMIIIIIII	36.36	0
PPP1CA	IIIDIDIDIDIIIIIIIIIDDDDDDDDDDD	0	9
PPP1R12B	IIIDIDIDIDIIIIIIIIIDDDDDDDDDDD	0	9
PPP1R13L	DDIDIDIDIDDMMMMMMMMIII	36.36	5
PPP1R2	MMMMMIIIIIIVVVVDDDDDDDDDD	36	2
PPP1R8	MMMMMIIIIIVVVVVDDDDDDDDDD	40	2
PPP2R2A	MMMMIIIIIDIIVVVVDDDDDDDDDD	30.77	2
PPP2R2B	MMMMMIIIIIVVVVVDDDDDDDDDD	40	2
PPP3CB	IIIDIDIDIDIIIIIIIIIDDDDDDDDDDD	0	9
PPP4C	MMMMIIIIIDIDIDIDIIIDDDDDDD	15.38	20
PPP6R2	IIIDIDIDIDIIIIIIIIIDDDDDDDDDDD	0	9
PPP6R3	IIIDIDIDIDIIIIIIIIIDDDDDDDDDDD	0	9
PQBP1	MMMMIIIIIDIDIDIDIIIDDDDDDD	15.38	20
PRDM2	IIIDIDIDIDIIIIIIIIIDDDDDDDDDDD	0	9
PRDX2	IIIDIDIDIDIIIIIIIIIDDDDDDDDDDD	0	9
PRDX5	IIIDIDIDIDIIIIIIIIIDDDDDDDDDDD	0	9
PRELID1	IIIIIIIIIIIMMMMWWWWWDDDDDD	34.62	4
PRICKLE3	IIIDIDIDIDIIIIIIIIIDDDDDDDDDDD	0	9
PRIM2	DDIDIDIDIDDDMMMMMMMIIII	30.43	5
PRKAA2	IIIDIDIDIDIIIIIIIIIDDDDDDDDDDD	0	9
PRKACB	IIIDIDIDIDIIIIIIIIIDDDDDDDDDDD	0	9
PRKAG2	IIIDIDIDIDIIIIIIIIIDDDDDDDDDDD	0	9
PRKCI	IIIDIDIDIDIIIIIIIIIDDDDDDDDDDD	0	9
PRKDC	IIIDIDIDIDIIIIIDDDMMMMDDDD	15.38	6
PRKRA	MMMMIIIIIVVVVVVDDDDDDDDDDD	38.46	2
PRLR	IIIDIDIDIDIIIIIIIIIDDDDDDDDDDD	0	9
PRMT3	IIIDIDIDIDIIIIIIIIIDDDDDDDDDDD	0	9
PRMT5	MMMMMIIIIIIVVVVDDDDDDDDDD	36	2
PRMT7	DDDIDIDIDDMMMMMMMMIIII	36.36	5
PROM2	IIIIIIIIIIIMMMMWWWWWDDDDDD	34.62	4
PRPF19	MMMMIIIIIIIVVVVDDDDDDDDDDD	30.77	2
PRPF38B	IIIDIDIDIDIIIIIIDMMMDDDDDDD	11.11	9
PRPF39	IIIDIDIDIDIIIIIIIIIDDDDDDDDDDD	0	9
PRPF4B	IIIDIDIDIDIIIIIIIIIDDDDDDDDDDD	0	9
PRPF6	IIIMMMMDIDDDDDDDMMMIIII	30.43	0
PRPSAP1	IDIDIDIDIDDDMMMMMMMMII	36.36	6
PRR14L	IIIDIDIDIDIIIIIIIIIDDDDDDDDDDD	0	9
PRRC2C	DDIDIDIDIDDDDMMMMMMIIIII	25	5
PRSS8	MMMMIIIIIIIVVVVDDDDDDDDDDD	30.77	2
PSIP1	IIIIIIIIIIMMMMMDDDDWWWWDD	36	9
PSMA3	IIIDIDIDIDIIIIIIIIIDDDDDDDDDDD	0	9
PSMA4	IIIDIDIDIDIIIIIIIIIDDDDDDDDDDD	0	9
PSMA5	IIIDIDIDIDIIIIIIIIIDDDDDDDDDDD	0	9
PSMA7	IIIDIDIDIDIIIIIIIIIDDDDDDDDDDD	0	9
PSMB1	IIIDIDIDIDIIIIIIIIIDDDDDDDDDDD	0	9
PSMB2	IIIDIDIDIDIIIIIIIIIDDDDDDDDDDD	0	9
PSMB4	IIIDIDIDIDIIIIIIIIIDDDDDDDDDDD	0	9
PSMB5	IIIDIDIDIDIIIIIIIIIDDDDDDDDDDD	0	9
PSMB6	IIIDIDIDIDIIIIIIIIIDDDDDDDDDDD	0	9
PSMB7	IIIDIDIDIDIIIIIIIIIDDDDDDDDDDD	0	9
PSMC2	IIIDIDIDIDIIIIIIIIIDDDDDDDDDDD	0	9
PSMD1	IIIDIDIDIDIIIIIIIIIDDDDDDDDDDD	0	9
PSMD11	IIIDIDIDIDIIIIIIIIIDDDDDDDDDDD	0	9
PSMD12	MMMMIIIIIIVVVVVDDDDDDDDDDD	34.62	2
PSMD13	MMMMIIIIIIDIDIDIIIDDDDDDDD	15.38	20
PSMD14	IIIDIDIDIDIIIIIIIIIDDDDDDDDDDD	0	9
PSMD2	IIIDIDIDIDIIIIIIIIIDDDDDDDDDDD	0	9
PSMD4	MMMMIIIIIIDIDIDIIIDDDDDDDD	15.38	20
PSMD7	IIIDIDIDIDIIIIIIIIIDDDDDDDDDDD	0	9
PSMD8	IIIDIDIDIDIIIIIIIIIDDDDDDDDDDD	0	9
PSMF1	MMMMIIIIIIDIDIDIIIDDDDDDDD	15.38	20
PSMG1	IIIDIDIDIDIIIIIIIIIDDDDDDDDDDD	0	9
PSPC1	IIIDIDIDIDIIIIIIIIIDDDDDDDDDDD	0	9
PTP4A2	IIIDIDIDIDDDDDDDDDDMMIIIIIII	7.14	6
PTPN2	DDDIDIDIDDMMMMMMMMIIII	36.36	5
PTPRM	IIIDIDIDIDIIIIIIIIIDDDDDDDDDDD	0	9
PUM1	IIIDIDIDIDIIIIIIIIIDDDDDDDDDDD	0	9
PUM2	IIIDIDIDIDIIIIIIIIIDDDDDDDDDDD	0	9
QDPR	DDDIDIDDDMMMMMMMMIIIII	36.36	5
QTRT1	MMMMIIIIIDIVVVVVDDDDDDDDDD	34.62	2
RAB10	MMMMIIIIIIIVVVVDDDDDDDDDDD	30.77	2
RAB11A	MMMMIDIIIDIDIDIDIIIIDDDDDD	15.38	20
RAB11FIP1	IDIDIDIDIDDDDDMMMMMMIIII	25	6
RAB12	IIIDIDIDIDIIIIIIIIIDDDDDDDDDDD	0	9
RAB17	IIIIIIIIIIIMMMMDDDDDDDDDDD	15.38	9
RAB24	IIIDIDIDIDIIIIIIIIIDDDDDDDDDDD	0	9
RAB3GAP2	IIIDIDIDIDDDDDDDMMMMMIIII	20	6
RAB5A	MMMMMIIIVVVVDIDIDIDDDDDDD	36	20
RAB8A	IIIDIDIDIDIIIIIIIIIDDDDDDDDDDD	0	9
RABAC1	IIIDIDIDIDIIIIIIIIIDDDDDDDDDDD	0	9
RABEP1	IIIDIDIDIDIIIIIIIIIDDDDDDDDDDD	0	9
RABGAP1	IIIDIDIDIDIIIIIIIIIDDDDDDDDDDD	0	9
RABIF	IIIDIDIDIDIIIIIIIIIDDDDDDDDDDD	0	9
RABL3	MMMMMDDDDDDIDMMMIIIIII	36.36	0
RAD1	IIIIIIIIIIMMMMMDDDDDDDDDD	20	9
RAD21	MMMMIIIIIIDIDIDIIIDDDDDDDD	15.38	20
RAD23B	IIIDIDIDIDIIIIIIIIIDDDDDDDDDDD	0	9
RALGAPA1	IIIDIDIDIDIIIIIIIIIDDDDDDDDDDD	0	9
RANBP1	MMMMDDDDDIDIDMMMMIIIII	36.36	0
RANBP17	IIIDIDIDIDIIIIIIIIIDDDDDDDDDDD	0	9
RANBP2	IIIDIDIDIDIIIIIIIIIDDDDDDDDDDD	0	9
RAP1A	IIIDIDIDIDIDDDDDDDDMMMIIIII	11.11	6
RAP2C	IIIDIDIDIDIIIDDDDDDMMMMMI	20	6
RAPGEF2	IIIDIDIDIDIIIIIIIIIDDDDDDDDDDD	0	9
RAPGEF4	IIIDIDIDIDIIIIIIIIIDDDDDDDDDDD	0	9
RAPGEF5	IIIDIDIDIDIIIIIIIIIDDDDDDDDDDD	0	9
RAPH1	IIIDIDIDIDIIIIIIIIIDDDDDDDDDDD	0	9
RASA1	IIIDIDIDIDIIIIIIIIIDDDDDDDDDDD	0	9
RASA2	IIIDIDIDIDIIIIIIIIIDDDDDDDDDDD	0	9
RASEF	IIIDIDIDIDIIIIIIIIIDDDDDDDDDDD	0	9
RASGEF1B	IIIDIDIDIDIIIIIIIIIDDDDDDDDDDD	0	9
RASSF3	IIIDIDIDIDIIIIIIDDDDDDDDDMMI	7.14	6
RB1CC1	IIIDIDIDIDIIIIIIIIIDDDDDDDDDDD	0	9
RBBP5	IIIDIDIDIDIIIIIIIIIDDDDDDDDDDD	0	9
RBBP6	IIIDIDIDIDIIIIIIIIIDDDDDDDDDDD	0	9
RBFOX1	IIIDIDIDIDIIIIIIIIIDDDDDDDDDDD	0	9
RBL2	IIIDIDIDIDIIIIIIIIIDDDDDDDDDDD	0	9
RBM25	IIIDIDIDIDIIIIIIIIIDDDDDDDDDDD	0	9
RBM26	IIIDIDIDIDIIIIIIIIIDDDDDDDDDDD	0	9
RBM33	IIIDIDIDIDIIIIDDDDDDDDMMMII	11.11	6
RBM5	IIIDIDIDIDIIIIIIIIIDDDDDDDDDDD	0	9
RBM6	IIIDIDIDIDIIIIIDDMMMIDDDDDD	11.11	9
RBMS1	IIIDIDIDIDIIIIIIIIIDDDDDDDDDDD	0	9
RBMS3	IIIDIDIDIDIIIIIIIIIDDDDDDDDDDD	0	9
RBPJ	MMMMIIIIIIDIDIDIIIDDDDDDDD	15.38	20
RBPMS	DDIDIDIDIDDDMMMMMMMIIII	30.43	5
RBX1	IIIDIDIDIDIIIIIIIIIDDDDDDDDDDD	0	9
RC3H1	IIIDIDIDIDIIIIIIIIIDDDDDDDDDDD	0	9
RCAN3	IIIDIDIDIDIIIIIIIIIDDDDDDDDDDD	0	9
RCHY1	DDIDIDIDIDDMMMMMMMMIII	36.36	5
RDX	IIIDIDIDIDIIIIIIIIIDDDDDDDDDDD	0	9
REEP3	IIIDIDIDIDIIIIIIIIIDDDDDDDDDDD	0	9
REEP5	IIIDIDIDIDIIIIIIIIIDDDDDDDDDDD	0	9
RERE	IIIDIDIDIDIIIIIIIIIDDDDDDDDDDD	0	9
REV3L	IIIDIDIDIDIIIIIIIIIDDDDDDDDDDD	0	9
RHBDD2	IIIIIIIIIIIMMMMDDDDDDDDDDD	15.38	9
RHEB	MMMMMDIDDDIDDDMMMIIIII	36.36	0
RHOBTB1	DDIDIDIDIDDDDDDDMMMVVVVVVVI	37.04	1
RHOBTB3	MMMMMIIIIIDIDIDIDIIDDDDDD	20	20
RHOT1	IIIDIDIDIDIIIIIIIIIDDDDDDDDDDD	0	9
RHOT2	MMMMIIIIIIIVVVVDDDDDDDDDDD	30.77	2
RIC3	IIIDIDIDIDIIIIIIIIIDDDDDDDDDDD	0	9
RICTOR	IIIDIDIDIDIIIIIIIIIDDDDDDDDDDD	0	9
RIF1	IIIDIDIDIDIIIIIIIIIDDDDDDDDDDD	0	9
RILPL1	IIIDIDIDIDIIIIIIIIIDDDDDDDDDDD	0	9
RIOK1	DDDIDIDIDDDMMMMMMMIIIII	30.43	5
RIT1	IIIIIIIIIIMMMMMDDDDWWWWDD	36	9
RMND1	DDDIDIDMDDDMMMMMMIIIIII	30.43	5
RNF114	IIIIIIIIIIIMMMMDDDDDDDDDDD	15.38	9
RNF13	MMMMIIIIIIIDIDIDIIDDDDDDDD	15.38	20
RNF14	DDIDIDIDIDDDDDDDMMMVVVVVVVI	37.04	1
RNF157	IIIDIDIDIDIIIIIIIIIDDDDDDDDDDD	0	9
RNF167	MMMMIIIIIIDIDIDIIIDDDDDDDD	15.38	20
RNF169	IIIDIDIDIDIIIIIIIIIDDDDDDDDDDD	0	9
RNF181	MMMMIIIIIIDIDIDIIIDDDDDDDD	15.38	20
RNF214	IIIDIDIDIDIIIDDDDDDDDMMMIII	11.11	6
RNF6	IIIDIDIDIDDDDDDMMMMMMIII	25	6
RNPC3	IIIDIDIDIDIIIIIIIIIDDDDDDDDDDD	0	9
ROCK1	IDIDIDIDIDDDMMMMMMMMII	36.36	6
ROGDI	DDIDIDIDIDDDDMMMMMMIIIII	25	5
RPL8	IIIDIDIDIDIIIIIIIIIDDDDDDDDDDD	0	9
RPN2	MMMMIIIIIDIDIDIDIIIDDDDDDD	15.38	20
RPP30	MMMMIIIIIIVVVVVDDDDDDDDDDD	34.62	2
RPS19BP1	MMMMIIIIIIIVVVVDDDDDDDDDDD	30.77	2
RPS6KB1	IIIDIDIDIDDDDDDMMMMMMIII	25	6
RPS6KC1	IIIDIDIDIDIIIIIIIIIDDDDDDDDDDD	0	9
RRAGC	MMMMMIIIIIIIIMMDDDDDDDD	30.43	13
RRAS2	IIIDIDIDIDIIIIIIIIIDDDDDDDDDDD	0	9
RREB1	IIIDIDIDIDIIIIIIIIIDDDDDDDDDDD	0	9
RSBN1L	MMMMIIIIIIDIVVVVDDDDDDDDDD	30.77	2
RSRC2	DDDIDIDIDDDDDMMMMMIIIIIII	20	6
RSU1	MMMMIIIIIIIDIDIDIIDDDDDDDD	15.38	20
RTF1	MMMMIDIIIDIDIDIDIIIIDDDDDD	15.38	20
RTN4	IIIDIDIDIDIIIIIIIIIDDDDDDDDDDD	0	9
RTP4	IIIDIDIDIDIIIIIIIIIDDDDDDDDDDD	0	9
RUFY3	IIIDIDIDIDIIIIIIIIIDDDDDDDDDDD	0	9
RUNX1	IIIDIDIDIDIIIIIIIIIDDDDDDDDDDD	0	9
RUVBL2	IIIDIDIDIDIIIIIIIIIDDDDDDDDDDD	0	9
RYK	IIIDIDIDIDIIIIIIIIIDDDDDDDDDDD	0	9
S100A13	IIIDIDIDIDIIIIIIIIIDDDDDDDDDDD	0	9
S100A14	IIIDIDIDIDIIIIIIIIIDDDDDDDDDDD	0	9
S100A6	IIIDIDIDIDIIIIIIIIIDDDDDDDDDDD	0	9
SACM1L	IIIDIDIDIDIIDDDDDDDMMMMIII	15.38	6
SAE1	MMMMMIIIIIVVVVVDDDDDDDDDD	40	2
SAFB2	MMMMIIIIIIDIDIDIIIDDDDDDDD	15.38	20
SAR1A	IIIDIDIDIDIDDDDDDDDMMMIIIII	11.11	6
SAR1B	MMMMMDDDDDDDIDMMIIIIIII	30.43	0
SASH1	IIIDIDIDIDIIIIIIIIIDDDDDDDDDDD	0	9
SATB1	IIIDIDIDIDIIIIIIIIIDDDDDDDDDDD	0	9
SCAMP2	MMMMIIIIIDIDIDIDIIIDDDDDDD	15.38	20
SCARB2	IIIDIDIDIDIIIIIIIIIDDDDDDDDDDD	0	9
SCFD2	IIIDIDIDIDIIIIIIIIIDDDDDDDDDDD	0	9
SCMH1	IIIDIDIDIDIIIIIIIIIDDDDDDDDDDD	0	9
SCP2	MMMMIDIIIDIDIDIDIIIIDDDDDD	15.38	20
SCYL1	MMMMMIIIIIVVVVVDDDDDDDDDD	40	2
SDF2	MMMMIIIIIIDIDIDIIIDDDDDDDD	15.38	20
SDF4	IIIDIDIDIDIIIIIIIIIDDDDDDDDDDD	0	9
SDHB	MMMMIIIIIIDIDIDIIIDDDDDDDD	15.38	20
SEC11A	IIIDIDIDIDIIIIIIIIIDDDDDDDDDDD	0	9
SEC11C	MMMMIDIIIDIDIDIDIIIIDDDDDD	15.38	20
SEC13	IIIDIDIDIDIIIIIIIIIDDDDDDDDDDD	0	9
SEC62	MMMMIDIIIDIDIDIDIIIIDDDDDD	15.38	20
SECISBP2	MMMMIIIIIIDIDIDIIIDDDDDDDD	15.38	20
SECISBP2L	IIIDIDIDIDIIIIIIIIIDDDDDDDDDDD	0	9
SEL1L	IIIDIDIDIDIIDDDDDDDMMMMIII	15.38	6
SEMA5A	IIIDIDIDIDIIIIIIIIIDDDDDDDDDDD	0	9
SEMA6D	IIIDIDIDIDIIIIIIIIIDDDDDDDDDDD	0	9
SERINC1	IDIDIDIDIDDDDDDDMMMMIIIIII	15.38	6
SERINC2	MMMMIIIIIIDIDIDIIIDDDDDDDD	15.38	20
SERINC3	DDIDIDIDIDDDDDDMMMMVVVVVVI	38.46	1
SERPINE1	MMMMMIIIIIVVVVVDDDDDDDDDD	40	2
SERTAD3	MMMMIIIIIIVVVVVDDDDDDDDDDD	34.62	2
SESN1	IIIDIDIDIDIIIIIIIIIDDDDDDDDDDD	0	9
SETD5	IIIDIDIDIDIIIIIIIIIDDDDDDDDDDD	0	9
SF1	IIIDIDIDIDDDDDDDDMMMMIIIII	15.38	6
SF3B2	MMMMIIIIIDIDIDIDIIIDDDDDDD	15.38	20
SF3B5	IIIDIDIDIDIIIIIIIIIDDDDDDDDDDD	0	9
SFPQ	IIIDIDIDIDIIIIIIIIIDDDDDDDDDDD	0	9
SGCE	DDIDIDIDIDDDDDMMMMMIIIIII	20	6
SGMS2	IIIDIDIDIDIIIIIIIIIDDDDDDDDDDD	0	9
SGPL1	IIIDIDIDIDIIIIIIIIIDDDDDDDDDDD	0	9
SH2B1	IIIDIDIDIDIIIIIIDDDDDDDDDMMI	7.14	6
SH2D4A	MMMMDIDDDDIDIDMMMMIIII	36.36	0
SH3BGRL3	MMMMVVVIIIIDIDIDIIDDDDDDDD	26.92	20
SH3BP4	IIIDIDIDIDIIIIIIIIIDDDDDDDDDDD	0	9
SH3BP5	IIIDIDIDIDIIIIIIIIIDDDDDDDDDDD	0	9
SH3D21	IIIDIDIDIDIIIIIIIIIDDDDDDDDDDD	0	9
SH3TC2	IIIDIDIDIDIIIIIIIIIDDDDDDDDDDD	0	9
SH3YL1	MMMMIIIIIIDIVVVVDDDDDDDDDD	30.77	2
SIAE	IIIDIDIDIDIIIDDDDDDDMMMMII	15.38	6
SIPA1L1	IIIDIDIDIDIIIIIIIIIDDDDDDDDDDD	0	9
SIPA1L3	IIIDIDIDIDIIIIIIIIIDDDDDDDDDDD	0	9
SIRPA	IIIDIDIDIDIIIIIIIIIDDDDDDDDDDD	0	9
SIRT5	IIIDIDIDIDIDDDDMMMMMMMI	30.43	6
SLC11A2	IIIDIDIDIDIIIIIIIIIDDDDDDDDDDD	0	9
SLC12A9	DDDIDIDIDDDMMMMMMMIIIII	30.43	5
SLC13A4	DDDIDIDIDDDDDDMMMMVVVVVVII	38.46	1
SLC16A14	IIIDIDIDIDIIIIIIIIIDDDDDDDDDDD	0	9
SLC17A5	MMMMIIIIIIMMVVVDDDDDDDDD	37.5	2
SLC19A1	IIIIIIIIIIIMMMMDDDDDDDDDDD	15.38	9
SLC1A3	DDIDIDIDIDDDMMMMMMMIIII	30.43	5
SLC20A1	IIIDIDIDIDIIIIIIIIIDDDDDDDDDDD	0	9
SLC20A2	IIIDIDIDIDIIDDDDDDDDMMMIIII	11.11	6
SLC22A23	DDIDIDIDIDDDDDDDMMMIIIIIIII	11.11	6
SLC25A11	MMMMIIIIIIIVVVVDDDDDDDDDDD	30.77	2
SLC25A12	IIIDIDIDIDIIIIIIIIIDDDDDDDDDDD	0	9
SLC25A16	IIIDIDIDIDIIIIIIIIIDDDDDDDDDDD	0	9
SLC25A17	MMMMDDDDDDIDMMMMIIIIII	36.36	0
SLC25A27	IIIDIDIDIDIIIIIIIIIDDDDDDDDDDD	0	9
SLC25A43	IIIDIDIDIDIIIIIIIIIDDDDDDDDDDD	0	9
SLC26A11	IDIDIDIDIDDDDMMMMMMMIII	30.43	6
SLC26A2	MMMMIIIIIIDIDIDIIIDDDDDDDD	15.38	20
SLC29A1	IIIDIDIDIDDDDDDDDDMMMIIIIII	11.11	6
SLC2A1	IIIDIDIDIDIIIDDDDDDMMMMMI	20	6
SLC30A1	IIIDIDIDIDIIIIIIIIIDDDDDDDDDDD	0	9
SLC30A9	IDIDIDIDIDDDMMMMMMMMII	36.36	6
SLC31A2	MMMMIIIIIIIVVVVDDDDDDDDDDD	30.77	2
SLC35B1	MMMMMIDIIIDIDIDIDIIIDDDDD	20	20
SLC35C2	MMMMMIIIIIDIDIDIDIIDDDDDD	20	20
SLC35F5	IIIDIDIDIDIIIIIIIIIDDDDDDDDDDD	0	9
SLC36A4	IIIDIDIDIDIIIIIIIIIDDDDDDDDDDD	0	9
SLC38A2	IIIDIDIDIDIIIIIIIIIDDDDDDDDDDD	0	9
SLC39A1	MMMMIDIIIDIDIDIDIIIIDDDDDD	15.38	20
SLC39A10	IIIDIDIDIDIIIDDDDDDDDMMMIII	11.11	6
SLC39A8	IIIDIDIDIDIIIIIIIIIDDDDDDDDDDD	0	9
SLC40A1	IIIDIDIDIDIIIIIIIIIDDDDDDDDDDD	0	9
SLC44A1	IIIDIDIDIDIIIIIIIIIDDDDDDDDDDD	0	9
SLC44A2	MMMMIIIIIIVVVVVDDDDDDDDDDD	34.62	2
SLC47A1	IIIDIDIDIDIIIIIIIIIDDDDDDDDDDD	0	9
SLC5A6	IIIDIDIDIDIIIDDDDDDDMMMMII	15.38	6
SLC6A11	IIIDIDIDIDIIIIIIIIIDDDDDDDDDDD	0	9
SLC7A6	IIIDIDIDIDIIIIIIIIIDDDDDDDDDDD	0	9
SLC9A8	IIIDIDIDIDIIIIIIIIIDDDDDDDDDDD	0	9
SLIT2	IIIDIDIDIDIIIIIIIIIDDDDDDDDDDD	0	9
SLK	IIIDIDIDIDIIIIIIIDDDMMDDDDDD	7.14	9
SMAD2	IIIDIDIDIDIIDDDDDDDDMMMIIII	11.11	6
SMAD5	IIIDIDIDIDIIIIIIIIIDDDDDDDDDDD	0	9
SMAP1	IIIDIDIDIDIIIIIIIIIDDDDDDDDDDD	0	9
SMARCA2	DDDIDIDDMMMMMMMMIIIIID	36.36	5
SMARCAD1	IIIDIDIDIDIIIIIIIIIDDDDDDDDDDD	0	9
SMC3	MMMMIDDDDDDIDMMMMIIIII	36.36	0
SMG7	IIIDIDIDIDIIIIIIIIIDDDDDDDDDDD	0	9
SMG9	MMMMMIIIIIVVVVVDDDDDDDDDD	40	2
SMPD1	DDDIDIDDDDDMMMMMMIIIIIII	25	5
SMPD2	IIIDIDIDIDIIIIIIIIIDDDDDDDDDDD	0	9
SMUG1	IIIIIMMMMVVVVVVDDDDDDDDDDD	38.46	2
SMYD2	MMMMMIIIIIVVVVVDDDDDDDDDD	40	2
SMYD3	IIIDIDIDIDIIIDDDDDDDMMMIIID	11.11	6
SND1	IIIIIIIIIIIMMMMDDDDDDDDDDD	15.38	9
SNRK	IIIDIDIDIDIIIIIIIIIDDDDDDDDDDD	0	9
SNRNP40	MMMMIIIIIIIDIDIDIIDDDDDDDD	15.38	20
SNRNP48	IIIDIDIDIDIIIIIIIIIDDDDDDDDDDD	0	9
SNW1	MMMMMIIIIIIVVVVDDDDDDDDDD	36	2
SNX10	IIIDIDIDIDIIIIIIIIIDDDDDDDDDDD	0	9
SNX14	IIIDIDIDIDIIDDDDDDMMMMMII	20	6
SNX17	MMMMIIIIIIVVVVVDDDDDDDDDDD	34.62	2
SNX2	IIIDIDIDIDIDDDDDDDDMMMIIIII	11.11	6
SNX24	MMMMIIIIIIIVVVVDDDDDDDDDDD	30.77	2
SNX27	IIIDIDIDIDIIIIIIIIIDDDDDDDDDDD	0	9
SNX3	IIIDIDIDIDIIIIIIIIIDDDDDDDDDDD	0	9
SNX4	MMMMIIIIIIDIDIDIIIDDDDDDDD	15.38	20
SNX6	IIIDIDIDIDIIIIIIIIIDDDDDDDDDDD	0	9
SNX9	IDIDIDIDIDDDDDDDDMMMIIIIIII	11.11	6
SOD1	IIIDIDIDIDIIIIIIIIIDDDDDDDDDDD	0	9
SORBS2	IIIDIDIDIDIIIIIIIIIDDDDDDDDDDD	0	9
SP100	MMMMIIIIIVVVVVVDDDDDDDDDDD	38.46	2
SP3	IIIDIDIDIDIIIIIDDDDDDDDDMMII	7.14	6
SPAG1	IIIDIDIDIDIIIIIIIIIDDDDDDDDDDD	0	9
SPAG7	IIIDIDIDIDIIIIIIIIIDDDDDDDDDDD	0	9
SPAG9	IIIDIDIDIDIIIIIIIIIDDDDDDDDDDD	0	9
SPATA7	IIIDIDIDIDIIIIIIIIIDDDDDDDDDDD	0	9
SPCS1	IIIDIDIDIDIIIIIIIIIDDDDDDDDDDD	0	9
SPHK1	IIIDIDIDIDIIIIIIIIIDDDDDDDDDDD	0	9
SPIN1	IIIDIDIDIDIIIIIIIIIDDDDDDDDDDD	0	9
SPINT1	MMMMIIIIIIDIDIDIIIDDDDDDDD	15.38	20
SPPL2A	MMMMWWWWIIIIIDIDIDIIIIDDDD	30.77	24
SPRED1	IIIDIDIDIDIIIIIIIIIDDDDDDDDDDD	0	9
SPRYD7	IIIDIDIDIDIIDDDDDDMMMMMII	20	6
SPSB3	MMMMMIIIIIIVVVVDDDDDDDDDD	36	2
SPTAN1	IIIDIDIDIDIDDDDDDDDMMMIIIII	11.11	6
SPTBN1	IIIDIDIDIDIIIIIIIIIDDDDDDDDDDD	0	9
SPTLC3	IIIDIDIDIDIIIIIIIIIDDDDDDDDDDD	0	9
SREBF2	IIIDIDIDIDIIIIIIIIIDDDDDDDDDDD	0	9
SREK1	IIIDIDIDIDIIIIIIIDMMDDDDDDDD	7.14	9
SRGAP1	IIIDIDIDIDIIIDDDDDDMMMIIIDD	11.11	6
SRM	IIIDIDIDIDIIIIIIIIIDDDDDDDDDDD	0	9
SRPK2	IIIDIDIDIDIIIIIIIIIDDDDDDDDDDD	0	9
SRPX	IIIDIDIDIDIIIIIIIIIDDDDDDDDDDD	0	9
SRRM2	IIIDIDIDIDIIIIIIIIIDDDDDDDDDDD	0	9
SRSF2	IIIDIDIDIDIIIIIIIIIDDDDDDDDDDD	0	9
SRSF3	IIIDIDIDIDIIIIIIIIIDDDDDDDDDDD	0	9
SRSF4	IIIDIDIDIDIIIIIIIIIDDDDDDDDDDD	0	9
SRSF5	DDDIDDDDDDMMMMMMIIIIIIII	25	5
SRSF6	IIIDIDIDIDIIIIIIIIIDDDDDDDDDDD	0	9
SSB	MMMMIIIIIIDIDIDIIIDDDDDDDD	15.38	20
SSBP3	IIIDIDIDIDDDDDMMMMMMMII	30.43	6
SSNA1	IIIDIDIDIDIIIIIIIIIDDDDDDDDDDD	0	9
SSPN	IIIDIDIDIDIIIIIIIIIDDDDDDDDDDD	0	9
SSR2	IIIDIDIDIDIIIIIIIIIDDDDDDDDDDD	0	9
SSR4	MMMMIIIIIIIDIDIDIIDDDDDDDD	15.38	20
ST3GAL6	IIIDIDIDIDIIIDDDDDDMMMMMI	20	6
ST6GAL1	IIIDIDIDIDIIIIIIIIIDDDDDDDDDDD	0	9
STAG1	IIIDIDIDIDIIIIIIIIIDDDDDDDDDDD	0	9
STAG2	IIIDIDIDIDIIIIIIIIIDDDDDDDDDDD	0	9
STARD10	MMMMMWWWWWIIIIDIDIDIIIIDD	40	24
STARD3	MMMMMVVVVIIIDIDIDIDDDDDDD	36	20
STARD3NL	MMMMMIIIIIVVVVVDDDDDDDDDD	40	2
STAU2	IIIDIDIDIDIIIIIIIIIDDDDDDDDDDD	0	9
STK16	IIIIIIIDIIMMMMMMDDDDDDDD	25	9
STK24	IDIDIDIDIDDDDDMMMMMMIIII	25	6
STOML2	MMMMIIIIIIDIDIDIIIDDDDDDDD	15.38	20
STRN	IIIDIDIDIDIIIIIIIIIDDDDDDDDDDD	0	9
STRN3	IIIDIDIDIDIIIIIIIIIDDDDDDDDDDD	0	9
STT3B	IIIDIDIDIDIIIIIIIIIDDDDDDDDDDD	0	9
STX7	MMMMIIIIIIDIDIDIIIDDDDDDDD	15.38	20
STXBP2	IIIDIDIDIDIIIIIIIIIDDDDDDDDDDD	0	9
STXBP5	IIIDIDIDIDIIIIIIIIIDDDDDDDDDDD	0	9
SUCLG1	IIIDIDIDIDIIIIIIIIIDDDDDDDDDDD	0	9
SUN1	IIIDIDIDIDIIDDDDDDDMMMMIII	15.38	6
SUN2	IIIDIDIDIDIIIIIIIIIDDDDDDDDDDD	0	9
SUZ12	IIIIIIIIIIIMMMMDDDDDDDDDDD	15.38	9
SVEP1	MMMMMIIIIIDIDIDIDIIDDDDDD	20	20
SWT1	IIIDIDIDIDIIIIIIIIIDDDDDDDDDDD	0	9
SYAP1	MMMMIIIIIVVVVVVDDDDDDDDDDD	38.46	2
SYF2	IIIDIDIDIDIIIIIIIIIDDDDDDDDDDD	0	9
SYN3	IIIDIDIDIDIIIIIIIIIDDDDDDDDDDD	0	9
SYNGR2	MMMMMIIIIIIVVVVDDDDDDDDDD	36	2
SYNJ1	IIIDIDIDIDIIIIIIIIIDDDDDDDDDDD	0	9
SYPL1	MMMMIIIIIIDIDIDIIIDDDDDDDD	15.38	20
TAB2	IIIDIDIDIDIIIIIIIIIDDDDDDDDDDD	0	9
TACC2	MMMMMMIDIIIDIDIDIDIIDDDD	25	20
TACSTD2	MMMMWWWIIIIIDIDIDIIIIDDDDD	26.92	24
TAF7	MMMMIDIIIDIDIDIDIIIIDDDDDD	15.38	20
TAGLN2	IIIDIDIDIDIIIIIIIIIDDDDDDDDDDD	0	9
TANC2	IIIDIDIDIDIIIIIIIIIDDDDDDDDDDD	0	9
TANK	DDDIDIDIDDMMMMMMMMIIII	36.36	5
TAOK1	IIIDIDIDIDIIIIIIIIIDDDDDDDDDDD	0	9
TAOK3	IDIDIDIDIDDDDDDDMMMMIIIIII	15.38	6
TARBP1	IIIDIDIDIDIIIIIIIIIDDDDDDDDDDD	0	9
TAX1BP3	IIIDIDIDIDIIIIIIIIIDDDDDDDDDDD	0	9
TBC1D12	IIIDIDIDIDIIIIIIIIIDDDDDDDDDDD	0	9
TBC1D15	IIIDIDIDIDIIDDDDDDMMMMMII	20	6
TBC1D17	IIIDIDIDIDIIIIIIIIIDDDDDDDDDDD	0	9
TBC1D23	IIIDIDIDIDIIIIIIDDDMMMDDDDD	11.11	9
TBC1D4	IIIDIDIDIDIIIIIIIIIDDDDDDDDDDD	0	9
TBCB	MMMMMIIIIIVVVVVDDDDDDDDDD	40	2
TBK1	IIIDIDIDIDIIIIIIIIIDDDDDDDDDDD	0	9
TBRG1	IIIDIDIDIDIDDDDDDMMMMMIII	20	6
TBRG4	MMMMIIIIIVVVVVVDDDDDDDDDDD	38.46	2
TBX3	IIIDIDIDIDIIIIIIIIIDDDDDDDDDDD	0	9
TCERG1	IIIDIDIDIDIIIIIIIIIDDDDDDDDDDD	0	9
TCF12	IIIDIDIDIDIIIIIIIIIDDDDDDDDDDD	0	9
TCF25	IIIDIDIDIDIIIIIIIIIDDDDDDDDDDD	0	9
TCF7L2	DDDIDIDIDDMMMMMMMMIIII	36.36	5
TCTN1	MMMMIIIIIIVVVVVDDDDDDDDDDD	34.62	2
TEAD1	IIIDIDIDIDIIIIIIIIIDDDDDDDDDDD	0	9
TECR	IIIIIIIIIIIMMMMDDDDDDDDDDD	15.38	9
TET1	IIIDIDIDIDIIIIIIIIIDDDDDDDDDDD	0	9
TET2	IIIDIDIDIDIIIIIIIIIDDDDDDDDDDD	0	9
TFAM	MMMMIIIIIIIVVVVDDDDDDDDDDD	30.77	2
TFAP2A	IIIDIDIDIDIIDDDDDDDMMMMIII	15.38	6
TFAP2C	IIIDIDIDIDIIIIIIIIIDDDDDDDDDDD	0	9
TFCP2	IIIDIDIDIDIIIIIIIIIDDDDDDDDDDD	0	9
TFDP2	IIIDIDIDIDIIIIIIIIIDDDDDDDDDDD	0	9
TGDS	IDIDIDIDIDDDDMMMMMMMIII	30.43	6
TGFBR1	MMMMDDDDDWWWWIDIDIIIIIIIII	30.77	8
TGFBR2	IIIDIDIDIDIIIIIIIIIDDDDDDDDDDD	0	9
TGM2	DDIDIDIDIDDDDDDDDMMIIIIIIIII	7.14	6
TGOLN2	MMMMIIIIIIIDIDIDIIDDDDDDDD	15.38	20
THADA	IIIDIDIDIDIIIIIIIIIDDDDDDDDDDD	0	9
THRAP3	IIIDIDIDIDIIIIIIIIIDDDDDDDDDDD	0	9
TIA1	IIIDIDIDIDIIIIIIIIIDDDDDDDDDDD	0	9
TIAL1	IDIDIDIDIDDDDDDMMMMMIIIII	20	6
TIAM1	IIIDIDIDIDIIIIIIIIIDDDDDDDDDDD	0	9
TIMM17A	MMMMIIIIIIDIDIDIIIDDDDDDDD	15.38	20
TINAGL1	IIIDIDIDIDIIIIIIIDDDDWWWWWWWII	23.33	6
TKT	MMMMIIIIIIVVVVVDDDDDDDDDDD	34.62	2
TLK1	IIIDIDIDIDIIIIIIIIIDDDDDDDDDDD	0	9
TLN1	IIIDIDIDIDDDDDMMMMMMMII	30.43	6
TM2D1	MMMMMIIIIIIVVVVDDDDDDDDDD	36	2
TM2D2	MMMMIIIIIIIVVVVDDDDDDDDDDD	30.77	2
TM2D3	MMMMIIIIIIDIDIDIIIDDDDDDDD	15.38	20
TM9SF2	IIIDIDIDIDIIDDDDDDMMMMMII	20	6
TMA16	DDDIDIDDDDDDMMMMMVVVVIIII	36	1
TMBIM1	MMMMIDIIIDIDIDIDIIIIDDDDDD	15.38	20
TMCC1	IIIDIDIDIDIIIIIIIIIDDDDDDDDDDD	0	9
TMCC3	IIIDIDIDIDIIIIIIIIIDDDDDDDDDDD	0	9
TMCO1	MMMMMIIIIIIIDIDIDIDDDDDDD	20	20
TMED2	MMMMIDIIIDIDIDIDIIIIDDDDDD	15.38	20
TMED3	MMMMMIIIIIIVVVVDDDDDDDDDD	36	2
TMED4	MMMMIIIIIIDIDIDIIIDDDDDDDD	15.38	20
TMED5	DDDIDIDDDDDDMMMMMVVVVIIII	36	1
TMED8	IIIDIDIDIDIIIIIIIIIDDDDDDDDDDD	0	9
TMED9	MMMMIIIIIIDIDIDIIIDDDDDDDD	15.38	20
TMEM101	IIIDIDIDIDIIIIIIIIIDDDDDDDDDDD	0	9
TMEM106B	IIIDIDIDIDIIDDDDDDMMMMMII	20	6
TMEM109	MMMMIIIIIIIVVVVDDDDDDDDDDD	30.77	2
TMEM115	MMMMMIIIIIVVVVVDDDDDDDDDD	40	2
TMEM144	IIIDIDIDIDIIIIIIIIIDDDDDDDDDDD	0	9
TMEM14A	MMMMMIIIIIIVVVVDDDDDDDDDD	36	2
TMEM179B	MMMMIIIIIIIDIDIDIIDDDDDDDD	15.38	20
TMEM219	IIIDIDIDIDIIIIIIIIIDDDDDDDDDDD	0	9
TMEM37	MMMMIIIIIIDIDIDIIIDDDDDDDD	15.38	20
TMEM41B	IIIDIDIDIDDDDDMMMMMMMII	30.43	6
TMEM45A	MMMMMIIIIIIDIDMMMDDDDD	36.36	13
TMEM50A	MMMMIIIIIIIDIDIDIIDDDDDDDD	15.38	20
TMEM63A	IIIDIDIDIDIIIIIIIIIDDDDDDDDDDD	0	9
TMEM63B	IIIDIDIDIDIIIDDDDDDDMMMMII	15.38	6
TMEM64	IIIDIDIDIDIIIIIIIIIDDDDDDDDDDD	0	9
TMEM87B	IIIDIDIDIDIIIIIIIIIDDDDDDDDDDD	0	9
TMF1	IIIDIDIDIDIIIIIIDMMMDDDDDDD	11.11	9
TMPO	IIIDIDIDIDIIIIIIIIIDDDDDDDDDDD	0	9
TMTC3	IIIDIDIDIDIIIIIIIIIDDDDDDDDDDD	0	9
TMUB2	MMMMIDDDDDIDIDMMMMIIII	36.36	0
TMX1	IIIIIIIIIIIMMMMDDDDDDDDDDD	15.38	9
TNFAIP8	MMMMIIIIIVVVVVVDDDDDDDDDDD	38.46	2
TNK2	IIIDIDIDIDIIIIIIIIIDDDDDDDDDDD	0	9
TNKS2	IIIDIDIDIDIIIIIIIIIDDDDDDDDDDD	0	9
TNPO2	IIIDIDIDIDIIIIIIIIIDDDDDDDDDDD	0	9
TNPO3	MMMMDDDDDWWWWWWIIIIIIIIIII	38.46	8
TNRC6B	MMMMDDDDDDMMMMIIIDIIII	36.36	0
TOM1L2	IDIDIDIDIDDDDMMMMMMMIII	30.43	6
TOP2B	IIIDIDIDIDIIIIIIIIIDDDDDDDDDDD	0	9
TOPBP1	IIIDIDIDIDIIIIIIIIIDDDDDDDDDDD	0	9
TOR1AIP1	IIIDIDIDIDIIIDDDDDDDDMMMIII	11.11	6
TOR1B	IIIDIDIDIDIIIIIIIIIDDDDDDDDDDD	0	9
TP53BP1	IIIDIDIDIDDDDDDDDDMMMIIIIII	11.11	6
TP53BP2	IIIDIDIDIDIIIIIIIIIDDDDDDDDDDD	0	9
TP53INP1	IIIDIDIDIDIIIIIIIIIDDDDDDDDDDD	0	9
TP63	IIIDIDIDIDIIIIIIIIIDDDDDDDDDDD	0	9
TPD52L1	IIIDIDIDIDIIIIIIIIIDDDDDDDDDDD	0	9
TPI1	IIIDIDIDIDIIIIIIIIIDDDDDDDDDDD	0	9
TPM1	IIIDIDIDIDDDDMMMMMMMMI	36.36	6
TPP2	DDIDIDIDMMIIIDDDDMMMMIII	25	5
TPR	DDIDIDIDIDDDDMMMMMMIIIII	25	5
TRA2A	IIIDIDIDIDDDDMMMMMMMMI	36.36	6
TRAF5	IIIDIDIDIDIIIIIIIIIDDDDDDDDDDD	0	9
TRAFD1	IIIDIDIDIDIIIIIIIIIDDDDDDDDDDD	0	9
TRAK1	IIIDIDIDIDIIIIIIIIIDDDDDDDDDDD	0	9
TRAM1	IIIDIDIDIDIIDDDDDDDDMMMIIII	11.11	6
TRAPPC3	MMMMIIIIIDIDIDIDIIIDDDDDDD	15.38	20
TRAPPC8	IIIDIDIDIDIIIIIIIIIDDDDDDDDDDD	0	9
TRIM23	IIIDIDIDIDIIIIIIIIIDDDDDDDDDDD	0	9
TRIM24	MMMMWWWWIIIDIDIDIDIIIIIDDD	30.77	24
TRIM25	IIIDIDIDIDIIIIIIIIIDDDDDDDDDDD	0	9
TRIM29	MMMMMIIIIIIVVVVDDDDDDDDDD	36	2
TRIM44	DDIDIDIDIDDDDDDMMMMVVVVVVI	38.46	1
TRIM45	IIIDIDIDIDIIIIIIIIIDDDDDDDDDDD	0	9
TRIM71	IIIDIDIDIDIIIIIIIIIDDDDDDDDDDD	0	9
TRIO	IIIDIDIDIDIIIIIIIIIDDDDDDDDDDD	0	9
TRIP12	IIIDIDIDIDIIIIIIIIIDDDDDDDDDDD	0	9
TRMT11	MMMMDDDDDDDMMMMIIIIIII	36.36	0
TRMT112	IIIDIDIDIDIIIIIIIIIDDDDDDDDDDD	0	9
TRMT1L	IIIDIDIDIDIDDDDDDDDMMMIIIII	11.11	6
TRNP1	IIIDIDIDIDIIIIIIIIIDDDDDDDDDDD	0	9
TRPM6	IIIDIDIDIDIIIIIIIIIDDDDDDDDDDD	0	9
TRPM7	IIIDIDIDIDIIIIIIDDDDDDMMIDDD	7.14	6
TRPV2	IIIDIDIDIDIIIIIIIIIDDDDDDDDDDD	0	9
TSC1	MMMMIIIIIDIDIDIDIIIDDDDDDD	15.38	20
TSC22D1	IIIDIDIDIDIIIIIIIIIDDDDDDDDDDD	0	9
TSC22D2	IIIDIDIDIDIIDDDDDDMMMMMII	20	6
TSG101	MMMMIIIIIIIDIDIDIIDDDDDDDD	15.38	20
TSN	MMMMMIIIIIIVVVVDDDDDDDDDD	36	2
TSTD1	IIIDIDIDIDIIIIIIIIIDDDDDDDDDDD	0	9
TTBK2	IIIDIDIDIDIIIIIIIIIDDDDDDDDDDD	0	9
TTC14	IIIDIDIDIDIIIIIIIIIDDDDDDDDDDD	0	9
TTC17	DDIDIDIDIDDDMMMMMMMIIII	30.43	5
TTC3	IIIDIDIDIDDDDDMMMMMMMII	30.43	6
TTC39A	IIIDIDIDIDIIIIIIIIIDDDDDDDDDDD	0	9
TTC39C	IIIDIDIDIDIIIIIIIIIDDDDDDDDDDD	0	9
TTF1	IIIDIDIDIDIIIIIIDDDDMMIDDDDD	7.14	9
TTF2	IIIDIDIDIDIIIIIIIIIDDDDDDDDDDD	0	9
TTPA	IIIDIDIDIDIIIIIIIIIDDDDDDDDDDD	0	9
TTPAL	IIIDIDIDIDIIIIIIIIIDDDDDDDDDDD	0	9
TUBB4A	IIIDIDIDIDIIIIIIIIIDDDDDDDDDDD	0	9
TUFT1	IIIDIDIDIDIIIIIIIIIDDDDDDDDDDD	0	9
TXNDC12	MMMMIIIIIIDIDIDIIIDDDDDDDD	15.38	20
TXNDC15	MMMMMDDDDDDDMMMIIIIIII	36.36	0
TXNL1	IIIDIDIDIDIIIIIIIIIDDDDDDDDDDD	0	9
TYRO3	IIIDIDIDIDIIIIIIIIIDDDDDDDDDDD	0	9
TYW3	MMMMMIIIIIVVVVVDDDDDDDDDD	40	2
TYW5	IIIDIDIDIDIIIIIIIIIDDDDDDDDDDD	0	9
U2AF1	IIIDIDIDIDIIIIIIIIIDDDDDDDDDDD	0	9
UBA2	IIIIIIIIIIIMMMMDDDDDDDDDDD	15.38	9
UBA3	MMMMDDDDDDDMMMMIIIIIII	36.36	0
UBAC2	MMMMIIIIIIDIDIDIIIDDDDDDDD	15.38	20
UBE2O	IIIDIDIDIDIIIIIIIIIDDDDDDDDDDD	0	9
UBE3A	IIIDIDIDIDIIIIIIIIIDDDDDDDDDDD	0	9
UBE4A	IIIDIDIDIDIIIIIIIIIDDDDDDDDDDD	0	9
UBE4B	IIIDIDIDIDDDDDDDDDMMMIIIIII	11.11	6
UBL3	DDDIDIDIDDDDDDDDDIVVVVVVVVVIID	30	1
UBLCP1	DDIDIDIDMMMMMMMMIIIIDD	36.36	5
UBN2	IIIDIDIDIDIIIIIIIIIDDDDDDDDDDD	0	9
UBP1	IIIDIDIDIDIIIIIIIIIDDDDDDDDDDD	0	9
UBQLN1	IIIDIDIDIDIIIIIIIDDDMMDDDDDD	7.14	9
UBR1	IIIDIDIDIDIIIIIIIIIDDDDDDDDDDD	0	9
UBR5	IIIDIDIDIDIIIIIIIIIDDDDDDDDDDD	0	9
UBXN1	IIIDIDIDIDIIIIIIIIIDDDDDDDDDDD	0	9
UCHL3	MMMMMIIIIIIVVVVDDDDDDDDDD	36	2
UFSP2	DDIDIDIDIDDMMMMMMMMIII	36.36	5
UGGT1	IIIDIDIDIDIIIIIIIIIDDDDDDDDDDD	0	9
UHMK1	IIIDIDIDIDIIIIIIIIIDDDDDDDDDDD	0	9
ULK2	IIIDIDIDIDIIIIIIIIIDDDDDDDDDDD	0	9
UNC50	MMMMIIIIIIIVVVVDDDDDDDDDDD	30.77	2
UPF2	IIIDIDIDIDIIIDDDDDDMMMMMI	20	6
USP16	MMMMIIIIIIDIDIDIIIDDDDDDDD	15.38	20
USP19	IIIDIDIDIDIIIIIIIIIDDDDDDDDDDD	0	9
USP22	DDDIDIDDDMMMMMMMMIIIII	36.36	5
USP24	IIIDIDIDIDIIIIIIIIIDDDDDDDDDDD	0	9
USP25	IIIDIDIDIDIIIIIIIIIDDDDDDDDDDD	0	9
USP32	IIIDIDIDIDIIIIIIIIIDDDDDDDDDDD	0	9
USP33	IIIDIDIDIDIIDDDDDDDDMMMIIII	11.11	6
USP34	IIIDIDIDIDIIIIIIIIIDDDDDDDDDDD	0	9
USP47	IIIDIDIDIDIIIIIIIIIDDDDDDDDDDD	0	9
USP48	IIIDIDIDIDIIIIIIIIDMDDDDDDDDD	3.45	9
USP6NL	IIIDIDIDIDIIIIIIIIIDDDDDDDDDDD	0	9
USP7	IIIDIDIDIDIIIIIIIIIDDDDDDDDDDD	0	9
USP8	IIIDIDIDIDIIDDDDMMMMMMID	25	6
UTRN	DDIDIDIDMMDDMMMMMMIIII	36.36	5
VEGFA	IIIDIDIDIDIIIIIIIIIDDDDDDDDDDD	0	9
VGLL3	IIIDIDIDIDIIIIIIIIIDDDDDDDDDDD	0	9
VOPP1	IIIDIDIDIDIIIIIIIIIDDDDDDDDDDD	0	9
VPS13A	IIIDIDIDIDIIIIIIIIIDDDDDDDDDDD	0	9
VPS13B	IIIDIDIDIDIIIIIIIIIDDDDDDDDDDD	0	9
VPS13C	IIIDIDIDIDIIIIIIIIIDDDDDDDDDDD	0	9
VPS13D	IIIDIDIDIDIIIIIIIIIDDDDDDDDDDD	0	9
VPS25	IIIDIDIDIDIIIIIIIIIDDDDDDDDDDD	0	9
VPS29	IIIDIDIDIDIIIIIIIIIDDDDDDDDDDD	0	9
VPS39	IIIDIDIDIDIIIIIIIIIDDDDDDDDDDD	0	9
VPS41	IIIDIDIDIDIIIIIIIIIDDDDDDDDDDD	0	9
VPS4B	IIIIIIIIIIIMMMMDDDDDDDDDDD	15.38	9
VPS54	IIIDIDIDIDIIIIIIIIIDDDDDDDDDDD	0	9
VRK2	IIIDIDIDIDIIIIDDDDDDDDMMMII	11.11	6
VRK3	MMMMIIIIIIDIVVVVDDDDDDDDDD	30.77	2
VSNL1	DDDIDDMMIIIDDMMMMMMIII	36.36	5
WASF2	IIIDIDIDIDIDDDDDDDMMMMIIII	15.38	6
WASL	IIIDIDIDIDIIIIDDDDMMMMIDDD	15.38	6
WBP4	DDDIDIDIDDDDDMMMMMIIIIIII	20	6
WDFY3	IIIDIDIDIDIIIIIIIIIDDDDDDDDDDD	0	9
WDR18	MMMMMIIIIIVVVVVDDDDDDDDDD	40	2
WDR26	IIIDIDIDIDIIIIIIIIIDDDDDDDDDDD	0	9
WDR48	IIIDIDIDIDIIIIIIIIIDDDDDDDDDDD	0	9
WDR74	MMMMDIDDDIDDDMMMMIIIII	36.36	0
WFDC2	IIIDIDIDIDIIIIIIIIIDDDDDDDDDDD	0	9
WIPF1	IIIDIDIDIDIIIIIIIIIDDDDDDDDDDD	0	9
WIPI1	MMMMIIIIIIDIDIDIIIDDDDDDDD	15.38	20
WLS	MMMMIIIIIIDIDIDIIIDDDDDDDD	15.38	20
WNK1	DDIDIDIDIDDDDDDDMMMIIIIIIII	11.11	6
WNT4	IIIDIDIDIDIIIIIIIIIDDDDDDDDDDD	0	9
WNT6	IIIDIDIDIDIIIIIIIIIDDDDDDDDDDD	0	9
WSB1	IIIDIDIDIDIIIIIIIIIDDDDDDDDDDD	0	9
WWC1	IIIDIDIDIDIIIIIIIIIDDDDDDDDDDD	0	9
CTSZ	IIIIIIIIIMMMMMMWWWWWWWWD	18.33	12
WWC2	IIIDIDIDIDIIIIIIIIIDDDDDDDDDDD	0	9
WWOX	IIIDIDIDIDIIIIIIIIIDDDDDDDDDDD	0	9
WWP1	IIIDIDIDIDIIIIIIIIIDDDDDDDDDDD	0	9
WWTR1	IIIDIDIDIDIIIIIIIIIDDDDDDDDDDD	0	9
XPNPEP1	MMMMDDDDDIDIDMMMMIIIII	36.36	0
XPO1	IIIDIDIDIDIIIIIIIIIDDDDDDDDDDD	0	9
XPO4	IIIDIDIDIDIIIIIIIIIDDDDDDDDDDD	0	9
XPO5	IIIDIDIDIDIIIIIIIIIDDDDDDDDDDD	0	9
XPO7	IIIDIDIDIDIIIDDDDDDDMMMMII	15.38	6
XPR1	IIIDIDIDIDIIIIIIIIIDDDDDDDDDDD	0	9
XRCC5	IIIDIDIDIDIIIIIIIIIDDDDDDDDDDD	0	9
XRCC6	IIIDIDIDIDIIIIIIIIIDDDDDDDDDDD	0	9
XRN2	DDIDIDIDIDDDDDDMMMMIIIIIII	15.38	6
YEATS4	MMMMIIIIIIIVVVVDDDDDDDDDDD	30.77	2
YIPF3	MMMMIIIIIIDIDIDIIIDDDDDDDD	15.38	20
YIPF5	MMMMIIIIIIIDIDIDIIDDDDDDDD	15.38	20
YIPF6	MMMMIIIIIVVVVVVDDDDDDDDDDD	38.46	2
YPEL5	MMMMIIIIIIDIDIDIIIDDDDDDDD	15.38	20
YTHDC2	IIIDIDIDIDIIIIIIIIIDDDDDDDDDDD	0	9
YTHDF1	IIIDIDIDIDIIIIIIIIIDDDDDDDDDDD	0	9
YTHDF3	IIIDIDIDIDIIIIIIIIIDDDDDDDDDDD	0	9
ZBED5	IIIDIDIDIDIIIIIIIIIDDDDDDDDDDD	0	9
ZBTB10	IIIDIDIDIDIIIIIIIIIDDDDDDDDDDD	0	9
ZBTB24	IIIDIDIDIDIIIIIIIIIDDDDDDDDDDD	0	9
ZBTB41	IIIDIDIDIDIIIIIIIIIDDDDDDDDDDD	0	9
ZBTB44	DDDIDIDMMMIDDDMMMMIIIII	30.43	5
ZBTB8OS	MMMMMIIIIIIDIDIDIIDDDDDDD	20	20
ZC3H12C	IIIDIDIDIDIIIIIIIIIDDDDDDDDDDD	0	9
ZDHHC17	IIIDIDIDIDIIIIIIIIIDDDDDDDDDDD	0	9
ZDHHC9	IIIDIDIDIDIIIIIIIIIDDDDDDDDDDD	0	9
ZFAND3	IIIDIDIDIDIIIIDDDDDMMMMIDD	15.38	6
ZFC3H1	IIIDIDIDIDIIIIIIIIIDDDDDDDDDDD	0	9
ZFHX3	MMMMIIIIIIIDIMMIDDDDDDDD	25	20
ZFP36L1	MMMMIIIIIIIDIDIDIIDDDDDDDD	15.38	20
ZFP90	IIIDIDIDIDIIIIIIIIIDDDDDDDDDDD	0	9
ZFYVE21	MMMMIIIIIIVVVVVDDDDDDDDDDD	34.62	2
ZFYVE26	IIIDIDIDIDIIIIIIIIIDDDDDDDDDDD	0	9
ZMYM1	IIIDIDIDIDIIIIIIIIIDDDDDDDDDDD	0	9
ZMYM2	IIIDIDIDIDIIIIIIIIIDDDDDDDDDDD	0	9
ZMYM4	IIIDIDIDIDIIIIIIIIIDDDDDDDDDDD	0	9
ZMYM5	MMMMDDDDDDDMMMMIIIIIII	36.36	0
ZMYND8	IIIDIDIDIDDDDDDDDDMMMIIIIII	11.11	6
ZNF148	IIIDIDIDIDIIDDDDMMMMMMM	30.43	6
ZNF248	IIIDIDIDIDIIIIIIIIIDDDDDDDDDDD	0	9
ZNF250	IIIDIDIDIDIIIIIIIIIDDDDDDDDDDD	0	9
ZNF280C	IIIDIDIDIDIIIIIIIIIDDDDDDDDDDD	0	9
ZNF281	IIIDIDIDIDIIIIIIIIIDDDDDDDDDDD	0	9
ZNF292	IIIDIDIDIDIIIIIIIIIDDDDDDDDDDD	0	9
ZNF326	IIIDIDIDIDIIIIIIIIIDDDDDDDDDDD	0	9
ZNF395	IIIDIDIDIDIIIIIIIIIDDDDDDDDDDD	0	9
ZNF644	IIIDIDIDIDIIIIIIIIIDDDDDDDDDDD	0	9
ZNF704	IIIDIDIDIDIIIIIIIIIDDDDDDDDDDD	0	9
ZNF706	IIIDIDIDIDIIIIIIIIIDDDDDDDDDDD	0	9
ZRANB1	IIIDIDIDIDIIIIIIIIIDDDDDDDDDDD	0	9

## Sheet: EVTpath_human_Trajectory_change
gene	humanVSmacacaAlignment similarity %	humanVSrabbitAlignment similarity %	humanVSdogAlignment similarity %
ATF2	25	25	30.43
POP7	0	0	0
NOC2L	30.43	20	36.36
TBK1	25	32	0
SCP2	36.36	15.38	15.38
BBX	0	0	36.36
WLS	0	25	15.38
TSTD1	15.38	15.38	0
SECISBP2	36.36	20	15.38
ARHGDIB	32.31	30.43	27.62
SPINT1	20	36	15.38
UNC50	11.11	0	30.77
ATF3	0	25	15.38
FSTL1	0	36	60
PTN	40	42	30
OPTN	0	20	11.11
EFNA1	32.86	0	60
ATF4	0	38.46	15.38
MFAP5	32.31	40	57.69
TIMP1	30.43	36.36	39.09
CERCAM	0	40	76.47
SF1	0	15.38	11.11
YIF1A	20	26.92	57.69
SAR1A	30.43	34.62	38.46
CDCA4	25	15.38	30.43
SAR1B	30.77	0	11.11
GATA3	0	0	0
GATA2	0	15.38	30.77
RHOT2	25	15.38	11.11
LARP1	20	26.92	36.36
HEXIM1	15.38	0	11.11
PRPF38B	0	40	15.38
FUCA2	11.11	15.38	0
LGMN	30.43	30.43	0
BHLHE41	34.62	20	36
MED19	20	15.38	34.62
MED10	36.36	15.38	34.62
OLR1	20	0	0
JAK1	0	0	0
CNOT6L	0	15.38	11.11
SLC39A10	20	0	15.38
FOS	36.36	20	15.38
MED29	0	15.38	0
DDB1	0	0	0
PPARG	30.43	15.38	15.38
ERGIC3	0	15.38	30.77
ERGIC2	25	36	25
ERGIC1	37.5	0	0
PAFAH1B1	15.38	30.43	11.11
EGFR	11.11	30.43	0
EXOSC10	30.43	25	0
PRR14L	25	11.11	0
SNX27	37.5	0	0
RICTOR	30.77	25	36
EGLN2	20	25	30
CRBN	25	26.92	30.77
SNX24	26.92	25	0
TARBP1	30.43	0	0
RABIF	0	0	15.38
TAOK3	30.43	30.77	34.62
SNX17	15.38	26.92	30.77
APEX1	15.38	0	0
ETNK1	25	25	20
SNX14	15.38	15.38	15.38
PKN2	34.62	34.62	30.77
CIAPIN1	25	0	15.38
YPEL5	15.38	0	33.33
FRYL	0	20	0
LGR4	0	34.62	0
MTCH1	0	0	0
RIF1	0	15.38	15.38
GMNN	30.43	37.5	0
LTN1	37.5	36.36	25
PLOD3	37.5	20	36.36
FBXO22	20	15.38	0
LAPTM4A	0	0	7.14
SLK	0	30.77	15.38
CIR1	20	0	15.38
STX7	15.38	20	36
CNPY3	20	0	0
FBXO11	0	30.43	15.38
PIAS1	0	0	0
ATXN2L	0	0	0
PKP2	0	0	0
SRSF2	0	0	0
SRSF3	36.36	7.14	0
SRSF4	0	0	25
SRSF5	0	0	0
IL6ST	0	0	0
SRSF6	0	0	0
INO80C	7.14	20	0
CREM	30.43	20	36
CORO1B	20	25	11.11
RAP1A	0	36	40
SMYD2	20	15.38	15.38
BRIX1	15.38	0	0
ARPC5	0	0	0
ARPC2	0	34.62	11.11
ACO1	20	20	34.62
MNAT1	30.43	20	40
NIT1	25	0	36.36
ITGB1	0	32	20
ITGB5	0	15.38	30.43
RMND1	36.36	0	0
ETFA	0	36	36.36
ARL5B	0	0	0
PPP6R3	30.77	0	0
ITGAV	0	15.38	15.38
BCAS2	36.36	0	15.38
ACTR2	0	0	0
EIF5B	15.38	32	36.36
COMMD10	30.43	0	0
AHSA1	15.38	0	0
SYF2	15.38	20	0
ITGA6	0	0	0
DCTPP1	25	36.36	36.36
ROCK1	15.38	34.62	20
HM13	30.43	15.38	0
U2AF1	15.38	37.5	36.36
RCHY1	25	36	30.43
PHKG2	15.38	20	0
EIF4H	0	11.11	7.14
UBQLN1	0	0	15.38
EIF4E	15.38	30.77	38.46
TRIM44	0	0	15.38
SSB	30.43	0	0
TXNL1	20	30.43	0
TBX3	0	0	0
EIF3H	11.11	0	15.38
EIF3E	15.38	32	0
HERC4	25	0	25
CCDC91	20	25	11.11
OPHN1	30.43	0	0
PEG10	0	36.36	30.77
TRIM24	25	30.43	15.38
EPC1	25	15.38	20
LGALS8	26.92	30.77	15.38
EIF2A	15.38	0	0
FBXO9	0	20	34.62
ALG8	20	0	36.36
ACTN1	20	15.38	30.77
ALG5	15.38	36.36	25
CSNK1D	0	0	0
MYO7A	36.36	25	36
MFSD11	20	30.43	30.77
MFSD10	0	0	15.38
CFDP1	25	36.36	11.11
DHX9	0	0	36.36
EPAS1	0	36	36
SYNGR2	30.43	26.92	30.77
PPCS	15.38	15.38	15.38
ATP6V1C1	15.38	30.77	30.43
ATP6V1C2	0	25	30.43
TGDS	30.43	25	36.36
HARS2	25	20	36.36
SMARCA2	0	25	25
CDC16	25	3.45	36.36
CALU	30.43	0	0
ECHDC1	15.38	0	0
NDUFAF3	20	40	15.38
NDUFAF1	20	30.43	25
FBXL5	20	0	0
MRPS15	20	15.38	15.38
HIBADH	20	0	0
MRPS11	15.38	0	0
MRPS10	25	0	34.62
OTUD7B	40	0	0
WFDC2	0	15.38	15.38
HERPUD1	0	0	0
AKAP13	0	20	20
PCM1	26.92	0	0
SDF4	0	30.77	11.11
SPTAN1	0	0	20
HTATIP2	36.36	20	25
MRPS28	0	30.43	30.43
MRPS26	0	36.36	34.62
PCYT1A	37.5	32	30.43
GAA	15.38	0	0
GAB1	0	0	20
RAP2C	20	0	0
TAX1BP3	7.14	0	0
MRPS35	11.11	0	0
SSNA1	0	15.38	15.38
GNAI3	15.38	36	0
HSD17B4	0	0	11.11
CAPG	25	20	38.46
OS9	25	32	36.36
PNPLA8	0	20	36.36
NUDT9	20	0	36
RIT1	36	7.14	30.43
TTC3	25	26.92	25
TACC2	20	15.38	15.38
ACTR10	11.11	40	40
GRINA	15.38	20	15.38
ZFAND3	30.43	15.38	34.62
RPP30	15.38	0	0
UBE3A	37.5	25	7.14
TTF1	25	20	0
ACTG1	15.38	0	7.14
TGM2	7.14	25	0
CAST	0	20	30.77
MORC4	0	20	11.11
UBE4B	15.38	15.38	15.38
SDHB	15.38	0	0
PSPC1	0	0	0
PPIG	15.38	20	11.11
TBC1D23	25	0	0
PPIB	30.43	15.38	34.62
PPIC	36.36	0	30.43
DDX5	20	15.38	15.38
TSG101	0	0	0
NDUFB10	25	11.11	30.77
DDX1	20	25	0
HTRA1	15.38	0	0
PLD3	0	0	0
CNN3	36.36	30.43	20
TBC1D15	25	0	15.38
TFAP2A	0	0	0
TFAP2C	34.62	25	0
DENND4C	25	0	0
HOOK3	20	0	0
HIGD2A	15.38	0	36.36
GNAQ	20	15.38	36.36
UBA3	20	30.43	15.38
UBA2	15.38	0	30.77
DEGS1	0	36	36
FBN1	0	38.46	38.46
TNFAIP8	15.38	30.43	36.36
NGLY1	25	15.38	20
ADAR	15.38	0	0
RB1CC1	0	36	15.38
SUN1	20	0	0
ELF1	0	30.43	15.38
ELF2	20	30.43	15.38
ELF3	0	0	15.38
ATP6V1B2	30.43	40	0
TMEM219	0	30.43	25
RNF6	30.43	34.62	15.38
POLD2	0	0	36.36
TRA2A	0	7.14	0
TTC14	20	15.38	36.36
NIPSNAP3A	30.43	0	30.43
TTC17	20	15.38	38.46
SMUG1	15.38	26.92	34.62
GALE	26.92	0	0
NCKAP1	0	0	0
VPS29	11.11	20	30.43
ARPC5L	0	25	36.36
GPATCH2	25	0	0
HNRNPU	0	20	36.36
SMC3	20	0	0
AP1S1	0	0	36.36
LUC7L	20	15.38	30.77
PRSS8	15.38	0	0
DDX17	0	0	0
MBNL1	0	36.36	0
PRKCI	30.43	0	0
MBNL2	0	38.46	36.36
WDR74	7.14	20	0
FNDC3A	15.38	15.38	15.38
DAAM1	20	36	11.11
PARD3	15.38	0	3.45
NUP98	0	0	0
VPS25	25	37.5	0
ZNF395	0	25	15.38
PRKDC	0	26.92	15.38
NCSTN	30.43	15.38	38.46
GAR1	0	36	20
NRBF2	30.43	0	34.62
PROM2	37.5	15.38	30.77
NDFIP2	0	0	34.62
PRELID1	0	40	36
PLK2	20	0	15.38
IRF2BP2	0	37.5	11.11
FOSL2	0	32	40
EHD1	0	0	0
HNRNPD	0	20	20
ITPA	15.38	0	0
SETD5	0	25	20
CDKN1A	20	0	0
ARPC1A	36.36	36	15.38
MCEE	15.38	11.11	7.14
JARID2	25	0	0
TEAD1	20	0	0
TPI1	11.11	30.43	25
ASH1L	15.38	32	15.38
COQ10B	20	0	0
COPZ1	15.38	0	20
HADHA	20	20	39.29
MTF2	30.43	15.38	0
PLIN2	30.43	30.43	20
CEP63	25	15.38	34.62
TKT	15.38	15.38	0
GRN	11.11	0	0
WDR26	0	0	0
SGMS2	0	36	36
PPP1R2	15.38	0	0
EPCAM	0	20	15.38
NSD1	15.38	36	40
PPP1R8	20	25	37.5
SLC17A5	15.38	0	0
YTHDF3	26.92	0	0
KIDINS220	0	15.38	40
GSS	20	20	40
WDR18	20	25	0
MKLN1	30.43	26.92	15.38
TMEM179B	15.38	0	0
GTF2B	30.43	15.38	38.46
SYAP1	0	0	20
CLU	0	20	36.36
IPO5	0	20	3.45
IPO9	0	0	0
LAMP2	0	0	0
PAPOLA	25	0	0
ZNF326	20	20	7.14
CLCC1	15.38	0	0
HMGN3	0	0	15.38
SLC39A1	20	0	0
PLEKHJ1	30.43	0	0
MAP2K4	0	30.43	25
USP8	0	15.38	0
USP7	25	15.38	34.62
CEP135	30.43	30.43	36.36
TPM1	0	25	0
TRAFD1	20	36	20
FRMD4A	20	0	0
LARP4B	30.77	0	15.38
PGD	30.43	20	40
NRBP1	15.38	0	0
EBNA1BP2	25	30.43	7.14
SREK1	30	25	0
FKBP4	0	25	36.36
GLT8D1	25	36	30.43
ORC4	20	36	25
DDRGK1	25	38.46	25
TPR	0	30.43	36.36
OSBPL9	30.43	34.62	15.38
TRAPPC3	20	32	36
EIF2B2	20	20	40
COPS4	20	15.38	30.77
COPS3	15.38	7.14	36.36
DAB2	0	0	0
COPS5	15.38	0	0
REEP5	0	0	0
REEP3	0	20	25
TPP2	20	20	36
RAB5A	20	25	25
PLEKHF2	37.5	36	36.36
DIDO1	36	25	36.36
UFSP2	25	15.38	30.43
NOB1	20	30.43	11.11
ADAMTS1	25	0	0
IDH3B	20	20	11.11
PHACTR2	0	36.36	0
TLK1	0	20	40
EIF2B1	20	25	25
LBR	25	0	38.46
TNPO3	0	34.62	38.46
SLC13A4	30.43	20	0
HMGCS1	0	30.43	0
SECISBP2L	0	20	15.38
WIPI1	36.36	20	40
PLRG1	20	15.38	15.38
DNAJC3	37.5	15.38	0
TFDP2	25	15.38	0
DAD1	30.43	0	0
MCM3	36.36	15.38	30.77
NSRP1	36.36	36	36
ALDH9A1	20	0	0
HDAC2	20	0	0
NUFIP2	0	15.38	15.38
VPS4B	15.38	0	15.38
NSL1	20	15.38	15.38
DNAJB1	36.36	0	7.14
HECTD1	0	15.38	30.77
POLR2C	30.43	0	0
RAB24	0	0	15.38
DNAJB9	15.38	15.38	30.77
POLR2G	25	36	0
ASCC3	36	15.38	15.38
POLR2H	25	0	0
SEC11A	25	36.36	15.38
SEC11C	15.38	15.38	30.43
IDH3G	15.38	20	36
KRR1	30.43	0	0
AMFR	0	20	15.38
CCDC59	36.36	7.14	30.77
ASXL1	30.77	36	20
BCKDK	15.38	15.38	30.77
RAB10	0	30.77	15.38
SNRNP40	15.38	15.38	15.38
DNAJA2	30.43	20	36.36
CEBPZ	15.38	0	0
SNRNP48	15.38	0	25
POLR3K	0	36	36.36
TNRC6B	0	0	0
TCERG1	0	20	20
SLC35B1	11.11	0	11.11
ZMYND8	25	11.11	20
CISD2	0	20	30.77
PPP2R2A	30.43	11.11	20
TIAL1	0	0	3.45
PNN	0	20	36.36
DAG1	0	0	0
SRRM2	0	37.5	15.38
COG6	37.5	20	20
SLC35C2	30.43	20	36.36
METTL3	30.43	15.38	0
KRT7	0	0	0
SUCLG1	15.38	15.38	26.92
ATP6V0D1	15.38	0	30.43
TLN1	15.38	0	0
MACF1	0	0	0
MAGED1	0	0	0
STXBP2	15.38	0	0
ARGLU1	20	0	0
SPTBN1	0	25	30.43
ATP6V0A1	25	15.38	0
PARVA	30.43	0	0
PUM1	0	26.92	34.62
DERA	20	0	0
PUM2	0	11.11	15.38
FUBP1	20	0	0
MAGED2	11.11	30.43	39.29
DCP1A	20	38.46	0
TOP2B	0	0	0
AHCTF1	0	0	0
UBXN1	20	15.38	0
SLC44A1	25	0	34.62
SLC44A2	15.38	20	0
SLC35F5	34.62	0	0
SIPA1L1	0	0	0
XPO1	0	36	36
TMED3	0	0	15.38
TMED2	25	37.5	36.36
GABPA	0	0	0
RAB8A	25	25	36
TMED5	20	0	15.38
TMED9	0	0	30.77
PARP1	0	25	0
NFX1	30.43	25	0
VGLL3	30.43	15.38	33.33
CSTB	0	0	0
DTYMK	25	36.36	36.36
NOL7	0	25	15.38
LIMA1	20	0	30.77
METTL5	15.38	0	0
MPP1	20	34.62	30.77
SLC31A2	25	15.38	0
MTX2	15.38	15.38	30.77
NFYC	20	0	15.38
RAB11A	0	15.38	0
SPCS1	25	15.38	30.77
MPHOSPH8	15.38	0	0
NDUFA13	15.38	15.38	15.38
NDUFA10	0	25	25
ROGDI	0	33.33	30.77
SPPL2A	30.43	20	36.36
CWC27	25	26.92	34.62
CNDP2	0	25	20
SVEP1	20	0	0
LMO4	25	0	0
LMO7	15.38	36	30.43
PRPF6	20	38.46	15.38
CHMP4B	30.43	37.04	36.36
COPB2	30.43	34.62	30.77
RPS19BP1	15.38	0	30.43
COPB1	20	20	20
FBLN1	0	15.38	36
FAM83B	37.5	15.38	36.36
CPSF7	0	20	40
CPSF3	36.36	40	0
IDH2	0	25	11.11
HELZ	0	0	0
CWC15	20	15.38	15.38
EIF2S1	25	26.92	38.46
GRHPR	15.38	0	30.43
CAPRIN1	15.38	15.38	15.38
CHMP2B	30.43	0	30.77
CHMP2A	7.14	25	30.43
PI4KB	25	20	11.11
BRWD1	20	32	40
SAE1	25	0	0
COPE	11.11	0	11.11
FGFR2	0	20	36.36
KDM5A	25	0	0
CBY1	0	15.38	0
SLC40A1	36.36	20	0
CASP3	36.36	0	0
RBM5	25	0	11.11
RBM6	25	15.38	15.38
AKTIP	15.38	30.43	0
THRAP3	7.14	0	0
RASA1	0	11.11	25.93
MYH9	0	15.38	0
RBMS1	0	0	0
PFDN2	36.36	0	15.38
STOML2	11.11	0	15.38
ATP1A1	15.38	15.38	38.46
TBRG4	36.36	0	7.14
GNA13	0	30.43	20
TBRG1	20	32	20
ERICH1	20	20	34.62
LEPROTL1	15.38	11.11	11.11
FAM120A	0	20	20
HES1	0	20	7.14
BUB3	30.43	30.43	36.36
TCF7L2	0	20	30.43
LIMK2	20	25	30.43
DEK	0	20	25
RPS6KB1	0	30.43	0
LPIN2	0	0	0
ZNF292	0	0	15.38
RBPJ	25	0	0
PSMD8	11.11	0	0
PSMD7	0	15.38	15.38
PSMD4	7.14	0	0
PSMD2	3.45	0	0
PSMD1	3.45	15.38	15.38
CHID1	30.43	0	0
GABARAPL2	11.11	20	36
STARD3	20	37.5	0
TYW5	30.43	36	40
TYW3	20	15.38	15.38
NGDN	15.38	20	40
DNTTIP1	20	34.62	15.38
DNTTIP2	30.43	15.38	34.62
ZFYVE21	25	30.43	25
GAPVD1	30.43	0	15.38
SND1	15.38	26.92	15.38
SCAMP2	15.38	0	7.14
EML4	0	15.38	34.62
LETMD1	30.43	0	25
CGGBP1	0	11.11	11.11
MTMR3	0	15.38	34.62
MEAF6	15.38	36	20
ABCB7	30.43	15.38	0
MRPL18	15.38	34.62	34.62
COPS7A	30.43	0	0
MRPL14	30.43	0	11.11
IQGAP1	0	0	0
MRPL11	0	38.46	15.38
PSMF1	15.38	15.38	15.38
RSU1	15.38	25	0
ABCA1	0	30.43	15.38
CADM1	30.43	37.5	0
LRBA	34.62	20	0
EDEM2	20	20	30.43
MRPL28	30.43	15.38	34.62
MRPL22	15.38	15.38	0
EIF5	0	0	0
PSMG1	25	0	0
FERMT2	34.62	20	36.36
PIGS	15.38	32	36
PIGU	30.43	34.62	15.38
MRPL39	30.43	0	0
MRPL36	36.36	20	15.38
PQBP1	20	25	0
EEA1	0	0	0
TRMT112	0	0	3.45
NIPBL	0	0	0
MRPL40	7.14	7.14	26.92
SH3BGRL3	0	25	30.43
APPL1	25	36.36	20
UPF2	0	0	0
DFFA	0	20	30.77
ACTL6A	36.36	0	0
MYOF	0	0	0
PSMA5	20	40	15.38
TMEM37	20	0	0
PSMA3	20	0	0
PSMA4	0	20	20
TMEM106B	15.38	20	11.11
SLC29A1	0	36.36	36
KANK1	20	36.36	11.11
TMF1	20	0	0
CCNDBP1	0	0	0
PSMA7	15.38	0	0
PSMB6	11.11	0	0
PSMB7	30.43	11.11	0
PSMB4	0	0	0
PSMB5	15.38	0	0
PSMB2	0	0	0
PSMB1	7.14	0	0
AP2S1	11.11	40	36.36
CLPTM1	20	15.38	0
RABAC1	0	30.43	0
NKTR	15.38	0	0
MDH1	15.38	30.43	20
TMCO1	0	20	36
SPSB3	20	20	36
LYRM1	36.36	0	0
PSMC2	0	0	0
HDDC2	0	0	0
FAM13A	0	0	0
RUVBL2	0	25	25
STK16	25	30.77	34.62
PMPCB	20	0	0
PIM3	0	15.38	0
KPNA1	26.92	15.38	0
PRPF4B	0	0	0
RBX1	15.38	0	0
S100A6	0	20	36.36
ANAPC4	20	20	36.36
UTRN	0	0	0
DSC2	0	25	30.43
KPNB1	0	20	36
LRRC59	0	25	38.46
MAX	36.36	0	0
ARL1	15.38	20	0
FOXO4	0	25	0
ATXN2	25	0	0
PMVK	0	20	0
SLC38A2	0	0	0
TIA1	15.38	32	30.43
RBPMS	15.38	30.43	0
GOT2	30.77	0	0
ZBTB10	0	37.5	0
TFCP2	30.43	15.38	25
STK24	0	20	36.36
UBLCP1	20	25	0
AAK1	20	0	0
MDM4	25	20	11.11
NFE2L2	0	15.38	36.36
SH2D4A	26.92	0	11.11
CELF1	0	0	0
PIK3CB	34.62	0	30.77
MRPL3	0	20	25
MRPL1	30.43	0	36.36
PPP1R13L	25	30.43	0
NCK2	0	20	0
ZNF644	25	0	0
CTNNBL1	15.38	0	0
NDUFC1	20	20	0
RAD23B	0	0	15.38
DDOST	11.11	25	36.36
SLC25A17	25	0	0
NPC2	0	26.92	0
BIRC6	0	0	0
DSG2	0	34.62	30.77
SLC25A11	30.43	0	0
NDUFB7	15.38	30.77	38.46
LRP1	0	0	0
NDUFB6	30.43	0	0
GTF3C6	25	36	0
LRP2	0	30.43	30.43
ZBTB44	15.38	0	0
HSD17B10	20	15.38	34.62
NDUFA8	15.38	0	34.62
MGA	37.5	0	0
NDUFA2	30.43	0	0
TPD52L1	0	20	0
P4HB	0	20	36.36
PTPN2	20	20	36.36
CCNK	0	20	38.46
AHCYL1	0	0	0
KDELR1	3.45	0	0
JMJD1C	0	26.92	15.38
TXNDC12	36.36	36	36.36
TXNDC15	36.36	0	15.38
SEC62	11.11	37.04	40
PELO	0	36.36	30.43
SLC12A9	25	36	34.62
ENTPD6	20	15.38	15.38
PISD	0	36.36	30.43
GNPAT	30.43	15.38	15.38
CD2BP2	36.36	0	0
TAGLN2	0	11.11	11.11
LAP3	25	20	15.38
RTF1	0	0	34.62
APH1A	25	25	15.38
TGOLN2	0	15.38	15.38
SNX4	15.38	40	38.46
DSN1	36.36	36.36	25
RAB11FIP1	25	0	11.11
SNX2	15.38	30.77	38.46
ERI3	20	0	11.11
SNX9	30.77	0	0
N4BP2	0	0	0
SNX6	0	11.11	15.38
CTSA	25	0	0
XRCC6	20	0	0
XRCC5	20	15.38	36
SNW1	20	15.38	11.11
WNK1	15.38	34.62	15.38
TECR	25	25	0
MIA3	37.5	40	36.36
N4BP2L1	20	0	15.38
WASL	0	30.43	30.77
BRCA2	30.43	15.38	30.43
N4BP2L2	36.36	20	15.38
LARP1B	20	30.43	0
PTPRF	0	25	15.38
IMMP2L	20	30.43	0
SPTLC3	36.36	36	36.36
MLX	20	0	0
ARIH1	0	36.36	25
ACAD8	30.43	0	0
CCT3	25	0	0
NCOA2	0	0	0
SEC13	11.11	20	40
STARD3NL	25	15.38	34.62
CCDC115	15.38	20	0
NCOA3	0	36	7.14
ANO6	25	26.92	30.77
COMMD1	0	15.38	34.62
COMMD4	23.33	0	0
CD47	0	30.43	36.36
DERL1	15.38	20	40
DERL2	30.43	30.43	36.36
NEDD9	0	15.38	30.77
EXOSC7	15.38	30.43	20
PAK1	30.43	34.62	34.62
SERTAD3	7.14	0	0
FAM172A	0	38.46	11.11
EXOSC8	15.38	15.38	38.46
EXOSC3	15.38	15.38	15.38
CCT5	30.43	0	0
BCAP31	30.43	0	11.11
PLEKHA1	0	15.38	15.38
YIPF3	11.11	15.38	15.38
YIPF5	20	0	0
PLEKHA5	0	40	20
RSRC2	25	0	0
PPP1CA	0	20	36.36
TMUB2	30.43	30.77	38.46
YIPF6	0	0	11.11
ESYT2	0	20	40
DPAGT1	20	3.45	0
SCARB2	0	25	25
ACAA2	0	20	30.77
CCND3	0	0	36.67
KIF5B	0	0	0
EP300	0	15.38	0
CAPN1	25	0	20
OSTF1	30.43	25	36.36
SLC30A9	36.36	20	11.11
PLA2G15	20	0	34.62
PSMD12	20	0	0
PSMD14	11.11	30.77	15.38
PSMD13	20	25	15.38
SEL1L	0	32	30.43
SLC1A3	0	36	0
PDS5A	0	0	0
RTN4	15.38	30.43	0
CALD1	0	20	36.36
KIF3A	30.43	40	20
ISOC1	36.36	15.38	30.43
PACSIN2	25	0	0
NDUFV1	20	25	15.38
CLK4	30.43	0	0
CLK1	25	15.38	30.43
PHF14	0	0	0
STT3B	0	0	11.11
PICALM	0	0	0
RBM25	25	0	30.43
ATP2A2	0	11.11	0
ILK	7.14	36.36	36
PSIP1	30.77	30.43	38.46
DDX41	25	30.43	30.43
LAMC1	0	0	20
CHD2	0	40	0
AFF4	0	15.38	15.38
TIMM17A	36.36	20	30.43
LRRFIP1	20	0	30.77
GLRX3	30.43	0	0
BUD31	25	15.38	20
PEX2	11.11	20	0
PJA2	0	15.38	25
CREB3	15.38	0	0
SFPQ	0	15.38	30.77
NDUFS7	25	0	0
GORASP2	25	36	40
IRF1	20	0	0
NDUFS4	20	30.43	11.11
NAA35	25	15.38	15.38
NDUFS2	11.11	34.62	30.77
NAA38	30.43	20	30.43
DCTN5	20	33.33	0
LAMA5	0	15.38	30.77
DCTN3	25	0	0
PDLIM1	36.36	0	15.38
ERLEC1	15.38	0	0
MAT2A	0	32	0
TNKS2	0	20	34.62
NAA10	0	0	0
PDAP1	25	15.38	20
ATP2B1	0	0	0
SOD1	0	11.11	7.14
ACIN1	0	26.92	15.38
TAF7	15.38	30.43	40
SERPINE1	20	30.43	20
FNBP1L	0	0	0
RPL8	20	0	34.62
PCMT1	15.38	15.38	15.38
RNF114	15.38	20	36
IER2	0	0	0
WSB1	0	0	0
PIH1D1	15.38	25	36.36
MED6	15.38	0	15.38
RPN2	0	37.5	25
MAPKAP1	34.62	0	0
PRDX2	0	0	0
PRDX5	0	15.38	15.38
PPP4C	20	0	15.38
RAD21	7.14	30.43	0
S100A13	20	30.43	30.43
ZNF148	20	0	0
RDX	0	20	25
PRRC2C	0	26.92	15.38
GPN3	25	25	30.43
CDK12	25	25	23.33
TINAGL1	0	0	0
TCF25	0	15.38	30
CLTC	0	36.36	15.38
CLTA	0	20	36.36
ADM	20	0	0
CSRP2	11.11	20	34.62
CSRP1	0	0	0
ANXA7	20	20	36
AP3S1	15.38	25	30.43
RIOK1	30.43	15.38	15.38
NUDC	20	30.43	0
ANXA1	0	0	0
ANXA2	0	0	15.38
SSR4	15.38	7.14	30.43
IFNGR1	20	30.43	34.62
ANXA4	0	0	0
SSR2	15.38	0	0
ANXA5	11.11	0	0
TET2	0	25	0
PAWR	25	0	15.38
RNF167	20	20	20
CCDC90B	30.43	20	20
PCYOX1	30.43	0	0
SF3B5	15.38	15.38	20
ASAH1	0	0	15.38
SF3B2	25	20	36.36
TANK	20	15.38	15.38
LMAN1	0	0	36.36
BCLAF1	0	15.38	0
LMAN2	36.36	36.36	36.36
ANKRD54	25	0	30.77
BRD4	0	25	0
WWOX	25	20	40
AGL	20	0	0
WWP1	0	20	15.38
BLCAP	7.14	20	11.11
GTF2H5	0	20	20
TM9SF2	30.43	20	0
ERP44	20	32	30.77
LPCAT3	20	0	0
LAMTOR2	7.14	0	0
LAMTOR1	15.38	0	0
FMR1	0	15.38	30.77
YEATS4	26.92	25	15.38
BZW2	0	25	0
ABHD12	0	15.38	20
MAEA	15.38	0	0
SEMA6D	0	20	15.38
SYPL1	0	0	15.38
ERP29	0	0	0
PHLDB2	0	0	0
ANKRD17	30.77	38.46	15.38
CD151	30.43	11.11	11.11
ANKRD11	0	0	0
CUL3	0	25	0
ANKRD12	0	36	20
RHOBTB3	0	0	37.04
RHOBTB1	11.11	0	0
BAG2	11.11	15.38	15.38
SAFB2	0	25	0
ANKRD10	30.77	36	15.38
MPDU1	20	0	0
CD164	20	20	40
GPR108	30.43	11.11	15.38
LSM6	11.11	20	36.36
RHEB	0	26.92	15.38
RNF181	20	3.45	15.38
SERINC1	0	30.43	38.46
SERINC3	25	20	0
EIF4G2	0	40	15.38
RNF13	30.43	15.38	37.04
RNF14	38.46	15.38	20
SGCE	20	15.38	34.62
GPX1	25	0	0
GPX4	0	0	26.92
COASY	15.38	0	7.14
PTP4A2	15.38	0	0
ESRP2	0	36.36	0
NUMB	15.38	15.38	15.38
NFAT5	25	0	15.38
GTF2A2	0	25	20
WBP4	20	40	30.77
RSBN1L	20	0	0
RBBP6	0	20	0
CTNNAL1	26.92	20	15.38
WASF2	0	0	0
SPAG9	30.77	0	0
SPAG7	7.14	15.38	15.38
CFLAR	26.92	15.38	15.38
IMPDH2	25	0	0
CDO1	36.36	15.38	15.38
METAP2	36.36	20	3.45
CMAS	0	34.62	15.38
GOLGA4	0	0	30.77
ARL6IP5	15.38	32	30.77
ARL6IP4	0	25	11.11
AGFG1	0	25	0
SLC11A2	30.77	36	40
JMJD6	20	20	20
AKAP9	0	20	15.38
XRN2	25	30.77	30.77
TFAM	26.92	0	0
AURKAIP1	20	0	0
EZR	7.14	0	20
PFN1	0	30.43	0
CDS1	25	30.77	15.38
ANP32A	15.38	25	15.38
MAP4	25	37.5	0
GADD45A	37.5	15.38	15.38
TMEM50A	30.43	20	30.43
GNG12	30.43	30.43	0
MANF	0	15.38	15.38
UBAC2	30.43	0	0
STAG1	30.43	30.77	0
STAG2	30.77	30.43	30.43
GOLGB1	0	30.43	36
ANP32B	0	20	36.36
TRMT11	20	32	30.43
CUTC	36.36	0	0
ITM2B	0	0	25
CLIC4	0	25	11.11
DAZAP1	0	0	0
FEN1	25	20	11.11
TRAM1	15.38	20	11.11
FAF2	20	20	20
ZBTB8OS	20	15.38	30.77
PRPF19	30.43	25	40
GUK1	0	0	0
PCF11	30.43	36.36	36.36
ZMYM5	30.43	36	36
PRMT5	25	20	15.38
ATP6V0B	30.43	20	25
MANBA	20	36	36.36
PRMT7	20	0	0
TSC22D1	11.11	0	20
TSC22D2	37.5	20	36
UCHL3	25	36	30.43
PRIM2	20	0	0
SLC20A1	0	15.38	0
AKAP8	20	11.11	0
CUX1	0	20	0
CTNNA1	0	0	0
LCMT1	0	0	0
MAP4K4	30.77	0	0
RANBP2	0	20	15.38
SUZ12	0	15.38	36.36
RANBP1	0	7.14	0
RYK	0	0	38.46
CTNNB1	0	30.43	20
RAB3GAP2	25	0	0
TRIP12	0	15.38	15.38
GALNT11	15.38	20	38.46
GOLT1B	25	25	11.11
ARID4A	30.43	20	0
ARID4B	0	0	0
NUCKS1	30.43	0	0
BASP1	0	0	0
CHCHD1	30.43	15.38	36
TMEM14A	0	15.38	15.38
ARID5B	30.43	30.43	15.38
TSC1	20	0	0
OXA1L	0	20	20
LRIF1	20	20	38.46
ARHGAP18	20	20	36
ADIPOR1	0	36	40
DPP3	30.43	20	15.38
ZFP36L1	0	30.43	20
PDZD2	25	30.43	20
DPP8	30.43	0	11.11
COBLL1	0	0	0
ATP6V1H	15.38	0	15.38
ATP6V1D	20	20	11.11
SMAD2	25	0	0
ACBD6	20	11.11	0
HSPA5	25	20	40
TBCB	20	15.38	15.38
AZIN1	30.43	30.43	11.11
NFKBIA	0	0	0
DLG1	0	32	40
TMEM115	0	15.38	32
B4GALT3	36.36	30.43	11.11
ABCD3	30.43	0	0
HSPB8	30.43	0	0
USP34	25	0	20
SLC2A1	0	0	0
TMEM101	36.36	36	40
GMPPA	20	34.62	30.77
TMEM109	15.38	15.38	36
KLF10	15.38	0	0
USP47	0	20	3.45
USP48	20	30.43	25
ARID1A	0	36	30.77
TGFBR1	0	0	7.14
LUC7L3	0	0	0
CHMP5	0	20	15.38
USP16	0	15.38	30.77
TM2D2	20	20	36
TM2D1	30.43	11.11	0
TUFT1	15.38	0	30.77
MTIF3	26.92	20	15.38
TM2D3	15.38	25	15.38
IWS1	25	15.38	15.38
IGBP1	26.67	34.62	0
USP25	37.5	36	40
B3GAT3	15.38	30.43	36.36
USP22	0	30.43	25
ARID3A	20	20	30.77
SH3YL1	20	36	36.36
XPNPEP1	25

## Sheet: dog_Trajectory_change_GO_term
Category	Term	Count	%	PValue	Genes	List Total	Pop Hits	Pop Total	Fold Enrichment	Bonferroni	Benjamini	FDR
GOTERM_BP_DIRECT	GO:0043161~proteasome-mediated ubiquitin-dependent protein catabolic process	54	3.13953	1.64757e-10	TRIM71, UBXN1, RNF14, FAF2, UBE3A, FBXO22, PSMD8, MAEA, PSMD7, KAT5, PSMD4, PSMD2, PSMD1, FBXO9, UBE4B, AXIN2, RAD23B, PJA2, RBX1, PSMA5, DDB1, PSMA3, PSMA4, PSMD12, PSMD11, WDR26, PSMD14, PSMD13, CUL3, DERL1, RHOBTB3, UBR1, PSMA7, PSMB6, DNAJB2, PSMB7, PSMB4, PSMB5, HECTD1, PSMB2, UBR5, PSMB1, PSMF1, TRIM45, USP25, CRBN, WWP1, CUL4A, SPSB3, APC, PSMC2, CTNNB1, TRIP12, NFE2L2	1648	249	19734	2.59688	8.68267e-07	8.68268e-07	8.569e-07
GOTERM_BP_DIRECT	GO:0045944~positive regulation of transcription by RNA polymerase II	165	9.59302	3.30281e-09	ATF2, TCERG1, CCNT2, MAML2, ZNF292, ARID4A, HNRNPU, UBP1, ARID4B, PRDM2, UBE3A, NUCKS1, RBPJ, ETS2, TBK1, KAT5, RUVBL2, STK16, EPC1, EP300, IER2, TP63, DDX17, SLC30A9, TSTD1, LMO4, LMO7, MITF, NPNT, MED6, RUNX1, JMJD6, PRPF6, ATF3, ATF4, ZNF395, MAX, DHX9, DLX5, PRKDC, EPAS1, CREM, GATA3, FOXO4, GATA2, DDRGK1, HLTF, CAMTA1, SMYD3, TP53BP1, ZNF148, RREB1, BCL9L, TFAP2A, SMAD2, WWTR1, TFAP2C, ZFHX3…	1648	1256	19734	1.57309	1.74057e-05	8.70291e-06	8.58897e-06
GOTERM_BP_DIRECT	GO:0006338~chromatin remodeling	61	3.54651	3.04051e-08	KDM5A, RERE, SETD5, CHD9, GTF2B, CHD8, PSIP1, JMJD1C, YEATS4, PRDM2, TTF2, BRCA2, MYSM1, NIPBL, KAT5, RUVBL2, SCMH1, SMARCAD1, JAK2, JARID2, ARID2, TP63, TGM2, PRMT5, PRMT7, NCOA3, PIH1D1, PRMT3, ACTL6A, DYRK1A, TET1, ASH1L, BAZ1B, ARID1A, ARID1B, JMJD6, SFPQ, CFDP1, INO80C, KDM3A, HDAC2, PRKAA2, USP16, MEAF6, SATB1, PRKDC, GATA3, IWS1, PAK1, BTAF1, NSD1, HLTF, SMYD2, BRD4, USP22, EYA3, DEK, SMAR…	1648	343	19734	2.12958	0.000160222	5.13743e-05	5.07017e-05
GOTERM_BP_DIRECT	GO:0045893~positive regulation of DNA-templated transcription	103	5.98837	4.50556e-08	WWC1, YEATS4, KAT5, RUVBL2, TRIM24, TRIM25, EPC1, EP300, EPC2, TP63, ACTN1, ZNF281, F2R, DYRK1A, ARID5B, MITF, RUNX1, PIAS1, JMJD6, TFAM, NUP98, ATF4, INO80C, MEAF6, MAGED1, MAX, DLX5, GATA3, MBTD1, WNT6, ATXN7, APOE, TP53BP1, RREB1, WNT4, TFAP2A, SMAD2, AFAP1L2, ZFHX3, XRCC6, RBPMS, SMARCA2, SMAD5, NFKB1, CNOT6, FUBP3, SP3, HNRNPD, MMS19, PICALM, NFE2L2, KDM5A, RERE, CITED2, RNF14, CHD8, ILK, BR…	1648	713	19734	1.72984	0.000237415	5.13743e-05	5.07017e-05
GOTERM_BP_DIRECT	GO:0006886~intracellular protein transport	53	3.0814	4.87423e-08	VPS29, CLTC, CLTA, SNX10, IPO5, ARL5B, AP1G1, TIMM17A, TMED3, TLK1, AP1S1, TMED2, AP3S1, VPS39, TMED5, WLS, TRIM23, TMED4, TMED9, SEC13, COG3, STX7, MYO7A, COPZ1, ARL4C, ERP29, RABL3, ARF5, COPB2, SAR1A, SAR1B, COPB1, STXBP2, ARL1, SNX2, SNX27, SCFD2, RAB24, AP2S1, SNX9, SNX6, BCAP31, CTSA, EXOC6B, ASPSCR1, AP4B1, ARCN1, EHD1, SNX17, RAB3GAP2, COPG2, RAB17, RAB5A	1648	283	19734	2.24258	0.000256839	5.13743e-05	5.07017e-05
GOTERM_BP_DIRECT	GO:0008380~RNA splicing	41	2.38372	1.92661e-07	TCERG1, RBM25, SF3B2, FMR1, AKAP8L, WBP4, U2AF1, TTF2, RNPC3, IWS1, PQBP1, PNN, BCLAF1, PPP1R8, ARL6IP4, CIR1, ZNF326, BCAS2, SRPK2, PRPF38B, TIA1, MBNL1, RBFOX1, MBNL2, JMJD6, SNRNP40, SFPQ, PRPF6, LSM6, RRAGC, ESRP2, THRAP3, SRSF2, ACIN1, LUC7L3, SNRNP48, SRSF4, PPIG, SREK1, CDK12, NSRP1	1648	201	19734	2.44256	0.00101481	0.000146772	0.00014485
GOTERM_BP_DIRECT	GO:0016310~phosphorylation	92	5.34884	1.94953e-07	CDKN1A, TRIO, LRRK1, AKAP8L, PIK3CD, PRKAG2, PIK3CB, PIK3C2B, EPS8, AKAP13, SLK, TBK1, GUK1, STK16, TLK1, RIOK1, JAK2, IKBKE, PRKACB, JAK1, PDK1, MAP2K4, PRKCI, WSB1, SPHK1, DYRK1A, CSNK1D, VRK2, VRK3, BAZ1B, TGFBR1, COASY, TGFBR2, AKAP9, TYRO3, ULK2, PIK3C3, CSNK1G1, CAMK2D, DTYMK, PRKAA2, ROCK1, PRKDC, AKAP7, SGMS2, EGFR, TTBK2, PAK1, MAPK8, RPS6KC1, ERBB2, PMVK, TRPM7, TRPM6, MAP4K3, PAK4, MAP…	1648	633	19734	1.74037	0.00102688	0.000146772	0.00014485
GOTERM_BP_DIRECT	GO:0036503~ERAD pathway	25	1.45349	4.24329e-07	SEL1L, FAF2, DERL1, DERL2, AUP1, USP19, HERPUD1, DNAJB2, ERLEC1, OS9, UBQLN1, TRIM25, DNAJB9, UGGT1, EDEM3, HSPA5, RHBDD2, AMFR, EDEM1, EDEM2, UBE4A, UBE4B, TMUB2, DNAJC10, STT3B	1648	93	19734	3.21896	0.00223371	0.000279527	0.000275867
GOTERM_BP_DIRECT	GO:0006897~endocytosis	36	2.09302	7.3121e-07	LRP1, FKBP15, DENND1A, USP33, LRP5, SNX10, LRP2, PIK3CB, RHOBTB1, EEA1, ATP6V1H, ANKFY1, SH3BP4, SNX9, ATP9B, WASF2, ATP9A, TNK2, CSNK1D, MYO7A, GAPVD1, DNM2, MIB1, MYO1D, EHD1, MYO1E, MYO1C, RABEP1, HOOK2, ESYT2, PIK3C3, RAB17, PLA2R1, RAB5A, PICALM, CSNK1G1	1648	173	19734	2.49181	0.00384606	0.000396158	0.000390971
GOTERM_BP_DIRECT	GO:0006890~retrograde vesicle-mediated transport, Golgi to endoplasmic reticulum	18	1.04651	7.51723e-07	COPB2, KDELR1, PITPNB, COG3, HTT, COPZ1, ARCN1, TMEM115, LMAN2, COPG2, ERGIC3, ATP9B, ERGIC2, ERGIC1, COPE, ARF5, ATP9A, SCYL1	1648	53	19734	4.06682	0.00395375	0.000396158	0.000390971
GOTERM_BP_DIRECT	GO:0001701~in utero embryonic development	42	2.44186	9.561e-07	ITGB1, ATF2, CDKN1A, CHD8, HM13, PLOD3, OTUD7B, SMG9, GATA3, GNA13, INPP5B, EPB41L5, CCNB2, ADAMTS3, TCTN1, FLVCR1, VPS54, CIR1, RBBP6, SLC39A1, JAG2, SMAD2, MBNL1, KIDINS220, ADAM10, SLC30A1, ATP11A, TANC2, TGFBR1, TBX3, TGFBR2, MIB1, VEGFA, CUL4A, COPS3, MYO1E, SYF2, MYH9, CTNNB1, NSRP1, FGFR2, DSC3	1648	221	19734	2.2757	0.00502598	0.000458059	0.000452062
GOTERM_BP_DIRECT	GO:0006397~mRNA processing	44	2.55814	1.55221e-06	TCERG1, RBM25, SF3B2, RBM26, CELF1, CHD8, FMR1, DDX1, AKAP8L, U2AF1, ADAR, TTF2, IWS1, ZFP36L1, PNN, BCLAF1, PAPOLG, PPP1R8, ARL6IP4, CIR1, ZNF326, PRKACB, BCAS2, SRRM2, PRPF38B, TIA1, MBNL1, RBFOX1, CNOT6L, MBNL2, METTL3, JMJD6, SFPQ, PAN3, THRAP3, XRN2, SRSF2, ACIN1, SNRNP48, SRSF4, SREK1, SRSF5, CDK12, NSRP1	1648	241	19734	2.18622	0.00814681	0.000681681	0.000672756
GOTERM_BP_DIRECT	GO:0018105~peptidyl-serine phosphorylation	33	1.9186	1.81733e-06	CAMK2D, DYRK2, ROCK1, PRKDC, TTBK2, MAPK8, TBK1, TLK1, RICTOR, IKBKE, PRKACB, SRPK2, PRKCI, MORC3, CHUK, PLK2, NEK7, DYRK1A, LMTK2, CSNK1D, CDC7, VRK2, VRK3, HIPK3, TGFBR1, MTOR, UHMK1, RPS6KB1, WNK1, ULK2, PKN2, ATR, CSNK1G1	1648	157	19734	2.51694	0.00953164	0.000736719	0.000727073
GOTERM_BP_DIRECT	GO:0016241~regulation of macroautophagy	18	1.04651	2.35492e-06	ATP6V0B, PRKAA2, MTOR, MAPK8, RHEB, CASP3, ATP6V1B2, UBQLN1, ATP6V1H, PIK3C3, CAPN1, ATP6V0D1, ATP6V1D, PRKACB, ATP6V1C1, SNX6, ATP6V1C2, ATP6V0A1	1648	57	19734	3.78143	0.0123337	0.000886457	0.000874851
GOTERM_BP_DIRECT	GO:0006888~endoplasmic reticulum to Golgi vesicle-mediated transport	29	1.68605	2.99053e-06	COPB2, GOLT1B, SAR1A, KDELR1, SAR1B, CUL3, COPB1, MIA3, LMAN1, LMAN2, TMED3, TMED2, TMED5, TMED4, BCAP31, TRAPPC3, TMED9, YIPF5, COG3, TRAPPC8, NRBP1, ARCN1, YIPF6, COPG2, P4HB, ERGIC3, ERGIC2, ERGIC1, COPE	1648	131	19734	2.65085	0.0156366	0.00105067	0.00103692
GOTERM_BP_DIRECT	GO:0006468~protein phosphorylation	59	3.43023	3.70166e-06	DYRK2, LRRK1, ILK, PIK3CD, PRKAG2, PPP3CB, SLK, TBK1, TLK1, PIM3, JAK2, PRKACB, JAK1, PDK1, EPHA4, PRKCI, MORC3, CHUK, IGFBP3, DYRK1A, LMTK2, ADAM10, CSNK1D, VRK2, TGFBR1, TGFBR2, CCNE1, BIRC6, CAMK2D, PRKAA2, ROCK1, PRKDC, PAK1, MAPK8, PHKG2, ERBB2, MAP4K3, PAK4, MAP4K4, CDK17, SRPK2, CDC42BPG, PLK2, LIMK2, TNK2, NEK7, EIF2AK4, HIPK3, MTOR, BCKDK, FER, SNRK, TAOK3, STK24, WNK1, TAOK1, AAK1, PKN2…	1648	376	19734	1.87898	0.0193187	0.00121923	0.00120327
GOTERM_BP_DIRECT	GO:0016477~cell migration	47	2.73256	7.63635e-06	ITGB1, LAMA5, NCKAP1, CD151, ITGB5, CUL3, WWC1, USP33, WWC2, ARPC5L, NEDD9, PIK3CD, LAMC1, PIK3CB, IQGAP1, CORO1B, PTPRF, PIK3C2B, LIMA1, PAK1, CDH3, PODXL, CTNNA1, GPC3, NCK2, SIRPA, HES1, ITGAV, ITGB6, PAK4, PRKCI, ZRANB1, LAMB2, EMP2, ARPC5, HSPG2, TIAM1, APC, SH3D21, RPS6KB1, RASA1, TYRO3, FAT1, CD47, AVL9, PHLDB2, CD44	1648	281	19734	2.00285	0.0394447	0.00236727	0.00233627
GOTERM_BP_DIRECT	GO:1904263~positive regulation of TORC1 signaling	17	0.988372	8.59483e-06	SEC13, MIOS, USP32, PIH1D1, CUL3, CTNS, RBX1, RNF167, TBK1, MAT2A, RPS6KB1, RRAGC, RHEB, EP300, LAMTOR2, LAMTOR1, FNIP1	1648	56	19734	3.63512	0.0442845	0.00251638	0.00248343
GOTERM_BP_DIRECT	GO:0006511~ubiquitin-dependent protein catabolic process	41	2.38372	1.14768e-05	PSMD11, RNF13, PSMD14, RNF14, PSMD13, CUL3, USP33, RNF6, UBE3A, RCHY1, FBXO22, PSMA7, HERPUD1, HERC4, RNF114, OS9, UBQLN1, TRIM25, RBBP6, PSMF1, ARIH1, NDFIP2, ANKIB1, AMFR, EDEM1, UBE4A, RC3H1, UBE4B, UCHL3, FBXO11, RBX1, MIB1, CUL4A, DDB1, RNF167, COPS3, PSMA3, PSMA4, PSMC2, TTC3, TRIP12	1648	235	19734	2.08917	0.0586905	0.00318331	0.00314163
GOTERM_BP_DIRECT	GO:0000122~negative regulation of transcription by RNA polymerase II	118	6.86047	2.13358e-05	ATF2, TCERG1, RIF1, ZMYND8, WWC1, WWC2, ARID4A, HNRNPU, EHMT1, ARID4B, PRDM2, NOC2L, RBPJ, ETS2, CCND3, KAT5, TRIM29, EPC1, EP300, CIR1, TP63, MORC3, LMO4, FST, ZNF281, ARID5B, MITF, RUNX1, PIAS1, CCNE1, EZR, CGGBP1, ATF3, ATF4, DDX5, TSG101, MAGED1, MAX, CUL3, CREM, GATA3, RTF1, GATA2, TPR, SMYD2, ZNF148, RREB1, TFAP2A, HEXIM1, WWTR1, TFAP2C, ZFHX3, GADD45A, ZBTB10, IRF2BP2, SMARCA2, SMAD5, NFKB…	1648	963	19734	1.46728	0.10635	0.00562199	0.00554838
GOTERM_BP_DIRECT	GO:0042149~cellular response to glucose starvation	15	0.872093	2.40833e-05	MTMR3, PRKAA2, HSPA5, CHKA, SLC2A1, ASNS, MYBBP1A, KAT5, SESN1, PIK3C3, PLIN2, CPEB2, NFE2L2, ATF4, CPEB4	1648	48	19734	3.74204	0.119196	0.00583784	0.0057614
GOTERM_BP_DIRECT	GO:2000779~regulation of double-strand break repair	11	0.639535	2.43705e-05	MBTD1, PPP4C, MEAF6, KAT5, RUVBL2, ACTL6A, EPC1, YEATS4, EPC2, DEK, ATR	1648	26	19734	5.06614	0.120528	0.00583784	0.0057614
GOTERM_BP_DIRECT	GO:0015031~protein transport	60	3.48837	3.78616e-05	PLEKHF2, AHCTF1, GOLT1B, KDELR1, DENND1A, MIA3, CCDC91, AP1G1, ARL6IP5, DAG1, ERC1, ARRDC4, GABARAPL2, CADPS2, COG6, AKTIP, COMMD1, SCAMP2, TOM1L2, AFTPH, RABEP1, RILPL1, MYH9, CHMP4B, CHMP5, ATG4D, TSG101, VPS4B, AKAP8, LRP2, SNX3, SNX4, LMAN1, RAB11FIP1, KIF3A, LMAN2, S100A13, VPS54, STXBP5, TBC1D17, SNX6, ARFGEF1, MTX2, YIPF5, DENND4C, SNX24, CTNS, HOOK3, ARCN1, RAB10, MYO1D, DAB2, RABIF, FRAS…	1648	415	19734	1.73126	0.180888	0.00867525	0.00856166
GOTERM_BP_DIRECT	GO:0006914~autophagy	30	1.74419	4.35422e-05	SRPX, PRKAA2, VPS4B, CLTC, CISD2, PIK3CB, FNBP1L, RB1CC1, RAB24, ANXA7, NRBF2, TBC1D17, VPS39, RAB8A, ATG5, GABARAPL2, BCAS3, COG3, VPS13A, WIPI1, DNM2, RAB12, CHMP2B, CHMP2A, CHMP4B, ULK2, PIK3C3, OPTN, ATG4D, CHMP5	1648	158	19734	2.27364	0.205047	0.00956114	0.00943596
GOTERM_BP_DIRECT	GO:0034644~cellular response to UV	16	0.930233	4.75727e-05	USP47, PARP1, METTL3, EIF2AK4, NOC2L, EIF2S1, RBX1, CUL4A, DDB1, RUVBL2, SMPD1, TP53INP1, EP300, POLK, ATR, ATF4	1648	57	19734	3.36127	0.221755	0.0100283	0.00989702
GOTERM_BP_DIRECT	GO:0042981~regulation of apoptotic process	38	2.2093	5.70202e-05	RBM25, TNFAIP8, MEAF6, ANP32A, MAGED1, LRP5, YEATS4, CLU, RTN4, MBTD1, PRDX2, SLK, KAT5, RUVBL2, TRIM24, TP53BP2, EPC1, EPC2, CCNL2, APOE, JAK2, LCMT1, DEDD, TGM2, KPNA1, ACTN1, ACTL6A, FRS2, CFLAR, FBXO11, CREB3, APEX1, TRAF5, AKT1S1, MADD, BIRC6, ANP32B, ATF4	1648	226	19734	2.01341	0.259556	0.0115576	0.0114062
GOTERM_BP_DIRECT	GO:0031669~cellular response to nutrient levels	12	0.697674	6.23333e-05	SEC13, PRKAA2, MIOS, RRAGC, RHEB, MAPKAP1, EP300, PRKAG2, RICTOR, LAMTOR1, MTOR, OTUD3	1648	34	19734	4.2263	0.280002	0.0119878	0.0118309
GOTERM_BP_DIRECT	GO:0000398~mRNA splicing, via spliceosome	35	2.03488	6.36924e-05	SF3B5, SF3B2, DDX5, WBP4, HNRNPU, U2AF1, DDX41, PRPF19, CWC27, RNPC3, PNN, PPP1R8, TRA2A, CEP97, CTNNBL1, RBM5, BCAS2, RBM6, SRRM2, PRPF38B, BUD31, METTL3, PLRG1, CWC15, SNRNP40, PRPF6, LSM6, SNW1, SYF2, SRSF2, SRSF3, SRSF4, SRSF5, SRSF6, SF1	1648	202	19734	2.07479	0.285141	0.0119878	0.0118309
GOTERM_BP_DIRECT	GO:0006915~apoptotic process	78	4.53488	6.59821e-05	NCKAP1, MTCH1, TNFAIP8, AHCYL1, SLC40A1, DDX41, NOC2L, TIAL1, SLK, KAT5, RASSF3, PPP1R13L, ADAMTSL4, PEG10, CASP3, CTSH, EP300, PIM3, JAK2, TMEM14A, TP63, RBM5, HTATIP2, KLF11, DFFA, PARP1, AKTIP, IGFBP3, MAGI3, KREMEN1, PAWR, EMP2, TGFBR1, TGFBR2, MFSD10, DDB1, RABEP1, RRAGC, DAD1, IRF1, TRAF5, MADD, TMEM219, BIRC6, CD47, ATG4D, HTT, RTN4, ZFP36L1, BCLAF1, PAK1, DPP8, PLAGL1, RAD21, TP53INP1, DM…	1648	593	19734	1.57506	0.293715	0.0119905	0.0118335
GOTERM_BP_DIRECT	GO:0006986~response to unfolded protein	16	0.930233	7.33945e-05	EDEM3, TRAM1, EDEM1, EDEM2, FAF2, DERL1, TOR1B, MANF, HERPUD1, DNAJB2, DNAJC3, DNAJB1, CREB3, ERP44, DNAJB9, STT3B	1648	59	19734	3.24733	0.320775	0.012893	0.0127242
GOTERM_BP_DIRECT	GO:0098609~cell-cell adhesion	36	2.09302	0.000100341	ITGB1, LAMA5, ITGB5, LRP5, EGFR, CNN3, PDLIM1, BAIAP2L1, TRIM29, EPCAM, CTNNA1, ITGAV, ITGB6, PAK4, ANXA1, ANXA2, ITGA2, FNDC3A, HSPG2, PPP1CA, VEGFA, RAB10, DLG1, BCAM, PKP2, FAT1, CTNNB1, TAX1BP3, ITGA6, DSG2, FAT4, TLN1, CD44, FGFR2, DSC2, DSC3	1648	215	19734	2.00503	0.410703	0.017058	0.0168347
GOTERM_BP_DIRECT	GO:0034976~response to endoplasmic reticulum stress	21	1.22093	0.00010868	BCAP31, SRPX, HSPA5, TMTC3, ATP2A2, EIF2S1, AFF4, USP19, HERPUD1, ERP44, OS9, TMX1, DDRGK1, GORASP2, DNAJC10, UBQLN1, DNAJB9, P4HB, NRBF2, ATF3, ATF4	1648	96	19734	2.61943	0.436041	0.0176881	0.0174565
GOTERM_BP_DIRECT	GO:0051017~actin filament bundle assembly	13	0.755814	0.000113758	ACTN1, NEDD9, PAWR, CORO1B, EPS8, LIMA1, SH3YL1, BAIAP2L1, CALD1, PLS3, DMD, EZR, SPTAN1	1648	42	19734	3.7064	0.450934	0.0176881	0.0174565
GOTERM_BP_DIRECT	GO:0043066~negative regulation of apoptotic process	68	3.95349	0.000114117	CDKN1A, TNFAIP8, CITED2, SLC40A1, SMG9, RNF157, CTSH, PIM3, TMEM14A, TGM2, HTATIP2, USP47, PRKCI, ANXA1, TSC22D1, SPHK1, ANXA4, ANXA5, MITF, PRLR, TGFBR1, PIAS1, DDB1, DNAJC3, DAD1, RASA1, NAA35, NAA38, BIRC6, IL6ST, CD44, HDAC2, PRKAA2, PRKDC, MAPKAP1, LRP2, EGFR, PRDX2, MAPK8, PRDX5, DDRGK1, ERBB2, RICTOR, MAP4K4, TFAP2A, NQO1, PRELID1, HSPA5, PLK2, ASNS, CTNS, CFLAR, SMAD5, HIPK3, TBX3, MTOR, …	1648	507	19734	1.60605	0.451973	0.0176881	0.0174565
GOTERM_BP_DIRECT	GO:0006446~regulation of translational initiation	11	0.639535	0.000138179	EIF5B, EIF2B2, EIF5, DDX1, EIF4H, EIF3H, EIF3E, EIF2AK4, BZW2, EIF4G2, PPP1CA	1648	31	19734	4.24902	0.51725	0.0208059	0.0205335
GOTERM_BP_DIRECT	GO:1903608~protein localization to cytoplasmic stress granule	6	0.348837	0.000181851	TIA1, PAK1, SSB, DHX9, DDX1, DCP1A	1648	8	19734	8.98089	0.616509	0.0264839	0.0261371
GOTERM_BP_DIRECT	GO:0051726~regulation of cell cycle	38	2.2093	0.00018594	INO80C, ITGB1, CDKN1A, TSG101, USP16, MEAF6, YEATS4, CCNDBP1, TBRG4, MBTD1, TBRG1, KAT5, PLAGL1, RUVBL2, TP53INP1, EPC1, EPC2, CCNL2, PRKACB, CDK17, GADD45A, ACTL6A, TSC1, PUM1, TGFBR1, UHMK1, PPM1A, COPS5, TFDP2, RHEB, CCNG2, IRF1, TRNP1, MADD, UBA3, MDM4, CDK12, EIF4G2	1648	239	19734	1.9039	0.624687	0.0264839	0.0261371
GOTERM_BP_DIRECT	GO:1990253~cellular response to leucine starvation	7	0.406977	0.000199051	RNF167, ATF2, SAR1A, SAR1B, SESN1, MTOR, ATF4	1648	12	19734	6.98513	0.649748	0.0276052	0.0272438
GOTERM_BP_DIRECT	GO:0030970~retrograde protein transport, ER to cytosol	8	0.465116	0.00025589	ERLEC1, OS9, SEL1L, FAF2, DERL1, DERL2, AUP1, HERPUD1	1648	17	19734	5.63507	0.740426	0.034578	0.0341253
GOTERM_BP_DIRECT	GO:0007049~cell cycle	47	2.73256	0.000265612	CCNK, AHCTF1, CCNT2, TSG101, RABGAP1, RIF1, VPS4B, SSNA1, GNAI3, NEDD9, HNRNPU, CLTA, CCNDBP1, GNAI1, TBRG1, MAEA, RB1CC1, NUF2, TP53BP2, EP300, PIM3, PELO, TP63, APPL1, PAK4, LMLN, GADD45A, TET2, MICAL3, KLHL21, EIF2AK4, BLCAP, MLF1, PARD3B, PPP1CA, RBL2, TFDP2, PARD3, TRNP1, CDC16, PIN1, ANAPC4, PKN2, MDM4, BIRC6, PIK3C3, PAFAH1B1	1648	324	19734	1.73704	0.753394	0.0346282	0.0341748
GOTERM_BP_DIRECT	GO:0007160~cell-matrix adhesion	22	1.27907	0.000269403	ITGB1, CD96, ITGB5, ANXA2, ITGA2, ILK, TSC1, EMP2, NPNT, SGCE, MKLN1, TIAM1, FERMT1, BCAM, CTNNB1, ITGAV, ITGA6, SVEP1, HPSE, ITGB6, CD44, FERMT2	1648	110	19734	2.3949	0.758273	0.0346282	0.0341748
GOTERM_BP_DIRECT	GO:0006974~DNA damage response	45	2.61628	0.000288158	NFAT5, ATF2, CDKN1A, CCNK, USP16, DYRK2, WDR48, RIF1, PRKDC, CHD2, TANK, PAK1, IMMP2L, NIPBL, BCLAF1, KAT5, RBBP5, CASP3, UBR5, TLK1, RBBP6, TOPBP1, POLK, TP53BP1, TP63, BRD4, USP47, PARP1, XRCC5, GADD45A, METTL3, NSMCE1, BAZ1B, MTOR, PIAS1, RBX1, CUL4A, DDB1, RNF169, APC, TAOK3, TAOK1, TRIP12, RAD1, ATR	1648	307	19734	1.75522	0.781029	0.036157	0.0356836
GOTERM_BP_DIRECT	GO:0048705~skeletal system morphogenesis	11	0.639535	0.000324121	LAMA5, WWOX, SGPL1, WDR48, PLEKHA1, RYK, PRKRA, ANKRD11, ARID5B, TGFBR1, FGFR2	1648	34	19734	3.87411	0.818843	0.0395316	0.039014
GOTERM_BP_DIRECT	GO:0032981~mitochondrial respiratory chain complex I assembly	16	0.930233	0.000337282	NDUFA8, NDUFA13, NDUFB7, NDUFB6, NDUFB10, NDUFA10, NDUFA2, NDUFC1, ECSIT, OXA1L, LYRM2, NDUFS7, NDUFS4, NDUFS2, NDUFAF3, NDUFAF1	1648	67	19734	2.85959	0.830987	0.0395316	0.039014
GOTERM_BP_DIRECT	GO:0034599~cellular response to oxidative stress	21	1.22093	0.000337556	NQO1, ATF2, PRKAA2, GPX1, PARP1, GPX4, STAU2, HM13, SLC11A2, ATP2A2, ARNT, VRK2, EIF2S1, PRDX2, PRDX5, MAPK8, STK24, PRKRA, ARL6IP5, NFE2L2, ATF4	1648	104	19734	2.41793	0.831231	0.0395316	0.039014
GOTERM_BP_DIRECT	GO:0016055~Wnt signaling pathway	29	1.68605	0.000354366	MACF1, PRKAA2, CUL3, CHD8, USP34, RTF1, TNKS2, SPIN1, LRRFIP2, LZTS2, WLS, WWOX, ZRANB1, AMFR, KREMEN1, CSNK1D, MITF, AXIN2, UBAC2, DDB1, DAB2, APC, CCNY, CCNE1, TAX1BP3, STRN, LGR4, FERMT2, CSNK1G1	1648	169	19734	2.0548	0.845543	0.0399189	0.0393963
GOTERM_BP_DIRECT	GO:0007035~vacuolar acidification	9	0.523256	0.00036255	ATP6V0B, CLIC4, DMXL1, ATP6V1B2, ATP6V1H, ATP6V0A4, ATP6V0D1, ATP6V1D, ATP6V0A1	1648	23	19734	4.68568	0.852066	0.0399189	0.0393963
GOTERM_BP_DIRECT	GO:0030968~endoplasmic reticulum unfolded protein response	13	0.755814	0.000363588	HERPUD2, HSPA5, RHBDD2, AMFR, DERL1, DERL2, HERPUD1, ERLEC1, CREB3, OS9, ATF3, NFE2L2, ATF4	1648	47	19734	3.3121	0.852873	0.0399189	0.0393963
GOTERM_BP_DIRECT	GO:0051301~cell division	53	3.0814	0.00038382	AHCTF1, CCNK, CCNT2, CLTC, CLTA, HNRNPU, WASL, SMC3, CCND3, MAEA, NUF2, PELO, NUDC, PARD3B, EML4, MAU2, CCNY, CCNE1, ANAPC4, PIK3C3, BIRC6, CEP63, LLGL2, PAFAH1B1, TSG101, USP16, SSNA1, GNAI3, NEDD9, PDS5A, NSL1, GNAI1, CCNB2, PARD6B, DSN1, RAD21, TPR, MAP4, BUB3, CLASP2, LMLN, KLHL21, MICAL3, CDC7, PPP1CA, STAG1, SNRK, STAG2, CCNG2, REEP3, CDC16, NCAPD2, PKN2	1648	385	19734	1.64844	0.867758	0.0407553	0.0402217
GOTERM_BP_DIRECT	GO:0050821~protein stabilization	37	2.15116	0.000386673	GRN, USP33, SEL1L, CLU, USP19, RTN4, TBRG1, BAG5, BAG2, RUVBL2, LAMP2, EP300, CCT5, TRIM44, CCT3, EPHA4, USP7, MORC3, MBD5, PIH1D1, COG3, TSC1, PARVA, PRKRA, GNAQ, AAK1, SPAG1, RABL3, PIN1, PFDN2, MDM4, NAA16, CEP63, PFN1, PPIB, OTUD3, DSC3	1648	239	19734	1.8538	0.869732	0.0407553	0.0402217
GOTERM_BP_DIRECT	GO:0090263~positive regulation of canonical Wnt signaling pathway	23	1.33721	0.000504715	SEMA5A, USP8, KANK1, USP47, DLX5, USP34, LRRK1, ILK, CSNK1D, RBPJ, EGFR, NFKB1, PPM1A, CDH3, TNKS2, WNK1, UBR5, GPC3, PIN1, LGR4, FGFR2, WLS, CSNK1G1	1648	123	19734	2.23914	0.930088	0.0511509	0.0504812
GOTERM_BP_DIRECT	GO:0006979~response to oxidative stress	23	1.33721	0.000504715	NQO1, GPX1, RBPMS, GPX4, EPAS1, GSS, ETFDH, PSIP1, FOXO4, OXR1, PDLIM1, PRDX2, PRDX5, MMP14, MAPK8, PSMB5, ALS2, MSRB3, NDUFS2, TRIM25, APOE, NEIL1, NFE2L2	1648	123	19734	2.23914	0.930088	0.0511509	0.0504812
GOTERM_BP_DIRECT	GO:0030036~actin cytoskeleton organization	35	2.03488	0.000565578	MACF1, KANK1, ROCK1, ARPC1A, ATP2C1, CORO1B, PDLIM1, FGD4, PAK1, SIPA1L1, CSRP2, OPHN1, PACSIN2, PHACTR2, RICTOR, DMD, WASF2, SPTAN1, SPTBN1, ANXA1, CXADR, AUTS2, CDC42BPG, LIMK2, ACTN1, PARVA, ARPC5, MKLN1, FER, DAAM1, MYH9, EZR, PFN1, UTRN, PAFAH1B1	1648	226	19734	1.85446	0.94928	0.0562376	0.0555013
GOTERM_BP_DIRECT	GO:1905168~positive regulation of double-strand break repair via homologous recombination	12	0.697674	0.00062274	MBTD1, ACTR2, WDR48, MEAF6, KAT5, PARP1, RUVBL2, ACTL6A, EPC1, YEATS4, EPC2, ARID2	1648	43	19734	3.34172	0.962479	0.0607748	0.0599791
GOTERM_BP_DIRECT	GO:0097352~autophagosome maturation	13	0.755814	0.00080878	GABARAPL2, GABARAPL1, TSG101, VPS4B, MAP1LC3A, SNX14, LAMP2, CHMP2B, CHMP2A, UBQLN1, CHMP4B, PIK3C3, CHMP5	1648	51	19734	3.05233	0.985934	0.0774958	0.0764812
GOTERM_BP_DIRECT	GO:0000956~nuclear-transcribed mRNA catabolic process	9	0.523256	0.000921378	EXOSC7, DDX5, EXOSC10, THRAP3, XRN2, EXOSC8, RC3H1, POLR2G, EXOSC3	1648	26	19734	4.14502	0.992233	0.0859447	0.0848194
GOTERM_BP_DIRECT	GO:0030335~positive regulation of cell migration	41	2.38372	0.000929573	SEMA5A, ITGB1, GRN, CD151, NEDD9, PIK3CD, EGFR, ACTG1, PAK1, GPNMB, DDRGK1, PODXL, PDGFC, CTSH, ITGAV, JAK2, FAM83B, MAP4K4, SPAG9, SUN2, EPHA4, HSPA5, SEMA6D, SPHK1, RDX, F2R, ADAM10, TGFBR1, VEGFA, TIAM1, CREB3, DAB2, FER, CLDN4, MMP14, MYO1C, APC, RUFY3, NUMB, ITGA6, FERMT2	1648	287	19734	1.71064	0.992562	0.0859447	0.0848194
GOTERM_BP_DIRECT	GO:0045727~positive regulation of translation	17	0.988372	0.000947163	YTHDF1, SSB, YTHDF3, PRKDC, ITGA2, FMR1, METTL3, LARP4B, MTOR, LARP1B, LARP1, RPS6KB1, ERBB2, HNRNPD, METTL5, EIF3E, EIF4G2	1648	81	19734	2.51317	0.993221	0.0860612	0.0849344
GOTERM_BP_DIRECT	GO:0042147~retrograde transport, endosome to Golgi	18	1.04651	0.000990083	OSBPL9, SPAG9, VPS29, TMEM87B, GOLT1B, CLTC, ARL1, RHOBTB3, PIKFYVE, SNX2, UBE2O, VPS54, ANKFY1, ERC1, TBC1D23, TBC1D17, SNX6, PLEKHJ1	1648	89	19734	2.42181	0.994594	0.0884362	0.0872783
GOTERM_BP_DIRECT	GO:0042752~regulation of circadian rhythm	15	0.872093	0.00109042	KLF10, USP7, PRKAA2, PRKDC, MAGED1, UBE3A, CSNK1D, MTOR, PPP1CA, DDB1, SFPQ, MAPK8, PSPC1, HNRNPD, PPARG	1648	67	19734	2.68086	0.996816	0.0957749	0.0945209
GOTERM_BP_DIRECT	GO:0006120~mitochondrial electron transport, NADH to ubiquinone	12	0.697674	0.00114528	NDUFA8, NDUFB7, NDUFS7, NDUFB6, NDUFB10, NDUFA10, NDUFS4, NDUFA2, NDUFS2, NDUFC1, NDUFAF1, NDUFV1	1648	46	19734	3.12379	0.997616	0.0973155	0.0960413
GOTERM_BP_DIRECT	GO:0032543~mitochondrial translation	19	1.10465	0.00114755	MRPS28, MRPS15, MRPS26, MRPS35, MRPS11, MRPL18, MRPL19, MRPL39, MRPS10, MRPL28, MRPL14, MRPL36, MRPL22, MRPL11, MRPL3, MRPL40, MRPL1, AURKAIP1, CHCHD1	1648	98	19734	2.32159	0.997645	0.0973155	0.0960413
GOTERM_BP_DIRECT	GO:1904262~negative regulation of TORC1 signaling	13	0.755814	0.00116335	USP7, SEC13, PRKAA2, MIOS, SAR1A, SAR1B, UBE3A, TSC1, RNF167, TBK1, SESN1, AKT1S1, PRKACB	1648	53	19734	2.93715	0.997833	0.0973155	0.0960413
GOTERM_BP_DIRECT	GO:0030953~astral microtubule organization	6	0.348837	0.00121157	DLG1, LIMK2, CEP120, EZR, KPNB1, RAB11A	1648	11	19734	6.53155	0.99832	0.0997653	0.098459
GOTERM_BP_DIRECT	GO:0045892~negative regulation of DNA-templated transcription	70	4.06977	0.00124843	RERE, CREBZF, NDUFA13, CITED2, NAB1, CHD8, GMNN, BHLHE41, CBY1, ARID4A, EHMT1, RBPJ, ZMYM2, KAT5, BASP1, RUVBL2, SCMH1, MLX, TRIM24, EPC1, CIR1, TP63, KLF10, KLF11, PRMT5, USP47, PARP1, ZNF281, ARID5B, KCTD1, SFPQ, ELF2, MDFIC, ELF3, TFDP2, PSPC1, IRF1, SRSF2, PPARG, SF1, SP100, HDAC2, GATA3, STRN3, MBTD1, BCLAF1, BTAF1, ZNF706, HES1, ZNF148, SNX6, WNT4, TFAP2A, HEXIM1, SMAD2, TCF7L2, XRCC6, XRCC…	1648	573	19734	1.46286	0.998617	0.101219	0.0998936
GOTERM_BP_DIRECT	GO:0007030~Golgi organization	23	1.33721	0.00133768	ARFGEF1, USP6NL, TMED9, COG6, ATL2, COG3, ARL1, VPS13B, HTT, UBE3A, CSNK1D, TRAPPC8, LMAN1, BAG5, GOLGA5, GORASP2, GOLGB1, TMED3, TMED2, OPTN, RAB8A, CLASP2, TMED4	1648	132	19734	2.08647	0.999136	0.106729	0.105332
GOTERM_BP_DIRECT	GO:0034087~establishment of mitotic sister chromatid cohesion	5	0.290698	0.00137715	STAG1, NIPBL, STAG2, RAD21, SMC3	1648	7	19734	8.55322	0.999299	0.106729	0.105332
GOTERM_BP_DIRECT	GO:0150093~amyloid-beta clearance by transcytosis	5	0.290698	0.00137715	LRP1, CLTC, RAB5A, RAB11A, PICALM	1648	7	19734	8.55322	0.999299	0.106729	0.105332
GOTERM_BP_DIRECT	GO:0009267~cellular response to starvation	16	0.930233	0.00156274	KLF10, USP33, TSC1, WIPI1, FBXO22, SREBF2, MTOR, PIK3C2B, MAP1LC3A, STK24, RRAGC, VPS41, LAMP2, FNIP1, DSC2, WNT4	1648	77	19734	2.48821	0.999737	0.118746	0.117191
GOTERM_BP_DIRECT	GO:0034063~stress granule assembly	9	0.523256	0.00157727	ATXN2L, TIA1, YTHDF1, ATXN2, YTHDF3, FMR1, PRRC2C, EIF2S1, PUM2	1648	28	19734	3.84895	0.999756	0.118746	0.117191
GOTERM_BP_DIRECT	GO:0006457~protein folding	27	1.56977	0.00172647	WIPF1, NGLY1, CWC27, LMAN1, BAG5, BAG2, RUVBL2, CCT5, NKTR, MPDU1, RANBP2, CCT3, RIC3, MBD5, NUDC, NFYC, AHSA1, TSC1, ERP44, DNAJC1, ERP29, PFDN2, PPIG, P4HB, PPIB, FKBP4, PPIC	1648	169	19734	1.91309	0.999889	0.128148	0.12647
GOTERM_BP_DIRECT	GO:0006891~intra-Golgi vesicle-mediated transport	10	0.581395	0.00184535	GABARAPL2, TRAPPC3, COPB2, CUX1, COG6, COPB1, COG3, COPG2, COPZ1, COPE	1648	35	19734	3.42129	0.999941	0.133637	0.131888
GOTERM_BP_DIRECT	GO:0097401~synaptic vesicle lumen acidification	7	0.406977	0.00185114	ATP6V1B2, ATP6V1H, ATP6V0A4, ATP6V0D1, ATP6V1D, ATP6V1C1, ATP6V0A1	1648	17	19734	4.93068	0.999943	0.133637	0.131888
GOTERM_BP_DIRECT	GO:0007040~lysosome organization	13	0.755814	0.00192906	ABCA1, GRN, AKTIP, GAA, MYO7A, HOOK3, MTOR, ZFYVE26, HOOK2, GNPTAB, TMEM106B, PI4KB, LAMTOR1	1648	56	19734	2.7798	0.999962	0.134147	0.132391
GOTERM_BP_DIRECT	GO:0010718~positive regulation of epithelial to mesenchymal transition	13	0.755814	0.00192906	SMAD2, WWTR1, TCF7L2, HDAC2, AXIN2, TGFBR1, MTOR, TGFBR2, TIAM1, DAB2, CTNNB1, FERMT2, BCL9L	1648	56	19734	2.7798	0.999962	0.134147	0.132391
GOTERM_BP_DIRECT	GO:0006898~receptor-mediated endocytosis	15	0.872093	0.00196003	SCARB2, LRP1, CLTC, LRP2, HSPG2, EGFR, DNM2, DAB2, SNX17, AP1S1, SNX9, PI4KB, APOE, PLA2R1, PICALM	1648	71	19734	2.52983	0.999968	0.134147	0.132391
GOTERM_BP_DIRECT	GO:0032922~circadian regulation of gene expression	15	0.872093	0.00196003	KDM5A, NCOA2, PRMT5, ZFHX3, HDAC2, MAGED1, MYCBP2, BHLHE41, HNRNPU, CSNK1D, PPP1CA, MYBBP1A, LGR4, NUDT12, ATF4	1648	71	19734	2.52983	0.999968	0.134147	0.132391
GOTERM_BP_DIRECT	GO:0006997~nucleus organization	9	0.523256	0.00202075	ATXN7, PITPNB, VPS4B, CHMP2B, CHMP2A, CHMP4B, DMD, UTRN, CHMP5	1648	29	19734	3.71623	0.999977	0.136106	0.134323
GOTERM_BP_DIRECT	GO:0048511~rhythmic process	16	0.930233	0.00204058	PRMT5, USP7, DDX5, PRKAA2, PRKDC, DHX9, CREM, UBE3A, MTOR, CUL4A, DDB1, SFPQ, MAPK8, PSPC1, EP300, PPARG	1648	79	19734	2.42522	0.999979	0.136106	0.134323
GOTERM_BP_DIRECT	GO:0045116~protein neddylation	8	0.465116	0.00206612	COPS4, COPS3, COPS5, AKTIP, DCUN1D1, UBA3, COPS7A, RBX1	1648	23	19734	4.16505	0.999982	0.136106	0.134323
GOTERM_BP_DIRECT	GO:0000381~regulation of alternative mRNA splicing, via spliceosome	14	0.813953	0.00212238	DDX17, TIA1, RBM25, DDX5, RBFOX1, RBPMS, CELF1, FMR1, HNRNPU, THRAP3, SRSF2, NSRP1, SRSF6, RBM5	1648	64	19734	2.61943	0.999986	0.138086	0.136278
GOTERM_BP_DIRECT	GO:0006366~transcription by RNA polymerase II	34	1.97674	0.00219412	NFAT5, GTF2A2, CCNK, CCNT2, GTF2B, SLC40A1, ARID4A, ARID4B, GATA3, GATA2, BARX2, ABLIM3, POLR2C, TRIM24, POLR2G, POLR2H, JAK2, RREB1, TP63, BCL9L, MYEF2, PARP1, TSC22D1, DEK, FOS, ASH1L, GTF2H5, NFKB1, NFX1, IRF1, CTNNB1, TAF7, CDK12, ATF4	1648	235	19734	1.73248	0.999991	0.141013	0.139166
GOTERM_BP_DIRECT	GO:0034198~cellular response to amino acid starvation	12	0.697674	0.00235568	CDKN1A, MAPK8, MAP1LC3A, MIOS, RRAGC, SESN1, EIF2AK4, SLC38A2, EIF2S1, ATF3, MTOR, ATF4	1648	50	19734	2.87388	0.999996	0.149571	0.147613
GOTERM_BP_DIRECT	GO:0017145~stem cell division	5	0.290698	0.00257245	TIAL1, EXT1, WWTR1, CUL3, PAFAH1B1	1648	8	19734	7.48407	0.999999	0.161391	0.159277
GOTERM_BP_DIRECT	GO:0018279~protein N-linked glycosylation via asparagine	8	0.465116	0.00270922	ST6GAL1, ALG8, RPN2, DAD1, ALG5, STT3B, UGGT1, DDOST	1648	24	19734	3.9915	0.999999	0.16411	0.161962
GOTERM_BP_DIRECT	GO:0007042~lysosomal lumen acidification	8	0.465116	0.00270922	GRN, ATP6V0B, CCDC115, LAMP2, ATP6V1H, TMEM106B, ATP6V1D, ATP6V0A1	1648	24	19734	3.9915	0.999999	0.16411	0.161962
GOTERM_BP_DIRECT	GO:0030521~androgen receptor signaling pathway	8	0.465116	0.00270922	DDX17, DDX5, KDM3A, TMF1, RNF14, UBE3A, FKBP4, ARID1A	1648	24	19734	3.9915	0.999999	0.16411	0.161962
GOTERM_BP_DIRECT	GO:0007032~endosome organization	11	0.639535	0.00284852	OSBPL9, PLEKHF2, USP8, HOOK2, ALS2, AKTIP, CHMP2B, SNX10, HOOK3, LAMTOR1, PLEKHJ1	1648	44	19734	2.99363	1	0.170587	0.168354
GOTERM_BP_DIRECT	GO:0009967~positive regulation of signal transduction	6	0.348837	0.00292932	TBK1, CHUK, ILK, GATA3, IKBKE, EIF2A	1648	13	19734	5.5267	1	0.173001	0.170736
GOTERM_BP_DIRECT	GO:0046777~protein autophosphorylation	24	1.39535	0.00295448	EPHA4, CAMK2D, DYRK1A, LMTK2, VRK2, EIF2AK4, EGFR, MTOR, UHMK1, FER, PAK1, SLK, STK24, TAOK3, TAOK1, STK16, TYRO3, ULK2, PIM3, CDK12, JAK2, FGFR2, ATR, HTATIP2	1648	149	19734	1.92878	1	0.173001	0.170736
GOTERM_BP_DIRECT	GO:0034612~response to tumor necrosis factor	9	0.523256	0.00319764	IGBP1, RPS6KB1, YTHDC2, SMPD1, CASP3, SPHK1, ADAM10, JAK2, MAP4K3	1648	31	19734	3.47647	1	0.185182	0.182758
GOTERM_BP_DIRECT	GO:0042776~proton motive force-driven mitochondrial ATP synthesis	14	0.813953	0.00324541	NDUFA8, NDUFA13, STOML2, NDUFB7, NDUFB6, NDUFB10, NDUFA10, NDUFA2, NDUFC1, SDHB, NDUFS7, NDUFS4, NDUFS2, NDUFV1	1648	67	19734	2.50214	1	0.185906	0.183472
GOTERM_BP_DIRECT	GO:0051603~proteolysis involved in protein catabolic process	11	0.639535	0.0033934	DNAJC3, PSMB6, PSMB7, PSMB4, PSMB5, PSMB2, HSPA5, CTSZ, PSMB1, CTSH, LGMN	1648	45	19734	2.9271	1	0.186066	0.183629
GOTERM_BP_DIRECT	GO:0010634~positive regulation of epithelial cell migration	10	0.581395	0.00339497	EPB41L5, ITGA2, CTSH, PFN1, ARHGAP5, RREB1, RTN4, RAB11A, CLASP2, TGFBR2	1648	38	19734	3.15119	1	0.186066	0.183629
GOTERM_BP_DIRECT	GO:1903077~negative regulation of protein localization to plasma membrane	8	0.465116	0.00349535	DAB2, WNK1, TMBIM1, CLTC, NGDN, NUMB, TMED2, PICALM	1648	25	19734	3.83184	1	0.186066	0.183629
GOTERM_BP_DIRECT	GO:1901673~regulation of mitotic spindle assembly	8	0.465116	0.00349535	VPS4B, TPR, CHMP2B, CHMP2A, CHMP4B, HNRNPU, CEP97, CHMP5	1648	25	19734	3.83184	1	0.186066	0.183629
GOTERM_BP_DIRECT	GO:0006623~protein targeting to vacuole	8	0.465116	0.00349535	TMEM50A, VPS13C, VPS41, VPS13D, VPS13A, FBLN1, WDFY3, FBN1	1648	25	19734	3.83184	1	0.186066	0.183629
GOTERM_BP_DIRECT	GO:0000380~alternative mRNA splicing, via spliceosome	8	0.465116	0.00349535	DDX17, SFPQ, DDX5, ESRP2, DHX9, HNRNPU, SRSF6, PQBP1	1648	25	19734	3.83184	1	0.186066	0.183629
GOTERM_BP_DIRECT	GO:0032781~positive regulation of ATP-dependent activity	8	0.465116	0.00349535	DNAJB2, GABARAPL2, DNAJB1, TPM1, DNAJC10, AHSA1, PFN1, TOR1AIP1	1648	25	19734	3.83184	1	0.186066	0.183629
GOTERM_BP_DIRECT	GO:0009060~aerobic respiration	14	0.813953	0.00371245	NDUFA8, NDUFA13, NDUFB7, NDUFB6, NDUFB10, NDUFA10, NDUFA2, NDUFC1, SDHB, OXA1L, NDUFS7, NDUFS4, NDUFS2, NDUFV1	1648	68	19734	2.46534	1	0.195646	0.193085
GOTERM_BP_DIRECT	GO:0051056~regulation of small GTPase mediated signal transduction	20	1.16279	0.00408724	PLEKHG3, PRPF38B, DOCK3, TRIO, FAM13B, RALGAPA1, FAM13A, ARHGAP18, MYO9B, ARAP1, ARHGAP5, MYO9A, SIPA1L3, NET1, GNA13, TIAM1, FGD4, AKAP13, SIPA1L1, ARHGEF3	1648	118	19734	2.02958	1	0.211445	0.208676
GOTERM_BP_DIRECT	GO:0048813~dendrite morphogenesis	10	0.581395	0.00409247	ITGB1, RERE, FARP1, KIDINS220, BTBD3, SLC11A2, TMEM106B, TET1, TRAK1, PICALM	1648	39	19734	3.07039	1	0.211445	0.208676
GOTERM_BP_DIRECT	GO:0031503~protein-containing complex localization	6	0.348837	0.00424624	DLG1, MIOS, AKAP9, WASL, FKBP4, EZR	1648	14	19734	5.13193	1	0.215057	0.212242
GOTERM_BP_DIRECT	GO:0007229~integrin-mediated signaling pathway	19	1.10465	0.00429225	ITGB1, LAMA5, ITGB5, CUL3, ITGA2, NEDD9, ADAM10, ILK, FERMT1, ADAMTS3, ADAMTS1, CTNNA1, MYH9, ITGAV, ITGA6, CD47, ITGB6, TLN1, FERMT2	1648	110	19734	2.06833	1	0.215057	0.212242
GOTERM_BP_DIRECT	GO:0000467~exonucleolytic trimming to generate mature 3'-end of 5.8S rRNA from tricistronic rRNA transcript (SSU-rRNA, 5.8S rRNA, LSU-rRNA)	5	0.290698	0.00432563	EXOSC7, EXOSC10, ERI3, EXOSC8, EXOSC3	1648	9	19734	6.65251	1	0.215057	0.212242
GOTERM_BP_DIRECT	GO:0046324~regulation of glucose import	5	0.290698	0.00432563	SLC25A27, RPS6KB1, ASPSCR1, PRKAG2, APPL1	1648	9	19734	6.65251	1	0.215057	0.212242
GOTERM_BP_DIRECT	GO:0006509~membrane protein ectodomain proteolysis	8	0.465116	0.00444365	APH1A, BACE1, NCSTN, SPPL2A, DAG1, MYH9, ADAM10, LRIG2	1648	26	19734	3.68447	1	0.215676	0.212852
GOTERM_BP_DIRECT	GO:0045022~early endosome to late endosome transport	8	0.465116	0.00444365	EEA1, HOOK2, AKTIP, LMTK2, PIK3C3, EMP2, HOOK3, RAB5A	1648	26	19734	3.68447	1	0.215676	0.212852
GOTERM_BP_DIRECT	GO:0016192~vesicle-mediated transport	32	1.86047	0.00447182	RASEF, STXBP2, ARL1, CLTA, ARL5B, GOLGA4, SNX27, SCFD2, AP1G1, AP2S1, AP1S1, OLR1, AP3S1, RABAC1, TRIM23, SPAG9, PRKCI, VPS13B, GAPVD1, AP4B1, RAB11A, RAB10, RABEP1, TBC1D4, SNX17, VPS41, RAB17, TBC1D23, OSBPL1A, RAB5A, ARF5, PICALM	1648	227	19734	1.68804	1	0.215676	0.212852
GOTERM_BP_DIRECT	GO:0030048~actin filament-based movement	7	0.406977	0.00466548	MYO1D, MYO1C, WIPF1, MYH9, MYO9B, MYO7A, WASF2	1648	20	19734	4.19108	1	0.215676	0.212852
GOTERM_BP_DIRECT	GO:2000114~regulation of establishment of cell polarity	7	0.406977	0.00466548	ARFGEF1, PLEKHG3, KANK1, ROCK1, RUFY3, RICTOR, GATA3	1648	20	19734	4.19108	1	0.215676	0.212852
GOTERM_BP_DIRECT	GO:0045948~positive regulation of translational initiation	7	0.406977	0.00466548	YTHDF1, LARP1, YTHDF3, RPS6KB1, POLR2G, MTOR, UHMK1	1648	20	19734	4.19108	1	0.215676	0.212852
GOTERM_BP_DIRECT	GO:0001892~embryonic placenta development	7	0.406977	0.00466548	EPAS1, CITED2, TTPA, SP3, ARNT, GATA2, EGFR	1648	20	19734	4.19108	1	0.215676	0.212852
GOTERM_BP_DIRECT	GO:0045807~positive regulation of endocytosis	7	0.406977	0.00466548	DAB2, CD151, LRP1, SMPD1, GPC3, APOE, MIB1	1648	20	19734	4.19108	1	0.215676	0.212852
GOTERM_BP_DIRECT	GO:0045860~positive regulation of protein kinase activity	11	0.639535	0.00472971	CDKN1A, XRCC6, RAP1A, ALS2, XRCC5, RAPGEF2, PRKAG2, SNX9, TAB2, AXIN2, IQGAP1	1648	47	19734	2.80255	1	0.216744	0.213906
GOTERM_BP_DIRECT	GO:0000082~G1/S transition of mitotic cell cycle	14	0.813953	0.00480963	ITGB1, TRIM71, CDKN1A, CUL3, PLK2, CDC7, PIAS1, CUL4A, CCND3, RPS6KB1, CCNE1, E2F3, MNAT1, EIF4E	1648	70	19734	2.3949	1	0.218506	0.215645
GOTERM_BP_DIRECT	GO:0007165~signal transduction	130	7.55814	0.00499998	FAM13B, FAM13A, RAPH1, FNBP1L, CCND3, ALCAM, OPHN1, RASSF3, OSTF1, PRKACB, IGFBP1, MAP2K4, MAGI3, CSNK1D, VRK2, VRK3, PGF, TOM1L2, INPP4B, BCAM, AKAP9, S100A6, TYRO3, ULK2, OPTN, CSNK1G1, CDS1, LRRC58, FBN2, LRRC59, EPAS1, CREM, ITPR2, ARHGAP18, GATA3, IQGAP1, PLCXD2, TTBK2, ARHGAP12, INPP5B, RHOT2, RHOT1, TP53BP2, RSU1, SRGAP1, FAM83B, CD164, PRPF38B, TNK2, CDC7, GNG12, GNG11, SMAD5, NFKB1, MANF…	1648	1240	19734	1.25539	1	0.225213	0.222264
GOTERM_BP_DIRECT	GO:0022027~interkinetic nuclear migration	4	0.232558	0.00510257	PCM1, DOCK7, CEP120, HOOK3	1648	5	19734	9.57961	1	0.225722	0.222766
GOTERM_BP_DIRECT	GO:0006413~translational initiation	12	0.697674	0.00513977	EIF5B, LARP1, COPS5, EIF2B2, EIF4H, EIF3H, EIF3E, EIF2B1, EIF4E, EIF2S1, EIF4G2, EIF2A	1648	55	19734	2.61262	1	0.225722	0.222766
GOTERM_BP_DIRECT	GO:0018107~peptidyl-threonine phosphorylation	12	0.697674	0.00513977	ATF2, CAMK2D, MAPK8, TBK1, DYRK2, ROCK1, WNK1, PRKDC, CDC42BPG, DYRK1A, LMTK2, HIPK3	1648	55	19734	2.61262	1	0.225722	0.222766
GOTERM_BP_DIRECT	GO:0090090~negative regulation of canonical Wnt signaling pathway	24	1.39535	0.00527697	IGFBP1, WWTR1, TCF7L2, ANKDD1A, AMFR, CHD8, IGFBP2, CBY1, KREMEN1, TMEM64, AXIN2, MLLT3, UBAC2, RBX1, FERMT1, DAB2, APC, RUVBL2, GPC3, CTNNB1, APOE, LZTS2, EMD, RBMS3	1648	156	19734	1.84223	1	0.229832	0.226822
GOTERM_BP_DIRECT	GO:0032456~endocytic recycling	14	0.813953	0.00544833	VPS29, DENND1A, LMTK2, ARL4C, SNX3, EHD1, SNX4, ACAP2, SNX27, SNX17, RAB12, RAB17, VPS39, RAB8A	1648	71	19734	2.36117	1	0.233437	0.23038
GOTERM_BP_DIRECT	GO:0008284~positive regulation of cell population proliferation	60	3.48837	0.00548615	ROGDI, ILK, ADM, CTSH, ITGAV, CAPN1, JAK2, EPHA4, CNOT6L, TSC22D1, SPHK1, ACTL6A, F2R, ADAM10, LIFR, EMP2, OSMR, PRLR, TGFBR1, PGF, TGFBR2, TIAM1, SYF2, TRAF5, BIRC6, CD47, IL6ST, ATF3, HDAC2, CUL3, LRP5, DERL2, EGFR, TBRG4, SLC25A27, DPP4, PAK1, DDRGK1, EPCAM, ERBB2, PDGFC, S100A13, E2F3, HES1, SRPK2, SUZ12, WWTR1, CDC7, SMARCA2, TBX3, VEGFA, CUL4A, CNOT6, FER, DLG1, DNAJA2, CTNNB1, SSBP3, FGFR2…	1648	506	19734	1.4199	1	0.233437	0.23038
GOTERM_BP_DIRECT	GO:0048538~thymus development	11	0.639535	0.00553692	ASXL1, PRDX2, CCNB2, CITED2, LMO4, CTNNB1, HES1, GATA3, JARID2, TGFBR1, SOD1	1648	48	19734	2.74416	1	0.233437	0.23038
GOTERM_BP_DIRECT	GO:0006913~nucleocytoplasmic transport	11	0.639535	0.00553692	RANBP2, RANBP1, AHCTF1, SEC13, XPO1, ANP32A, TPR, ANKRD54, NUP153, NUP98, FBXO22	1648	48	19734	2.74416	1	0.233437	0.23038
GOTERM_BP_DIRECT	GO:0007010~cytoskeleton organization	23	1.33721	0.00568963	ZRANB1, PRKCI, MAPKAP1, TPM1, MICAL3, NEDD9, SORBS2, YEATS4, SIPA1L3, MTOR, FGD4, ABLIM1, MAEA, ABLIM3, ZMYM4, PACSIN2, RICTOR, SH3BGRL3, DMD, APOE, UTRN, BRWD1, PAK4	1648	148	19734	1.8609	1	0.237971	0.234855
GOTERM_BP_DIRECT	GO:0043488~regulation of mRNA stability	10	0.581395	0.00581901	YTHDF1, CARHSP1, YTHDF3, APEX1, FMR1, RC3H1, PUM1, ZFP36L1, PUM2, RBM33	1648	41	19734	2.92061	1	0.238816	0.235689
GOTERM_BP_DIRECT	GO:0006611~protein export from nucleus	9	0.523256	0.00588381	PPM1A, AHCYL1, XPO1, XPO4, RANBP17, XPO5, XPO7, ADAR, PRKACB	1648	34	19734	3.16972	1	0.238816	0.235689
GOTERM_BP_DIRECT	GO:1990090~cellular response to nerve growth factor stimulus	9	0.523256	0.00588381	EHD1, USP8, ACAP2, RAP1A, PARP1, KIDINS220, RAPGEF2, HES1, CSNK1D	1648	34	19734	3.16972	1	0.238816	0.235689
GOTERM_BP_DIRECT	GO:0006900~vesicle budding from membrane	6	0.348837	0.00593642	ANXA2, CHMP4B, WASL, FNBP1L, CHMP5, PICALM	1648	15	19734	4.78981	1	0.238816	0.235689
GOTERM_BP_DIRECT	GO:2000434~regulation of protein neddylation	6	0.348837	0.00593642	COPS4, COPS3, COPS5, EPAS1, DCUN1D1, COPS7A	1648	15	19734	4.78981	1	0.238816	0.235689
GOTERM_BP_DIRECT	GO:0071230~cellular response to amino acid stimulus	13	0.755814	0.00611399	CUL3, EGFR, MTOR, IPO5, RBX1, RRAGC, PDGFC, HNRNPD, SH3BP4, LAMTOR2, LAMTOR1, CPEB2, CPEB4	1648	64	19734	2.43232	1	0.24266	0.239482
GOTERM_BP_DIRECT	GO:0065003~protein-containing complex assembly	22	1.27907	0.00612405	RIC3, RBPMS, WIPF1, DHX9, SLC2A1, CAPG, MITF, LAMC1, WASL, EXT1, TIAM1, PARD6B, APC, PARD3, MDM4, SNX9, HES1, DMD, NDUFAF1, SSBP3, TEAD1, PICALM	1648	140	19734	1.88171	1	0.24266	0.239482
GOTERM_BP_DIRECT	GO:0031647~regulation of protein stability	16	0.930233	0.0065955	CTSA, USP25, USP8, USP7, TBX3, DDOST, USP19, ASPH, DAD1, DDRGK1, CASP3, DDI2, LAMP2, TRIM24, PIN1, B4GALT5	1648	89	19734	2.15272	1	0.257251	0.253883
GOTERM_BP_DIRECT	GO:0051660~establishment of centrosome localization	5	0.290698	0.00673637	DLG1, PARD3, EZR, PAFAH1B1, PARD3B	1648	10	19734	5.98726	1	0.257251	0.253883
GOTERM_BP_DIRECT	GO:1900076~regulation of cellular response to insulin stimulus	5	0.290698	0.00673637	NCOA2, CUL3, PPARG, ATP2B1, RBX1	1648	10	19734	5.98726	1	0.257251	0.253883
GOTERM_BP_DIRECT	GO:0071481~cellular response to X-ray	5	0.290698	0.00673637	XRCC6, NIPBL, XRCC5, NUCKS1, TP53BP1	1648	10	19734	5.98726	1	0.257251	0.253883
GOTERM_BP_DIRECT	GO:0014912~negative regulation of smooth muscle cell migration	5	0.290698	0.00673637	LRP1, SEMA6D, IGFBP3, SERPINE1, SLIT2	1648	10	19734	5.98726	1	0.257251	0.253883
GOTERM_BP_DIRECT	GO:0071549~cellular response to dexamethasone stimulus	8	0.465116	0.00690606	USP8, RPS6KB1, SMYD3, CFLAR, AXIN2, JAK2, EIF4E, EGFR	1648	28	19734	3.42129	1	0.261834	0.258406
GOTERM_BP_DIRECT	GO:0000209~protein polyubiquitination	26	1.51163	0.00702453	TRIM71, RNF14, CUL3, FBXO28, UBE3A, PRPF19, FBXO22, RNF114, TNKS2, UBR5, ARIH1, SASH1, NQO1, ANKIB1, WSB1, AMFR, UBE4A, RC3H1, WWP1, UBE4B, RBX1, RNF167, TPP2, CTNNB1, TRIP12, DZIP3	1648	178	19734	1.74909	1	0.262772	0.259332
GOTERM_BP_DIRECT	GO:0045931~positive regulation of mitotic cell cycle	9	0.523256	0.00708039	RPS6KB1, SPHK1, USP22, ASNS, PKN2, BRCA2, EIF4E, PAFAH1B1, LGMN	1648	35	19734	3.07916	1	0.262772	0.259332
GOTERM_BP_DIRECT	GO:0060828~regulation of canonical Wnt signaling pathway	9	0.523256	0.00708039	CCNY, RNF14, GNAQ, KREMEN1, GPC3, CCNYL1, EMD, PPP1CA, KPNA1	1648	35	19734	3.07916	1	0.262772	0.259332
GOTERM_BP_DIRECT	GO:0032968~positive regulation of transcription elongation by RNA polymerase II	11	0.639535	0.00747083	TCERG1, CCNK, CCNT2, MED10, ZMYND8, MED19, CTNNB1, CDK12, MED6, MED29, BRD4	1648	50	19734	2.63439	1	0.275323	0.271719
GOTERM_BP_DIRECT	GO:0036092~phosphatidylinositol-3-phosphate biosynthetic process	7	0.406977	0.00777568	INPP4B, PIKFYVE, SYNJ1, PIK3CD, PIK3C3, PIK3CB, PIK3C2B	1648	22	19734	3.81007	1	0.277137	0.273508
GOTERM_BP_DIRECT	GO:0022904~respiratory electron transport chain	7	0.406977	0.00777568	IMMP2L, MYBBP1A, ETFDH, VPS54, ETFA, SDHB, PUM2	1648	22	19734	3.81007	1	0.277137	0.273508
GOTERM_BP_DIRECT	GO:1900181~negative regulation of protein localization to nucleus	7	0.406977	0.00777568	TRIM29, MAGED1, CTNNA1, DCLK2, OTUD7B, LZTS2, MTOR	1648	22	19734	3.81007	1	0.277137	0.273508
GOTERM_BP_DIRECT	GO:0045445~myoblast differentiation	7	0.406977	0.00777568	ITGB1, DDX17, DTYMK, DDX5, MBNL1, GPX1, BCL9L	1648	22	19734	3.81007	1	0.277137	0.273508
GOTERM_BP_DIRECT	GO:0008283~cell population proliferation	23	1.33721	0.00778297	SMAD2, SUZ12, KANK1, CITED2, SLC20A1, DLX5, SPHK1, ADM, TSC1, GATA3, DDX41, LRP2, ZFP36L1, CUL4A, LARP1, ASPH, PPP1R8, BIRC6, TACC2, ASCC3, YPEL5, FAM83B, PDK1	1648	152	19734	1.81193	1	0.277137	0.273508
GOTERM_BP_DIRECT	GO:0030838~positive regulation of actin filament polymerization	11	0.639535	0.00861467	NCKAP1, FER, DLG1, BAIAP2L1, ARPC2, CDC42EP4, NCK2, SNX9, RICTOR, PFN1, MTOR	1648	51	19734	2.58274	1	0.304693	0.300704
GOTERM_BP_DIRECT	GO:0007080~mitotic metaphase chromosome alignment	10	0.581395	0.00939848	EML4, NUDC, CUL3, VPS4B, CHMP2B, CHMP2A, CHMP4B, KPNB1, RAB11A, CHMP5	1648	44	19734	2.72148	1	0.327598	0.323309
GOTERM_BP_DIRECT	GO:0001658~branching involved in ureteric bud morphogenesis	10	0.581395	0.00939848	WNT6, LAMA5, DLG1, GREB1L, GPC3, CTNNB1, ILK, FAT4, NPNT, WNT4	1648	44	19734	2.72148	1	0.327598	0.323309
GOTERM_BP_DIRECT	GO:0010324~membrane invagination	4	0.232558	0.00957307	SNX3, FCHO2, CHMP2A, FNBP1L	1648	6	19734	7.98301	1	0.327598	0.323309
GOTERM_BP_DIRECT	GO:1903691~positive regulation of wound healing, spreading of epidermal cells	4	0.232558	0.00957307	FERMT1, RREB1, FERMT2, MTOR	1648	6	19734	7.98301	1	0.327598	0.323309
GOTERM_BP_DIRECT	GO:0070925~organelle assembly	4	0.232558	0.00957307	YTHDF1, YTHDF3, GORASP2, STX7	1648	6	19734	7.98301	1	0.327598	0.323309
GOTERM_BP_DIRECT	GO:0008333~endosome to lysosome transport	11	0.639535	0.0098881	PLEKHF2, TSG101, HOOK2, SNX27, RAB12, AKTIP, VPS41, RAB24, HOOK3, TRAK1, VPS39	1648	52	19734	2.53307	1	0.33209	0.327742
GOTERM_BP_DIRECT	GO:0060445~branching involved in salivary gland morphogenesis	5	0.290698	0.00989339	LAMA5, ESRP2, DAG1, FGFR2, TGM2	1648	11	19734	5.44296	1	0.33209	0.327742
GOTERM_BP_DIRECT	GO:0048660~regulation of smooth muscle cell proliferation	5	0.290698	0.00989339	TCF7L2, XRCC6, XRCC5, PRKDC, CTNNB1	1648	11	19734	5.44296	1	0.33209	0.327742
GOTERM_BP_DIRECT	GO:0045785~positive regulation of cell adhesion	12	0.697674	0.0100452	EPB41L4B, EPHA4, ZFHX3, LAMB2, ITGA2, ERBB2, TPM1, ITGAV, P4HB, LAMC1, TGM2, VEGFA	1648	60	19734	2.3949	1	0.332945	0.328585
GOTERM_BP_DIRECT	GO:0000723~telomere maintenance	12	0.697674	0.0100452	INO80C, SP100, XRCC6, PARP1, RIF1, XRCC5, CCNE1, PRKDC, APEX1, RUVBL2, ACTL6A, ATR	1648	60	19734	2.3949	1	0.332945	0.328585
GOTERM_BP_DIRECT	GO:0048015~phosphatidylinositol-mediated signaling	8	0.465116	0.0102573	RPS6KB1, INPP5F, PI4KA, PIK3CD, PIK3C3, PI4KB, PIK3CB, PIK3C2B	1648	30	19734	3.1932	1	0.333678	0.329309
GOTERM_BP_DIRECT	GO:0001778~plasma membrane repair	8	0.465116	0.0102573	SMPD1, VPS4B, CHMP2B, MYOF, CHMP2A, MYH9, CHMP4B, CHMP5	1648	30	19734	3.1932	1	0.333678	0.329309
GOTERM_BP_DIRECT	GO:0010498~proteasomal protein catabolic process	8	0.465116	0.0102573	DDB1, PSMA3, PSMA4, PSMB2, DDI2, DERL2, PRPF19, PSMA7	1648	30	19734	3.1932	1	0.333678	0.329309
GOTERM_BP_DIRECT	GO:0007015~actin filament organization	23	1.33721	0.0104654	PRKCI, ACTN1, TPM1, EMP2, MYO7A, WASL, ARAP1, CORO1B, RHOBTB1, CNN3, ARHGAP12, MYO1D, MYO1E, DLG1, RHOT2, MYO1C, RHOT1, SH3D21, RUFY3, FAT1, NCK2, TAGLN2, LRCH3	1648	156	19734	1.76547	1	0.33836	0.333929
GOTERM_BP_DIRECT	GO:0048268~clathrin coat assembly	6	0.348837	0.0106318	DAB2, FCHO2, CLTC, AP2S1, CLTA, PICALM	1648	17	19734	4.2263	1	0.338458	0.334027
GOTERM_BP_DIRECT	GO:0002026~regulation of the force of heart contraction	6	0.348837	0.0106318	CAMK2D, GLRX3, GAA, ATP2A2, ADM, ATP1A1	1648	17	19734	4.2263	1	0.338458	0.334027
GOTERM_BP_DIRECT	GO:0008360~regulation of cell shape	21	1.22093	0.0106611	ANXA1, MYO10, TPM1, RDX, ARHGAP18, PARVA, ARAP1, RHOBTB1, VEGFA, EPS8, GNA13, MKLN1, FGD4, DLG1, CFDP1, RASA1, CDC42EP4, MYH9, EZR, BRWD1, FERMT2	1648	138	19734	1.82221	1	0.338458	0.334027
GOTERM_BP_DIRECT	GO:0006661~phosphatidylinositol biosynthetic process	10	0.581395	0.0108997	CDS1, INPP4B, SH3YL1, PIKFYVE, MTMR3, SYNJ1, INPP5F, SACM1L, PI4KA, PI4KB	1648	45	19734	2.661	1	0.343962	0.339459
GOTERM_BP_DIRECT	GO:0046718~symbiont entry into host cell	17	0.988372	0.0112139	ITGB1, SCARB2, CXADR, ITGB5, SLC20A2, ITGA2, WWP1, NUP153, EGFR, DPP4, SMPD1, DAG1, TYRO3, ITGAV, ITGB6, CD46, XPR1	1648	103	19734	1.97638	1	0.351768	0.347163
GOTERM_BP_DIRECT	GO:0019827~stem cell population maintenance	9	0.523256	0.0117769	METTL3, MTF2, TET1, CTNNB1, RTF1, SMC3, EIF4E, PELO, TBX3	1648	38	19734	2.83607	1	0.367245	0.362437
GOTERM_BP_DIRECT	GO:0042060~wound healing	14	0.813953	0.0120352	MACF1, CDKN1A, TPM1, MIA3, CFLAR, TGFBR1, CORO1B, DCBLD2, EXT1, EPB41L4B, PAK1, SMPD1, ERBB2, ITGB6	1648	78	19734	2.14927	1	0.37309	0.368205
GOTERM_BP_DIRECT	GO:0048701~embryonic cranial skeleton morphogenesis	8	0.465116	0.0123163	SMAD2, TFAP2A, MMP14, SLC39A1, GRHL2, TGFBR1, FGFR2, TGFBR2	1648	31	19734	3.0902	1	0.377367	0.372426
GOTERM_BP_DIRECT	GO:0008033~tRNA processing	8	0.465116	0.0123163	SSB, LSM6, POP7, POP1, TYW3, DDX1, RPP30, TRMT11	1648	31	19734	3.0902	1	0.377367	0.372426
GOTERM_BP_DIRECT	GO:0043087~regulation of GTPase activity	12	0.697674	0.0127933	FGD4, EPHA4, SIPA1L1, RABGAP1, ALS2, RDX, RAB3GAP2, EFNA5, TBC1D15, SOD1, ARHGAP12, PROM2	1648	62	19734	2.31765	1	0.389471	0.384372
GOTERM_BP_DIRECT	GO:0001837~epithelial to mesenchymal transition	11	0.639535	0.0128592	DDX17, EPB41L5, DDX5, ROCK1, CTNNB1, SLC39A10, RBPJ, TGFBR1, FGFR2, TGFBR2, WNT4	1648	54	19734	2.43925	1	0.389471	0.384372
GOTERM_BP_DIRECT	GO:0048026~positive regulation of mRNA splicing, via spliceosome	9	0.523256	0.01376	PRMT5, DAZAP1, SNW1, THRAP3, TRA2A, SRSF2, RBMS1, NUP98, PRPF19	1648	39	19734	2.76335	1	0.406161	0.400844
GOTERM_BP_DIRECT	GO:2001237~negative regulation of extrinsic apoptotic signaling pathway	9	0.523256	0.01376	TCF7L2, RPS6KB1, RB1CC1, HTT, ITGAV, ITGA6, BIRC6, CFLAR, TGFBR1	1648	39	19734	2.76335	1	0.406161	0.400844
GOTERM_BP_DIRECT	GO:2000146~negative regulation of cell motility	5	0.290698	0.0138727	TACSTD2, CTNNA1, PIN1, FBLN1, GATA3	1648	12	19734	4.98938	1	0.406161	0.400844
GOTERM_BP_DIRECT	GO:0043666~regulation of phosphoprotein phosphatase activity	5	0.290698	0.0138727	PPP1R2, PPP6R2, PPP6R3, HTT, TSC1	1648	12	19734	4.98938	1	0.406161	0.400844
GOTERM_BP_DIRECT	GO:2000637~positive regulation of miRNA-mediated gene silencing	5	0.290698	0.0138727	TIAL1, TRIM71, FMR1, PUM1, PUM2	1648	12	19734	4.98938	1	0.406161	0.400844
GOTERM_BP_DIRECT	GO:0072015~podocyte development	5	0.290698	0.0138727	ASXL1, MYO1E, PODXL, IQGAP1, GLCCI1	1648	12	19734	4.98938	1	0.406161	0.400844
[truncated: 318 more rows]

## Sheet: human_KEGG_pathway
ID	pathway
hsa00010	Glycolysis / Gluconeogenesis - Homo sapiens (human)
hsa00020	Citrate cycle (TCA cycle) - Homo sapiens (human)
hsa00030	Pentose phosphate pathway - Homo sapiens (human)
hsa00040	Pentose and glucuronate interconversions - Homo sapiens (human)
[truncated: 355 more rows]

## Sheet: All conservative genes in STBs
All conservative genes in the fusion pathway
[truncated: 1,967 more rows]

[truncated: 2 more sheets: All divergent genes in the cow, cow_divergent_genes_GO]
