# Supplementary material for: Cross-species insights into placental evolution and diseases at the single-cell resolution
Source: Nat Commun. 2026 May 9;17:6259. doi: 10.1038/s41467-026-72652-w (PMC13377192; doi:10.1038/s41467-026-72652-w)
Supplement: Supplementary file 9 — Supplementary Data 6 [file 41467_2026_72652_MOESM9_ESM.xlsx]

## Sheet: EVTconserved gene
EVTconserved gene
A4GALT
AAGAB
AARS1
AASDHPPT
ABAT
ABCA1
ABCB7
ABCC3
ABCF3
ABCG4
ABHD11
ABHD12
ABHD14B
ABHD18
ABHD18
ABHD4
ABRAXAS2
ACADSB
ACADVL
ACAT1
ACKR2
ACKR3
ACP2
ACSL5
ACSS2
ACTL6A
ACTR10
ACTR1B
ACTR6
ACVR1
ACVR1B
ACVRL1
ADAM17
ADAM8
ADAMTS9
ADARB2
ADCK2
ADCY6
ADCY7
ADD1
ADD3
ADGRF4
ADGRV1
ADIPOR1
ADIPOR1
ADIPOR1
ADK
ADPRS
AFF1
AFF4
AFF4
AFG3L2
AFTPH
AGA
AGL
AGO3
AGPAT3
AHCYL1
AHSA1
AHSA1
AIFM1
AIFM1
AIMP2
AIMP2
AKAP1
AKAP12
AKAP8
AKAP8
AKAP8L
AKAP8L
AKIP1
AKIP1
AKIRIN2
AKT1S1
AKTIP
ALDH16A1
ALDH6A1
ALG14
ALG2
ALG8
ALG9
ALKBH3
AMFR
AMOT
AMOTL2
AMOTL2
ANAPC1
ANAPC16
ANAPC2
ANAPC4
ANAPC4
ANKMY2
ANKRD22
ANKRD23
ANKRD29
ANKRD39
ANKRD40
ANKRD46
ANP32B
ANP32B
ANP32B
ANXA4
ANXA5
ANXA6
AOAH
AOAH
AP1B1
AP1B1
AP1S1
AP1S3
APAF1
APEH
APEX1
APEX1
APH1A
APH1A
API5
APIP
APLNR
APLP2
APOBR
APPL1
APPL2
ARAP1
ARF6
ARFGAP3
ARFGAP3
ARFGEF1
ARFGEF3
ARFIP2
ARFRP1
ARHGAP12
ARHGAP12
ARHGAP21
ARHGAP29
ARHGAP31
ARHGAP32
ARHGAP42
ARHGAP5
ARHGEF17
ARHGEF3
ARID1A
ARID1B
ARID3A
ARID3B
ARID3B
ARL3
ARL3
ARL4C
ARL5B
ARL5B
ARL6IP6
ARL6IP6
ARL8A
ARL8A
ARL8A
ARMC8
ARMCX3
ARPC5
ARRDC3
ARSB
ART4
ARV1
ASB3
ASB7
ASB8
ASCC1
ASF1A
ASPH
ATAD2
ATAD3A
ATF5
ATG101
ATG2B
ATG4A
ATG4A
ATL3
ATP11A
ATP2C1
ATP6V0B
ATP6V0D1
ATP6V0D1
ATP6V1C2
ATP7A
ATP8B1
ATP8B1
ATP8B2
ATP8B2
ATPAF1
ATXN2L
ATXN7L3
ATXN7L3
AUP1
AURKAIP1
AXIN1
AXIN2
AZIN1
B3GAT3
B4GALT3
B9D2
BAG3
BAHD1
BAK1
BAK1
BAP1
BASP1
BAZ1A
BAZ1B
BBS7
BCAP31
BCAS2
BCAS2
BCAT2
BCKDHB
BCKDK
BCKDK
BCL2L12
BCL7B
BCLAF1
BDH2
BECN1
BECN1
BEND3
BEND4
BEND4
BEST1
BICD2
BICD2
BICD2
BIN1
BIN3
BIRC2
BIRC2
BIRC3
BLOC1S6
BLZF1
BMT2
BOD1L1
BOLA1
BOLA3
BOLA3
BRCA1
BRCC3
BRD4
BRD7
BRD7
BRD8
BRF2
BROX
BRWD1
BSCL2
BTBD10
BTBD3
BUB3
BUB3
C10orf90
C15orf39
C16orf87
C1orf198
C1orf50
C1orf53
C1QBP
C20orf27
C2CD3
C2CD5
C2orf76
C3AR1
C4orf33
C6orf89
C8orf33
C8orf58
C9orf64
C9orf78
CA12
CA14
CA2
CAB39
CACNA2D2
CACNB3
CACNB3
CACNB3
CALD1
CALD1
CALR
CALU
CAMK2G
CAMKK1
CAMKK1
CAND1
CAPG
CAPN15
CAPN7
CARNMT1
CASP9
CAVIN3
CBLL1
CBLL1
CBY1
CCDC107
CCDC115
CCDC12
CCDC127
CCDC22
CCDC24
CCDC3
CCDC88A
CCDC90B
CCDC93
CCDC97
CCL27
CCN1
CCNF
CCNF
CCNH
CCNT1
CCT3
CCT3
CCT4
CD200
CD2BP2
CD47
CD53
CD99L2
CDC14A
CDC37L1
CDC42BPB
CDC42EP4
CDC42SE1
CDC73
CDCA4
CDIPT
CDK13
CDK4
CDK5RAP2
CDK5RAP3
CDKN2A
CDKN2D
CDPF1
CDR2L
CEBPZ
CEBPZ
CENPC
CENPM
CENPV
CEP170B
CEP57
CEP57L1
CERCAM
CERS5
CERS5
CETN3
CFAP36
CFAP410
CGA
CGGBP1
CGREF1
CHCHD1
CHCHD1
CHCHD6
CHCHD6
CHCHD7
CHERP
CHFR
CHM
CHMP1A
CHMP3
CHMP5
CHSY3
CHUK
CIAO1
CIAO2A
CIAPIN1
CILK1
CINP
CINP
CIR1
CISD2
CIZ1
CKAP5
CLASRP
CLASRP
CLCN5
CLCN7
CLDN12
CLDN14
CLDND1
CLIC4
CLK1
CLMN
CLNS1A
CLPB
CLPTM1
CLTA
CLTB
CLTC
CLTC
CLU
CLUH
CMPK2
CMTM4
CNDP2
CNDP2
CNIH4
CNIH4
CNN3
CNNM3
CNNM4
CNOT10
CNOT2
CNOT4
CNOT6
CNOT6L
CNOT8
CNOT8
CNPPD1
CNPPD1
CNPY3
CNRIP1
COA5
COA5
COA6
COASY
COG4
COL16A1
COL4A2
COL5A3
COLGALT1
COMMD2
COMMD3
COMMD3
COMMD8
COPA
COPB1
COPE
COPS3
COPS3
COPS4
COPS5
COPS5
COPS7A
COPZ1
COPZ2
COQ3
COQ6
CORO1B
COX19
CPD
CPNE2
CPPED1
CPSF7
CPXM1
CRACDL
CRAT
CRBN
CREBL2
CREBRF
CREM
CRKL
CRKL
CRNKL1
CRTC2
CRY1
CRYBA4
CRYBG3
CSAD
CSAD
CSNK1D
CSNK1G3
CSRP1
CSTB
CSTF2
CTNNA1
CTNNAL1
CTPS2
CTR9
CTTNBP2NL
CTTNBP2NL
CUL3
CUL3
CUL3
CWC15
CWF19L2
CXCL16
CYB561A3
CYB5B
CYB5B
CYC1
CYGB
CYP26B1
CYTH1
D2HGDH
DACT2
DAGLB
DAP3
DARS1
DARS1
DARS2
DAZAP1
DAZAP2
DAZAP2
DBN1
DCAF1
DCAF12
DCAF17
DCBLD1
DCP1A
DCTD
DCTN4
DCTN5
DCTPP1
DCUN1D3
DCUN1D3
DDHD1
DDIT4
DDR2
DDX23
DDX31
DDX47
DDX5
DDX50
DDX54
DDX55
DEDD2
DEDD2
DEK
DENND10
DENND2A
DENND4A
DENND4A
DENND6A
DENR
DFFA
DGKQ
DHCR24
DHODH
DHRS3
DHRS7B
DHX30
DHX30
DIPK2A
DIS3
DISP1
DLG3
DLGAP1
DLGAP4
DLGAP4
DLST
DLX3
DLX6
DMAC1
DMAP1
DMRTB1
DMXL2
DNAJB12
DNAJB14
DNAJB2
DNAJB2
DNAJC10
DNAJC10
DNAJC13
DNAJC16
DNAJC21
DNAJC6
DNM1L
DNM1L
DNPEP
DOCK3
DOK5
DPAGT1
DPAGT1
DPCD
DPF2
DPH5
DPH6
DRG1
DSG2
DST
DTYMK
DUSP22
DUSP22
DUSP3
DUSP5
DUSP6
DVL1
DYNC1I2
DYNC1I2
DYNC1LI1
DYNC1LI1
DYNC1LI2
DYNC1LI2
DYNC2I1
E2F4
EAPP
EBAG9
ECD
ECI1
EDC3
EDEM3
EDEM3
EDRF1
EDRF1
EFTUD2
EFTUD2
EHD1
EHD1
EHD4
EHD4
EHD4
EIF1B
EIF2AK1
EIF2AK2
EIF2AK3
EIF2B4
EIF2B5
EIF2S1
EIF2S2
EIF2S2
EIF3A
EIF3I
EIF4E
EIF4E2
EIF4E2
EIF4H
EIF5
EIF5
ELF3
ELK4
ELMO2
ELOA
ELOVL5
ELP1
ELP3
ELP6
EMB
EMC2
EMC3
EMC3
EMC4
EMC8
EMD
ENC1
ENDOD1
ENDOG
ENG
ENTPD6
ENTPD6
EOGT
EP300
EPAS1
EPB41L3
EPC1
EPG5
EPHX1
EPOR
EPS15
ERCC6L2
ERF
ERF
ERG28
ERGIC1
ERGIC1
ERI1
ERLIN1
ERLIN2
ERLIN2
ERP44
ESCO1
ESRRA
ETFA
ETNK2
ETS2
EXOC3
EXOSC10
EXOSC3
EXOSC5
EXOSC7
EXOSC7
EXT2
EZH1
F13A1
FAF2
FAM102B
FAM110C
FAM168B
FAM168B
FAM174A
FAM174A
FAM184B
FAM193B
FAM20B
FAM210A
FAM32A
FAM83F
FAM89B
FAM98A
FANCC
FANCE
FANCE
FARSA
FARSB
FAT1
FAT2
FBRS
FBRS
FBXL14
FBXO22
FBXO22
FBXO3
FBXO31
FBXO32
FBXO32
FBXO38
FBXO9
FEM1C
FEM1C
FERMT2
FEZ2
FGD3
FGD3
FGD5
FGD6
FHIP1A
FHIP1B
FHIP2A
FHL2
FICD
FILIP1L
FIS1
FITM2
FKBP11
FKBP11
FKBP4
FKBP4
FKBP4
FKBP8
FKBP8
FKBP9
FKBP9
FKTN
FLAD1
FLOT2
FLVCR2
FN1
FNBP1
FNIP1
FNIP2
FOCAD
FOLR1
FOXJ2
FOXK2
FOXN2
FOXN2
FOXO1
FRAT2
FRMD6
FSCN1
FTSJ3
FUBP3
FUCA1
FUCA1
FURIN
FURIN
FYN
G0S2
G2E3
G6PC3
G6PC3
GABARAPL1
GABARAPL1
GABPA
GABPA
GAK
GAL
GALNT3
GAMT
GAN
GARNL3
GAS7
GATA3
GATA3
GBA2
GCN1
GFM1
GFOD2
GFPT1
GFRA2
GGA2
GGCX
GID8
GID8
GIGYF1
GINM1
GINM1
GIT1
GLB1
GLB1
GLRX2
GMDS
GMEB2
GMPPA
GNA13
GNA13
GNAI3
GNAI3
GNE
GNG12
GNPAT
GNPDA1
GOLGA3
GOLGA3
GOLGA5
GOLT1B
GORASP2
GORASP2
GOT1
GPAM
GPAT4
GPAT4
GPATCH11
GPATCH2
GPATCH2L
GPC1
GPCPD1
GPKOW
GPN3
GPN3
GPR107
GPR108
GPR157
GPR180
GPR37L1
GPR55
GPR87
GPR87
GPRC5C
GPX4
GPX8
GRAMD1C
GRB10
GREB1L
GREM2
GRHPR
GRINA
GRIPAP1
GRK6
GSS
GSTCD
GSTZ1
GSTZ1
GTF2E2
GTF2F2
GTF2H3
GTSE1
GUCY1A1
GXYLT1
GYS1
H2AX
HACD2
HADHA
HARS1
HAT1
HCFC1
HDAC10
HDAC3
HDAC5
HDLBP
HDLBP
HEATR3
HEATR3
HEBP1
HEBP1
HECTD1
HEG1
HEXIM1
HIF1AN
HIKESHI
HINT2
HIP1R
HIP1R
HIPK1
HK3
HMBOX1
HMBS
HMGXB4
HMOX1
HNRNPA0
HNRNPLL
HNRNPU
HOMER1
HORMAD1
HS1BP3
HSD17B10
HSD17B12
HSF2
HSF2BP
HSPA13
HSPA5
HTRA2
HTT
HUNK
HYAL1
HYAL2
HYAL2
HYCC2
IAH1
IARS1
IARS2
ICMT
ID1
IDE
IDH2
IDH3A
IDH3B
IDH3G
IDH3G
IFFO2
IFT43
IFT52
IGF2BP2
IGF2BP3
IGF2R
IKBIP
IKBKB
IKBKE
IL17D
IL17RA
IL2RB
ILKAP
IMMP1L
IMMT
INO80C
INPP4B
INPP5A
INSR
INTS1
INTS1
INTS10
INTS11
INTS13
INTS15
INTS2
INVS
IP6K1
IP6K2
IPO13
IQCD
IQSEC1
IRAK1
IRF2BPL
ISCA2
ISCU
ISG20
ISL1
IST1
ITGA1
ITGA1
ITGA2
ITGA5
ITGA6
ITGA6
ITGB8
ITM2B
ITPA
ITPRID2
ITPRIPL1
ITSN2
IVD
JADE2
JAK2
JAZF1
JUN
KANSL1L
KAT14
KAT6A
KATNIP
KCMF1
KCNAB1
KCNMB4
KCTD15
KCTD2
KCTD5
KDELR3
KDM1B
KDM3A
KDM5B
KDM5B
KDM5B
KDSR
KIDINS220
KIF1C
KIF21A
KIF3A
KIF3A
KIF3B
KIF3C
KIF3C
KIZ
KLF10
KLF3
KLF6
KLF8
KLF8
KLHDC10
KLHL12
KLHL15
KLHL21
KLHL36
KLHL4
KLHL5
KLHL9
KLHL9
KMT5B
KPNA4
KPNB1
KREMEN1
KRT7
KRTCAP3
KRTCAP3
KRTCAP3
KYAT3
L3MBTL2
L3MBTL3
LAMA5
LAMC1
LAMP2
LAMTOR3
LASP1
LATS1
LCAT
LCLAT1
LCP1
LDLR
LDLRAP1
LEMD2
LEMD2
LEMD2
LEMD3
LEPROTL1
LETMD1
LHFPL2
LIG3
LIMD1
LIN7C
LINS1
LIPG
LITAF
LMAN1
LMAN1
LMAN2
LMAN2L
LMBR1L
LMLN
LONP2
LOX
LPAR2
LPAR2
LPIN2
LRATD2
LRCH4
LRMDA
LRP10
LRP10
LRP11
LRP12
LRP12
LRP2
LRPPRC
LRPPRC
LRRC28
LRRC32
LRRC45
LRRC47
LRRC59
LRRC8A
LRRFIP1
LRRFIP1
LRRFIP2
LSG1
LSG1
LSM4
LTN1
LTN1
LYPLA2
LYRM4
LYSMD3
LZIC
LZTFL1
MAB21L3
MAD2L2
MAEA
MAML2
MAN1A2
MAN2A1
MAN2A2
MAN2C1
MANBA
MAP1S
MAP3K11
MAP3K20
MAP7D1
MAP7D1
MAP7D2
MAPK14
MAPK6
MAPK9
MAPK9
MAPKAPK2
MAPKBP1
MAPRE1
MAPRE2
MARK2
MARS1
MARVELD1
MARVELD3
MB21D2
MBTD1
MBTPS2
MDFI
MDK
MEAF6
MECR
MECR
MED1
MED1
MED10
MED11
MED12
MED13
MED19
MED29
MED31
MED31
MED31
MED7
MED7
METAP2
METRN
METTL16
METTL22
MFSD10
MFSD3
MGAT2
MGAT3
MGLL
MGRN1
MICAL1
MICAL1
MICU1
MICU2
MIER1
MIER2
MIGA1
MINDY3
MINDY3
MINK1
MIPEP
MKKS
MKNK2
MKRN2
MLX
MLYCD
MMD
MMD
MMP14
MMUT
MNT
MNT
MOB1B
MOGS
MOGS
MON1B
MORC2
MOV10
MPC1
MPDU1
MPP7
MPRIP
MRAS
MROH8
MRPL13
MRPL16
MRPL17
MRPL19
MRPL19
MRPL21
MRPL28
MRPL3
MRPL37
MRPL44
MRPL46
MRPL9
MRPS10
MRPS10
MRPS15
MRPS16
MRPS23
MRPS28
MRPS28
MRPS35
MRPS35
MRTFA
MSH6
MSL1
MST1
MTA1
MTA2
MTAP
MTDH
MTERF4
MTF2
MTFR1L
MTFR1L
MTG2
MTHFR
MTMR4
MTMR6
MTOR
MTPAP
MTRES1
MTX3
MXD1
MXI1
MXRA8
MYD88
MYD88
MYG1
MYLIP
MYO1C
MYO1C
MYO9B
MYO9B
MYO9B
MYOF
MYSM1
NAA15
NAA38
NAA38
NACC1
NAGK
NAPA
NARF
NAXE
NBN
NBN
NCBP3
NCCRP1
NCK1
NCKAP5
NCKAP5L
NCKAP5L
NCOA3
NCOA5
NDEL1
NDEL1
NDRG1
NDST1
NDUFAF2
NDUFAF2
NDUFAF6
NDUFB6
NDUFC1
NDUFS4
NDUFV3
NDUFV3
NDUFV3
NECAP2
NEDD9
NEDD9
NEK6
NEK9
NEURL3
NFE2L1
NFKBIE
NFU1
NFU1
NFXL1
NFYA
NGLY1
NHLRC3
NIPAL3
NIPSNAP2
NIT2
NKIRAS1
NKIRAS2
NKTR
NME1
NME4
NMRK1
NMT1
NOA1
NOB1
NOC2L
NOL10
NOL7
NOLC1
NOP2
NOP2
NPAT
NPAT
NPEPL1
NPEPPS
NPFFR2
NPLOC4
NPLOC4
NPRL2
NPTN
NQO2
NR1H2
NR2C1
NR2C1
NR2C2
NRDC
NRP1
NSD1
NSMCE1
NSMF
NTMT1
NTMT1
NTMT1
NTN1
NUAK2
NUDCD3
NUDT12
NUDT16L1
NUDT16L1
NUDT2
NUDT2
NUDT21
NUDT21
NUDT3
NUDT3
NUDT7
NUDT9
NUMA1
NUP107
NUP153
NUP155
NUP155
NUP205
NUP214
NUP93
NVL
NXF1
OCIAD1
ODF2L
OGFOD1
OGFOD3
OGFOD3
OLA1
OLFML2B
OPA1
ORC2
ORC5
OSBP
OSBPL2
OSBPL9
OSER1
OSER1
OSGIN2
OSGIN2
OSTF1
OTUD6B
OTUD7B
OTULIN
OVOL2
OXCT1
P2RX3
P4HA2
PABPC4L
PACS2
PACSIN3
PAF1
PAFAH1B1
PAFAH1B1
PAFAH1B2
PAIP2
PAK1
PAK1
PAN3
PANK1
PANX1
PAPSS2
PAQR3
PARP3
PATL1
PBX3
PBXIP1
PCBP1
PCBP4
PCCA
PCCB
PCED1A
PCNX4
PCYOX1
PDAP1
PDAP1
PDCD11
PDCD2
PDCD6IP
PDCD7
PDCL
PDE12
PDE5A
PDGFD
PDGFRB
PDHB
PDIA3
PDIA5
PDLIM1
PDS5B
PDSS1
PDSS1
PEA15
PELI1
PELO
PEMT
PEMT
PER2
PEX16
PFKFB2
PFKL
PFKL
PGAM5
PGAP3
PGD
PGM2
PGM2
PGRMC1
PGRMC1
PGRMC2
PGRMC2
PHACTR2
PHAX
PHC1
PHC2
PHF2
PHIP
PHKA2
PHLDA3
PHTF1
PHTF1
PI4KA
PI4KB
PIAS1
PID1
PIGA
PIGM
PIGQ
PIGQ
PIGV
PIH1D1
PIK3CB
PIK3CB
PIP4K2A
PITPNA
PITPNA
PITPNB
PITRM1
PJA2
PJA2
PKHD1
PKIB
PKN1
PKN1
PKN1
PLA2G15
PLAA
PLAAT3
PLAGL2
PLCB1
PLCB3
PLEKHA1
PLEKHA1
PLEKHA2
PLEKHA5
PLEKHA6
PLEKHA7
PLEKHF1
PLEKHG6
PLEKHH1
PLEKHM2
PLEKHO1
PLEKHO1
PLGRKT
PLOD1
PLOD3
PLPP1
PLSCR1
PLXNA1
PMM2
PNKP
PNMA1
PNPLA6
POFUT2
POGLUT2
POGZ
POLB
POLD2
POLD3
POLD3
POLDIP2
POLDIP3
POLE4
POLR1A
POLR1F
POLR2B
POLR2C
POLR2G
POLR2I
POLR3C
POLR3D
POM121C
POM121C
POP4
POP4
POP7
PORCN
PPFIBP1
PPIC
PPIE
PPIE
PPIP5K1
PPM1A
PPM1F
PPM1J
PPME1
PPP1CB
PPP1R12A
PPP1R13L
PPP1R21
PPP1R7
PPP2CB
PPP2CB
PPP2R1A
PPP2R5E
PPP4C
PPP6R1
PPP6R1
PPP6R3
PPRC1
PRADC1
PRDX2
PRELID2
PRKCI
PRKCSH
PRKDC
PRKRIP1
PRMT7
PROCR
PRPF18
PRPF6
PRPSAP1
PRR7
PRRC1
PRRG2
PSEN1
PSEN1
PSIP1
PSMA4
PSMA5
PSMB2
PSMB2
PSMB4
PSMB5
PSMC2
PSMC2
PSMC2
PSMD13
PSMD2
PSMD3
PSMD3
PSMD3
PSMD5
PSMD6
PSMD6
PSMD8
PSMF1
PTAR1
PTAR1
PTBP1
PTBP2
PTGER3
PTGFRN
PTK2B
PTP4A2
PTPN2
PTPN2
PTPN6
PTPRA
PUM1
PWP1
PXN
PYCR1
QDPR
QPCTL
R3HDM4
RAB10
RAB12
RAB14
RAB14
RAB20
RAB21
RAB22A
RAB25
RAB25
RAB30
RAB30
RAB31
RAB34
RAB35
RAB3GAP1
RAB43
RAB6B
RAB8A
RABAC1
RABEP2
RAD18
RAD21
RAD21
RAD21
RAD21L1
RAD23B
RAI14
RALGAPB
RANBP2
RANBP2
RANBP6
RAP2B
RAPGEF3
RARA
RASA1
RASGRF2
RASSF1
RASSF8
RB1
RBBP6
RBBP7
RBKS
RBL1
RBM15
RBM15B
RBM18
RBM22
RBM26
RBM41
RBM41
RBM42
RBM42
RBM43
RBPJ
RBPMS
RBX1
RCOR3
REEP3
REEP4
RELA
RELT
REST
RETREG1
REV1
REXO5
RFC3
RGL3
RHBDD2
RHBDD2
RHOB
RHOT1
RHOT2
RHOT2
RIC1
RICTOR
RICTOR
RIF1
RILPL1
RIMKLA
RIMOC1
RINT1
RINT1
RIOK3
RIT1
RIT1
RMI1
RMI1
RMND1
RMND5A
RNASE4
RNF115
RNF138
RNF169
RNF19A
RNF20
RNF20
RNF215
RNF216
RNF217
RNF220
RNF220
RNFT1
RNFT1
RNPEPL1
ROGDI
RP2
RPAP1
RPP25L
RPP30
RPS6KA3
RPS6KA4
RPS6KB1
RRAGA
RRP12
RSBN1
RSBN1
RTF1
RTF2
RTKN
RTN3
RTN3
RTN4
RTN4
RUSC2
RUVBL2
RWDD4
S100A3
S100A8
SAAL1
SACM1L
SAMD4B
SAMD4B
SAMD8
SAMHD1
SAP30
SAP30L
SAR1B
SAR1B
SART1
SAT1
SAV1
SCAF1
SCAMP2
SCAMP2
SCARF2
SCEL
SCFD1
SCLT1
SCP2
SCYL1
SDC3
SDR42E1
SDSL
SEC11C
SEC14L1
SEC22B
SEC23A
SEC23B
SEC24C
SEC24D
SEC24D
SEC62
SEC63
SEC63
SECISBP2
SECISBP2L
SECISBP2L
SEL1L
SERGEF
SERINC1
SERINC1
SERINC2
SERINC3
SERINC3
SERP1
SERPINE1
SERTAD2
SERTAD2
SESTD1
SETD1A
SF1
SF1
SF3A2
SF3B5
SF3B5
SFMBT1
SFT2D3
SGK1
SGSH
SH2D4A
SH3BP4
SH3BP5
SH3PXD2B
SH3RF1
SHCBP1
SHMT2
SHOC2
SHPRH
SIAH1
SIAH1
SIAH2
SIAH2
SIDT2
SIK2
SIN3A
SIPA1
SIPA1
SIRT5
SKAP2
SKI
SKI
SLC10A3
SLC10A3
SLC11A2
SLC11A2
SLC12A4
SLC12A4
SLC12A9
SLC16A5
SLC16A6
SLC17A5
SLC17A5
SLC20A2
SLC22A15
SLC22A17
SLC22A4
SLC25A11
SLC25A13
SLC25A25
SLC25A28
SLC25A28
SLC25A30
SLC25A46
SLC27A4
SLC29A3
SLC2A10
SLC30A1
SLC30A4
SLC30A9
SLC35A2
SLC35B1
SLC35B2
SLC35B3
SLC35B3
SLC35B4
SLC35C2
SLC35D1
SLC35F2
SLC36A4
SLC38A10
SLC38A9
SLC39A1
SLC39A13
SLC39A8
SLC39A9
SLC41A3
SLC44A1
SLC44A1
SLC4A11
SLC4A1AP
SLC4A9
SLC5A3
SLC66A2
SLC7A1
SLC7A5
SLC7A6
SLC7A8
SLC9A1
SLC9A6
SLCO2A1
SLF1
SLK
SLTM
SMAD4
SMAD5
SMAP1
SMAP1
SMARCA4
SMARCA4
SMC3
SMC3
SMC5
SMG9
SMIM19
SMIM19
SMIM22
SMIM8
SMPD2
SMPDL3A
SMYD5
SNAP47
SNAP47
SNF8
SNF8
SNRNP48
SNRNP48
SNRPA
SNRPA1
SNRPA1
SNRPB
SNUPN
SNX11
SNX12
SNX18
SNX2
SNX25
SNX4
SNX6
SNX7
SNX8
SOCS4
SOCS5
SON
SON
SORBS2
SORT1
SOS2
SPAG7
SPCS1
SPDL1
SPG7
SPG7
SPNS1
SPNS2
SPOPL
SPPL2A
SPRING1
SPRY4
SPTAN1
SPTLC1
SPTLC1
SPTY2D1
SRGAP1
SRGAP1
SRSF5
SRSF5
SRSF5
SSBP3
SSH3
SSH3
SSR4
SSRP1
SSRP1
ST3GAL1
ST3GAL6
ST3GAL6
ST6GALNAC2
ST6GALNAC4
STAMBP
STARD3NL
STARD3NL
STARD4
STARD7
STARD7
STARD9
STAT3
STAU1
STK11
STK16
STK24
STK24
STK3
STK4
STN1
STRAP
STRIP1
STRN4
STRN4
STUB1
STUB1
STUB1
STX11
STX2
STX5
STX5
STYXL1
SUCLG1
SUCLG1
SUFU
SUMF2
SUN1
SUN1
SUPT16H
SUSD6
SUSD6
SVBP
SYAP1
SYDE2
SYMPK
SYMPK
SYNJ2
SYNM
SYTL4
SZRD1
TAB1
TAB2
TAB3
TAFAZZIN
TALDO1
TANC2
TANGO2
TAOK2
TARBP1
[truncated: 366 more rows]

## Sheet: species-specific genes
p_val	avg_log2FC	pct.1	pct.2	p_val_adj	cluster	gene	avg_log2FC
0	8.09054	0.832	0.001	0	human	TAC3	8.09054
0	6.0792	0.996	0.259	0	human	IGF2	6.0792
0	5.41906	0.916	0.042	0	human	PAPPA	5.41906
0	5.15524	0.978	0.195	0	human	AOC1	5.15524
0	4.78245	0.993	0.367	0	human	TIMP3	4.78245
0	4.45276	0.935	0.121	0	human	ADM	4.45276
0	4.43766	0.9	0.028	0	human	PTN	4.43766
0	4.28881	0.593	0.005	0	human	CRABP2	4.28881
0	4.21198	0.99	0.362	0	human	HMGN3	4.21198
0	4.13319	0.991	0.426	0	human	TPM1	4.13319
0	4.05467	0.796	0.034	0	human	CAV1	4.05467
0	3.92368	0.747	0.01	0	human	INHA	3.92368
0	3.67536	0.998	0.49	0	human	SAT1	3.67536
0	3.66243	0.933	0.288	0	human	HTRA1	3.66243
0	3.55875	0.826	0.203	0	human	TIMP1	3.55875
0	3.44299	0.968	0.301	0	human	VAMP8	3.44299
0	3.40774	0.927	0.344	0	human	ARHGDIB	3.40774
0	3.33822	0.918	0.325	0	human	HEXB	3.33822
0	3.31277	0.633	0.022	0	human	COL17A1	3.31277
0	3.28558	0.96	0.52	0	human	TMEM59	3.28558
0	3.22414	0.385	0.027	0	human	DNASE1L3	3.22414
0	3.17763	0.911	0.223	0	human	TSPO	3.17763
0	3.0998	0.795	0.083	0	human	CIRBP	3.0998
0	3.06278	0.896	0.199	0	human	TNFSF10	3.06278
0	3.04948	0.89	0.39	0	human	PRDX4	3.04948
0	3.00212	0.815	0.244	0	human	ASPSCR1	3.00212
0	3.00083	0.781	0.176	0	human	GLIPR1	3.00083
0	2.94064	0.48	0.01	0	human	UPK1B	2.94064
0	2.88686	0.772	0.14	0	human	CERCAM	2.88686
0	2.86702	0.935	0.195	0	human	FSTL3	2.86702
0	2.8157	0.397	0	0	human	LY6D	2.8157
0	2.80413	0.769	0.213	0	human	EFNA1	2.80413
0	2.78586	0.622	0.073	0	human	RRAD	2.78586
0	2.76948	0.794	0.192	0	human	TRAPPC1	2.76948
0	2.76709	0.68	0.116	0	human	PRCP	2.76709
0	2.76048	0.808	0.266	0	human	YIF1A	2.76048
0	2.73537	0.817	0.333	0	human	PPIC	2.73537
0	2.73439	0.76	0.132	0	human	CAMTA1	2.73439
0	2.72932	0.591	0.034	0	human	IL18BP	2.72932
0	2.6832	0.74	0.079	0	human	ENG	2.6832
0	2.64751	0.937	0.569	0	human	SPARC	2.64751
0	2.6446	0.643	0.033	0	human	PTGES	2.6446
0	2.62712	0.813	0.269	0	human	COMMD6	2.62712
0	2.61958	0.69	0.143	0	human	JAM2	2.61958
0	2.6144	0.677	0.122	0	human	ADAMTS1	2.6144
0	2.59341	0.592	0.039	0	human	CAV2	2.59341
0	2.55417	0.899	0.298	0	human	FXYD5	2.55417
0	2.54944	0.326	0.015	0	human	TTR	2.54944
0	2.54728	0.976	0.487	0	human	PRDX5	2.54728
0	2.49352	0.44	0.055	0	human	CST6	2.49352
0	2.47352	0.707	0.132	0	human	BAD	2.47352
0	2.46326	0.967	0.541	0	human	SSR4	2.46326
0	2.44589	0.937	0.533	0	human	TMED9	2.44589
0	2.42455	0.746	0.299	0	human	ASAH1	2.42455
0	2.39651	0.947	0.437	0	human	SH3BGRL3	2.39651
0	2.3842	0.616	0.072	0	human	PTS	2.3842
0	2.38419	0.597	0.161	0	human	EGR1	2.38419
0	2.38245	0.659	0.098	0	human	ATRAID	2.38245
0	2.36757	0.917	0.45	0	human	SOD1	2.36757
0	2.36597	0.942	0.459	0	human	RABAC1	2.36597
0	2.30042	0.702	0.173	0	human	IL2RB	2.30042
0	2.28576	0.624	0.127	0	human	PYCR1	2.28576
0	2.27127	0.951	0.4	0	human	QSOX1	2.27127
0	2.25841	0.837	0.44	0	human	ERGIC3	2.25841
0	2.23241	0.659	0.273	0	human	PROCR	2.23241
0	2.23105	0.999	0.837	0	human	FN1	2.23105
0	2.21647	0.534	0.038	0	human	ITIH5	2.21647
0	2.213	0.469	0.073	0	human	ANGPTL4	2.213
0	2.20222	0.972	0.507	0	human	PSAP	2.20222
0	2.18659	0.545	0.118	0	human	IL1R2	2.18659
0	2.18045	0.722	0.23	0	human	TMEM219	2.18045
0	2.18011	0.631	0.157	0	human	AIF1L	2.18011
0	2.14305	0.753	0.197	0	human	FIS1	2.14305
0	2.13324	0.677	0.156	0	human	GJA5	2.13324
0	2.12929	0.761	0.304	0	human	AP3S1	2.12929
0	2.12511	0.598	0.156	0	human	GDPD3	2.12511
0	2.12066	0.497	0.03	0	human	TSTD1	2.12066
0	2.10788	0.39	0.06	0	human	BCORL1	2.10788
0	2.09844	0.536	0.151	0	human	FOLR1	2.09844
0	2.09549	0.696	0.221	0	human	RPS19BP1	2.09549
0	2.0951	0.589	0.133	0	human	UXT	2.0951
0	2.08124	0.914	0.283	0	human	S100A4	2.08124
0	2.07528	0.676	0.222	0	human	GAA	2.07528
0	2.06935	0.897	0.375	0	human	FBLN1	2.06935
0	2.05807	0.398	0.002	0	human	MAG	2.05807
0	2.03438	0.648	0.208	0	human	TMEM179B	2.03438
0	2.02311	0.74	0.213	0	human	BGN	2.02311
0	2.02105	0.498	0.102	0	human	CSRP2	2.02105
0	2.0145	0.973	0.709	0	human	ITM2B	2.0145
0	2.00738	0.927	0.612	0	human	LAPTM4A	2.00738
0	2.00325	0.333	0.007	0	human	OSR2	2.00325
0	1.9983	0.474	0.034	0	human	IL1RAP	1.9983
0	1.99528	0.557	0.137	0	human	WIPI1	1.99528
0	1.97065	0.572	0.102	0	human	NOSIP	1.97065
0	1.96224	0.617	0.139	0	human	CYB5R1	1.96224
0	1.96011	0.92	0.44	0	human	MYL12B	1.96011
0	1.95987	0.862	0.435	0	human	RBX1	1.95987
0	1.95761	0.814	0.255	0	human	LAMTOR5	1.95761
0	1.94844	0.695	0.218	0	human	SDCBP	1.94844
0	1.94666	0.303	0.006	0	human	SLC12A8	1.94666
0	1.94546	0.336	0.004	0	human	GPR146	1.94546
0	1.93067	0.811	0.266	0	human	SERPING1	1.93067
0	1.93026	0.241	0.001	0	human	GUCA2A	1.93026
0	1.92067	0.961	0.201	0	human	PAPPA2	1.92067
0	1.90609	0.739	0.285	0	human	MRPL51	1.90609
0	1.90465	0.397	0.057	0	human	DLX5	1.90465
0	1.90279	0.668	0.226	0	human	SLC16A3	1.90279
0	1.89943	0.471	0.121	0	human	CORO6	1.89943
0	1.89522	0.639	0.27	0	human	ITM2C	1.89522
0	1.89087	0.36	0.038	0	human	GDF15	1.89087
0	1.88361	0.724	0.31	0	human	ZNHIT1	1.88361
0	1.87777	0.329	0.04	0	human	FKBP10	1.87777
0	1.86444	0.362	0.011	0	human	PDGFRL	1.86444
0	1.86093	0.384	0.003	0	human	PIPOX	1.86093
0	1.86021	0.658	0.173	0	human	GSTO1	1.86021
0	1.84203	0.727	0.199	0	human	LAMTOR4	1.84203
0	1.84042	0.522	0.072	0	human	MAPK3	1.84042
0	1.83995	0.668	0.26	0	human	ATF3	1.83995
0	1.83634	0.905	0.251	0	human	FSTL1	1.83634
0	1.83092	0.647	0.262	0	human	SNAP23	1.83092
0	1.82653	0.387	0.011	0	human	EFHD1	1.82653
0	1.815	0.913	0.463	0	human	GPX4	1.815
0	1.81245	0.654	0.243	0	human	RNF181	1.81245
0	1.80918	0.544	0.165	0	human	MIDN	1.80918
0	1.80143	0.784	0.394	0	human	TMEM50A	1.80143
0	1.79807	0.964	0.62	0	human	NPC2	1.79807
0	1.79721	0.624	0.227	0	human	ANAPC16	1.79721
0	1.79546	0.904	0.393	0	human	TIMP2	1.79546
0	1.79527	0.897	0.527	0	human	PTPRF	1.79527
0	1.79111	0.589	0.097	0	human	AAMDC	1.79111
0	1.78272	0.583	0.14	0	human	TMEM230	1.78272
0	1.7711	0.785	0.384	0	human	HERPUD1	1.7711
0	1.76101	0.498	0.119	0	human	VGLL3	1.76101
0	1.75721	0.367	0.03	0	human	SFRP1	1.75721
0	1.74736	0.693	0.31	0	human	LSM1	1.74736
0	1.74447	0.869	0.525	0	human	ERP29	1.74447
0	1.74073	0.616	0.161	0	human	VGLL1	1.74073
0	1.72567	0.801	0.425	0	human	SPCS1	1.72567
0	1.71507	0.443	0.095	0	human	SH3BP5	1.71507
0	1.69927	0.524	0.167	0	human	SLC6A2	1.69927
0	1.68858	0.75	0.342	0	human	UFC1	1.68858
0	1.67705	0.658	0.272	0	human	CHPF	1.67705
0	1.67674	0.964	0.652	0	human	LGALS3	1.67674
0	1.66094	0.584	0.198	0	human	PKIG	1.66094
0	1.65595	0.36	0.038	0	human	RECK	1.65595
0	1.6549	0.348	0.014	0	human	RCN3	1.6549
0	1.64389	0.861	0.458	0	human	FHL2	1.64389
0	1.64342	0.6	0.192	0	human	CRYAB	1.64342
0	1.64138	0.721	0.304	0	human	NDUFA12	1.64138
0	1.64038	0.288	0.013	0	human	HSPA2	1.64038
0	1.63795	0.329	0.032	0	human	GPRC5A	1.63795
0	1.63774	0.253	0.02	0	human	PDE6H	1.63774
0	1.62738	0.599	0.164	0	human	SLIRP	1.62738
0	1.62113	0.981	0.669	0	human	ANXA1	1.62113
0	1.61678	0.443	0.098	0	human	TPGS2	1.61678
0	1.59341	0.368	0.046	0	human	TRIP10	1.59341
0	1.5932	0.451	0.11	0	human	TRAPPC6A	1.5932
0	1.58764	0.779	0.378	0	human	COPE	1.58764
0	1.57635	0.933	0.601	0	human	KRT7	1.57635
0	1.57143	0.486	0.118	0	human	EMC4	1.57143
0	1.55749	0.475	0.124	0	human	B4GALT4	1.55749
0	1.55444	0.993	0.51	0	human	RPL8	1.55444
0	1.55086	0.691	0.326	0	human	YIPF3	1.55086
0	1.53996	0.811	0.355	0	human	ZFP36L1	1.53996
0	1.53054	0.707	0.31	0	human	FKBP8	1.53054
0	1.52796	0.622	0.211	0	human	LTBP1	1.52796
0	1.52344	0.295	0.003	0	human	SCARA3	1.52344
0	1.50256	0.273	0.026	0	human	GTSF1	1.50256
0	1.50006	0.411	0.079	0	human	ABCA7	1.50006
0	1.48951	0.822	0.476	0	human	BCAP31	1.48951
0	1.48949	0.957	0.306	0	human	FOS	1.48949
0	1.44956	0.846	0.496	0	human	PSMB1	1.44956
0	1.4478	0.294	0.023	0	human	COL27A1	1.4478
0	1.41852	0.872	0.532	0	human	SPINT2	1.41852
0	1.4084	0.936	0.561	0	human	CD9	1.4084
0	1.40727	0.991	0.77	0	human	ANXA2	1.40727
0	1.38441	0.846	0.523	0	human	LMAN2	1.38441
0	1.37481	0.277	0.022	0	human	EPSTI1	1.37481
0	1.36232	0.221	0.001	0	human	SUN3	1.36232
0	1.35574	0.211	0.008	0	human	NRN1	1.35574
0	1.32531	0.936	0.651	0	human	PPIB	1.32531
0	1.32336	0.949	0.753	0	human	ARPC2	1.32336
0	1.30567	0.255	0.002	0	human	SOD3	1.30567
0	1.30255	0.302	0.037	0	human	MORN2	1.30255
0	1.29821	0.38	0.066	0	human	PRRG4	1.29821
0	1.29154	0.394	0.064	0	human	DPP4	1.29154
0	1.28053	0.953	0.43	0	human	COX4I1	1.28053
0	1.2579	0.244	0.004	0	human	SMIM5	1.2579
0	1.23297	0.229	0	0	human	ATP1A4	1.23297
0	-2.37081	0.419	0.743	0	human	BASP1	1.4922
0	-2.68624	0.243	0.71	0	human	MACF1	1.31558
0	-2.72096	0.241	0.705	0	human	ITGB1	1.6032
8.56439e-307	1.48805	0.414	0.085	9.47906e-303	human	CD320	1.55081
1.58623e-306	1.4922	0.736	0.38	1.75564e-302	human	POLR2F	1.24393
3.32707e-306	1.31558	0.361	0.063	3.6824e-302	human	KXD1	1.61132
2.13416e-305	1.6032	0.835	0.52	2.36209e-301	human	KLF6	1.64196
1.04226e-304	1.61023	0.476	0.135	1.15358e-300	human	PTRHD1	1.52512
3.15491e-296	1.06119	0.21	0.013	3.49185e-292	human	ARID5A	1.2934
1.09131e-294	1.60057	0.674	0.331	1.20786e-290	human	REXO2	1.65507
4.29372e-294	1.55081	0.722	0.365	4.75229e-290	human	TRMT112	1.4057
1.88791e-286	1.24393	0.244	0.024	2.08954e-282	human	GCHFR	1.22591
1.46443e-282	1.61132	0.581	0.237	1.62084e-278	human	MRPL18	1.0456
2.97061e-278	-1.52305	0.589	0.817	3.28787e-274	human	CALD1	1.56871
9.08963e-277	1.64196	0.771	0.409	1.00604e-272	human	HSPG2	1.68042
1.92408e-276	1.52512	0.678	0.356	2.12958e-272	human	OS9	1.57619
3.96125e-276	1.10802	0.401	0.082	4.38431e-272	human	MXRA7	1.16009
8.22456e-274	1.2934	0.867	0.579	9.10294e-270	human	ANXA5	1.68799
7.02762e-273	1.65507	0.507	0.171	7.77817e-269	human	RGS10	1.42822
1.52596e-271	1.4057	0.743	0.425	1.68894e-267	human	ATP6V0B	1.49381
5.13884e-271	1.34148	0.641	0.269	5.68767e-267	human	EIF3G	1.36141
2.50323e-269	1.55631	0.599	0.258	2.77057e-265	human	DPY30	1.37546
4.63852e-268	1.22591	0.84	0.525	5.13391e-264	human	CAPG	1.04464
5.31062e-267	1.03495	0.28	0.038	5.8778e-263	human	SLC16A4	1.20149
6.27901e-267	1.0456	0.778	0.337	6.94961e-263	human	UQCRQ	1.5183
2.45236e-266	1.87156	0.627	0.28	2.71427e-262	human	DNAJB1	1.16057
7.92696e-265	1.56871	0.635	0.287	8.77356e-261	human	YPEL5	1.21893
1.99369e-264	1.68042	0.678	0.323	2.20661e-260	human	PGF	1.19001
9.27091e-263	1.57619	0.591	0.262	1.0261e-258	human	NRBP1	1.09577
2.07621e-258	1.16009	0.203	0.016	2.29795e-254	human	FBN2	1.21103
2.15579e-258	1.68799	0.536	0.207	2.38603e-254	human	TGIF1	1.46837
2.07594e-255	1.42822	0.5	0.174	2.29765e-251	human	YIPF2	1.35673
5.26218e-254	1.49381	0.573	0.243	5.82418e-250	human	TMBIM1	1.19284
3.55567e-253	1.31899	0.47	0.143	3.93541e-249	human	COA3	1.42907
2.69307e-252	1.36141	0.304	0.053	2.98069e-248	human	CCDC57	1.197
3.05969e-250	1.37546	0.425	0.115	3.38647e-246	human	UPP1	1.13138
9.87606e-249	-1.68314	0.312	0.699	1.09308e-244	human	IQGAP1	1.20123
1.01452e-248	-1.67602	0.282	0.699	1.12287e-244	human	SRRM2	1.40809
1.40163e-247	1.43021	0.298	0.052	1.55132e-243	human	HILPDA	1.33345
5.33225e-247	1.20149	0.743	0.404	5.90174e-243	human	NDUFB7	1.42795
1.23408e-246	1.16057	0.251	0.034	1.36588e-242	human	SFXN3	1.40306
1.4613e-245	1.12279	0.803	0.448	1.61737e-241	human	COL4A2	1.28714
1.01289e-244	1.21893	0.618	0.24	1.12106e-240	human	COX17	1.23311
1.27544e-243	1.19001	0.301	0.054	1.41166e-239	human	HCLS1	1.14214
1.32775e-243	1.09577	0.357	0.076	1.46956e-239	human	SP100	1.29978
1.78496e-242	1.43608	0.654	0.349	1.97559e-238	human	CDC37	1.32818
1.31711e-240	1.21103	0.54	0.194	1.45777e-236	human	CTSH	1.57392
3.12266e-239	1.46837	0.517	0.205	3.45616e-235	human	FUCA2	1.28186
8.3664e-239	1.18833	0.746	0.377	9.25993e-235	human	TMED3	1.06597
1.94146e-234	1.14025	0.769	0.488	2.14881e-230	human	SEC62	1.42246
3.62396e-232	1.35673	0.593	0.263	4.011e-228	human	PLD3	1.38559
1.77074e-231	1.19284	0.751	0.353	1.95986e-227	human	DUSP1	1.19662
5.59445e-231	1.42907	0.478	0.171	6.19194e-227	human	TIMMDC1	1.53446
2.51625e-230	-1.88039	0.203	0.622	2.78499e-226	human	EIF3A	1.39042
1.5057e-229	1.197	0.772	0.489	1.66651e-225	human	SSR3	1.18581
4.48209e-228	-2.46306	0.24	0.642	4.96078e-224	human	RBMS1	1.07265
2.57897e-227	1.31542	0.316	0.069	2.8544e-223	human	RASGRF2	1.28012
9.36393e-224	1.13138	0.68	0.338	1.0364e-219	human	CTSA	1.02965
1.3178e-222	1.55475	0.374	0.102	1.45854e-218	human	TNFAIP2	1.05139
4.89942e-222	1.27404	0.603	0.28	5.42267e-218	human	PSMC3	1.19376
3.09565e-220	1.20123	0.714	0.402	3.42626e-216	human	CHMP2A	1.44838
1.634e-217	1.40809	0.412	0.126	1.80852e-213	human	PLSCR1	1.02863
7.71374e-217	1.02345	0.243	0.036	8.53757e-213	human	LIMS2	1.28091
8.7692e-217	1.08147	0.788	0.497	9.70575e-213	human	GATA3	1.05754
6.3922e-216	1.33345	0.624	0.313	7.07489e-212	human	ANAPC13	1.15704
5.34161e-211	1.0155	0.812	0.553	5.91209e-207	human	REEP5	1.01995
1.70641e-210	1.42795	0.474	0.182	1.88866e-206	human	PPCS	1.01954
2.54498e-210	1.04434	0.83	0.544	2.81679e-206	human	SSR2	1.22524
3.90909e-210	1.19427	0.789	0.579	4.32659e-206	human	RPN2	1.16621
2.54316e-209	1.40306	0.615	0.324	2.81477e-205	human	TMCO1	1.07146
4.59129e-209	1.30289	0.344	0.085	5.08164e-205	human	MYLIP	1.07421
2.282e-208	1.28714	0.389	0.105	2.52571e-204	human	EVA1A	1.42521
5.48627e-208	1.23311	0.391	0.114	6.0722e-204	human	RAB11B	1.14034
4.90388e-207	1.14214	0.283	0.057	5.42761e-203	human	COA4	1.16364
2.52281e-206	1.29978	0.631	0.338	2.79225e-202	human	PSMD8	1.53517
1.01365e-205	1.32818	0.447	0.16	1.12191e-201	human	POLR2I	1.0089
1.33936e-201	1.57392	0.374	0.114	1.4824e-197	human	TNFAIP3	1.14056
2.59567e-199	1.28186	0.407	0.13	2.87289e-195	human	RTN2	1.06192
3.25167e-196	1.1705	0.516	0.208	3.59895e-192	human	UQCRC1	1.19362
4.90009e-195	1.42246	0.577	0.276	5.42342e-191	human	GATA2	1.17825
1.74925e-191	-1.68909	0.276	0.642	1.93607e-187	human	MYOF	1.15585
3.32307e-189	1.38559	0.429	0.16	3.67797e-185	human	CDC42EP1	1.08646
6.04639e-189	1.19662	0.611	0.315	6.69215e-185	human	AURKAIP1	1.05392
1.2875e-188	1.06952	0.208	0.031	1.425e-184	human	ERP27	1.1427
6.21158e-185	1.53446	0.494	0.208	6.87497e-181	human	NFKBIZ	1.03093
3.63738e-183	1.54428	0.299	0.077	4.02585e-179	human	ANKRD37	1.12495
5.78683e-183	1.39042	0.495	0.219	6.40486e-179	human	UGDH	1.24005
7.70487e-182	1.18581	0.648	0.379	8.52775e-178	human	GTF2A2	4.31723
1.04425e-179	1.36154	0.533	0.242	1.15577e-175	human	PLIN2	3.9745
1.83092e-178	1.07265	0.676	0.403	2.02646e-174	human	PPP1CA	3.40842
3.85303e-177	1.00369	0.438	0.158	4.26454e-173	human	SMIM14	3.27688
7.54961e-176	1.35836	0.549	0.287	8.3559e-172	human	PPP4C	3.11017
3.14877e-175	1.28012	0.466	0.194	3.48506e-171	human	ZDHHC12	2.73394
5.37721e-174	1.04676	0.722	0.45	5.9515e-170	human	KDELR1	2.62015
1.24569e-171	1.02965	0.233	0.045	1.37873e-167	human	GRK4	2.59017
3.57056e-171	-1.55571	0.286	0.615	3.9519e-167	human	NDFIP1	2.46637
4.69623e-170	1.31788	0.517	0.235	5.19779e-166	human	SOX4	2.31685
1.00116e-169	1.05139	0.439	0.159	1.10808e-165	human	EIF3I	2.27595
1.60541e-168	1.19376	0.324	0.096	1.77687e-164	human	ADAM15	2.17364
3.43731e-166	1.44838	0.213	0.039	3.80441e-162	human	APOD	2.01972
7.54751e-166	1.2677	0.555	0.29	8.35358e-162	human	MLF2	1.9966
9.30566e-165	1.02863	0.312	0.087	1.02995e-160	human	PHGDH	1.95222
1.50073e-164	-2.55758	0.228	0.514	1.66101e-160	human	APP	1.91894
1.22395e-163	1.28091	0.397	0.152	1.35466e-159	human	TMEM205	1.91731
4.36461e-163	1.05754	0.305	0.083	4.83075e-159	human	NMRK1	1.89129
1.84237e-160	1.11033	0.428	0.161	2.03914e-156	human	CKLF	1.8031
4.39001e-160	-1.93623	0.283	0.602	4.85886e-156	human	BBX	1.7845
3.22176e-159	1.22021	0.487	0.232	3.56584e-155	human	ARL1	1.77335
5.23523e-159	1.28548	0.375	0.137	5.79435e-155	human	CTDSP1	1.75901
7.89668e-159	1.15704	0.518	0.256	8.74005e-155	human	ARL6IP4	1.74508
2.89784e-156	1.19539	0.452	0.197	3.20733e-152	human	HDDC2	1.64241
1.02407e-155	1.28061	0.512	0.238	1.13344e-151	human	ZFP36	1.6157
1.34528e-155	-1.44299	0.284	0.617	1.48895e-151	human	LAMC1	1.61219
2.61438e-154	1.01995	0.22	0.046	2.8936e-150	human	REL	1.56911
2.74447e-154	1.05021	0.273	0.071	3.03758e-150	human	MGMT	1.56073
6.79766e-153	1.01954	0.661	0.4	7.52366e-149	human	PFDN2	1.5335
2.47792e-151	-1.84067	0.308	0.618	2.74257e-147	human	SND1	1.498
1.05123e-150	1.22524	0.512	0.272	1.16351e-146	human	TRAPPC3	1.4307
2.31183e-150	1.16621	0.313	0.1	2.55874e-146	human	WFS1	1.4271
8.18344e-150	1.09063	0.354	0.121	9.05743e-146	human	PLGRKT	1.4069
6.845e-149	1.07146	0.632	0.396	7.57605e-145	human	SLC39A1	1.39461
3.36197e-148	1.16495	0.491	0.246	3.72103e-144	human	AP1S1	1.37817
1.35254e-147	1.07421	0.488	0.212	1.49699e-143	human	PLXNB2	1.32649
1.35558e-147	1.12878	0.544	0.294	1.50036e-143	human	BUD31	1.32052
4.31164e-147	1.42521	0.432	0.176	4.77212e-143	human	KLF4	1.31623
9.98276e-146	1.14034	0.374	0.144	1.10489e-141	human	METTL5	1.28603
4.62912e-145	1.16364	0.398	0.164	5.12351e-141	human	TMED1	1.26486
5.87997e-145	1.53517	0.369	0.143	6.50795e-141	human	IRF1	1.26021
7.50778e-145	1.0484	0.524	0.259	8.30961e-141	human	LMO4	1.25421
3.61689e-141	1.0089	0.257	0.068	4.00318e-137	human	TMEM243	1.22125
4.86092e-141	1.08041	0.329	0.114	5.38007e-137	human	YIPF6	1.21864
1.14964e-140	1.14836	0.369	0.143	1.27243e-136	human	TIMM17B	1.21679
9.50498e-139	1.14056	0.471	0.229	1.05201e-134	human	NDUFS8	1.17756
1.40664e-138	1.07557	0.376	0.146	1.55687e-134	human	MRPL21	1.17729
6.16902e-137	1.08536	0.483	0.231	6.82787e-133	human	TACC1	1.1572
6.75913e-136	1.14819	0.436	0.203	7.48101e-132	human	ISCU	1.15634
4.10375e-135	1.07143	0.59	0.363	4.54203e-131	human	IFT20	1.13647
4.74754e-135	1.06192	0.324	0.113	5.25457e-131	human	PLCD3	1.13326
1.53558e-134	1.24216	0.537	0.323	1.69958e-130	human	KDELR3	1.13048
2.066e-134	1.05925	0.535	0.298	2.28664e-130	human	TMEM208	1.1254
2.56715e-132	1.03744	0.301	0.101	2.84133e-128	human	ZSWIM7	1.10419
1.38654e-131	1.08647	0.588	0.363	1.53463e-127	human	CHMP5	1.0912
1.66048e-131	1.25203	0.387	0.17	1.83782e-127	human	NDUFAF3	1.0877
1.81987e-131	1.20965	0.263	0.078	2.01423e-127	human	TXNRD2	1.08421
2.66949e-131	-1.38286	0.205	0.519	2.95459e-127	human	RBBP7	1.08142
1.41154e-130	1.75719	0.318	0.116	1.5623e-126	human	OCIAD2	1.07639
1.51592e-130	1.09055	0.367	0.148	1.67782e-126	human	BOLA3	1.07026
2.08075e-130	1.08524	0.491	0.247	2.30297e-126	human	PLK2	1.06699
2.48465e-129	1.19362	0.355	0.145	2.75001e-125	human	POP7	1.05311
6.30385e-128	1.17825	0.429	0.208	6.9771e-124	human	POLE4	1.04165
1.23427e-127	1.16889	0.319	0.12	1.3661e-123	human	TMEM101	1.02611
4.21908e-126	1.21166	0.483	0.256	4.66967e-122	human	TMEM14A	1.00497
1.0782e-123	-1.07766	0.441	0.712	1.19335e-119	human	SON	5.19652
1.96802e-123	1.06791	0.233	0.065	2.17821e-119	human	PGPEP1	4.796
8.63861e-123	-1.18275	0.293	0.59	9.56122e-119	human	PICALM	4.5701
1.68123e-122	1.1055	0.634	0.404	1.86078e-118	human	FGFR1	4.11531
4.39467e-121	1.03637	0.544	0.331	4.86402e-117	human	OCIAD1	3.26049
8.54478e-121	1.03262	0.292	0.101	9.45736e-117	human	NFYB	3.22628
1.75161e-120	1.12087	0.344	0.139	1.93868e-116	human	CLNS1A	3.08266
3.3181e-120	1.15585	0.429	0.21	3.67247e-116	human	EVL	2.91671
2.43812e-118	1.12764	0.273	0.087	2.69851e-114	human	HTRA4	2.48097
1.08295e-116	-1.45178	0.272	0.539	1.19861e-112	human	MBNL2	2.14912
1.56015e-116	-1.13456	0.221	0.507	1.72677e-112	human	FAM120A	2.13164
2.00497e-116	-1.21436	0.243	0.534	2.2191e-112	human	RAI14	2.07704
3.69013e-116	1.03117	0.405	0.185	4.08424e-112	human	SYDE1	2.02139
5.64164e-116	1.0895	0.426	0.211	6.24417e-112	human	SERINC2	2.01428
1.53441e-114	-1.20362	0.216	0.512	1.69829e-110	human	PTP4A2	1.78456
7.36451e-113	1.0288	0.306	0.118	8.15104e-109	human	SNRNP25	1.61598
1.42296e-112	1.10997	0.48	0.274	1.57493e-108	human	TM2D1	1.50365
1.09117e-110	1.08646	0.468	0.261	1.20771e-106	human	PLOD1	1.17086
2.88058e-109	1.05392	0.429	0.223	3.18823e-105	human	STXBP2	1.00148
1.20799e-107	1.06545	0.351	0.156	1.337e-103	human	SMAD3	1.58158
6.40406e-106	-1.25454	0.224	0.483	7.08802e-102	human	EFHD2	1.5041
1.03145e-103	-1.03268	0.366	0.61	1.14161e-99	human	ACTR2	1.31939
2.66512e-101	1.13672	0.38	0.186	2.94976e-97	human	MKNK2	1.18766
5.78782e-101	1.04361	0.388	0.195	6.40596e-97	human	CNPY3	1.04705
5.79116e-101	-1.2575	0.254	0.537	6.40965e-97	human	LUC7L3	1.23229
4.27818e-100	-1.44675	0.291	0.524	4.73508e-96	human	LAMB1	1.19207
1.54448e-99	1.04507	0.445	0.248	1.70943e-95	human	SPAG7	1.09859
2.57338e-99	-1.12606	0.306	0.559	2.84821e-95	human	CLTA	1.04327
4.93773e-97	1.00673	0.506	0.316	5.46508e-93	human	EIF4E2	1.01765
6.00742e-96	1.02574	0.468	0.273	6.64901e-92	human	GALE	4.68944
6.22524e-96	1.0283	0.447	0.254	6.89009e-92	human	BIN2	4.68304
4.05219e-95	1.02733	0.501	0.311	4.48496e-91	human	CLTB	3.85122
7.4583e-95	1.05087	0.323	0.146	8.25484e-91	human	CCDC115	3.76802
4.95856e-93	-1.35141	0.364	0.566	5.48814e-89	human	GNG12	3.24169
3.52938e-92	1.03093	0.4	0.216	3.90632e-88	human	CCDC107	3.06363
6.69621e-88	-3.81569	0.211	0.42	7.41137e-84	human	FBLN2	2.64519
3.70834e-87	-1.59739	0.213	0.46	4.10439e-83	human	WWTR1	2.54529
2.09508e-84	-1.09711	0.227	0.482	2.31883e-80	human	PPP1CB	2.28153
5.68348e-84	-1.15813	0.244	0.487	6.29048e-80	human	PHLDB2	2.24312
8.25906e-84	-1.00082	0.205	0.454	9.14112e-80	human	CAST	2.22773
4.97695e-83	-1.02259	0.219	0.46	5.50848e-79	human	DNAJC3	2.15614
2.06022e-79	-1.50184	0.212	0.447	2.28025e-75	human	TRIO	1.9191
5.71847e-74	-1.22645	0.31	0.538	6.3292e-70	human	UBE2H	1.64181
1.1719e-72	-1.16296	0.241	0.454	1.29706e-68	human	CAPN2	1.55288
1.66055e-66	1.04794	0.311	0.159	1.83789e-62	human	PLK3	1.487
6.2779e-66	-1.37612	0.312	0.497	6.94838e-62	human	GOLGA4	1.32385
1.05582e-64	-1.3716	0.3	0.479	1.16858e-60	human	CEBPB	1.19035
3.83116e-60	-1.14422	0.288	0.485	4.24033e-56	human	GNB2	1.13066
6.68819e-53	1.12495	0.274	0.139	7.40249e-49	human	DIO2	1.74952
1.04306e-51	-1.04058	0.454	0.6	1.15446e-47	human	ACTN1	1.50603
1.46261e-50	-1.03608	0.286	0.452	1.61881e-46	human	EIF3F	1.38677
1.8536e-43	-1.31319	0.215	0.348	2.05157e-39	human	GPC1	1.52241
2.85933e-37	-1.87419	0.222	0.35	3.1647e-33	human	MICAL3	1.49071
6.1578e-37	-1.29782	0.799	0.722	6.81546e-33	human	PFN1	1.79441
1.83876e-36	-1.23438	0.459	0.25	2.03514e-32	human	LUM	1.68985
2.11409e-33	-1.08814	0.296	0.442	2.33987e-29	human	CUX1	1.26082
3.21265e-32	-1.175	0.224	0.354	3.55576e-28	human	TSPAN9	1.05025
1.01655e-31	-1.70326	0.24	0.336	1.12511e-27	human	MVP	1.35919
1.93249e-30	-1.04673	0.217	0.344	2.13888e-26	human	ATXN2	1.19971
2.10458e-30	-1.39358	0.203	0.321	2.32935e-26	human	MYO1E	1.39961
1.84805e-28	-1.08868	0.302	0.42	2.04542e-24	human	COBLL1	1.19724
2.05157e-28	-1.08434	0.363	0.447	2.27067e-24	human	ANXA11	1.15301
4.16155e-20	-1.36396	0.349	0.417	4.60601e-16	human	CRISPLD2
0	9.95591	1	0.101	0	macaca	WFDC2
0	4.74985	0.998	0.045	0	macaca	IGFBP1
0	4.32562	0.998	0.615	0	macaca	SERPINE2
0	4.31723	0.999	0.22	0	macaca	NOTUM
0	4.26159	0.905	0.002	0	macaca	CX3CL1
0	3.9745	0.928	0.115	0	macaca	CCNE1
0	3.91249	0.878	0.022	0	macaca	NOG
0	3.65522	0.951	0.009	0	macaca	MFAP2
0	3.59525	0.911	0.073	0	macaca	HS3ST1
0	3.40842	0.983	0.078	0	macaca	GCM1
0	3.27688	0.992	0.171	0	macaca	FBN1
0	3.11017	0.897	0.033	0	macaca	TTYH2
0	2.91467	0.72	0.05	0	macaca	IGFBP4
0	2.7693	0.938	0.128	0	macaca	CLDN19
0	2.73394	0.988	0.3	0	macaca	FOS
0	2.71636	0.913	0.254	0	macaca	PEG10
0	2.67869	0.858	0.026	0	macaca	RASSF6
0	2.62015	0.871	0.04	0	macaca	HSBP1L1
0	2.60869	1	0.516	0	macaca	PLAC8
0	2.59017	0.99	0.341	0	macaca	CEBPB
0	2.46637	0.804	0.119	0	macaca	TMEM132A
0	2.46402	0.663	0.117	0	macaca	HES1
0	2.45024	0.847	0.109	0	macaca	B3GNT7
0	2.43894	0.851	0.01	0	macaca	GPD1
0	2.31685	0.998	0.233	0	macaca	FSTL1
0	2.28597	0.527	0.001	0	macaca	TFF3
0	2.27595	0.873	0.111	0	macaca	METTL21A
0	2.26492	0.844	0.105	0	macaca	PXDN
0	2.23526	0.998	0.509	0	macaca	RPL8
0	2.2296	0.638	0.039	0	macaca	PTGS2
0	2.22782	0.995	0.453	0	macaca	ITGA5
0	2.2178	0.916	0.094	0	macaca	ELF4
0	2.17523	0.96	0.226	0	macaca	PLOD2
0	2.17364	0.916	0.116	0	macaca	RNASEK
0	2.12551	0.756	0.043	0	macaca	SRPX
0	2.11544	0.713	0.025	0	macaca	IRX2
0	2.10803	0.95	0.201	0	macaca	YPEL3
0	2.09282	0.637	0.026	0	macaca	WNT7A
0	2.06969	0.607	0.004	0	macaca	ASGR1
0	2.02145	0.777	0.088	0	macaca	PPIF
0	2.01972	0.812	0.114	0	macaca	PXK
0	1.9976	0.878	0.144	0	macaca	MCAM
0	1.9966	0.903	0.102	0	macaca	CD46
0	1.98983	0.787	0.061	0	macaca	IMPA2
0	1.98721	0.933	0.191	0	macaca	IDH2
0	1.95759	0.764	0.039	0	macaca	GNAI1
0	1.95278	0.691	0.107	0	macaca	SLC29A1
0	1.95222	0.994	0.578	0	macaca	COTL1
0	1.94513	0.798	0.151	0	macaca	NENF
0	1.91894	0.99	0.328	0	macaca	TMED3
0	1.91731	0.84	0.086	0	macaca	ATG4C
0	1.91647	0.617	0.02	0	macaca	FAM178B
0	1.89129	0.915	0.163	0	macaca	LRP1
0	1.88041	0.616	0.043	0	macaca	PPM1N
0	1.87005	0.898	0.171	0	macaca	SRSF9
0	1.85298	0.771	0.074	0	macaca	SPINT1
0	1.85174	0.977	0.332	0	macaca	EFHD2
0	1.8257	0.972	0.327	0	macaca	TCF7L2
0	1.81197	0.835	0.132	0	macaca	ARRDC1
0	1.81195	0.672	0.004	0	macaca	CCDC142
0	1.81161	0.873	0.115	0	macaca	HNRNPA0
0	1.8031	0.827	0.076	0	macaca	UNC13D
0	1.7845	0.801	0.058	0	macaca	RNF217
0	1.77374	0.889	0.113	0	macaca	PNRC2
0	1.77335	0.953	0.236	0	macaca	CD200
0	1.76269	0.712	0.093	0	macaca	RND3
0	1.75901	0.948	0.229	0	macaca	CLSTN1
0	1.74556	0.589	0.027	0	macaca	LHX2
0	1.74508	0.783	0.122	0	macaca	SLC1A5
0	1.74122	0.719	0.103	0	macaca	TGFBR2
0	1.73935	0.594	0.144	0	macaca	SOCS3
0	1.73683	0.803	0.096	0	macaca	GPR137
0	1.7323	0.666	0.051	0	macaca	SESN3
0	1.73186	0.789	0.07	0	macaca	MAZ
0	1.72249	0.782	0.099	0	macaca	LAGE3
0	1.72224	0.929	0.323	0	macaca	EIF3F
0	1.71877	0.981	0.394	0	macaca	QSOX1
0	1.71511	0.771	0.162	0	macaca	GCNT1
0	1.69904	0.762	0.106	0	macaca	SKIL
0	1.69275	0.962	0.309	0	macaca	HSPB1
0	1.68015	0.644	0.022	0	macaca	SLC7A2
0	1.65598	0.889	0.235	0	macaca	LSM4
0	1.6556	0.862	0.167	0	macaca	NAA10
0	1.64478	0.666	0.036	0	macaca	SLC26A2
0	1.64241	0.991	0.451	0	macaca	SERPINB6
0	1.6395	0.767	0.089	0	macaca	CCNG2
0	1.6375	0.918	0.234	0	macaca	SYPL1
0	1.63132	0.581	0.02	0	macaca	RGS14
0	1.6157	0.806	0.148	0	macaca	SUN2
0	1.61219	0.84	0.225	0	macaca	GADD45A
0	1.59607	0.749	0.064	0	macaca	SH3BGRL
0	1.58167	0.657	0.062	0	macaca	TGFB2
0	1.58087	0.418	0.006	0	macaca	COL9A3
0	1.57703	0.922	0.233	0	macaca	F11R
0	1.57257	0.832	0.143	0	macaca	PLXNB2
0	1.57045	0.715	0.051	0	macaca	MZT2B
0	1.56911	0.973	0.343	0	macaca	NRIP1
0	1.56073	0.998	0.469	0	macaca	CLIC4
0	1.56055	0.984	0.427	0	macaca	DAG1
0	1.54923	0.797	0.307	0	macaca	JUNB
0	1.54389	0.742	0.19	0	macaca	SOX4
0	1.5335	0.726	0.143	0	macaca	UBE2S
0	1.52829	0.741	0.109	0	macaca	OSBPL11
0	1.5271	0.997	0.682	0	macaca	PFN1
0	1.52164	0.676	0.205	0	macaca	ZFP36
0	1.51152	0.769	0.115	0	macaca	NME3
0	1.50785	0.989	0.29	0	macaca	LAPTM4B
0	1.50652	0.85	0.171	0	macaca	EXTL3
0	1.498	0.946	0.489	0	macaca	NDRG1
0	1.49594	0.803	0.151	0	macaca	MRPL11
0	1.48805	0.702	0.049	0	macaca	LTBP3
0	1.46908	0.772	0.134	0	macaca	IL1R1
0	1.45936	0.918	0.284	0	macaca	SEL1L
0	1.44038	0.827	0.149	0	macaca	SNX10
0	1.4307	0.987	0.622	0	macaca	TSC22D1
0	1.42806	0.737	0.151	0	macaca	ARRDC3
0	1.4271	0.742	0.149	0	macaca	NPM3
0	1.42027	0.635	0.054	0	macaca	TOR3A
0	1.4069	0.742	0.106	0	macaca	SERTAD3
0	1.40433	0.961	0.325	0	macaca	ZFP36L1
0	1.39891	0.779	0.182	0	macaca	FOSL2
0	1.39461	0.924	0.318	0	macaca	DUSP1
0	1.38702	0.849	0.216	0	macaca	MBD3
0	1.386	0.749	0.129	0	macaca	COLEC12
0	1.37965	0.864	0.256	0	macaca	SERPING1
0	1.37817	0.71	0.162	0	macaca	RNF121
0	1.3744	0.715	0.177	0	macaca	ESAM
0	1.35403	0.973	0.563	0	macaca	SLC25A3
0	1.34195	0.762	0.211	0	macaca	LMO4
0	1.32649	0.458	0.067	0	macaca	CHST3
0	1.32052	0.624	0.078	0	macaca	TRAF4
0	1.31865	0.834	0.206	0	macaca	MXD4
0	1.31623	0.864	0.213	0	macaca	TRAM2
0	1.31046	0.571	0.039	0	macaca	ZNF428
0	1.29758	0.516	0.003	0	macaca	ATP6V0E2
0	1.28655	0.741	0.245	0	macaca	ATF3
0	1.28603	0.955	0.374	0	macaca	SLC44A2
0	1.27595	0.764	0.157	0	macaca	MAF1
0	1.27067	0.813	0.186	0	macaca	SPSB3
0	1.26486	0.885	0.219	0	macaca	TXNDC5
0	1.26021	0.758	0.148	0	macaca	GIPC1
0	1.25421	0.576	0.048	0	macaca	SHARPIN
0	1.25338	0.912	0.242	0	macaca	RER1
0	1.25187	0.682	0.13	0	macaca	RHOBTB3
0	1.24655	0.578	0.041	0	macaca	LPCAT4
0	1.24508	0.527	0.08	0	macaca	PTH1R
0	1.24053	0.764	0.219	0	macaca	HSD17B10
0	1.23803	0.659	0.09	0	macaca	CDC26
0	1.23632	0.932	0.351	0	macaca	JAK1
0	1.23478	0.581	0.042	0	macaca	VEGFB
0	1.23062	0.778	0.156	0	macaca	GMFB
0	1.22907	0.739	0.144	0	macaca	GJA5
0	1.22666	0.88	0.24	0	macaca	VEGFA
0	1.22608	0.958	0.35	0	macaca	KDELR2
0	1.2253	0.603	0.055	0	macaca	ATP13A2
0	1.22125	0.979	0.428	0	macaca	MYL12B
0	1.21864	0.73	0.132	0	macaca	A4GALT
0	1.21847	0.738	0.133	0	macaca	GTF3C6
0	1.21679	0.377	0.058	0	macaca	APLNR
0	1.21398	0.75	0.171	0	macaca	TNFRSF1A
0	1.2085	0.912	0.196	0	macaca	TNFSF10
0	1.20301	0.707	0.175	0	macaca	ARHGAP1
0	1.20134	0.81	0.19	0	macaca	MBTPS1
0	1.19687	0.942	0.317	0	macaca	ZNF706
0	1.19684	0.557	0.087	0	macaca	TMEM54
0	1.18297	0.733	0.158	0	macaca	BOK
0	1.17756	0.928	0.348	0	macaca	EIF4EBP1
0	1.17729	0.472	0.02	0	macaca	IL10RA
0	1.17699	0.451	0.004	0	macaca	IL20RA
0	1.16658	0.904	0.307	0	macaca	MCL1
0	1.1639	0.828	0.282	0	macaca	TSC22D3
0	1.16285	0.947	0.351	0	macaca	HERPUD1
0	1.1625	0.413	0.01	0	macaca	TRIL
0	1.1572	0.889	0.249	0	macaca	FADS3
0	1.15707	0.569	0.067	0	macaca	ISOC2
0	1.15634	0.608	0.071	0	macaca	MAP7D3
0	1.15634	0.628	0.078	0	macaca	GTF3A
0	1.14987	0.627	0.091	0	macaca	MED30
0	1.14809	0.654	0.102	0	macaca	RRAS
0	1.14481	0.504	0.021	0	macaca	P2RY2
0	1.14234	0.787	0.188	0	macaca	CHMP2B
0	1.13647	0.908	0.293	0	macaca	IGF2R
0	1.13326	0.999	0.743	0	macaca	ARPC2
0	1.13048	0.417	0.008	0	macaca	REEP6
0	1.12922	0.791	0.141	0	macaca	QKI
0	1.1291	0.564	0.04	0	macaca	TRIML2
0	1.12573	0.649	0.124	0	macaca	MRPS24
0	1.1254	0.509	0.063	0	macaca	PECAM1
0	1.12476	0.646	0.126	0	macaca	NUDT22
0	1.12306	0.435	0.019	0	macaca	PRR15
0	1.11951	0.611	0.157	0	macaca	ST3GAL5
0	1.11724	0.633	0.092	0	macaca	SSBP4
0	1.11316	0.598	0.103	0	macaca	IRF2BPL
0	1.10958	0.449	0.012	0	macaca	PPARA
0	1.10816	0.903	0.271	0	macaca	ITGAV
0	1.1075	0.958	0.307	0	macaca	GJA1
0	1.10419	0.63	0.131	0	macaca	IMP3
0	1.09869	0.684	0.135	0	macaca	B4GALT7
0	1.09788	0.967	0.401	0	macaca	KDELR1
0	1.09651	0.521	0.056	0	macaca	TP53I13
0	1.09303	0.914	0.344	0	macaca	NEK6
0	1.0912	0.6	0.109	0	macaca	KLF5
0	1.0877	0.638	0.116	0	macaca	WIPI2
0	1.08421	0.359	0.008	0	macaca	RPP25
0	1.08213	0.766	0.252	0	macaca	DNAJB1
0	1.08142	0.459	0.026	0	macaca	PLEKHG5
0	1.07788	0.881	0.235	0	macaca	IGF2BP3
0	1.07701	0.645	0.123	0	macaca	FAM89A
0	1.07639	0.926	0.339	0	macaca	PON2
0	1.07482	0.866	0.339	0	macaca	ERRFI1
0	1.07026	0.491	0.034	0	macaca	SPTLC3
0	1.06967	0.595	0.054	0	macaca	HSD11B1
0	1.06699	0.624	0.124	0	macaca	JDP2
0	1.06674	0.452	0.027	0	macaca	YDJC
0	1.06342	0.644	0.082	0	macaca	SGMS2
0	1.06277	0.739	0.213	0	macaca	MARVELD1
0	1.06156	0.689	0.133	0	macaca	RAB20
0	1.05706	0.599	0.108	0	macaca	RBFA
0	1.05662	0.482	0.053	0	macaca	AGPAT2
0	1.05349	0.648	0.122	0	macaca	ING2
0	1.05311	0.87	0.296	0	macaca	TSPAN14
0	1.05228	0.541	0.045	0	macaca	PIK3CD
0	1.05051	0.818	0.216	0	macaca	ANKRD13A
0	1.04947	0.525	0.064	0	macaca	PAPSS2
0	1.0482	0.584	0.102	0	macaca	ZDHHC21
0	1.04165	0.558	0.072	0	macaca	FAM110A
0	1.04091	0.772	0.199	0	macaca	TMEM14A
0	1.0389	0.444	0.035	0	macaca	TMEM86A
0	1.03842	0.754	0.158	0	macaca	RBPJ
0	1.0379	0.481	0.032	0	macaca	GAS2L1
0	1.02611	0.83	0.193	0	macaca	FOXO4
0	1.02197	0.579	0.087	0	macaca	TMEM167B
0	1.01849	0.486	0.036	0	macaca	ABCD1
0	1.01681	0.397	0.027	0	macaca	SLX1A
0	1.01443	0.963	0.422	0	macaca	BZW2
0	1.01334	0.503	0.083	0	macaca	RAP2B
0	1.01312	0.591	0.061	0	macaca	AK3
0	1.0124	0.906	0.395	0	macaca	TALDO1
0	1.0088	0.443	0.027	0	macaca	MTFP1
0	1.00497	0.925	0.356	0	macaca	TGOLN2
0	1.00073	0.889	0.247	0	macaca	ARF5
1.30337e-298	1.91562	0.525	0.148	1.44257e-294	macaca	ID1
6.39247e-283	1.0615	0.97	0.506	7.07519e-279	macaca	SERPINE1
2.65088e-272	1.04399	0.228	0.021	2.934e-268	macaca	RGS4
1.06719e-239	1.23707	0.697	0.274	1.18117e-235	macaca	TINAGL1
4.50462e-181	-2.09535	0.313	0.565	4.98571e-177	macaca	TPM4
3.9572e-171	-2.14138	0.845	0.293	4.37983e-167	macaca	FBLN2
4.01519e-159	-2.22908	0.319	0.545	4.44401e-155	macaca	COL4A2
1.3287e-135	-1.10997	0.859	0.394	1.4706e-131	macaca	TIMP3
3.66029e-117	-1.65087	0.627	0.662	4.0512e-113	macaca	KRT7
1.25911e-103	-1.08987	0.774	0.344	1.39358e-99	macaca	ARHGAP10
2.24633e-102	-2.14761	0.402	0.541	2.48624e-98	macaca	PARVA
2.84194e-98	-2.19895	0.291	0.46	3.14546e-94	macaca	TPM2
7.10293e-94	-1.64609	0.231	0.424	7.86152e-90	macaca	MPZL1
8.24367e-94	-2.12871	0.397	0.502	9.12409e-90	macaca	SIN3B
5.53787e-93	-1.44638	0.861	0.388	6.12931e-89	macaca	HMGN3
6.87659e-79	-1.54076	0.313	0.453	7.61101e-75	macaca	LAMP2
3.82666e-77	-1.35003	0.211	0.387	4.23535e-73	macaca	STAT3
1.11902e-68	-1.65257	0.437	0.508	1.23853e-64	macaca	PRDX2
5.60752e-64	-1.21625	0.255	0.41	6.2064e-60	macaca	ETS2
2.3636e-56	-1.19483	0.849	0.688	2.61603e-52	macaca	AHNAK
8.06101e-56	-1.68178	0.407	0.474	8.92192e-52	macaca	TRIP12
2.47048e-52	-2.27407	0.241	0.362	2.73433e-48	macaca	DENND1A
3.86124e-49	-1.35903	0.267	0.374	4.27362e-45	macaca	HSPA4
3.23534e-48	-1.31985	0.214	0.342	3.58088e-44	macaca	KDM5A
8.98888e-45	-1.58384	0.365	0.432	9.94889e-41	macaca	NSD1
1.21426e-42	-1.15162	0.269	0.381	1.34394e-38	macaca	RTN3
6.26008e-41	-1.73768	0.628	0.554	6.92865e-37	macaca	SND1
3.87484e-37	-1.50257	0.504	0.482	4.28868e-33	macaca	LAMB1
2.12275e-36	-1.46747	0.38	0.427	2.34946e-32	macaca	DAAM1
4.50951e-36	-1.54355	0.322	0.391	4.99112e-32	macaca	USP34
6.18905e-36	-1.00381	0.676	0.348	6.85004e-32	macaca	RABGAP1L
1.16657e-35	-3.43174	0.322	0.375	1.29116e-31	macaca	VIM
1.74305e-35	-1.11943	0.983	0.772	1.92921e-31	macaca	ANXA2
7.29119e-35	-1.20727	0.32	0.392	8.06989e-31	macaca	CUL1
7.44449e-35	-2.0644	0.357	0.391	8.23956e-31	macaca	MMP14
1.39186e-34	-1.30682	0.215	0.316	1.54051e-30	macaca	PSME4
9.82474e-34	-1.05858	0.212	0.317	1.0874e-29	macaca	SLC16A3
1.24553e-33	-1.04536	0.282	0.135	1.37856e-29	macaca	FST
2.58433e-33	-2.08199	0.216	0.305	2.86033e-29	macaca	TIAM1
4.21653e-33	-1.21138	0.208	0.306	4.66686e-29	macaca	WDR33
6.3263e-33	-1.15458	0.248	0.329	7.00195e-29	macaca	TPST2
1.54908e-32	-1.44291	0.227	0.315	1.71452e-28	macaca	NFAT5
3.82332e-32	-1.36281	0.2	0.29	4.23165e-28	macaca	MAP9
6.66714e-31	-1.04288	0.931	0.652	7.37919e-27	macaca	PPIB
1.24489e-28	-1.44565	0.374	0.409	1.37784e-24	macaca	JARID2
2.02726e-28	-1.25609	0.279	0.341	2.24377e-24	macaca	ATP2A2
2.55693e-28	-1.5291	0.493	0.465	2.83001e-24	macaca	HSPG2
1.24767e-27	-1.42538	0.261	0.33	1.38092e-23	macaca	MAP4K3
2.2355e-27	-1.26459	0.325	0.371	2.47425e-23	macaca	CLK1
3.19884e-27	-1.29922	0.508	0.468	3.54048e-23	macaca	TFAP2C
4.11458e-27	-1.69678	0.283	0.342	4.55401e-23	macaca	TSPAN9
6.02696e-27	-1.56615	0.254	0.32	6.67064e-23	macaca	PAN3
8.91311e-27	-1.53158	0.458	0.463	9.86503e-23	macaca	FBLN1
1.94853e-25	-1.274	0.534	0.288	2.15663e-21	macaca	UACA
4.55788e-25	-1.35611	0.299	0.352	5.04466e-21	macaca	PACSIN2
8.48381e-24	-1.12621	0.311	0.358	9.38989e-20	macaca	RBM5
1.36509e-23	-1.53512	0.376	0.422	1.51088e-19	macaca	IGFBP2
2.83761e-22	-1.21946	0.345	0.381	3.14067e-18	macaca	PAM
2.43862e-20	-1.45647	0.615	0.51	2.69906e-16	macaca	SOD1
4.50201e-19	-1.18057	0.214	0.272	4.98283e-15	macaca	PKIG
2.40183e-18	-1.21774	0.703	0.538	2.65834e-14	macaca	FERMT2
1.03418e-16	-1.01443	0.419	0.406	1.14463e-12	macaca	SLC38A2
1.41094e-16	-1.21609	0.479	0.443	1.56163e-12	macaca	WNK1
2.89915e-16	-2.21515	0.201	0.254	3.20877e-12	macaca	FRMD4A
3.5142e-16	-6.24179	0.238	0.274	3.88952e-12	macaca	TWSG1
6.8042e-16	-1.13411	0.274	0.314	7.53089e-12	macaca	USP7
6.90229e-16	-6.71014	0.217	0.26	7.63946e-12	macaca	TGFB1
1.12234e-15	-1.16972	0.473	0.44	1.2422e-11	macaca	SNRNP70
3.31647e-15	-1.10862	0.543	0.492	3.67067e-11	macaca	TFPI
5.87736e-15	-1.04454	0.355	0.371	6.50506e-11	macaca	PSMD14
1.02565e-14	-1.00446	0.429	0.248	1.13519e-10	macaca	SLC25A4
1.39579e-14	-1.01737	0.634	0.515	1.54486e-10	macaca	SEC62
1.47066e-14	-1.22666	0.546	0.466	1.62773e-10	macaca	MAP4K4
1.93417e-14	-2.29776	0.321	0.33	2.14074e-10	macaca	MICAL3
2.37251e-14	-1.94804	0.3	0.317	2.62589e-10	macaca	TCF12
1.66809e-13	-1.68894	0.294	0.312	1.84624e-09	macaca	UTRN
2.11266e-13	-1.33548	0.255	0.289	2.33829e-09	macaca	CHD6
3.22061e-13	-1.483	0.247	0.277	3.56457e-09	macaca	VPS13B
4.6836e-13	-1.36592	0.392	0.382	5.18381e-09	macaca	MED13L
7.08873e-13	-1.30782	0.248	0.28	7.84581e-09	macaca	GIGYF2
7.53423e-13	-1.71772	0.217	0.254	8.33889e-09	macaca	NRK
7.63187e-13	-1.52524	0.842	0.471	8.44696e-09	macaca	DST
3.76794e-12	-1.32213	0.212	0.25	4.17036e-08	macaca	GRB10
5.51656e-12	-1.05195	0.374	0.374	6.10573e-08	macaca	NDUFA12
1.09998e-10	-1.04105	0.6	0.369	1.21746e-06	macaca	TRIO
1.41674e-10	-1.03176	0.372	0.364	1.56804e-06	macaca	PTPN12
2.13074e-10	-1.28751	0.204	0.239	2.35831e-06	macaca	OSBPL8
6.02474e-10	-1.92448	0.463	0.409	6.66818e-06	macaca	RERE
9.60201e-10	-1.09321	0.2	0.231	1.06275e-05	macaca	FOXN3
8.5773e-09	-1.31212	0.591	0.482	9.49336e-05	macaca	UBE2H
2.02081e-08	-1.22863	0.228	0.246	0.000223663	macaca	GAB1
4.71427e-08	-1.17448	0.442	0.391	0.000521776	macaca	BIRC6
4.91089e-08	-1.20508	0.331	0.316	0.000543538	macaca	NEDD4
1.21925e-07	-1.10468	0.395	0.363	0.00134946	macaca	ATP2B1
2.00136e-07	-1.47251	0.359	0.332	0.0022151	macaca	SRGAP2
4.01993e-07	-1.24055	0.248	0.261	0.00444926	macaca	SSH2
6.82268e-07	-1.21196	0.243	0.254	0.00755134	macaca	CTSH
1.37911e-06	-1.10895	0.233	0.248	0.0152639	macaca	SMC5
1.47921e-06	-1.77389	0.494	0.409	0.0163719	macaca	PLEKHA5
2.21785e-06	-1.04666	0.892	0.58	0.0245472	macaca	MACF1
2.65344e-06	-1.13711	0.304	0.297	0.0293683	macaca	PDS5A
0	7.6857	0.984	0.006	0	rat	MT-ND2
0	7.61918	0.984	0.002	0	rat	MT-ND1
0	7.35827	0.988	0.008	0	rat	MT-CYB
0	6.64112	0.997	0.031	0	rat	MGP
0	6.53833	0.996	0.037	0	rat	MT-ATP6
0	6.45	0.973	0.018	0	rat	MT-ND4
0	6.16566	0.999	0.04	0	rat	MT-CO2
0	5.93532	0.999	0.044	0	rat	MT-CO3
0	5.71327	0.997	0.047	0	rat	MT-CO1
0	5.19652	0.828	0.032	0	rat	SBSN
0	4.98235	0.994	0.143	0	rat	LUM
0	4.93102	0.917	0.007	0	rat	PI16
0	4.796	0.814	0.002	0	rat	MT-ND3
0	4.7207	0.915	0.016	0	rat	DES
0	4.5701	0.714	0.01	0	rat	FCRLA
0	4.17423	0.881	0.062	0	rat	RARRES2
0	4.14328	0.845	0.185	0	rat	BTG2
0	4.11531	0.988	0.201	0	rat	DCN
0	4.09214	0.801	0.045	0	rat	IGFBP6
0	4.08659	0.992	0.177	0	rat	GPX3
0	4.07503	0.863	0.05	0	rat	PRNP
0	3.46013	0.629	0.002	0	rat	LBP
0	3.41606	0.754	0.12	0	rat	ZWINT
0	3.4061	0.809	0.299	0	rat	CITED2
0	3.26049	0.753	0.07	0	rat	ATP5F1D
0	3.23404	0.666	0.051	0	rat	LPL
0	3.22628	0.704	0.08	0	rat	FCGRT
0	3.20315	0.704	0.074	0	rat	PLTP
0	3.17858	0.611	0.033	0	rat	RAMP1
0	3.11891	0.713	0.123	0	rat	DUSP9
0	3.08266	0.894	0.203	0	rat	ATP5F1E
0	3.07373	0.792	0.151	0	rat	APOE
0	2.92947	0.85	0.131	0	rat	OLR1
0	2.91671	0.717	0.141	0	rat	NINJ1
0	2.89392	0.494	0.006	0	rat	PADI2
0	2.89217	0.463	0.044	0	rat	MMP12
0	2.88368	0.807	0.325	0	rat	CRISPLD2
0	2.83075	0.749	0.184	0	rat	SLC25A4
0	2.75289	0.593	0.092	0	rat	TXNIP
0	2.74531	0.583	0.057	0	rat	GPNMB
0	2.73518	0.813	0.453	0	rat	LGMN
0	2.72514	0.655	0.131	0	rat	C1QTNF6
0	2.7197	0.659	0.17	0	rat	AGRN
0	2.61803	0.397	0.004	0	rat	SFRP4
0	2.58199	0.438	0.023	0	rat	FGL2
0	2.57182	0.905	0.374	0	rat	GPX1
0	2.54257	0.929	0.436	0	rat	CSTB
0	2.52008	0.675	0.173	0	rat	SCAND1
0	2.514	0.635	0.165	0	rat	PGLS
0	2.49885	0.844	0.329	0	rat	IGFBP2
0	2.48097	0.653	0.17	0	rat	DYRK2
0	2.46054	0.645	0.108	0	rat	NECTIN2
0	2.4475	0.638	0.151	0	rat	IVNS1ABP
0	2.4261	0.784	0.386	0	rat	GNB2
0	2.41438	0.344	0.006	0	rat	SCGB1A1
0	2.39964	0.565	0.066	0	rat	MAP1LC3A
0	2.39818	0.515	0.001	0	rat	MT-ATP8
0	2.39116	0.584	0.166	0	rat	DDIT3
0	2.38063	0.336	0.002	0	rat	MMP3
0	2.35227	0.791	0.36	0	rat	TPM2
0	2.34778	0.366	0.024	0	rat	FGFBP1
0	2.34217	0.338	0.001	0	rat	ADH1A
0	2.33274	0.469	0.061	0	rat	BEX3
0	2.25731	0.855	0.348	0	rat	ADA
0	2.24343	0.783	0.425	0	rat	SIN3B
0	2.18434	0.566	0.099	0	rat	MRPL54
0	2.17968	0.397	0.002	0	rat	CMTM5
0	2.17248	0.471	0.019	0	rat	CDX2
0	2.17044	0.674	0.268	0	rat	CARHSP1
0	2.14912	0.538	0.06	0	rat	ADARB1
0	2.14816	0.372	0.061	0	rat	POSTN
0	2.13925	0.444	0.015	0	rat	SFR1
0	2.13164	0.676	0.294	0	rat	B4GALT5
0	2.08634	0.351	0.011	0	rat	ICAM2
0	2.07704	0.367	0.013	0	rat	CARD19
0	2.07571	0.742	0.37	0	rat	CD47
0	2.05417	0.489	0.054	0	rat	TSPAN33
0	2.02139	0.958	0.429	0	rat	COX4I1
0	2.01428	0.567	0.117	0	rat	CD82
0	2.00894	0.51	0.055	0	rat	PCDH12
0	1.99632	0.705	0.234	0	rat	ERO1A
0	1.952	0.561	0.191	0	rat	FAM104A
0	1.94888	0.599	0.217	0	rat	UGCG
0	1.93216	0.728	0.409	0	rat	GNAI2
0	1.90285	0.606	0.134	0	rat	JADE1
0	1.87368	0.711	0.34	0	rat	JUN
0	1.8672	0.288	0.014	0	rat	TMEM140
0	1.85653	0.431	0.049	0	rat	APBB1IP
0	1.85552	0.311	0.004	0	rat	IFI44
0	1.85159	0.36	0.029	0	rat	SELENOM
0	1.82882	0.657	0.217	0	rat	SLC3A2
0	1.80991	0.582	0.201	0	rat	MMP15
0	1.80148	0.732	0.388	0	rat	SEMA6D
0	1.79396	0.466	0.106	0	rat	EIF2B2
0	1.78812	0.258	0.01	0	rat	CLIC5
0	1.78456	0.229	0	0	rat	MLANA
0	1.74993	0.445	0.035	0	rat	DHRS9
0	1.73972	0.333	0.037	0	rat	SRD5A1
0	1.72966	0.555	0.178	0	rat	DBN1
0	1.72271	0.38	0.034	0	rat	ZBED5
0	1.7002	0.821	0.504	0	rat	LAMP1
0	1.70007	0.48	0.127	0	rat	RCN2
0	1.69312	0.677	0.29	0	rat	ARF5
0	1.68723	0.664	0.25	0	rat	NEDD4
0	1.68314	0.759	0.34	0	rat	UQCRQ
0	1.68159	0.446	0.091	0	rat	PARVB
0	1.67712	0.517	0.142	0	rat	SELENOH
0	1.63746	0.632	0.168	0	rat	NEU2
0	1.63423	0.344	0.02	0	rat	NGEF
0	1.61598	0.419	0.072	0	rat	GLMP
0	1.59422	0.299	0.004	0	rat	CYP17A1
0	1.56389	0.569	0.133	0	rat	RGS17
0	1.56307	0.948	0.276	0	rat	S100A4
0	1.54343	0.929	0.696	0	rat	PFN1
0	1.50365	0.89	0.355	0	rat	RACK1
0	1.49329	0.9	0.394	0	rat	TIMP2
0	1.46612	0.337	0.015	0	rat	MTFR2
0	1.43268	0.358	0.048	0	rat	ABCG1
0	1.3991	0.941	0.699	0	rat	CALR
0	1.35619	0.976	0.649	0	rat	LGALS3
0	1.33947	0.308	0.031	0	rat	EIF4E3
0	1.27494	0.248	0.007	0	rat	P3H3
0	1.19537	0.262	0.011	0	rat	PELI3
0	1.19143	0.289	0.02	0	rat	AFMID
0	1.04218	0.229	0.01	0	rat	HOXD9
1.48741e-306	1.29957	0.35	0.058	1.64627e-302	rat	CHEK1
7.36529e-303	-2.74029	0.253	0.698	8.15191e-299	rat	CD9
2.64741e-302	1.07159	0.22	0.014	2.93015e-298	rat	ADAMTS4
1.19715e-300	1.541	0.658	0.223	1.32501e-296	rat	PEG3
7.74328e-300	1.20585	0.251	0.023	8.57026e-296	rat	HSD3B7
1.23705e-299	1.48792	0.244	0.021	1.36917e-295	rat	PYCARD
1.87133e-299	1.72407	0.296	0.039	2.07119e-295	rat	TMEM37
1.1785e-297	1.3963	0.31	0.045	1.30436e-293	rat	C5AR2
8.63622e-291	1.68905	0.518	0.167	9.55857e-287	rat	PRPF19
9.12485e-288	1.79205	0.586	0.195	1.00994e-283	rat	CRYAB
7.62414e-287	1.36031	0.867	0.684	8.4384e-283	rat	AHNAK
2.51149e-285	1.00148	0.898	0.521	2.77971e-281	rat	PSAP
2.04983e-282	1.51358	0.512	0.149	2.26875e-278	rat	KLHL22
4.33113e-282	2.33249	0.436	0.119	4.79369e-278	rat	AEBP1
1.20448e-279	1.28324	0.301	0.045	1.33312e-275	rat	NDUFAF8
6.7923e-277	1.09418	0.203	0.013	7.51771e-273	rat	PER3
1.37326e-275	1.33595	0.418	0.096	1.51992e-271	rat	CFAP20
1.10202e-273	1.43205	0.403	0.091	1.21972e-269	rat	IRAK2
4.46057e-272	2.13277	0.599	0.257	4.93696e-268	rat	HSD17B2
7.89425e-268	1.28752	0.406	0.092	8.73735e-264	rat	C16orf87
8.68211e-268	1.52492	0.236	0.024	9.60936e-264	rat	KLHDC8B
1.54107e-267	1.4949	0.208	0.016	1.70565e-263	rat	RHOJ
4.40236e-267	-1.58154	0.488	0.819	4.87254e-263	rat	EPAS1
5.43022e-267	1.5324	0.452	0.122	6.01016e-263	rat	NME1
1.20962e-266	-2.21534	0.222	0.643	1.3388e-262	rat	KLF6
3.36068e-265	1.54376	0.534	0.174	3.71961e-261	rat	JPT1
1.30696e-260	1.33445	0.357	0.075	1.44654e-256	rat	ATG101
3.63902e-250	1.63769	0.646	0.314	4.02767e-246	rat	NID1
8.3513e-249	1.40564	0.452	0.13	9.24322e-245	rat	PIN1
9.53157e-249	1.79909	0.332	0.066	1.05495e-244	rat	CYBA
1.23399e-247	1.3988	0.446	0.131	1.36578e-243	rat	NSUN2
3.44565e-243	1.31568	0.324	0.06	3.81365e-239	rat	RGS5
1.96708e-240	1.48638	0.696	0.373	2.17717e-236	rat	ERRFI1
2.27481e-240	1.2204	0.324	0.064	2.51776e-236	rat	FAM110B
9.46745e-237	1.13908	0.313	0.058	1.04786e-232	rat	PIP5K1C
1.0471e-236	1.64984	0.619	0.292	1.15893e-232	rat	LAMTOR2
2.499e-236	1.36483	0.409	0.111	2.7659e-232	rat	STX2
7.31057e-235	1.34398	0.408	0.113	8.09134e-231	rat	OGFR
1.66281e-234	1.51389	0.281	0.045	1.84039e-230	rat	XDH
4.10009e-234	1.44318	0.673	0.332	4.53798e-230	rat	JUNB
2.07479e-230	1.43772	0.508	0.176	2.29638e-226	rat	AAMP
2.50415e-230	1.753	0.532	0.196	2.77159e-226	rat	CTSH
1.39387e-227	1.51403	0.68	0.38	1.54274e-223	rat	LAMP2
1.33322e-224	1.88788	0.698	0.461	1.47561e-220	rat	TFPI
4.35398e-223	1.39867	0.403	0.117	4.81898e-219	rat	MEX3C
3.18226e-221	1.38864	0.738	0.448	3.52213e-217	rat	PRDX2
1.49412e-219	-1.75374	0.793	0.299	1.6537e-215	rat	IGF2
1.22235e-218	1.46486	0.45	0.154	1.3529e-214	rat	DAPK3
1.32929e-216	1.27622	0.424	0.126	1.47126e-212	rat	CCDC88A
1.62391e-213	1.48106	0.49	0.187	1.79734e-209	rat	RAP2C
1.62414e-213	1.5041	0.66	0.342	1.7976e-209	rat	CTSA
1.2754e-212	1.40707	0.74	0.488	1.41161e-208	rat	MANF
4.71625e-212	-1.81786	0.232	0.603	5.21994e-208	rat	SERPINB6
1.38372e-211	2.03572	0.551	0.251	1.5315e-207	rat	SOD2
1.67586e-202	1.4095	0.712	0.488	1.85485e-198	rat	DAD1
5.2464e-202	1.18509	0.295	0.064	5.80671e-198	rat	TRAPPC5
1.02076e-199	1.30601	0.831	0.665	1.12978e-195	rat	TAGLN2
2.64543e-199	1.26762	0.447	0.149	2.92796e-195	rat	DAB2IP
3.26538e-198	1.34558	0.346	0.092	3.61413e-194	rat	UBE2L6
1.21201e-197	1.12343	0.424	0.13	1.34145e-193	rat	TMEM132E
1.93228e-196	1.28735	0.416	0.131	2.13865e-192	rat	BCAT1
4.81823e-193	1.2788	0.489	0.179	5.33281e-189	rat	SELENOS
3.18158e-192	1.18325	0.469	0.168	3.52137e-188	rat	KLF4
3.25789e-192	1.42417	0.709	0.479	3.60583e-188	rat	CLTA
3.45897e-192	1.44104	0.413	0.136	3.82839e-188	rat	CDC42EP3
3.871e-191	1.47187	0.723	0.547	4.28442e-187	rat	ACTN1
1.62818e-190	1.09949	0.448	0.15	1.80206e-186	rat	GKAP1
2.08378e-190	1.20062	0.396	0.118	2.30632e-186	rat	OAF
5.74585e-190	1.31939	0.692	0.414	6.35951e-186	rat	NDUFB7
1.27602e-186	-3.99115	0.35	0.62	1.4123e-182	rat	SAT1
1.40928e-186	-1.82669	0.294	0.635	1.55979e-182	rat	SRSF7
3.11253e-186	1.58525	0.561	0.286	3.44495e-182	rat	PFDN1
8.50078e-186	1.13415	0.343	0.093	9.40866e-182	rat	EIF2AK2
2.30297e-184	1.11521	0.348	0.093	2.54893e-180	rat	UNC5B
8.58332e-183	1.45311	0.68	0.447	9.50002e-179	rat	LAMB1
5.95672e-181	1.66902	0.277	0.065	6.5929e-177	rat	CAVIN3
8.33884e-179	1.14857	0.429	0.14	9.22942e-175	rat	CDH5
3.41023e-178	-1.76255	0.233	0.566	3.77444e-174	rat	WSB1
8.81057e-177	1.25229	0.517	0.227	9.75154e-173	rat	MAP9
2.0546e-174	1.52457	0.609	0.348	2.27403e-170	rat	MTCH1
2.53386e-172	1.74274	0.494	0.213	2.80448e-168	rat	COL15A1
2.44621e-170	1.09789	0.238	0.047	2.70747e-166	rat	CMTM7
6.73302e-170	1.44017	0.561	0.292	7.45211e-166	rat	UBE2M
2.3554e-168	1.13901	0.331	0.096	2.60696e-164	rat	S1PR2
3.01758e-168	-1.85367	0.243	0.56	3.33986e-164	rat	COL4A2
2.00173e-165	-1.89935	0.262	0.572	2.21552e-161	rat	MYL12B
5.17386e-164	-2.08941	0.312	0.628	5.72643e-160	rat	RBMS1
4.01665e-162	1.11437	0.448	0.165	4.44563e-158	rat	HYPK
3.19841e-161	1.17796	0.551	0.253	3.54e-157	rat	COX17
2.73414e-160	1.13565	0.312	0.089	3.02615e-156	rat	ETS1
7.92279e-160	1.22036	0.429	0.163	8.76894e-156	rat	EMC6
2.60265e-158	1.31344	0.483	0.221	2.88061e-154	rat	PTOV1
7.73136e-158	1.07996	0.322	0.094	8.55707e-154	rat	DNPEP
1.72439e-157	1.06487	0.542	0.236	1.90856e-153	rat	LAMTOR4
5.31182e-156	1.21719	0.589	0.332	5.87912e-152	rat	PAM
1.17982e-154	1.27968	0.623	0.366	1.30583e-150	rat	SLC38A2
4.32002e-153	1.41645	0.592	0.356	4.7814e-149	rat	FURIN
2.69776e-148	1.16429	0.437	0.177	2.98588e-144	rat	EMC10
3.8436e-148	1.28743	0.593	0.359	4.2541e-144	rat	SAR1A
4.32793e-148	1.18346	0.794	0.536	4.79016e-144	rat	GRN
1.21097e-146	1.247	0.692	0.5	1.3403e-142	rat	VAPA
2.66489e-143	-1.42106	0.399	0.627	2.9495e-139	rat	SPINT2
4.35912e-141	1.07058	0.446	0.176	4.82467e-137	rat	BNIP3
3.19315e-140	1.18766	0.355	0.124	3.53418e-136	rat	SLC7A8
3.48211e-139	-1.57859	0.204	0.5	3.854e-135	rat	HERPUD1
6.37495e-139	1.1193	0.308	0.099	7.05579e-135	rat	ZNF32
8.41936e-139	-1.22997	0.227	0.537	9.31854e-135	rat	RAI14
1.81222e-138	-1.848	0.418	0.675	2.00576e-134	rat	MACF1
8.95234e-136	1.16078	0.672	0.473	9.90844e-132	rat	CD164
1.2852e-135	1.04705	0.288	0.088	1.42246e-131	rat	ERAP1
2.6652e-134	1.23229	0.604	0.388	2.94985e-130	rat	AP2S1
7.95835e-133	1.04548	0.329	0.114	8.8083e-129	rat	TPRG1L
1.08787e-130	1.21941	0.619	0.414	1.20405e-126	rat	CSRP1
5.82857e-127	1.07718	0.674	0.418	6.45106e-123	rat	ATOX1
1.85588e-126	1.21357	0.489	0.247	2.05409e-122	rat	PLK2
2.70259e-126	1.42347	0.338	0.125	2.99122e-122	rat	LAMB2
1.12195e-125	-1.21917	0.325	0.576	1.24177e-121	rat	BCAP31
9.95182e-125	1.31564	0.312	0.11	1.10147e-120	rat	AVPI1
7.98407e-124	1.19207	0.589	0.36	8.83677e-120	rat	RNF7
4.94794e-123	1.25023	0.557	0.324	5.47638e-119	rat	NFKBIA
7.97639e-123	1.22898	0.304	0.105	8.82827e-119	rat	NIT1
6.27445e-121	-1.23521	0.363	0.624	6.94457e-117	rat	MYOF
7.23005e-121	1.00984	0.665	0.368	8.00222e-117	rat	HSPB1
1.5657e-120	1.0044	0.556	0.28	1.73292e-116	rat	PTTG1IP
1.22586e-119	1.07419	0.733	0.677	1.35678e-115	rat	DDB1
2.19366e-119	1.1352	0.504	0.274	2.42794e-115	rat	DNAJA2
5.63469e-117	1.09859	0.446	0.222	6.23647e-113	rat	NOL7
1.59479e-116	1.33163	0.519	0.308	1.76511e-112	rat	TAF7
3.96011e-114	1.19568	0.304	0.108	4.38305e-110	rat	COPZ2
7.41856e-114	-1.12593	0.356	0.613	8.21086e-110	rat	DDX17
1.10136e-113	1.25612	0.261	0.085	1.21898e-109	rat	SPHK1
1.59143e-112	1.04327	0.491	0.247	1.7614e-108	rat	SDF2
1.61308e-111	1.02573	0.333	0.133	1.78536e-107	rat	WDR55
8.7133e-111	1.13472	0.533	0.287	9.64388e-107	rat	GADD45A
1.02642e-109	-1.42968	0.252	0.512	1.13604e-105	rat	NAV1
1.88989e-109	1.02887	0.617	0.415	2.09173e-105	rat	PPP1CA
4.79755e-109	1.08021	0.394	0.186	5.30993e-105	rat	YTHDF1
5.75886e-109	1.13962	0.367	0.158	6.37391e-105	rat	COMMD4
6.73777e-109	1.16515	0.489	0.27	7.45736e-105	rat	MDH1
4.24309e-108	1.03516	0.342	0.142	4.69625e-104	rat	NSMCE1
6.95619e-108	-2.03178	0.204	0.461	7.69911e-104	rat	RERE
1.89818e-107	1.06932	0.416	0.202	2.10091e-103	rat	YWHAH
1.4031e-106	1.51018	0.393	0.19	1.55295e-102	rat	VAT1
9.59966e-105	1.09325	0.417	0.203	1.06249e-100	rat	DDRGK1
1.19021e-103	1.06269	0.376	0.165	1.31732e-99	rat	DDIT4
7.07473e-103	1.01344	0.559	0.357	7.83031e-99	rat	PUM2
7.74449e-103	1.00901	0.547	0.328	8.5716e-99	rat	ANAPC13
7.04551e-102	1.02321	0.382	0.175	7.79798e-98	rat	FAM89A
6.33839e-100	1.11959	0.522	0.323	7.01533e-96	rat	PRKCSH
2.88855e-99	-1.12802	0.232	0.492	3.19705e-95	rat	DNM2
7.91703e-99	1.4094	0.303	0.123	8.76257e-95	rat	CTSK
7.28667e-97	1.22123	0.228	0.073	8.06488e-93	rat	EMP3
9.68028e-97	1.03673	0.624	0.457	1.07141e-92	rat	PLEC
2.5035e-95	1.11554	0.45	0.248	2.77087e-91	rat	SDHB
5.32812e-95	1.60927	0.376	0.192	5.89716e-91	rat	LIPA
1.34612e-94	-1.10642	0.288	0.536	1.48989e-90	rat	MBNL2
4.20697e-94	-1.56202	0.457	0.665	4.65627e-90	rat	SPARC
9.44259e-93	1.09837	0.278	0.106	1.04511e-88	rat	SFXN1
4.40098e-90	1.19717	0.201	0.062	4.871e-86	rat	GDA
4.29452e-88	1.27413	0.542	0.378	4.75317e-84	rat	CTSZ
1.02302e-86	1.04304	0.441	0.252	1.13228e-82	rat	TMEM109
2.7132e-85	1.03485	0.413	0.221	3.00297e-81	rat	NECAP2
1.00054e-81	-1.1919	0.499	0.645	1.1074e-77	rat	CALU
1.52314e-80	-1.22139	0.401	0.572	1.68581e-76	rat	ITGA5
1.90739e-79	1.01765	0.411	0.226	2.1111e-75	rat	SUGT1
1.31333e-77	-1.61873	0.313	0.506	1.45359e-73	rat	PRDX4
9.50706e-76	1.03799	0.336	0.163	1.05224e-71	rat	PDRG1
1.22153e-73	1.04486	0.223	0.085	1.35199e-69	rat	PSMB10
1.20347e-67	1.0019	0.566	0.417	1.332e-63	rat	FUCA1
3.03231e-66	1.04943	0.316	0.153	3.35616e-62	rat	CLMP
5.43188e-66	-1.19977	0.301	0.466	6.01201e-62	rat	TMED3
8.40994e-66	-1.01206	0.376	0.552	9.30812e-62	rat	TPM4
1.55208e-65	-1.17125	0.242	0.436	1.71784e-61	rat	JARID2
1.25905e-61	-1.21729	0.226	0.417	1.39351e-57	rat	MMP14
2.17301e-60	-1.29282	0.232	0.414	2.40509e-56	rat	MED13L
5.35896e-60	-1.26605	0.716	0.722	5.9313e-56	rat	ANXA1
5.9184e-57	-1.7242	0.2	0.384	6.55049e-53	rat	ANO6
1.04854e-55	1.15243	0.479	0.336	1.16052e-51	rat	DRAP1
4.70432e-55	1.03672	0.429	0.274	5.20674e-51	rat	FOXO4
7.11215e-55	-1.22131	0.239	0.408	7.87173e-51	rat	USP34
5.23433e-52	-2.48492	0.324	0.433	5.79336e-48	rat	FOS
4.18724e-43	1.02323	0.336	0.213	4.63444e-39	rat	HINT2
6.12325e-41	-1.10521	0.205	0.354	6.77721e-37	rat	USP15
1.14884e-40	-1.55309	0.277	0.42	1.27154e-36	rat	HTRA1
5.2707e-40	-1.02444	0.275	0.406	5.83361e-36	rat	DSP
2.73032e-36	-1.01701	0.564	0.327	3.02192e-32	rat	VIM
1.37215e-34	-1.06943	0.367	0.464	1.51869e-30	rat	NRIP1
2.46416e-32	-1.61524	0.464	0.262	2.72733e-28	rat	TCF4
1.6361e-30	1.05598	0.276	0.176	1.81083e-26	rat	CD68
2.62666e-26	-1.09179	0.238	0.354	2.90718e-22	rat	SH3KBP1
2.72187e-21	1.00722	0.204	0.132	3.01256e-17	rat	HSD11B1
3.16589e-18	-1.07118	0.336	0.4	3.50401e-14	rat	ZFAND3
3.88407e-15	-1.05415	0.214	0.277	4.29888e-11	rat	BRAF
7.9148e-15	-1.73805	0.347	0.381	8.7601e-11	rat	C1orf21
9.7456e-15	-1.07225	0.227	0.286	1.07864e-10	rat	KLHL13
1.24392e-11	-2.00343	0.377	0.243	1.37678e-07	rat	IGFBP5
1.00551e-10	-1.31087	0.459	0.336	1.1129e-06	rat	NCAM1
2.44697e-08	-2.67292	0.347	0.219	0.000270831	rat	VCAN
3.61602e-07	-1.23695	0.609	0.591	0.00400221	rat	TMEM59
0	5.32138	0.959	0.081	0	mouse	MAML3
0	4.94784	0.951	0.164	0	mouse	TCF4
0	4.83389	0.785	0.113	0	mouse	PTPRM
0	4.68944	0.681	0.076	0	mouse	PRKCE
0	4.68304	0.914	0.044	0	mouse	AUTS2
0	4.63296	0.799	0.111	0	mouse	RORA
0	4.48984	0.906	0.028	0	mouse	CCSER1
0	4.44626	0.948	0.06	0	mouse	AFAP1L2
0	4.19609	0.768	0.072	0	mouse	PRUNE2
0	4.07938	0.832	0.245	0	mouse	CMIP
0	4.04961	0.974	0.304	0	mouse	ARHGAP10
0	4.02122	0.743	0.146	0	mouse	FRMD4A
0	3.99762	0.767	0.274	0	mouse	NCAM1
0	3.97141	0.963	0.202	0	mouse	MICAL3
0	3.95243	0.856	0.02	0	mouse	CBX7
0	3.87959	0.799	0.212	0	mouse	EXT1
0	3.85122	0.704	0.014	0	mouse	ARHGAP6
0	3.84018	0.809	0.031	0	mouse	TMCC3
0	3.82565	0.926	0.112	0	mouse	NRK
0	3.77644	0.858	0.116	0	mouse	PARD3
0	3.76802	0.928	0.264	0	mouse	C1orf21
0	3.69159	0.827	0.048	0	mouse	PLEKHG1
0	3.6817	0.857	0.063	0	mouse	FAM78B
0	3.66605	0.647	0.061	0	mouse	ZDHHC14
0	3.64547	0.762	0.112	0	mouse	SHROOM4
0	3.64191	0.613	0.1	0	mouse	CTDSPL
0	3.63203	0.901	0.058	0	mouse	FAM168A
0	3.60297	0.707	0.002	0	mouse	PPP2R2C
0	3.59848	0.616	0.055	0	mouse	GNA14
0	3.59416	0.566	0.065	0	mouse	PDE10A
0	3.58664	0.749	0.025	0	mouse	ARHGAP28
0	3.51521	0.881	0.093	0	mouse	FTO
0	3.47138	0.719	0.039	0	mouse	SRGAP3
0	3.46301	0.902	0.182	0	mouse	MYO1E
0	3.44349	0.813	0.118	0	mouse	DAPK1
0	3.42919	0.799	0.264	0	mouse	ANO6
0	3.41156	0.774	0.127	0	mouse	ETV6
0	3.37835	0.928	0.191	0	mouse	TCF12
0	3.26922	0.996	0.44	0	mouse	DST
0	3.26486	0.692	0.138	0	mouse	MSI2
0	3.25355	0.667	0.215	0	mouse	TIAM1
0	3.24169	0.675	0.03	0	mouse	ARHGEF6
0	3.22625	0.738	0.121	0	mouse	TNFRSF9
0	3.19715	0.761	0.114	0	mouse	SEMA3E
0	3.19261	0.613	0.073	0	mouse	MAGI3
0	3.17811	0.734	0.175	0	mouse	ELMO1
0	3.12395	0.854	0.161	0	mouse	KLHL13
0	3.12201	0.942	0.305	0	mouse	ARID5B
0	3.09692	0.807	0.106	0	mouse	CMSS1
0	3.09099	0.782	0.127	0	mouse	FAM13B
0	3.08922	0.781	0.059	0	mouse	SFI1
0	3.07988	0.664	0.122	0	mouse	SIPA1L3
0	3.06976	0.724	0.328	0	mouse	SH3PXD2A
0	3.06363	0.972	0.243	0	mouse	LPP
0	3.05967	0.761	0.079	0	mouse	DIP2C
0	3.01497	0.671	0.085	0	mouse	RFFL
0	3.00507	0.507	0.012	0	mouse	PHACTR1
0	3.00432	0.922	0.182	0	mouse	NSD3
0	3.004	0.577	0.081	0	mouse	SORBS1
0	3.00155	0.802	0.156	0	mouse	ZFHX3
0	2.99305	0.906	0.214	0	mouse	ARHGAP31
0	2.99129	0.712	0.044	0	mouse	PEAK1
0	2.97905	0.697	0.077	0	mouse	STK39
0	2.97164	0.721	0.258	0	mouse	SH3KBP1
0	2.9653	0.563	0.033	0	mouse	PARD6G
0	2.96491	0.348	0.018	0	mouse	TACO1
0	2.9223	0.584	0.148	0	mouse	VAV3
0	2.91493	0.952	0.311	0	mouse	RERE
0	2.91104	0.931	0.208	0	mouse	STAG1
0	2.91016	0.721	0.09	0	mouse	NOCT
0	2.89424	0.814	0.083	0	mouse	JAZF1
0	2.8903	0.783	0.138	0	mouse	SIPA1L1
0	2.8882	0.839	0.204	0	mouse	ARID1B
0	2.88794	0.759	0.173	0	mouse	MCU
0	2.87399	0.948	0.337	0	mouse	GNAQ
0	2.87334	0.937	0.223	0	mouse	DENND1A
0	2.86221	0.713	0.104	0	mouse	DPF3
0	2.84521	0.704	0.11	0	mouse	TNS1
0	2.84389	0.877	0.234	0	mouse	RCOR1
0	2.83698	0.704	0.051	0	mouse	ANKRD33B
0	2.83485	0.927	0.505	0	mouse	RBMS1
0	2.8325	0.734	0.071	0	mouse	MYO18A
0	2.83106	0.776	0.201	0	mouse	RAPGEF1
0	2.79467	0.49	0.013	0	mouse	SLCO3A1
0	2.7909	0.649	0.056	0	mouse	MEIS2
0	2.78278	0.628	0.007	0	mouse	CAMK1D
0	2.78019	0.656	0.225	0	mouse	SEMA6A
0	2.77581	0.465	0.002	0	mouse	PLA2G4D
0	2.77136	0.949	0.432	0	mouse	PARVA
0	2.76751	0.831	0.323	0	mouse	TRIO
0	2.76248	0.534	0.056	0	mouse	ADGRL2
0	2.7482	0.812	0.152	0	mouse	BCAS3
0	2.74036	0.707	0.193	0	mouse	MYO10
0	2.73866	0.706	0.119	0	mouse	FBXW8
0	2.73598	0.813	0.182	0	mouse	WDFY3
0	2.73047	0.693	0.179	0	mouse	DOCK9
0	2.72399	0.893	0.329	0	mouse	PLEKHA5
0	2.71658	0.847	0.216	0	mouse	TANC2
0	2.70967	0.711	0.114	0	mouse	PPP2R3A
0	2.70934	0.708	0.095	0	mouse	WWOX
0	2.70352	0.647	0.106	0	mouse	PAWR
0	2.70307	0.644	0.076	0	mouse	ARHGAP22
0	2.70069	0.428	0.027	0	mouse	NMNAT2
0	2.69108	0.613	0.039	0	mouse	SLC38A4
0	2.68344	0.544	0.025	0	mouse	BACH2
0	2.67776	0.669	0.192	0	mouse	CHD7
0	2.66233	0.755	0.248	0	mouse	TSPAN9
0	2.66078	0.836	0.138	0	mouse	DIP2B
0	2.66002	0.844	0.317	0	mouse	PPARG
0	2.65853	0.371	0.026	0	mouse	ZNF423
0	2.65352	0.589	0.034	0	mouse	NHS
0	2.6489	0.773	0.115	0	mouse	ZNF407
0	2.64519	0.804	0.171	0	mouse	PHF20
0	2.62572	0.878	0.309	0	mouse	ANKRD11
0	2.59535	0.78	0.136	0	mouse	ADGRG6
0	2.59026	0.691	0.221	0	mouse	SRPK2
0	2.58638	0.976	0.198	0	mouse	PAPPA2
0	2.58481	0.661	0.14	0	mouse	ANKS1A
0	2.57945	0.718	0.127	0	mouse	TMCC1
0	2.57483	0.713	0.21	0	mouse	FRYL
0	2.56854	0.723	0.076	0	mouse	ARHGEF11
0	2.55918	0.498	0.015	0	mouse	CDH3
0	2.55869	0.416	0.011	0	mouse	NKAIN1
0	2.55773	0.734	0.16	0	mouse	MYO1B
0	2.5568	0.681	0.086	0	mouse	FARS2
0	2.54946	0.685	0.116	0	mouse	TEX2
0	2.54529	0.689	0.136	0	mouse	GIT2
0	2.54454	0.916	0.284	0	mouse	ZFAND3
0	2.54453	0.675	0.13	0	mouse	TNRC18
0	2.54435	0.807	0.112	0	mouse	VTI1A
0	2.53036	0.509	0.021	0	mouse	SEMA4D
0	2.5144	0.379	0.009	0	mouse	MBOAT2
0	2.50905	0.772	0.232	0	mouse	BCAR3
0	2.50751	0.481	0.053	0	mouse	RGS12
0	2.49123	0.313	0.003	0	mouse	ZMAT4
0	2.49097	0.849	0.331	0	mouse	CUX1
0	2.48814	0.399	0.028	0	mouse	GLIS1
0	2.4788	0.428	0.022	0	mouse	PLA2G4F
0	2.47861	0.451	0.107	0	mouse	PLEKHA6
0	2.4746	0.519	0.068	0	mouse	PLCB4
0	2.45152	0.614	0.097	0	mouse	CGNL1
0	2.43384	0.813	0.158	0	mouse	BRAF
0	2.4146	0.722	0.139	0	mouse	FAM171A1
0	2.413	0.634	0.081	0	mouse	PATJ
0	2.40986	0.505	0.052	0	mouse	PLEKHA7
0	2.40359	0.927	0.169	0	mouse	PEG3
0	2.39449	0.878	0.313	0	mouse	MGAT5
0	2.38923	0.619	0.1	0	mouse	SNX24
0	2.38161	0.526	0.075	0	mouse	PCGF5
0	2.37887	0.511	0.041	0	mouse	P3H2
0	2.37336	0.802	0.263	0	mouse	SNX9
0	2.37297	0.443	0.021	0	mouse	SGPP2
0	2.35052	0.558	0.158	0	mouse	NUAK1
0	2.34266	0.7	0.162	0	mouse	DIAPH2
0	2.3418	0.769	0.297	0	mouse	ADCY7
0	2.33647	0.438	0.072	0	mouse	SPRED2
0	2.33582	0.648	0.062	0	mouse	JADE3
0	2.32717	0.971	0.564	0	mouse	MACF1
0	2.31643	0.56	0.098	0	mouse	EPB41L2
0	2.31195	0.427	0.036	0	mouse	PBX1
0	2.31085	0.691	0.161	0	mouse	DYRK1A
0	2.31061	0.74	0.135	0	mouse	SMG6
0	2.3074	0.577	0.083	0	mouse	HIVEP1
0	2.30371	0.676	0.127	0	mouse	RASSF3
0	2.29777	0.446	0.066	0	mouse	PIEZO2
0	2.29236	0.473	0.101	0	mouse	TCF7L1
0	2.29032	0.503	0.087	0	mouse	CHSY3
0	2.28761	0.816	0.207	0	mouse	PAN3
0	2.28517	0.557	0.055	0	mouse	TMEM164
0	2.28153	0.589	0.145	0	mouse	EPS8L2
0	2.27161	0.614	0.122	0	mouse	UBE2O
0	2.26663	0.566	0.089	0	mouse	BRPF3
0	2.26023	0.453	0.053	0	mouse	WWC1
0	2.25874	0.441	0.011	0	mouse	PROSER2
0	2.25528	0.487	0.019	0	mouse	RNF157
0	2.25457	0.528	0.081	0	mouse	ATXN7L1
0	2.24736	0.573	0.106	0	mouse	DYSF
0	2.246	0.531	0.109	0	mouse	CAMK2D
0	2.24518	0.947	0.49	0	mouse	SND1
0	2.24348	0.822	0.32	0	mouse	JARID2
0	2.24312	0.279	0.002	0	mouse	GSG1L
0	2.23398	0.566	0.096	0	mouse	ZNRF1
0	2.22773	0.634	0.127	0	mouse	TRAK1
0	2.22646	0.522	0.075	0	mouse	FAM219A
0	2.22631	0.409	0.008	0	mouse	RTN1
0	2.22026	0.61	0.259	0	mouse	LRRC8D
0	2.21917	0.533	0.063	0	mouse	CLIP2
0	2.20655	0.732	0.301	0	mouse	TNFAIP8
0	2.20249	0.652	0.138	0	mouse	FAM193A
0	2.20152	0.562	0.096	0	mouse	TBC1D22A
0	2.19702	0.573	0.088	0	mouse	FGD4
0	2.18665	0.615	0.121	0	mouse	GMDS
0	2.1861	0.454	0.038	0	mouse	NTN1
0	2.18387	0.464	0.015	0	mouse	VSTM4
0	2.17831	0.598	0.11	0	mouse	AHDC1
0	2.17535	0.61	0.087	0	mouse	KMT2A
0	2.16845	0.477	0.059	0	mouse	RPS6KA2
0	2.16837	0.859	0.428	0	mouse	UBE2H
0	2.15862	0.628	0.152	0	mouse	KIAA0232
0	2.15614	0.829	0.373	0	mouse	DNM2
0	2.15605	0.29	0.02	0	mouse	CDH23
0	2.15597	0.679	0.117	0	mouse	BTBD9
0	2.14964	0.339	0.007	0	mouse	NLRC5
0	2.1487	0.594	0.198	0	mouse	MAP1B
0	2.14808	0.901	0.395	0	mouse	MAP4K4
0	2.14509	0.436	0.024	0	mouse	GHR
0	2.13956	0.734	0.196	0	mouse	RREB1
0	2.13941	0.427	0.038	0	mouse	LMBR1
0	2.12969	0.422	0.039	0	mouse	TBC1D8
0	2.12622	0.513	0.062	0	mouse	MEF2D
0	2.12129	0.471	0.08	0	mouse	PREX1
0	2.11281	0.736	0.276	0	mouse	RBM47
0	2.10708	0.544	0.101	0	mouse	NISCH
0	2.10476	0.57	0.057	0	mouse	ABL2
0	2.09687	0.224	0.007	0	mouse	PLXNA4
0	2.09495	0.506	0.112	0	mouse	PPARD
0	2.08192	0.376	0.046	0	mouse	CORO2A
0	2.08066	0.506	0.111	0	mouse	GRAMD1B
0	2.07552	0.539	0.071	0	mouse	PALM
0	2.0735	0.52	0.114	0	mouse	IGF2BP1
0	2.07316	0.612	0.093	0	mouse	MAP2K5
0	2.06958	0.406	0.039	0	mouse	SOGA1
0	2.06491	0.523	0.11	0	mouse	ARHGAP18
0	2.06362	0.322	0.002	0	mouse	CCNJL
0	2.06163	0.728	0.328	0	mouse	RBPMS
0	2.05869	0.452	0.042	0	mouse	ARHGAP26
0	2.05597	0.851	0.335	0	mouse	NSD1
0	2.05404	0.637	0.085	0	mouse	PARP4
0	2.05097	0.865	0.382	0	mouse	TRIP12
0	2.0485	0.503	0.081	0	mouse	KIF13B
0	2.04534	0.718	0.28	0	mouse	MTA3
0	2.04167	0.625	0.18	0	mouse	FRMD4B
0	2.0375	0.323	0.029	0	mouse	NKAIN2
0	2.03745	0.557	0.169	0	mouse	PPP3CA
0	2.02975	0.331	0.001	0	mouse	DTX1
0	2.02804	0.582	0.155	0	mouse	FOXN3
0	2.02663	0.774	0.241	0	mouse	MPRIP
0	2.02448	0.363	0.029	0	mouse	CDYL2
0	2.02153	0.639	0.158	0	mouse	CAPN15
0	2.02131	0.876	0.374	0	mouse	ANKRD17
0	2.01624	0.413	0.08	0	mouse	CYFIP2
0	2.00535	0.337	0.014	0	mouse	PTPRJ
0	2.00104	0.522	0.097	0	mouse	SESN1
0	2.00023	0.423	0.023	0	mouse	TNRC6C
0	1.99964	0.662	0.115	0	mouse	RGS17
0	1.99635	0.396	0.007	0	mouse	TMC5
0	1.99536	0.707	0.247	0	mouse	CCNY
0	1.99376	0.468	0.093	0	mouse	LAS1L
0	1.98246	0.714	0.31	0	mouse	MAN1A1
0	1.982	0.45	0.033	0	mouse	MBD5
0	1.98021	0.596	0.163	0	mouse	CUL4B
0	1.97197	0.516	0.094	0	mouse	AFDN
0	1.97194	0.403	0.032	0	mouse	FOXP4
0	1.96841	0.319	0.003	0	mouse	PLA2G4E
0	1.96709	0.606	0.208	0	mouse	GFOD1
0	1.96609	0.407	0.021	0	mouse	CECR2
0	1.96574	0.832	0.264	0	mouse	RSRP1
0	1.96271	0.419	0.026	0	mouse	LIPH
0	1.95993	0.431	0.034	0	mouse	PREX2
0	1.95597	0.266	0.027	0	mouse	STON2
0	1.94055	0.687	0.193	0	mouse	GIGYF2
0	1.93395	0.477	0.106	0	mouse	PDE8A
0	1.93158	0.351	0.023	0	mouse	BICDL1
0	1.93071	0.649	0.145	0	mouse	FAM172A
0	1.92949	0.597	0.094	0	mouse	PHF21A
0	1.9274	0.401	0.033	0	mouse	EPS8
0	1.9191	0.711	0.338	0	mouse	COBLL1
0	1.91267	0.594	0.129	0	mouse	FGD6
0	1.90795	0.695	0.176	0	mouse	MITF
0	1.90453	0.501	0.108	0	mouse	KANK1
0	1.90345	0.632	0.214	0	mouse	FBXO11
0	1.90177	0.578	0.124	0	mouse	MKLN1
0	1.90034	0.571	0.181	0	mouse	FUT8
0	1.87163	0.323	0.008	0	mouse	ROR1
0	1.86806	0.314	0.02	0	mouse	NFIB
0	1.86671	0.388	0.036	0	mouse	MAD1L1
0	1.86618	0.786	0.381	0	mouse	WNK1
0	1.8626	0.659	0.139	0	mouse	AMBRA1
0	1.86141	0.448	0.081	0	mouse	ATP9A
0	1.84404	0.317	0.032	0	mouse	SMOC1
0	1.84175	0.596	0.192	0	mouse	HERC4
0	1.83861	0.571	0.19	0	mouse	FBXW11
0	1.83753	0.663	0.231	0	mouse	EHBP1
0	1.8322	0.51	0.142	0	mouse	SENP2
0	1.82932	0.504	0.143	0	mouse	IRF2
0	1.82615	0.639	0.24	0	mouse	NCOA2
0	1.81994	0.458	0.057	0	mouse	RNF169
0	1.8138	0.716	0.275	0	mouse	ASAP1
0	1.80807	0.723	0.302	0	mouse	SETD5
0	1.80689	0.808	0.341	0	mouse	DAAM1
0	1.80659	0.567	0.169	0	mouse	MICAL2
0	1.79937	0.353	0.024	0	mouse	CLYBL
0	1.79518	0.305	0.012	0	mouse	EFR3B
0	1.78765	0.281	0.014	0	mouse	DPYSL3
0	1.78678	0.553	0.127	0	mouse	DENND1B
0	1.78615	0.539	0.166	0	mouse	RABEP1
0	1.78478	0.334	0.03	0	mouse	NHSL1
0	1.78372	0.618	0.19	0	mouse	BRD1
0	1.77746	0.706	0.271	0	mouse	PACSIN2
0	1.77572	0.721	0.22	0	mouse	ARHGEF12
0	1.77564	0.607	0.176	0	mouse	NUMB
0	1.77193	0.561	0.084	0	mouse	NR6A1
0	1.77002	0.666	0.191	0	mouse	LONP2
0	1.76136	0.607	0.181	0	mouse	GPATCH8
0	1.75796	0.643	0.207	0	mouse	WWC2
0	1.75678	0.736	0.235	0	mouse	MAP4K3
0	1.75563	0.762	0.303	0	mouse	MLLT10
0	1.75139	0.368	0.064	0	mouse	FYN
0	1.75064	0.586	0.116	0	mouse	SCAPER
0	1.74598	0.737	0.281	0	mouse	FNDC3A
0	1.74488	0.636	0.181	0	mouse	MYO1D
0	1.74349	0.301	0.006	0	mouse	ZBTB7C
0	1.74289	0.324	0.032	0	mouse	PAG1
0	1.74096	0.536	0.173	0	mouse	EPB41
0	1.73971	0.298	0.009	0	mouse	EXOC3L4
0	1.73796	0.282	0.015	0	mouse	PODXL
0	1.73357	0.53	0.149	0	mouse	SLC10A7
0	1.73349	0.565	0.202	0	mouse	RRAS2
0	1.73307	0.342	0.036	0	mouse	DOCK4
0	1.73127	0.249	0.003	0	mouse	TOX2
0	1.72659	0.814	0.375	0	mouse	NRIP1
0	1.72575	0.529	0.096	0	mouse	ZBTB20
0	1.72568	0.454	0.113	0	mouse	SEMA3F
0	1.72456	0.619	0.153	0	mouse	ARID2
0	1.72428	0.327	0.027	0	mouse	NCMAP
0	1.72281	0.288	0.012	0	mouse	RAI1
0	1.72191	0.376	0.064	0	mouse	LMTK2
0	1.72116	0.651	0.228	0	mouse	PDS5A
0	1.71616	0.372	0.038	0	mouse	LARS2
0	1.71358	0.476	0.136	0	mouse	RAB40C
0	1.7107	0.424	0.042	0	mouse	RAB3IP
0	1.70972	0.587	0.17	0	mouse	ZZEF1
0	1.70878	0.666	0.309	0	mouse	ATP2B1
0	1.70623	0.321	0.029	0	mouse	ADGRA3
0	1.70407	0.686	0.119	0	mouse	ARL15
0	1.7037	0.487	0.114	0	mouse	CRTC3
0	1.70176	0.352	0.03	0	mouse	SNAP91
0	1.69896	0.631	0.231	0	mouse	SASH1
0	1.69733	0.756	0.332	0	mouse	RABGAP1L
0	1.69456	0.669	0.168	0	mouse	CREBBP
0	1.69244	0.67	0.156	0	mouse	FCHSD2
0	1.69187	0.535	0.141	0	mouse	IGF1R
0	1.68698	0.316	0.002	0	mouse	WIPF3
0	1.6851	0.636	0.164	0	mouse	GAB1
0	1.6837	0.547	0.139	0	mouse	SUPT20H
0	1.68095	0.404	0.052	0	mouse	PROS1
0	1.68094	0.32	0.038	0	mouse	LARGE1
0	1.67943	0.81	0.231	0	mouse	KMT2C
0	1.67835	0.564	0.136	0	mouse	UBN2
0	1.67216	0.356	0.027	0	mouse	BICRA
0	1.66834	0.705	0.295	0	mouse	ZNF148
0	1.66576	0.63	0.234	0	mouse	GSK3B
0	1.6629	0.449	0.075	0	mouse	CDK8
0	1.66139	0.383	0.066	0	mouse	PLEKHH1
0	1.66032	0.452	0.104	0	mouse	SIK3
0	1.65849	0.394	0.083	0	mouse	KLF7
0	1.65803	0.562	0.193	0	mouse	SHOC2
0	1.65629	0.434	0.064	0	mouse	RALGAPA2
0	1.65504	0.403	0.03	0	mouse	FBRSL1
0	1.65289	0.544	0.159	0	mouse	RNF216
0	1.65146	0.414	0.053	0	mouse	CAMKMT
0	1.65118	0.447	0.078	0	mouse	PLEKHG2
0	1.65003	0.597	0.103	0	mouse	GPHN
0	1.64836	0.618	0.2	0	mouse	SMCHD1
0	1.64711	0.3	0.033	0	mouse	TSHZ1
0	1.64676	0.413	0.087	0	mouse	GMIP
0	1.64181	0.556	0.166	0	mouse	STK3
0	1.63906	0.524	0.113	0	mouse	BABAM2
0	1.63586	0.336	0.031	0	mouse	BEND6
0	1.62624	0.705	0.323	0	mouse	JMJD1C
0	1.6242	0.511	0.145	0	mouse	IFT43
0	1.62416	0.564	0.167	0	mouse	OSBPL8
0	1.62318	0.431	0.076	0	mouse	NRF1
0	1.6214	0.699	0.313	0	mouse	ELF1
0	1.61262	0.504	0.15	0	mouse	CDC73
0	1.61255	0.484	0.137	0	mouse	RAPH1
0	1.61023	0.746	0.318	0	mouse	MYCBP2
0	1.60871	0.719	0.279	0	mouse	HELZ
0	1.60605	0.806	0.478	0	mouse	GNG12
0	1.60384	0.574	0.212	0	mouse	PIAS1
0	1.60201	0.661	0.271	0	mouse	ARHGAP21
0	1.5988	0.86	0.487	0	mouse	BBX
0	1.59122	0.223	0.01	0	mouse	UST
0	1.58287	0.341	0.035	0	mouse	KIT
0	1.58253	0.246	0	0	mouse	VSTM5
0	1.58248	0.377	0.046	0	mouse	DCAKD
0	1.57913	0.317	0.027	0	mouse	AKAP7
0	1.57143	0.718	0.26	0	mouse	SRGAP2
0	1.56684	0.308	0.028	0	mouse	PRICKLE1
0	1.56628	0.294	0.009	0	mouse	KITLG
0	1.56258	0.691	0.304	0	mouse	UBR5
0	1.5597	0.742	0.307	0	mouse	USP34
0	1.55288	0.392	0.077	0	mouse	MID1
0	1.55189	0.802	0.433	0	mouse	MBNL2
0	1.55121	0.389	0.067	0	mouse	PRKCA
0	1.54289	0.701	0.322	0	mouse	NKTR
0	1.53553	0.337	0.039	0	mouse	PHLPP2
0	1.52822	0.531	0.119	0	mouse	UVRAG
0	1.52227	0.301	0.03	0	mouse	CELF2
0	1.51452	0.676	0.271	0	mouse	APC
0	1.50858	0.296	0.014	0	mouse	SLC15A2
0	1.50382	0.464	0.098	0	mouse	USP6NL
0	1.50161	0.277	0.008	0	mouse	LRRC4
0	1.49929	0.349	0.054	0	mouse	PLD1
0	1.49737	0.396	0.079	0	mouse	MPP7
0	1.47339	0.492	0.128	0	mouse	CDH5
0	1.46827	0.515	0.142	0	mouse	FER
0	1.4677	0.672	0.248	0	mouse	NEDD4
0	1.45127	0.526	0.111	0	mouse	ATP9B
0	1.44701	0.255	0.016	0	mouse	MERTK
0	1.44351	0.671	0.295	0	mouse	STRN3
0	1.44078	0.719	0.366	0	mouse	PUM1
0	1.43735	0.567	0.167	0	mouse	SMYD3
0	1.42345	0.309	0.037	0	mouse	CHPT1
0	1.42007	0.438	0.085	0	mouse	NMT2
0	1.41701	0.377	0.053	0	mouse	DNMBP
0	1.41083	0.28	0.019	0	mouse	DAPK2
0	1.40726	0.725	0.225	0	mouse	UTRN
0	1.39941	0.66	0.194	0	mouse	VPS13B
0	1.39766	0.356	0.058	0	mouse	PRIM2
0	1.38437	0.263	0.004	0	mouse	STK31
0	1.37662	0.728	0.334	0	mouse	BIRC6
0	1.36633	0.396	0.058	0	mouse	RANBP17
0	1.3631	0.319	0.032	0	mouse	FBXO36
0	1.36104	0.211	0.005	0	mouse	CFAP43
0	1.35861	0.229	0.013	0	mouse	SIMC1
0	1.33169	0.544	0.119	0	mouse	ADGRF5
0	1.33024	0.324	0.044	0	mouse	C2CD2
0	1.29993	0.665	0.248	0	mouse	RBM6
0	1.27629	0.227	0.012	0	mouse	CDH24
0	1.26993	0.228	0.003	0	mouse	CCL25
0	1.26272	0.255	0.018	0	mouse	RUBCN
0	1.23503	0.333	0.04	0	mouse	SLX4IP
0	1.22121	0.248	0.016	0	mouse	SHROOM1
0	1.20776	0.238	0.016	0	mouse	SPATA6
0	1.18474	0.227	0.013	0	mouse	RAPGEF5
0	1.07938	0.592	0.16	0	mouse	AHCYL2
0	-1.89621	0.287	0.724	0	mouse	EIF4G2
0	-2.51472	0.612	0.846	0	mouse	ANXA2
0	-2.6325	0.311	0.769	0	mouse	TAGLN2
0	-3.11918	0.206	0.772	0	mouse	NPC2
0	-3.62487	0.227	0.836	0	mouse	PFN1
0	-3.75794	0.902	0.856	0	mouse	FN1
0	-3.94261	0.245	0.854	0	mouse	ITM2B
4.52925e-308	1.51411	0.374	0.069	5.01298e-304	mouse	DENND2A
9.6363e-308	1.58952	0.456	0.119	1.06655e-303	mouse	BAZ2B
2.6517e-307	1.48574	0.423	0.097	2.93491e-303	mouse	GPATCH2
4.84097e-305	-2.08137	0.257	0.701	5.35799e-301	mouse	ANXA5
1.15937e-302	1.33663	0.708	0.336	1.2832e-298	mouse	TRA2A
3.43241e-300	1.2243	0.276	0.03	3.79899e-296	mouse	C6orf132
3.30438e-298	1.45834	0.387	0.079	3.65729e-294	mouse	TMEM245
4.2625e-298	1.73035	0.561	0.208	4.71774e-294	mouse	CCNL2
1.49235e-297	1.59391	0.367	0.073	1.65173e-293	mouse	NAA16
3.95107e-297	1.12102	0.211	0.013	4.37304e-293	mouse	SATB2
6.74252e-297	1.7463	0.534	0.163	7.46262e-293	mouse	SDK1
2.14676e-296	1.50595	0.648	0.3	2.37603e-292	mouse	USP47
2.744e-295	1.47549	0.614	0.246	3.03706e-291	mouse	USP7
4.67398e-295	1.36991	0.568	0.194	5.17316e-291	mouse	FAF1
8.974e-295	1.5348	0.507	0.154	9.93242e-291	mouse	ATP2C1
8.0401e-294	1.62519	0.636	0.292	8.89878e-290	mouse	BRWD1
1.34366e-293	1.52012	0.649	0.301	1.48717e-289	mouse	ASH1L
9.18785e-291	-1.93592	0.265	0.705	1.01691e-286	mouse	SLC25A3
4.7794e-288	1.46797	0.28	0.037	5.28984e-284	mouse	ENOX2
3.66691e-287	1.44625	0.537	0.179	4.05853e-283	mouse	ARHGAP5
1.10865e-286	1.46538	0.286	0.038	1.22706e-282	mouse	FKBP5
1.32147e-286	1.67548	0.471	0.139	1.4626e-282	mouse	RNF128
1.80905e-286	1.30938	0.313	0.049	2.00225e-282	mouse	INPP4A
6.19131e-286	1.55552	0.451	0.122	6.85254e-282	mouse	LNX2
8.3455e-286	1.45331	0.304	0.046	9.2368e-282	mouse	RFX7
1.02026e-285	-2.62712	0.434	0.758	1.12922e-281	mouse	LGALS3
1.05486e-285	1.42328	0.674	0.309	1.16752e-281	mouse	CDK17
1.06836e-285	1.74518	0.245	0.025	1.18246e-281	mouse	BDKRB2
2.43408e-285	1.62937	0.578	0.217	2.69404e-281	mouse	SGMS1
2.90886e-285	1.50554	0.644	0.304	3.21953e-281	mouse	ACIN1
3.14832e-285	1.43227	0.599	0.24	3.48456e-281	mouse	GBF1
2.824e-283	1.55159	0.591	0.242	3.1256e-279	mouse	SPAG9
1.37925e-280	1.23236	0.671	0.305	1.52655e-276	mouse	ATRX
6.18464e-279	1.5833	0.483	0.141	6.84516e-275	mouse	CBLB
7.51649e-279	2.3614	0.502	0.18	8.31925e-275	mouse	FARP1
1.71538e-278	1.43078	0.431	0.108	1.89858e-274	mouse	PHLPP1
1.98251e-278	-1.83721	0.2	0.668	2.19424e-274	mouse	PDIA3
8.83501e-278	1.32084	0.406	0.095	9.77858e-274	mouse	HMG20A
2.92026e-276	-1.829	0.242	0.688	3.23214e-272	mouse	RPN2
3.48145e-276	1.62815	0.302	0.047	3.85327e-272	mouse	SUSD1
5.75721e-276	1.89762	0.681	0.349	6.37208e-272	mouse	TEAD1
1.12032e-275	2.05134	0.527	0.2	1.23997e-271	mouse	RAB8B
6.08924e-274	1.5685	0.517	0.176	6.73957e-270	mouse	CDK19
2.07444e-273	1.44066	0.575	0.21	2.29599e-269	mouse	LDLR
1.2191e-271	1.55325	0.583	0.25	1.3493e-267	mouse	MED13
1.16387e-269	1.51411	0.531	0.194	1.28817e-265	mouse	UBE4B
2.77382e-269	1.31032	0.484	0.144	3.07006e-265	mouse	MEF2A
7.63561e-269	1.18529	0.733	0.388	8.4511e-265	mouse	SNRNP70
1.03153e-268	1.84351	0.544	0.217	1.1417e-264	mouse	TET3
1.55058e-268	1.24353	0.305	0.05	1.71619e-264	mouse	TECPR2
1.9055e-268	1.27271	0.719	0.368	2.10901e-264	mouse	LUZP1
4.58437e-268	1.40768	0.639	0.299	5.07399e-264	mouse	ROCK2
7.83984e-267	1.02788	0.472	0.122	8.67714e-263	mouse	IMMP2L
4.74709e-265	1.49297	0.618	0.282	5.25408e-261	mouse	SEC14L1
5.45096e-265	1.17684	0.209	0.017	6.03312e-261	mouse	FRK
6.10926e-265	1.57015	0.546	0.208	6.76172e-261	mouse	N4BP2
1.07028e-264	1.84257	0.609	0.288	1.18459e-260	mouse	TGFBR3
1.15705e-264	1.84424	0.542	0.216	1.28062e-260	mouse	TACC2
3.13211e-264	1.07816	0.513	0.156	3.46662e-260	mouse	ULK2
9.50127e-264	1.42236	0.617	0.285	1.0516e-259	mouse	ARIH1
3.59489e-263	1.40342	0.466	0.139	3.97883e-259	mouse	RASA2
4.12623e-263	1.28845	0.237	0.026	4.56691e-259	mouse	ZEB1
3.0927e-262	1.44624	0.258	0.032	3.423e-258	mouse	SLC25A21
1.80992e-261	1.4954	0.433	0.122	2.00322e-257	mouse	SMAD7
4.3612e-261	-1.73332	0.623	0.818	4.82698e-257	mouse	ARPC2
5.56843e-260	1.08323	0.852	0.585	6.16314e-256	mouse	SRRM2
8.52119e-260	1.28316	0.428	0.111	9.43125e-256	mouse	SERINC5
1.06609e-259	1.42496	0.214	0.019	1.17995e-255	mouse	KLHL29
1.1428e-257	1.1932	0.221	0.021	1.26486e-253	mouse	FRMPD1
1.34398e-256	1.11411	0.204	0.017	1.48752e-252	mouse	FMNL3
2.25936e-256	1.20375	0.671	0.327	2.50065e-252	mouse	MED13L
1.16075e-255	1.2117	0.335	0.065	1.28472e-251	mouse	SCFD2
1.81673e-255	1.28152	0.531	0.186	2.01076e-251	mouse	NFX1
1.89433e-254	1.28497	0.593	0.242	2.09664e-250	mouse	NFAT5
6.17134e-253	1.47245	0.673	0.364	6.83044e-249	mouse	SLC38A1
6.30757e-253	1.25312	0.479	0.15	6.98122e-249	mouse	RAP1GDS1
6.19134e-252	1.53177	0.273	0.043	6.85258e-248	mouse	CUEDC1
9.36513e-252	1.47983	0.691	0.356	1.03653e-247	mouse	CREB3L2
1.09354e-251	1.36492	0.216	0.021	1.21033e-247	mouse	ADTRP
1.3077e-251	1.71432	0.488	0.177	1.44736e-247	mouse	BRD3
1.56417e-251	1.35515	0.478	0.156	1.73122e-247	mouse	UBA6
6.32178e-251	1.48426	0.46	0.145	6.99695e-247	mouse	ARHGEF3
1.26477e-250	1.30687	0.304	0.054	1.39985e-246	mouse	EPS15L1
2.89802e-250	1.52967	0.786	0.516	3.20753e-246	mouse	LAMC1
6.31947e-250	1.487	0.643	0.34	6.99439e-246	mouse	KCMF1
2.54435e-249	1.2325	0.414	0.111	2.81609e-245	mouse	MAPK8IP3
2.65375e-248	1.424	0.377	0.094	2.93717e-244	mouse	KDM5C
4.03711e-248	1.24975	0.263	0.039	4.46827e-244	mouse	MEIS1
4.18853e-248	1.12643	0.326	0.062	4.63586e-244	mouse	SPATA5
1.77166e-246	1.19971	0.462	0.14	1.96087e-242	mouse	ZNF609
2.17581e-246	1.60633	0.54	0.232	2.40819e-242	mouse	MICALL1
2.83662e-246	1.25691	0.409	0.107	3.13957e-242	mouse	MSANTD2
4.47257e-246	1.09748	0.246	0.031	4.95024e-242	mouse	COPG2
3.65925e-245	2.72762	0.447	0.155	4.05006e-241	mouse	LEPR
2.25312e-244	1.41102	0.423	0.122	2.49375e-240	mouse	TOR1AIP1
4.63987e-244	1.65461	0.653	0.34	5.13541e-240	mouse	MPZL1
6.21368e-244	1.36296	0.657	0.353	6.8773e-240	mouse	CDC42BPB
3.35184e-243	1.39437	0.423	0.121	3.70982e-239	mouse	SLF2
5.26707e-243	1.86094	0.738	0.504	5.82959e-239	mouse	ANXA4
2.08075e-242	1.40532	0.527	0.192	2.30297e-238	mouse	DOCK8
1.31155e-241	1.35541	0.489	0.171	1.45163e-237	mouse	CNOT4
2.04932e-241	1.32385	0.28	0.047	2.26819e-237	mouse	ITPR1
2.05548e-241	1.54986	0.374	0.095	2.275e-237	mouse	PARM1
2.46327e-241	2.05702	0.448	0.146	2.72635e-237	mouse	TANC1
2.47857e-241	1.00879	0.412	0.103	2.74328e-237	mouse	PPP1R12B
3.13358e-240	1.49052	0.589	0.271	3.46824e-236	mouse	FGFR2
1.10949e-239	2.0209	0.664	0.386	1.22798e-235	mouse	ANXA11
7.50705e-238	1.06661	0.435	0.122	8.3088e-234	mouse	DMXL1
1.11302e-237	1.27699	0.418	0.118	1.23189e-233	mouse	SFSWAP
1.65246e-237	-2.69299	0.336	0.681	1.82895e-233	mouse	CD9
2.20682e-237	1.15849	0.773	0.532	2.44251e-233	mouse	CTNNA1
1.19586e-236	1.32659	0.342	0.072	1.32358e-232	mouse	CERS6
1.78847e-235	1.19061	0.441	0.126	1.97948e-231	mouse	DESI2
3.04354e-235	1.18543	0.281	0.048	3.36859e-231	mouse	KMT2D
9.50341e-235	1.36503	0.523	0.205	1.05184e-230	mouse	SPATS2
1.39709e-234	1.45639	0.404	0.115	1.54629e-230	mouse	CREG1
1.63734e-234	1.07841	0.308	0.057	1.81221e-230	mouse	LRRC58
1.98797e-234	1.1968	0.771	0.508	2.20029e-230	mouse	GRB2
8.63382e-234	1.82869	0.374	0.101	9.55592e-230	mouse	PTPN3
1.04481e-233	1.29729	0.549	0.214	1.15639e-229	mouse	MBNL3
1.55952e-233	1.15893	0.415	0.115	1.72608e-229	mouse	AMMECR1
2.1698e-232	1.34554	0.305	0.059	2.40153e-228	mouse	MED12L
1.25934e-231	1.59991	0.34	0.082	1.39383e-227	mouse	E2F3
2.8897e-231	1.30757	0.575	0.249	3.19832e-227	mouse	PKP2
3.6058e-231	1.0273	0.207	0.022	3.9909e-227	mouse	SCMH1
2.89952e-230	1.25794	0.292	0.056	3.20918e-226	mouse	PPCDC
1.11197e-229	1.29066	0.304	0.057	1.23072e-225	mouse	RAP1GAP
1.01914e-228	1.24195	0.477	0.156	1.12798e-224	mouse	KLHL22
1.63839e-227	1.22856	0.322	0.069	1.81337e-223	mouse	URGCP
6.18528e-227	1.35154	0.212	0.024	6.84587e-223	mouse	MTCL1
1.27141e-226	1.18517	0.466	0.156	1.4072e-222	mouse	FCHO2
2.23627e-226	1.19035	0.312	0.064	2.47511e-222	mouse	ELP4
7.29946e-226	1.236	0.209	0.024	8.07904e-222	mouse	LRRC20
1.02229e-225	1.34963	0.394	0.113	1.13147e-221	mouse	RC3H1
2.13582e-225	1.44379	0.431	0.14	2.36393e-221	mouse	PHF12
5.95739e-225	1.04821	0.203	0.022	6.59364e-221	mouse	EML6
4.0909e-224	1.15358	0.368	0.094	4.52781e-220	mouse	WDR7
4.02252e-223	1.12192	0.338	0.077	4.45213e-219	mouse	FAM222B
4.99289e-223	1.06339	0.411	0.115	5.52613e-219	mouse	PDSS2
1.09197e-221	1.07679	0.487	0.157	1.20859e-217	mouse	PPP1R9A
8.59006e-221	1.21868	0.37	0.096	9.50748e-217	mouse	THADA
6.01595e-218	1.5302	0.384	0.114	6.65845e-214	mouse	STIM1
8.76059e-218	1.21797	0.512	0.203	9.69622e-214	mouse	OGDH
1.31652e-217	1.20138	0.396	0.116	1.45712e-213	mouse	ASXL2
5.81847e-217	1.16892	0.34	0.081	6.43988e-213	mouse	TOM1L2
6.50279e-217	1.46794	0.463	0.172	7.19729e-213	mouse	FRMD6
5.13181e-216	1.07274	0.353	0.085	5.67988e-212	mouse	REV3L
5.63175e-216	-2.59923	0.366	0.684	6.23322e-212	mouse	SPARC
1.1252e-214	1.3118	0.278	0.055	1.24537e-210	mouse	TBC1D22B
1.71416e-214	1.12498	0.476	0.169	1.89723e-210	mouse	UBR3
1.47123e-213	1.01523	0.504	0.185	1.62836e-209	mouse	XRN1
2.01912e-213	1.12182	0.326	0.074	2.23476e-209	mouse	AKAP10
1.41108e-211	1.24961	0.451	0.157	1.56179e-207	mouse	CSPP1
2.71745e-211	1.24632	0.308	0.069	3.00767e-207	mouse	KHNYN
1.10531e-210	1.16902	0.648	0.351	1.22336e-206	mouse	HUWE1
1.48989e-210	1.34755	0.377	0.11	1.64901e-206	mouse	MED27
1.74165e-209	1.20058	0.433	0.142	1.92766e-205	mouse	SCAF8
2.19191e-209	1.53635	0.4	0.125	2.42601e-205	mouse	ZMIZ1
2.86841e-207	1.14513	0.608	0.309	3.17476e-203	mouse	DNAJC1
1.37942e-206	1.64241	0.364	0.104	1.52674e-202	mouse	MOB3B
1.60855e-206	1.24784	0.316	0.075	1.78034e-202	mouse	YARS1
3.83318e-206	1.23296	0.582	0.289	4.24257e-202	mouse	ARID4B
4.36878e-206	1.19828	0.272	0.054	4.83537e-202	mouse	KIF16B
2.26354e-204	1.30792	0.301	0.068	2.50528e-200	mouse	SSH1
7.22015e-204	-1.58235	0.207	0.6	7.99126e-200	mouse	BCAP31
7.919e-204	1.19472	0.359	0.099	8.76474e-200	mouse	ATRN
1.258e-203	1.22854	0.4	0.123	1.39235e-199	mouse	CEP164
3.27332e-203	1.31857	0.604	0.31	3.62292e-199	mouse	CTNNBIP1
2.47412e-202	1.16832	0.604	0.313	2.73836e-198	mouse	CEP350
2.71731e-202	1.19309	0.65	0.37	3.00752e-198	mouse	ARID1A
1.14542e-201	1.17665	0.211	0.029	1.26775e-197	mouse	GLIS3
2.16435e-201	1.21541	0.32	0.08	2.3955e-197	mouse	HMGCL
2.69352e-201	1.15024	0.431	0.143	2.98118e-197	mouse	ERN1
6.35173e-201	1.07972	0.437	0.147	7.0301e-197	mouse	VPS54
6.54111e-201	1.15706	0.237	0.039	7.2397e-197	mouse	SAMD4A
4.1175e-200	1.17869	0.288	0.063	4.55725e-196	mouse	EIPR1
8.07577e-200	1.57059	0.512	0.235	8.93826e-196	mouse	DOCK7
3.15887e-199	1.18614	0.659	0.388	3.49623e-195	mouse	BRD4
2.57672e-198	1.57786	0.548	0.27	2.85191e-194	mouse	PDCD4
4.05695e-198	1.16104	0.216	0.032	4.49024e-194	mouse	SHTN1
3.25675e-197	1.26469	0.464	0.179	3.60457e-193	mouse	YAF2
1.01797e-196	1.37651	0.494	0.207	1.12668e-192	mouse	CDC42BPA
1.07154e-196	1.04968	0.296	0.066	1.18598e-192	mouse	SRBD1
1.08782e-195	1.37766	0.463	0.19	1.204e-191	mouse	ARHGEF1
2.66611e-195	1.28409	0.447	0.171	2.95085e-191	mouse	SLC30A7
5.34841e-195	1.01649	0.645	0.348	5.91962e-191	mouse	AKAP13
1.49664e-194	1.17545	0.246	0.045	1.65648e-190	mouse	ANKH
3.73467e-194	1.67522	0.664	0.429	4.13354e-190	mouse	NAV1
3.96227e-193	1.85276	0.408	0.149	4.38544e-189	mouse	FNBP1
2.62993e-192	1.17064	0.589	0.309	2.91081e-188	mouse	CELF1
7.28951e-192	1.10327	0.466	0.175	8.06803e-188	mouse	BTAF1
3.3807e-191	1.53063	0.489	0.219	3.74175e-187	mouse	CDYL
1.11802e-190	1.08427	0.324	0.082	1.23743e-186	mouse	NCOA7
8.56332e-190	1.53393	0.394	0.14	9.47788e-186	mouse	KDM6B
5.1509e-189	-1.74901	0.256	0.627	5.70102e-185	mouse	NDRG1
1.29143e-188	1.19459	0.218	0.035	1.42936e-184	mouse	ADGRL3
1.53492e-188	1.20622	0.399	0.135	1.69885e-184	mouse	CNOT6L
2.74351e-188	1.26005	0.418	0.154	3.03651e-184	mouse	RNF111
4.69545e-188	1.20597	0.446	0.169	5.19692e-184	mouse	DYM
7.11064e-188	1.30632	0.391	0.134	7.87006e-184	mouse	SCAMP1
8.8703e-188	1.19471	0.417	0.145	9.81765e-184	mouse	FAM76A
1.24895e-187	1.26876	0.419	0.151	1.38234e-183	mouse	STK38
1.73973e-187	1.08425	0.281	0.063	1.92553e-183	mouse	KMT2B
3.06233e-187	1.13714	0.674	0.42	3.38938e-183	mouse	PTP4A2
1.76408e-186	1.33999	0.414	0.153	1.95248e-182	mouse	ERI3
7.29754e-186	1.3515	0.432	0.169	8.07692e-182	mouse	CARM1
2.72424e-185	1.83059	0.314	0.086	3.01519e-181	mouse	SPSB1
2.56376e-183	1.16839	0.294	0.072	2.83757e-179	mouse	TLE4
5.5119e-183	1.16203	0.306	0.08	6.10057e-179	mouse	UEVLD
7.08789e-181	1.04665	0.233	0.043	7.84488e-177	mouse	PHLDB1
9.81707e-180	1.27449	0.506	0.24	1.08655e-175	mouse	TAOK1
1.14644e-179	1.30982	0.298	0.077	1.26888e-175	mouse	DDHD1
2.72014e-179	1.29394	0.436	0.173	3.01065e-175	mouse	PLEKHM2
5.99018e-179	1.11676	0.265	0.058	6.62994e-175	mouse	PRKACB
5.14026e-178	1.08268	0.266	0.058	5.68924e-174	mouse	RFX3
6.56106e-178	1.85044	0.357	0.119	7.26178e-174	mouse	KIAA1671
1.60072e-177	1.22646	0.356	0.112	1.77168e-173	mouse	ZSWIM8
8.84331e-177	1.19197	0.499	0.227	9.78778e-173	mouse	RABGAP1
1.22879e-176	1.11571	0.514	0.236	1.36003e-172	mouse	ZNF638
4.22071e-175	1.19604	0.541	0.276	4.67148e-171	mouse	UBAP2
5.88821e-175	1.15316	0.331	0.096	6.51707e-171	mouse	SAP130
1.10488e-174	-1.74111	0.213	0.57	1.22288e-170	mouse	WSB1
1.45885e-174	1.39062	0.447	0.19	1.61465e-170	mouse	CCDC6
1.89828e-174	1.09127	0.629	0.36	2.10101e-170	mouse	HIC2
3.74744e-174	1.31266	0.562	0.301	4.14767e-170	mouse	PITRM1
8.09015e-174	1.3509	0.572	0.28	8.95418e-170	mouse	CA2
1.74422e-173	1.0785	0.299	0.078	1.93051e-169	mouse	SLC9A8
1.83633e-173	1.45346	0.392	0.145	2.03245e-169	mouse	LRRC8C
3.54721e-172	1.08606	0.589	0.321	3.92605e-168	mouse	PTPN12
1.38024e-170	1.26806	0.388	0.143	1.52765e-166	mouse	KAT7
1.3898e-170	1.11379	0.419	0.16	1.53823e-166	mouse	RANBP9
4.62739e-169	1.26913	0.652	0.419	5.12159e-165	mouse	LASP1
2.42093e-167	1.00889	0.207	0.036	2.67949e-163	mouse	PLAGL1
4.23249e-167	1.02994	0.275	0.065	4.68452e-163	mouse	ABHD6
1.36882e-166	1.33156	0.495	0.244	1.51501e-162	mouse	MARK2
3.55621e-166	1.44188	0.288	0.079	3.93601e-162	mouse	AFAP1L1
1.11594e-165	1.11429	0.669	0.43	1.23512e-161	mouse	RAP1A
1.73576e-165	1.16824	0.535	0.279	1.92114e-161	mouse	BMPR2
1.87734e-164	1.23547	0.412	0.166	2.07785e-160	mouse	TLK1
3.43701e-164	1.42487	0.338	0.11	3.80408e-160	mouse	PHF8
3.87549e-164	1.06299	0.269	0.065	4.28939e-160	mouse	SPINDOC
1.16787e-163	1.32495	0.401	0.16	1.2926e-159	mouse	PTPN9
1.91428e-163	1.13066	0.498	0.24	2.11872e-159	mouse	SPEN
1.97883e-163	1.00728	0.218	0.042	2.19017e-159	mouse	SLC25A12
6.12966e-163	1.07957	0.622	0.373	6.78431e-159	mouse	AFF4
8.24157e-163	1.28998	0.482	0.226	9.12177e-159	mouse	RAF1
3.71229e-162	1.12959	0.259	0.062	4.10877e-158	mouse	PPP1R13B
1.17012e-161	1.10094	0.326	0.099	1.29509e-157	mouse	HNRNPLL
4.98065e-161	1.2268	0.386	0.143	5.51258e-157	mouse	SRC
1.53832e-160	-1.33583	0.322	0.639	1.70261e-156	mouse	YWHAZ
1.77689e-160	1.29962	0.598	0.371	1.96666e-156	mouse	ATP11A
2.06846e-160	1.29688	0.546	0.305	2.28938e-156	mouse	ZMYND8
8.34118e-159	1.21438	0.253	0.062	9.23202e-155	mouse	MVB12B
1.23797e-158	-1.4034	0.233	0.595	1.37019e-154	mouse	SEC62
1.75088e-157	1.24489	0.582	0.329	1.93787e-153	mouse	TNS3
1.83705e-157	-1.44023	0.228	0.575	2.03325e-153	mouse	CLTA
2.04408e-157	1.12575	0.638	0.39	2.26239e-153	mouse	EML4
8.01691e-157	1.09948	0.27	0.07	8.87312e-153	mouse	FOXK1
4.18905e-156	1.13335	0.291	0.084	4.63644e-152	mouse	PKD1
9.52327e-156	1.18443	0.408	0.165	1.05404e-151	mouse	AAK1
5.88657e-155	1.04399	0.565	0.308	6.51526e-151	mouse	RBM5
2.25046e-154	2.04705	0.381	0.16	2.49081e-150	mouse	PITPNM2
1.66922e-153	1.68083	0.611	0.433	1.84749e-149	mouse	WIPF1
8.10225e-153	1.16321	0.334	0.11	8.96757e-149	mouse	BMPR1A
1.19449e-152	1.28536	0.377	0.143	1.32206e-148	mouse	ZDHHC21
2.10649e-152	1.02427	0.363	0.124	2.33147e-148	mouse	OAF
2.24759e-151	1.02485	0.385	0.143	2.48763e-147	mouse	MON2
2.59644e-151	1.3234	0.551	0.298	2.87374e-147	mouse	IQSEC1
1.49855e-150	1.1388	0.413	0.171	1.65859e-146	mouse	KPNA3
3.19149e-150	1.4246	0.433	0.206	3.53234e-146	mouse	NCK2
4.70683e-150	1.02701	0.317	0.099	5.20952e-146	mouse	VPS41
9.79931e-150	1.02555	0.366	0.129	1.08459e-145	mouse	PDPK1
6.06429e-149	1.22641	0.272	0.076	6.71195e-145	mouse	SNX7
2.01363e-148	-2.33781	0.272	0.551	2.22869e-144	mouse	IL6ST
2.12707e-148	1.00353	0.237	0.055	2.35424e-144	mouse	C2CD5
5.90745e-148	1.32019	0.478	0.247	6.53837e-144	mouse	SPECC1
6.83347e-147	1.07546	0.504	0.264	7.56328e-143	mouse	PRDM2
1.67571e-146	1.04888	0.331	0.11	1.85468e-142	mouse	INO80
8.39206e-146	1.12868	0.376	0.142	9.28833e-142	mouse	GATAD2A
8.93745e-146	1.12709	0.426	0.187	9.89197e-142	mouse	SMG7
1.0616e-143	1.17343	0.37	0.145	1.17498e-139	mouse	ASXL1
4.85329e-143	1.29925	0.501	0.26	5.37162e-139	mouse	FBLIM1
2.39147e-142	1.24482	0.291	0.092	2.64688e-138	mouse	SNX30
3.43093e-142	1.00173	0.429	0.185	3.79736e-138	mouse	FBXW7
4.81745e-141	1.78292	0.462	0.242	5.33195e-137	mouse	YPEL2
9.51794e-141	1.12344	0.299	0.094	1.05345e-136	mouse	LIMD1
1.02235e-138	1.2382	0.263	0.075	1.13154e-134	mouse	OSBPL10
1.11293e-138	1.46957	0.436	0.211	1.23179e-134	mouse	GBE1
3.67621e-138	1.29108	0.306	0.103	4.06883e-134	mouse	HIVEP2
4.5516e-138	1.05544	0.466	0.231	5.03771e-134	mouse	CDK12
3.29847e-137	1.09119	0.388	0.16	3.65075e-133	mouse	BRD8
4.45968e-137	1.17107	0.385	0.161	4.93597e-133	mouse	IPPK
1.79425e-136	1.10197	0.315	0.108	1.98588e-132	mouse	CRYBG3
9.55112e-135	1.12301	0.654	0.452	1.05712e-130	mouse	RAI14
2.13369e-134	1.19622	0.352	0.14	2.36157e-130	mouse	VCPIP1
2.89077e-134	1.10227	0.305	0.104	3.19951e-130	mouse	MMS19
3.46905e-134	1.13069	0.359	0.143	3.83954e-130	mouse	SAFB2
5.12056e-134	1.18874	0.379	0.163	5.66744e-130	mouse	GPCPD1
5.39117e-133	1.03584	0.512	0.275	5.96694e-129	mouse	ESYT2
9.15716e-133	1.14579	0.326	0.116	1.01351e-128	mouse	PNPT1
2.76547e-132	1.01049	0.49	0.254	3.06082e-128	mouse	OTUD5
6.33533e-132	1.1696	0.31	0.11	7.01195e-128	mouse	STXBP5
2.39019e-131	1.04901	0.577	0.355	2.64546e-127	mouse	TSPAN14
2.63746e-131	-1.5443	0.349	0.617	2.91914e-127	mouse	KLF6
8.58604e-130	-1.72321	0.339	0.626	9.50303e-126	mouse	SRSF7
2.9396e-129	1.12242	0.464	0.244	3.25355e-125	mouse	TAB2
1.32302e-127	1.28153	0.346	0.141	1.46432e-123	mouse	LRRC1
3.98412e-127	1.09555	0.451	0.234	4.40962e-123	mouse	SMAD2
6.89373e-127	1.27369	0.336	0.133	7.62998e-123	mouse	ZNF652
1.79754e-126	1.2857	0.438	0.205	1.98952e-122	mouse	SVEP1
2.18417e-126	1.10702	0.31	0.112	2.41744e-122	mouse	ATP6V0A1
3.47722e-126	1.06543	0.414	0.194	3.84859e-122	mouse	UBE3C
1.51843e-125	1.54768	0.393	0.185	1.6806e-121	mouse	PHACTR2
1.00049e-124	1.06189	0.354	0.145	1.10735e-120	mouse	MAP3K3
1.04686e-124	1.1497	0.434	0.219	1.15866e-120	mouse	WWP1
1.94726e-123	1.26943	0.322	0.123	2.15523e-119	mouse	PLEKHG3
5.66291e-123	1.04745	0.324	0.124	6.26771e-119	mouse	ZMYM5
1.57411e-122	-1.9818	0.446	0.612	1.74222e-118	mouse	PSAP
3.74116e-122	1.17453	0.343	0.138	4.14072e-118	mouse	HEG1
5.11583e-121	1.07408	0.394	0.184	5.6622e-117	mouse	SEC24A
6.37874e-121	1.02581	0.272	0.088	7.05999e-117	mouse	FAM83B
3.25931e-120	1.05163	0.277	0.094	3.60741e-116	mouse	NR2C2
2.06914e-119	1.03965	0.558	0.35	2.29012e-115	mouse	RSU1
1.34921e-117	-1.46389	0.339	0.584	1.49331e-113	mouse	ITGA5
2.31546e-117	1.22037	0.658	0.477	2.56276e-113	mouse	COL4A2
1.02514e-116	1.02827	0.492	0.291	1.13462e-112	mouse	PPP2R5E
2.50225e-116	1.30639	0.351	0.153	2.76949e-112	mouse	CMTM4
6.28223e-115	1.07052	0.323	0.126	6.95317e-111	mouse	MAPRE2
6.38182e-115	1.17372	0.442	0.233	7.0634e-111	mouse	DLGAP4
9.09743e-115	1.0153	0.439	0.212	1.0069e-110	mouse	PLPP1
1.82224e-114	-1.2546	0.323	0.59	2.01685e-110	mouse	GATA3
4.63906e-114	1.12898	0.428	0.225	5.13451e-110	mouse	KPNA4
1.71692e-113	-1.13941	0.217	0.531	1.90029e-109	mouse	ATP6V0B
2.17356e-113	-1.11742	0.207	0.513	2.40569e-109	mouse	PSMB7
3.09858e-113	1.25857	0.434	0.239	3.42951e-109	mouse	FUBP3
4.66505e-113	1.17313	0.362	0.164	5.16328e-109	mouse	SSBP3
1.58081e-112	1.4548	0.364	0.169	1.74964e-108	mouse	RAB31
8.12523e-111	-1.10242	0.367	0.652	8.993e-107	mouse	SRSF3
1.03316e-110	1.07941	0.226	0.067	1.1435e-106	mouse	ZDHHC8
1.39067e-109	1.04951	0.432	0.232	1.53919e-105	mouse	YTHDF3
3.40694e-109	1.11601	0.363	0.167	3.7708e-105	mouse	FNIP2
4.03612e-108	-1.31857	0.298	0.564	4.46717e-104	mouse	DAG1
1.68548e-102	1.06934	0.304	0.123	1.86549e-98	mouse	PLXNB1
4.0652e-102	-1.00459	0.216	0.521	4.49936e-98	mouse	U2AF1
2.0495e-101	1.02955	0.376	0.176	2.26839e-97	mouse	PKP4
1.28875e-100	1.30637	0.333	0.148	1.42638e-96	mouse	TMEM132E
6.18181e-100	-1.52075	0.522	0.649	6.84203e-96	mouse	ITGB1
1.5108e-99	1.06844	0.476	0.285	1.67215e-95	mouse	ANKRD13A
4.54865e-99	-1.00489	0.398	0.643	5.03445e-95	mouse	SLC2A1
6.16931e-98	-1.15564	0.211	0.496	6.82819e-94	mouse	CSRP1
5.35994e-93	1.00516	0.383	0.204	5.93238e-89	mouse	RNF14
9.8518e-92	1.00038	0.282	0.113	1.0904e-87	mouse	ZC3H7B
2.06237e-88	1.11044	0.325	0.157	2.28264e-84	mouse	MBD6
4.93879e-88	-1.06851	0.359	0.601	5.46626e-84	mouse	NDFIP1
5.99071e-88	1.12786	0.274	0.117	6.63052e-84	mouse	ARSB
8.21898e-87	-1.24714	0.431	0.621	9.09676e-83	mouse	PTPRF
1.01417e-84	1.02571	0.366	0.196	1.12248e-80	mouse	RASSF8
6.03435e-84	1.0942	0.333	0.168	6.67882e-80	mouse	PSD4
1.02263e-82	-1.05827	0.247	0.487	1.13185e-78	mouse	EIF5
1.9608e-82	-1.03675	0.219	0.462	2.17022e-78	mouse	ARPC1A
1.27598e-81	-1.24013	0.231	0.466	1.41226e-77	mouse	ERRFI1
1.17634e-80	1.05001	0.388	0.22	1.30198e-76	mouse	NAV2
2.33824e-80	-1.27895	0.302	0.54	2.58796e-76	mouse	TFPI
1.68804e-78	1.91164	0.476	0.373	1.86833e-74	mouse	SLC7A1
2.09919e-78	1.00433	0.26	0.11	2.32338e-74	mouse	AGPAT4
4.93048e-78	1.35668	0.343	0.187	5.45706e-74	mouse	CSGALNACT1
5.82086e-76	-1.01441	0.351	0.56	6.44253e-72	mouse	FHL2
1.76789e-75	-1.37209	0.277	0.504	1.9567e-71	mouse	GOLGA4
1.3935e-73	1.05981	0.387	0.238	1.54233e-69	mouse	SGCE
7.61023e-72	1.0163	0.295	0.147	8.423e-68	mouse	IDE
4.81959e-71	1.2068	0.304	0.159	5.33432e-67	mouse	SLC39A14
6.44437e-69	1.01569	0.341	0.187	7.13263e-65	mouse	IGF2BP2
1.12404e-60	1.15394	0.352	0.221	1.24409e-56	mouse	SRGAP1
1.84529e-60	1.0839	0.311	0.167	2.04237e-56	mouse	ALPL
6.10038e-58	1.09991	0.315	0.186	6.75191e-54	mouse	NCKAP5L
7.79374e-56	1.00245	0.228	0.108	8.62611e-52	mouse	PTGER3
1.27905e-55	1.08206	0.495	0.373	1.41565e-51	mouse	ADAM19
3.50204e-54	1.2021	0.413	0.304	3.87606e-50	mouse	TBC1D1
4.91682e-53	1.02148	0.264	0.145	5.44194e-49	mouse	UBTD1
4.13664e-51	1.12333	0.208	0.1	4.57843e-47	mouse	LRRK1
1.0249e-50	1.11433	0.276	0.16	1.13435e-46	mouse	BCOR
9.44647e-44	1.00801	0.356	0.243	1.04554e-39	mouse	SNX10
2.76538e-40	-1.00611	0.276	0.461	3.06072e-36	mouse	PNN
1.40377e-38	-1.19033	0.226	0.366	1.55369e-34	mouse	SEMA4C
2.85645e-30	1.15801	0.393	0.329	3.16152e-26	mouse	MGLL
4.9265e-27	-1.53718	0.411	0.437	5.45265e-23	mouse	ADA
1.68549e-21	-1.04355	0.339	0.445	1.8655e-17	mouse	HIF1A
3.0564e-21	-1.55473	0.313	0.399	3.38282e-17	mouse	CITED2
4.21349e-07	-1.01279	0.676	0.58	0.00466349	mouse	PLAC8
0	9.17191	1	0.103	0	rabbit	TGFB1
0	8.45635	1	0.121	0	rabbit	TWSG1
0	7.27935	0.997	0	0	rabbit	IL20
0	6.22199	0.992	0.09	0	rabbit	VCAN
0	5.79961	0.995	0.04	0	rabbit	GNG11
0	5.45085	0.997	0.263	0	rabbit	FBLN2
0	5.29007	0.98	0.025	0	rabbit	GJB2
0	4.7243	0.927	0.001	0	rabbit	GJB6
0	4.61178	0.998	0.24	0	rabbit	VIM
0	4.58168	0.993	0.058	0	rabbit	STC1
0	4.45498	0.93	0.059	0	rabbit	AQP3
0	4.24464	0.905	0.041	0	rabbit	SATB1
0	4.19634	0.984	0.115	0	rabbit	ALDH1A3
0	3.74204	0.846	0.119	0	rabbit	ARHGAP24
0	3.7232	0.834	0	0	rabbit	RSPO4
0	3.65411	0.964	0.191	0	rabbit	MVP
0	3.63972	0.856	0.034	0	rabbit	RASD1
0	3.58331	0.991	0.386	0	rabbit	MMP2
0	3.53125	0.947	0.133	0	rabbit	CADM1
0	3.40136	0.878	0.041	0	rabbit	ST8SIA4
0	3.37703	0.851	0.025	0	rabbit	NPR2
0	3.27007	0.878	0.074	0	rabbit	GPC4
0	3.25471	0.851	0.062	0	rabbit	MRC2
0	3.1441	0.994	0.337	0	rabbit	IGFBP3
0	3.07981	0.982	0.409	0	rabbit	IL6ST
0	3.06701	0.928	0.239	0	rabbit	EDEM1
0	3.06331	0.839	0.05	0	rabbit	NID2
0	3.03585	0.769	0.016	0	rabbit	RBP4
0	3.0286	0.786	0.026	0	rabbit	SLC6A4
0	2.99876	0.729	0	0	rabbit	GJD4
0	2.98297	0.887	0.109	0	rabbit	CDH1
0	2.95781	0.948	0.273	0	rabbit	MMP14
0	2.93545	0.931	0.327	0	rabbit	HIF1A
0	2.88179	0.966	0.192	0	rabbit	IGFBP7
0	2.85769	0.719	0.001	0	rabbit	AGT
0	2.84328	0.723	0.005	0	rabbit	C1orf54
0	2.78019	0.878	0.235	0	rabbit	SEMA4C
0	2.75234	0.722	0.004	0	rabbit	PCDH18
0	2.72109	0.738	0.017	0	rabbit	ARSI
0	2.7056	0.835	0.172	0	rabbit	EGFR
0	2.70482	0.66	0.001	0	rabbit	SLAMF1
0	2.68528	0.66	0.019	0	rabbit	SACS
0	2.67135	0.732	0	0	rabbit	SEPTIN2
0	2.66915	0.446	0.003	0	rabbit	ADAMTS8
0	2.63548	0.783	0.035	0	rabbit	IFT81
0	2.61023	0.737	0.033	0	rabbit	RUNDC1
0	2.5957	0.908	0.279	0	rabbit	SDC4
0	2.57653	0.646	0	0	rabbit	SFRP2
0	2.55417	0.749	0.033	0	rabbit	PROM2
0	2.54723	0.633	0.002	0	rabbit	ARMH4
0	2.53721	0.671	0.02	0	rabbit	FZD7
0	2.52223	0.763	0.061	0	rabbit	GLIPR2
0	2.50832	0.935	0.312	0	rabbit	GJA1
0	2.50714	0.717	0.084	0	rabbit	DUSP4
0	2.5024	0.863	0.162	0	rabbit	MFGE8
0	2.49546	0.681	0	0	rabbit	SEPTIN9
0	2.49421	0.857	0.22	0	rabbit	GPC1
0	2.45891	0.762	0.098	0	rabbit	UBASH3B
0	2.43785	0.569	0.099	0	rabbit	IL1RN
0	2.41981	0.985	0.556	0	rabbit	ITGB1
0	2.41293	0.761	0.067	0	rabbit	NT5E
0	2.40271	0.818	0.212	0	rabbit	EFNB1
0	2.3933	0.757	0.14	0	rabbit	PLAU
0	2.38588	0.66	0.004	0	rabbit	TSPAN15
0	2.36291	0.701	0.09	0	rabbit	FAM78A
0	2.34955	0.969	0.366	0	rabbit	APP
0	2.32891	0.958	0.382	0	rabbit	PDIA6
0	2.3201	0.644	0.005	0	rabbit	CDK18
0	2.31821	0.679	0.024	0	rabbit	LDOC1
0	2.30787	0.719	0.07	0	rabbit	HIPK2
0	2.29096	0.831	0.129	0	rabbit	NEU2
0	2.29028	0.856	0.195	0	rabbit	ST6GAL1
0	2.28902	0.708	0.061	0	rabbit	CCDC80
0	2.28412	0.891	0.324	0	rabbit	CAPN2
0	2.27998	0.828	0.133	0	rabbit	CDKN1A
0	2.25495	0.744	0.073	0	rabbit	GPAT3
0	2.24936	0.672	0.13	0	rabbit	SERPINF1
0	2.24843	0.649	0.048	0	rabbit	SLC35E3
0	2.20912	0.972	0.55	0	rabbit	CALU
0	2.20099	0.738	0.084	0	rabbit	CDCP1
0	2.19896	0.786	0.155	0	rabbit	ANTXR2
0	2.19553	0.692	0.042	0	rabbit	TENM4
0	2.16551	0.991	0.55	0	rabbit	CD9
0	2.1541	0.551	0.007	0	rabbit	SULF1
0	2.14238	0.733	0.149	0	rabbit	SH3PXD2B
0	2.13463	0.738	0.08	0	rabbit	USP18
0	2.09933	0.494	0	0	rabbit	CCN4
0	2.08298	0.629	0.037	0	rabbit	CRYBG1
0	2.07156	0.566	0.047	0	rabbit	DGKH
0	2.0673	0.558	0.011	0	rabbit	PTHLH
0	2.01723	0.554	0.008	0	rabbit	SNAI2
0	2.00644	0.573	0.002	0	rabbit	IL21R
0	1.99635	0.626	0.041	0	rabbit	PLAUR
0	1.9384	0.529	0.023	0	rabbit	DNMT3B
0	1.92914	0.601	0.047	0	rabbit	LRIG1
0	1.92903	0.467	0.001	0	rabbit	PRSS35
[truncated: 874 more rows]

## Sheet: human>=1_enrichDisGeNET
	ID	Description	GeneRatio	BgRatio	pvalue	p.adjust	qvalue	geneID	Count
C0042025	C0042025	Urinary Stress Incontinence	11/349	79/21671	5.49321e-08	0.000274441	0.000227824	7078/7076/6647/633/5595/7077/4052/2201/72/54858/4088	11
C0008497	C0008497	Choriocarcinoma	24/349	431/21671	1.57534e-07	0.000383781	0.000318591	3481/7078/133/5764/857/3623/5654/7076/706/2022/7276/2702/9123/5595/7077/928/308/9122/5228/123/2260/1081/4088/1734	24
C0003130	C0003130	Anoxia	19/349	287/21671	2.34934e-07	0.000383781	0.000318591	133/1153/8743/2022/1958/5595/2353/10653/6649/1316/9122/5228/241/1843/7128/123/4088/3624/1263	19
C1845050	C1845050	PIGMENTARY DISORDER, RETICULATE, WITH SYSTEMIC MANIFESTATIONS	16/349	209/21671	3.07271e-07	0.000383781	0.000318591	7078/133/5764/7076/6678/3560/2335/51129/5595/7077/3339/308/5228/3059/1512/2260	16
C0149721	C0149721	Left Ventricular Hypertrophy	22/349	403/21671	7.29635e-07	0.000609421	0.000505903	3481/133/5764/7168/857/7076/7276/2335/2702/2548/9518/5595/7077/3958/1803/10663/308/2201/1843/7128/2260/4088	22
C0155094	C0155094	Corneal pannus	9/349	66/21671	1.08478e-06	0.000609421	0.000505903	7078/133/857/7076/706/8743/2335/6275/7077	9
C0023267	C0023267	Fibroid Tumor	22/349	413/21671	1.09684e-06	0.000609421	0.000505903	6866/3481/857/8743/1958/2335/6275/2192/467/7077/6422/3958/8434/4052/10653/7095/123/5531/9314/2260/4088/3624	22
C0271148	C0271148	Secondary Open Angle Glaucoma	5/349	13/21671	1.21841e-06	0.000609421	0.000505903	857/858/1410/54499/10587	5
C2145472	C2145472	Urothelial Carcinoma	23/349	449/21671	1.21898e-06	0.000609421	0.000505903	1942/2022/83442/2335/51129/6275/633/9123/9518/9446/8434/3306/1803/9122/1843/7127/2625/3861/6659/2260/4088/3624/972	23
C0339573	C0339573	Glaucoma, Primary Open Angle	21/349	383/21671	1.21982e-06	0.000609421	0.000505903	3481/7078/857/7076/1776/6678/858/1958/6647/2335/2192/9518/7077/6422/1410/308/6185/54499/29116/72/10587	21
C0022548	C0022548	Keloid	13/349	165/21671	2.89034e-06	0.00101715	0.000844377	5764/7168/857/5654/7076/2335/6275/633/6422/1803/822/2201/4088	13
C0853879	C0853879	Invasive carcinoma of breast	23/349	473/21671	2.92942e-06	0.00101715	0.000844377	3481/5069/133/7076/8743/10272/1474/5768/2335/6275/6422/8434/928/1316/5476/2625/3861/7538/5966/9314/3659/2260/972	23
C0338106	C0338106	Adenocarcinoma of colon	21/349	406/21671	3.06478e-06	0.00101715	0.000844377	3481/133/857/8743/25824/6647/2335/6275/2192/2980/9123/5595/3958/2353/302/1803/10663/9122/123/4255/2260	21
C0032914	C0032914	Pre-Eclampsia	13/349	166/21671	3.09105e-06	0.00101715	0.000844377	6866/3481/133/3623/5654/1942/5547/2022/7077/308/5228/72/3624	13
C0027626	C0027626	Neoplasm Invasiveness	14/349	193/21671	3.19544e-06	0.00101715	0.000844377	7078/7076/9510/2335/51129/6275/5595/8434/301/3855/302/135932/7050/7538	14
C1282496	C1282496	Metastasis from malignant tumor of prostate	19/349	342/21671	3.2575e-06	0.00101715	0.000844377	857/11010/6678/7276/427/2335/5660/6275/9518/302/1803/10663/1316/3339/2624/5499/8751/9314/3659	19
C0149521	C0149521	Pancreatitis, Chronic	20/349	379/21671	3.91116e-06	0.00114942	0.000954179	133/857/7076/8743/6678/7276/572/3560/2335/3556/9518/11167/6422/3958/9052/3059/1843/25847/58190/4088	20
C2945695	C2945695	Limb ischemia	13/349	171/21671	4.29178e-06	0.00119121	0.000988867	7076/706/10272/53827/3560/633/9518/5595/7077/3059/72/54858/2260	13
C0034067	C0034067	Pulmonary Emphysema	19/349	352/21671	4.94117e-06	0.00129927	0.00107857	7078/857/7076/8743/5547/1958/6647/6275/710/5595/11167/7077/6422/2353/5228/54858/2260/4088/972	19
C0282612	C0282612	Prostatic Intraepithelial Neoplasias	15/349	230/21671	5.29565e-06	0.00132285	0.00109815	3481/857/7076/706/11010/5768/9518/467/8434/301/302/1843/3861/4255/9314	15
C0220620	C0220620	Gastrointestinal Carcinoid Tumor	18/349	323/21671	5.66414e-06	0.00133576	0.00110886	3481/5069/7078/3623/8743/6678/51129/5595/2274/2353/5228/2625/29116/72/4255/56655/1081/4088	18
C0205696	C0205696	Anaplastic carcinoma	15/349	232/21671	5.88204e-06	0.00133576	0.00110886	5764/8673/8743/6678/427/2335/51129/6275/3958/301/10653/1803/5924/2625/10769	15
C0936223	C0936223	Metastatic Prostate Carcinoma	19/349	362/21671	7.37504e-06	0.00159087	0.00132064	857/11010/6678/7276/427/2335/5660/6275/9518/302/1803/10663/1316/3339/2624/5499/8751/9314/3659	19
C0149630	C0149630	Bicuspid aortic valve	12/349	154/21671	7.79447e-06	0.00159087	0.00132064	7078/7076/2022/6647/2335/2702/5595/2353/6649/2201/5351/4088	12
C0021368	C0021368	Inflammation	22/349	467/21671	7.96072e-06	0.00159087	0.00132064	133/5764/7076/8743/9536/25824/1958/6647/10544/2335/3556/710/1410/301/5228/241/2625/7128/347/7538/3659/4088	22
C0085078	C0085078	Lysosomal Storage Diseases	11/349	130/21671	8.51325e-06	0.00163585	0.00135798	3074/1776/858/427/5660/2548/10577/1327/2201/5476/123	11
C0852036	C0852036	Pregnancy associated hypertension	13/349	186/21671	1.07227e-05	0.00198409	0.00164707	3481/5069/133/5654/7076/2022/6647/633/7077/3339/5228/72/54858	13
C0024668	C0024668	Mammary Neoplasms, Experimental	14/349	218/21671	1.29676e-05	0.0023138	0.00192077	5764/8673/8743/10068/572/2335/5595/301/3855/10653/241/5924/2625/10769	14
C0016057	C0016057	Fibrosarcoma	20/349	413/21671	1.38621e-05	0.0023881	0.00198246	3481/857/7076/8743/9510/1958/3560/2335/5660/2192/633/2879/7077/8434/2353/3339/308/5228/3059/54858	20
C0007133	C0007133	Carcinoma, Papillary	14/349	225/21671	1.8494e-05	0.00307987	0.00255671	7276/427/2335/100131187/6275/9446/10577/3958/301/3855/1803/1316/3339/1081	14
C0242852	C0242852	Proliferative vitreoretinopathy	11/349	142/21671	1.96731e-05	0.00317055	0.00263199	7078/133/5764/857/7076/8743/2335/3958/2353/5228/2260	11
C0238461	C0238461	Anaplastic thyroid carcinoma	19/349	392/21671	2.24533e-05	0.0034513	0.00286506	1382/857/706/8743/2335/100131187/6275/2548/9518/5595/467/3958/1410/301/2353/1803/9314/2260/4801	19
C2931852	C2931852	Clear-cell metastatic renal cell carcinoma	15/349	260/21671	2.27968e-05	0.0034513	0.00286506	7076/397/6678/2335/9978/9446/5595/11167/6422/3855/302/29923/2625/353322/123	15
C0024667	C0024667	Animal Mammary Neoplasms	11/349	147/21671	2.7179e-05	0.00399372	0.00331533	3481/5764/8673/6647/2335/301/10653/302/5924/2625/10769	11
C0018800	C0018800	Cardiomegaly	15/349	267/21671	3.10283e-05	0.00442907	0.00367674	3481/26/133/857/3074/6236/7276/572/2548/5595/2274/302/308/6659/4088	15
C1762616	C1762616	Meningioma, benign, no ICD-O subtype	19/349	404/21671	3.38887e-05	0.00460726	0.00382466	3481/7078/7076/6678/51374/2348/5595/7077/6422/3958/2353/928/6649/10663/1316/6672/4255/9314/2260	19
C0265004	C0265004	Dilatation of aorta	6/349	39/21671	3.48151e-05	0.00460726	0.00382466	7076/9510/5595/2353/2201/4088	6
C0278877	C0278877	Adult Meningioma	19/349	405/21671	3.50432e-05	0.00460726	0.00382466	3481/7078/7076/6678/51374/2348/5595/7077/6422/3958/2353/928/6649/10663/1316/6672/4255/9314/2260	19
C0013537	C0013537	Eclampsia	14/349	241/21671	3.95025e-05	0.00492385	0.00408747	6866/3481/5069/133/10272/2022/60676/2353/302/308/5228/2201/203100/3624	14
C1176475	C1176475	Ductal Carcinoma	15/349	273/21671	4.00641e-05	0.00492385	0.00408747	857/8673/6678/5768/2335/80760/6275/2879/7077/6422/51442/51435/928/1316/9314	15
C0751587	C0751587	CADASIL Syndrome	6/349	40/21671	4.04079e-05	0.00492385	0.00408747	5654/6647/2335/633/5476/72	6
C0205647	C0205647	Follicular adenoma	12/349	183/21671	4.37889e-05	0.00520879	0.00432402	7076/706/53827/2335/100131187/6275/9518/9446/3958/1803/3339/972	12
C1134719	C1134719	Invasive Ductal Breast Carcinoma	19/349	414/21671	4.71204e-05	0.0053977	0.00448083	7078/1382/857/7076/1474/427/10544/2335/80760/2879/7077/3958/341/7095/2625/4255/3659/8543/2260	19
C0007787	C0007787	Transient Ischemic Attack	17/349	344/21671	4.75378e-05	0.0053977	0.00448083	5069/5764/857/5654/6236/2022/9510/7276/572/6647/3306/4052/1843/2625/2260/4088/972	17
C0205699	C0205699	Carcinomatosis	12/349	186/21671	5.12971e-05	0.00569512	0.00472774	5764/8673/6678/2335/51129/301/10653/302/5924/2625/10769/972	12
C0011875	C0011875	Diabetic Angiopathies	9/349	106/21671	5.47569e-05	0.00594708	0.0049369	133/6678/6647/2335/5595/467/3958/1803/9314	9
C0011644	C0011644	Scleroderma	16/349	316/21671	5.94458e-05	0.00631896	0.00524561	7078/857/7076/1776/8743/2022/6678/1958/2335/9518/3958/3855/241/7128/9314/4088	16
C0278595	C0278595	Adult Fibrosarcoma	18/349	387/21671	6.27166e-05	0.00652775	0.00541893	3481/7076/8743/9510/1958/3560/2335/5660/2192/633/2879/7077/2353/3339/308/5228/3059/54858	18
C0023794	C0023794	Lipoidosis	6/349	44/21671	7.03963e-05	0.00705977	0.00586058	427/79153/55062/10577/123/1174	6
C1827293	C1827293	Carcinoma of urinary bladder, invasive	15/349	287/21671	7.06542e-05	0.00705977	0.00586058	857/397/11010/6678/83442/1958/9123/9446/6422/3306/9122/2625/9314/1081/4088	15
C1842937	C1842937	AURAL ATRESIA, CONGENITAL	9/349	110/21671	7.31922e-05	0.00712363	0.00591359	7078/7276/2335/9445/2353/2201/1284/1081/4088	9
C0879615	C0879615	Stromal Neoplasm	8/349	86/21671	7.43376e-05	0.00712363	0.00591359	857/7076/6678/2335/9518/467/1803/1081	8
C1568363	C1568363	Tendinosis	5/349	28/21671	7.62733e-05	0.00712363	0.00591359	7078/3560/2335/633/3059	5
C0017921	C0017921	Glycogen storage disease type II	12/349	194/21671	7.69968e-05	0.00712363	0.00591359	7078/133/5654/7276/6647/2335/51129/2548/710/5595/5228/7538	12
C0026998	C0026998	Acute Myeloid Leukemia, M1	10/349	138/21671	8.23958e-05	0.00748453	0.0062132	8743/6678/2274/928/302/308/822/1512/2624/51510	10
C0032927	C0032927	Precancerous Conditions	20/349	471/21671	8.74445e-05	0.00771694	0.00640612	3481/857/10897/1474/51614/6275/9446/467/6422/2274/3306/2353/308/5476/3861/7128/58190/4255/2260/4088	20
C0035222	C0035222	Respiratory Distress Syndrome, Adult	19/349	434/21671	8.80436e-05	0.00771694	0.00640612	5764/857/7076/706/1153/10544/2335/51129/2702/6275/9445/710/3958/2353/302/1803/10865/56655/4088	19
C0019080	C0019080	Hemorrhage	6/349	47/21671	0.000102823	0.008767	0.00727782	857/7076/2022/7077/1410/2353	6
C1397307	C1397307	Cardiac fibrosis	15/349	297/21671	0.000103533	0.008767	0.00727782	133/10272/2022/7276/2335/6275/5595/467/7077/3958/57333/1803/1843/84141/4088	15
C1879321	C1879321	Acute Myeloid Leukemia (AML-M2)	10/349	143/21671	0.000110902	0.00911404	0.00756591	8743/6678/2274/928/302/308/822/1512/2624/51510	10
C2347747	C2347747	Adult Classical Hodgkin Lymphoma	13/349	233/21671	0.000111475	0.00911404	0.00756591	7078/397/9123/467/9709/2353/1803/9122/2625/7128/2624/5966/6813	13
C0334579	C0334579	Anaplastic astrocytoma	12/349	202/21671	0.000113105	0.00911404	0.00756591	133/857/6275/1410/10653/302/1316/347/4255/9314/2260/972	12
C1844704	C1844704	Platyspondyly	8/349	93/21671	0.000129439	0.010018	0.00831634	6678/5831/633/60681/2879/5479/3339/2260	8
C0220748	C0220748	Cartilage-hair hypoplasia	6/349	49/21671	0.000130339	0.010018	0.00831634	6866/2335/6659/10248/2260/1081	6
C1135191	C1135191	Heart Failure, Systolic	6/349	49/21671	0.000130339	0.010018	0.00831634	133/7076/7276/2192/3958/2353	6
C0947751	C0947751	Vascular inflammations	15/349	305/21671	0.000138755	0.0105034	0.00871923	7078/857/8743/2022/633/710/3958/2353/1803/308/5228/1843/8751/7538/9314	15
C0158266	C0158266	Intervertebral Disc Degeneration	16/349	342/21671	0.000148973	0.0110392	0.00916408	7078/857/5654/7076/8743/79058/6678/9510/2335/633/5595/11167/3958/2353/4088/972	16
C0334588	C0334588	Giant Cell Glioblastoma	8/349	95/21671	0.000150254	0.0110392	0.00916408	8743/6647/2335/8434/928/4255/6867/2260	8
C0029866	C0029866	Other ureteric obstruction	6/349	52/21671	0.000182222	0.0131939	0.0109528	133/9510/2335/2702/5595/3659	6
C0206663	C0206663	Neuroectodermal Tumor, Primitive	11/349	184/21671	0.000205188	0.0142457	0.0118259	7076/6678/3560/6275/51070/6422/6530/302/3059/6746/4255	11
C0271183	C0271183	Severe myopia	11/349	184/21671	0.000205188	0.0142457	0.0118259	3481/7078/7076/7276/1958/7077/1410/2353/7050/5351/1263	11
C1514422	C1514422	Glioblastoma, IDH-Wildtype	7/349	75/21671	0.000205303	0.0142457	0.0118259	8743/2335/6275/710/9322/302/4255	7
C0205698	C0205698	Undifferentiated carcinoma	14/349	283/21671	0.00021676	0.0148347	0.0123149	5764/8673/1153/6678/1958/2335/51129/5595/301/10653/1843/5924/2625/10769	14
C1333064	C1333064	Classical Hodgkin's Lymphoma	14/349	285/21671	0.000232982	0.0155306	0.0128925	7078/397/9123/467/9709/2353/1803/9122/2625/7128/2624/5966/9314/6813	14
C1270972	C1270972	Mild cognitive disorder	18/349	430/21671	0.000233146	0.0155306	0.0128925	133/7168/706/10068/7276/6647/3556/9123/9518/10347/1803/308/9122/341/23646/3861/72/10769	18
C0339543	C0339543	Epiretinal Membrane	8/349	102/21671	0.000245962	0.0161688	0.0134223	7078/7076/8743/6678/3560/2335/7378/3059	8
C1504336	C1504336	Polypoidal choroidal vasculopathy	6/349	56/21671	0.000275348	0.0178654	0.0148308	7078/5654/2335/710/9709/5228	6
C4551687	C4551687	Sarcoma of soft tissue	13/349	258/21671	0.000303072	0.0194121	0.0161148	3481/857/8743/79058/2335/6275/9518/389136/308/2625/123/4255/2260	13
C0206682	C0206682	Follicular thyroid carcinoma	14/349	293/21671	0.000308753	0.0195069	0.0161934	857/5654/8743/858/51129/9518/5595/3958/10653/302/1803/10587/1081/1734	14
C0520679	C0520679	Sleep Apnea, Obstructive	19/349	480/21671	0.000318094	0.0195069	0.0161934	5069/857/7076/6647/10544/2335/51129/7850/2702/9709/6422/6530/3958/3339/308/5228/7538/3659/4088	19
C1280433	C1280433	Lipoatrophy	8/349	106/21671	0.000319989	0.0195069	0.0161934	7168/857/2274/1410/2353/79717/10587/1734	8
C0023787	C0023787	Lipodystrophy	12/349	226/21671	0.00032017	0.0195069	0.0161934	1382/7168/857/6303/51129/2274/1410/2353/79717/10587/2260/1734	12
C0276496	C0276496	Familial Alzheimer Disease (FAD)	13/349	260/21671	0.000326399	0.0196468	0.0163096	3481/9510/5805/6647/5831/9445/5595/3958/301/10347/2353/2644/341	13
C0007282	C0007282	Carotid Stenosis	9/349	135/21671	0.000346948	0.0206351	0.01713	7076/706/10068/10544/3306/301/6649/2201/972	9
C0279680	C0279680	Transitional cell carcinoma of bladder	15/349	333/21671	0.000356498	0.0209537	0.0173945	7168/857/5654/7348/9978/9446/5595/7077/3958/3306/10109/2625/4255/10769/2260	15
C0340427	C0340427	Familial dilated cardiomyopathy	7/349	83/21671	0.000384858	0.0219526	0.0182236	7168/103910/2274/1410/10134/79717/10587	7
C0000822	C0000822	Abortion, Tubal	8/349	109/21671	0.000386674	0.0219526	0.0182236	3481/7078/3623/8743/2335/7077/3958/5228	8
C3830362	C3830362	Early Pregnancy Loss	8/349	109/21671	0.000386674	0.0219526	0.0182236	3481/7078/3623/8743/2335/7077/3958/5228	8
C1658953	C1658953	tumor vasculature	11/349	200/21671	0.000419399	0.0233402	0.0193756	5069/133/5764/8743/1942/2022/2335/7077/301/308/2260	11
C3714514	C3714514	Infection	19/349	491/21671	0.00042046	0.0233402	0.0193756	3481/133/857/7076/8743/2022/858/572/6647/7850/5595/3958/2353/1803/3337/341/4255/3659/4088	19
C1168327	C1168327	High-Grade Prostatic Intraepithelial Neoplasia	8/349	111/21671	0.000437104	0.0235314	0.0195343	857/8409/9978/9518/301/1512/1843/347	8
C0745103	C0745103	Hyperlipoproteinemia Type IIa	11/349	201/21671	0.000437433	0.0235314	0.0195343	1382/7168/7076/3560/103910/2879/3339/308/241/3059/29116	11
C0022578	C0022578	Keratoconus	13/349	269/21671	0.000451261	0.0235314	0.0195343	7078/7076/572/6647/6275/7077/6422/3958/6649/1316/1284/5351/1263	13
C0026640	C0026640	Mouth Neoplasms	9/349	140/21671	0.000453251	0.0235314	0.0195343	3481/857/8434/1410/301/302/308/7378/4255	9
C0341862	C0341862	Hypothalamic amenorrhea	3/349	10/21671	0.000456874	0.0235314	0.0195343	6866/60676/2260	3
C0409495	C0409495	Protrusio acetabuli	3/349	10/21671	0.000456874	0.0235314	0.0195343	60681/3339/4088	3
C1457883	C1457883	Aggressive reaction	3/349	10/21671	0.000456874	0.0235314	0.0195343	7076/5595/7077	3
C0595989	C0595989	Carcinoma of larynx	18/349	456/21671	0.000469801	0.0238437	0.0197936	7078/857/7076/2022/3560/6275/5595/467/7077/1410/2353/302/308/5228/3059/4255/10769/2260	18
C0020445	C0020445	Hypercholesterolemia, Familial	11/349	203/21671	0.000475453	0.0238437	0.0197936	1382/7076/8743/3560/2879/3339/308/241/3059/11140/29116	11
C0026618	C0026618	Dental Fluorosis, Acquired	6/349	62/21671	0.000480856	0.0238437	0.0197936	7076/6647/51024/7077/4255/4088	6
C0023492	C0023492	Leukemia, T-Cell	18/349	457/21671	0.000482029	0.0238437	0.0197936	857/706/8743/54732/1958/3560/10544/6275/5595/467/9709/3855/2353/928/1803/10663/3059/56655	18
C1292779	C1292779	Myelodysplastic Syndrome with Isolated del(5q)	5/349	41/21671	0.000490016	0.0240012	0.0199243	6678/1958/308/3659/972	5
C0031511	C0031511	Pheochromocytoma	15/349	344/21671	0.000500588	0.0242809	0.0201565	3481/7078/133/7276/2335/51129/5595/7077/5792/6530/3958/2625/4255/2260/1081	15
C0002448	C0002448	Ameloblastoma	10/349	174/21671	0.000540022	0.0259006	0.0215011	8743/6678/633/5595/7077/8434/2353/3339/3861/2260	10
C1802398	C1802398	Chromosome 5, trisomy 5q	5/349	42/21671	0.000548971	0.0259006	0.0215011	6678/1958/308/3659/972	5
C0018206	C0018206	granulosa cell tumor	7/349	88/21671	0.000549533	0.0259006	0.0215011	5069/133/3623/8743/5595/2274/4088	7
C1257925	C1257925	Mammary Carcinoma, Animal	9/349	144/21671	0.000556401	0.0259792	0.0215663	5764/8673/2335/301/10653/302/5924/2625/10769	9
C4509226	C4509226	Heart failure with preserved ejection fraction [HFpEF]	7/349	89/21671	0.000588343	0.0272163	0.0225933	133/857/7276/9518/3958/1803/1327	7
C4552766	C4552766	Miscarriage	17/349	426/21671	0.000593941	0.0272232	0.022599	3481/7078/3623/8743/7276/6647/10544/2335/9446/7077/9467/3958/3339/308/5228/1512/7538	17
C0280220	C0280220	stage, ovarian epithelial cancer	6/349	65/21671	0.000620537	0.0274435	0.0227819	6678/7276/3560/6275/7077/3059	6
C0241982	C0241982	Bulla of lung	3/349	11/21671	0.000620719	0.0274435	0.0227819	7077/3339/3861	3
C0275904	C0275904	Tuberculosis, Central Nervous System	3/349	11/21671	0.000620719	0.0274435	0.0227819	7076/9518/7077	3
C0729552	C0729552	Genital infection	3/349	11/21671	0.000620719	0.0274435	0.0227819	8434/1803/2625	3
C0029434	C0029434	Osteogenesis Imperfecta	7/349	90/21671	0.0006293	0.0275788	0.0228942	706/6678/2335/633/60681/6530/5479	7
C0279628	C0279628	Adenocarcinoma Of Esophagus	18/349	468/21671	0.000635785	0.0276207	0.022929	7078/857/7076/8743/6236/2022/6678/9536/2335/9123/9518/6422/301/3855/9122/6659/4255/3659	18
C0080178	C0080178	Spina Bifida	10/349	179/21671	0.00067317	0.0289927	0.024068	1382/5547/2348/7077/23770/2353/1803/7050/26227/54858	10
C0877015	C0877015	Pelvic Organ Prolapse	8/349	119/21671	0.000694973	0.0296759	0.0246351	7168/572/633/5595/467/822/1284/72	8
C0039585	C0039585	Androgen-Insensitivity Syndrome	12/349	247/21671	0.00070737	0.0298922	0.0248147	7076/2335/8409/9518/7077/3958/1803/3339/2201/1284/347/132299	12
C1145670	C1145670	Respiratory Failure	14/349	319/21671	0.000717397	0.0298922	0.0248147	133/7276/6647/2335/5660/2548/11167/2879/10577/1410/2624/25915/10587/388962	14
C0036646	C0036646	Age-related cataract	7/349	92/21671	0.000717988	0.0298922	0.0248147	6647/9446/2879/1410/6649/113026/10587	7
C0278764	C0278764	Adult Burkitt Lymphoma	18/349	475/21671	0.000754213	0.0310403	0.0257677	6303/7076/8743/2335/9123/5595/9709/1316/822/9122/2624/123/26227/4255/9314/8543/10769/1263	18
C0740302	C0740302	5q-syndrome	5/349	45/21671	0.000757989	0.0310403	0.0257677	6678/1958/308/3659/972	5
C0206708	C0206708	Cervical Intraepithelial Neoplasia	16/349	398/21671	0.00079011	0.0315355	0.0261788	3481/133/5764/51374/6647/2335/51129/10542/9518/6530/3958/3855/302/7095/2625/3861	16
C1739135	C1739135	Progression of prostate cancer	16/349	398/21671	0.00079011	0.0315355	0.0261788	857/8743/9536/1474/1958/5660/6275/9518/5595/3958/9052/302/6649/29959/2260/4088	16
C0278879	C0278879	Childhood Burkitt Lymphoma	18/349	477/21671	0.000791345	0.0315355	0.0261788	6303/7076/8743/2335/9123/5595/9709/1316/822/9122/2624/123/26227/4255/9314/8543/10769/1263	18
C0004763	C0004763	Barrett Esophagus	18/349	478/21671	0.000810492	0.0315355	0.0261788	3481/857/6303/7076/2022/6678/9536/6647/2335/6275/9518/9446/6422/301/1803/3861/4255/9314	18
C0151864	C0151864	Disorder of pregnancy	3/349	12/21671	0.000817775	0.0315355	0.0261788	2022/60676/5228	3
C0236048	C0236048	Polyposis, Gastric	3/349	12/21671	0.000817775	0.0315355	0.0261788	2022/6647/6530	3
C0268363	C0268363	Osteogenesis imperfecta type IV (disorder)	3/349	12/21671	0.000817775	0.0315355	0.0261788	6678/60681/5479	3
C0340643	C0340643	Dissection of aorta	9/349	152/21671	0.00082058	0.0315355	0.0261788	7078/6236/10068/2022/6647/2192/5595/5351/4088	9
C0271160	C0271160	Cortical cataract	6/349	69/21671	0.000853469	0.032495	0.0269753	7076/2335/9123/9518/467/9122	6
C0205697	C0205697	Carcinoma, Spindle-Cell	11/349	218/21671	0.000858555	0.032495	0.0269753	5764/8673/2022/2335/51129/301/3855/10653/5924/2625/10769	11
C2609414	C2609414	Acute kidney injury	10/349	185/21671	0.000867588	0.03259	0.0270542	3074/7276/572/6647/10544/2335/51024/11167/3958/301	10
C0577631	C0577631	Carotid Atherosclerosis	11/349	219/21671	0.000891256	0.0332292	0.0275848	3481/5069/2022/9518/9446/3958/1803/10663/1316/308/123	11
C0542514	C0542514	Blue sclera	6/349	70/21671	0.000921031	0.0338058	0.0280634	3481/5831/60681/5479/3339/5351	6
C0086743	C0086743	Osteoarthrosis Deformans	7/349	96/21671	0.000924926	0.0338058	0.0280634	6275/6386/57333/5689/4728/10587/4088	7
C0023484	C0023484	Leukemia, Plasma Cell	5/349	47/21671	0.00092702	0.0338058	0.0280634	7078/6303/6422/123/4255	5
C1969372	C1969372	Tubulointerstitial fibrosis	14/349	328/21671	0.000938385	0.0339722	0.0282016	133/857/6678/9510/7276/1958/2335/6275/633/5595/3958/2274/1843/4088	14
C0243038	C0243038	Carcinoma, Lewis Lung	10/349	188/21671	0.000980839	0.0352538	0.0292655	133/706/9510/2335/5595/928/1803/5228/79444/2260	10
C0013390	C0013390	Dysmenorrhea	6/349	71/21671	0.000992635	0.0353352	0.0293331	857/103910/2353/302/1081/3624	6
C4082172	C4082172	Porencephalic cyst	4/349	28/21671	0.00099725	0.0353352	0.0293331	2879/1284/2260/5351	4
C0020443	C0020443	Hypercholesterolemia	18/349	489/21671	0.00104875	0.0366361	0.030413	857/706/2022/9536/6647/9518/5595/467/10577/3958/3306/302/1803/10663/822/29116/347/84317	18
C0022665	C0022665	Kidney Neoplasm	13/349	295/21671	0.00106019	0.0366361	0.030413	3481/133/8743/79058/6275/5595/3855/928/29923/2625/2260/4088/972	13
C4722099	C4722099	High grade glioma	10/349	190/21671	0.00106286	0.0366361	0.030413	5764/706/1958/6647/3560/5595/302/3059/4255/2260	10
C0019214	C0019214	Hepatosplenomegaly	8/349	127/21671	0.00106341	0.0366361	0.030413	857/7076/3074/5660/10577/7077/6813/84317	8
C0019189	C0019189	Hepatitis, Chronic	11/349	224/21671	0.00107063	0.0366361	0.030413	3481/7078/7076/8743/6647/2335/51129/7077/6422/3855/10063	11
C0271084	C0271084	Exudative age-related macular degeneration	9/349	158/21671	0.00107928	0.0366809	0.0304502	7078/5764/5654/51129/710/1410/302/5228/7538	9
C0020429	C0020429	Hyperalgesia	17/349	451/21671	0.00111119	0.0375103	0.0311387	133/706/10549/10068/6678/9536/3560/5595/467/301/2353/1803/308/6001/3059/1843/54858	17
C0007130	C0007130	Mucinous Adenocarcinoma	9/349	159/21671	0.00112819	0.0377928	0.0313733	7276/3958/4052/2625/123/4255/27173/4088/972	9
C1861305	C1861305	TARSAL-CARPAL COALITION SYNDROME	12/349	261/21671	0.00114002	0.0377928	0.0313733	3481/857/7348/2335/6275/9446/9709/301/822/7905/4255/10769	12
C0600452	C0600452	Hepatopulmonary Syndrome	4/349	29/21671	0.00114226	0.0377928	0.0313733	857/302/6649/5228	4
C2973725	C2973725	Pulmonary arterial hypertension	16/349	413/21671	0.00116347	0.0382413	0.0317455	857/7076/1942/2022/1958/9518/5595/3958/2353/6649/3339/79717/72/9314/2260/4088	16
C0152171	C0152171	Idiopathic pulmonary hypertension	9/349	161/21671	0.0012314	0.0398326	0.0330666	857/7076/2022/6647/2335/9518/5595/3958/6649	9
C0035126	C0035126	Reperfusion Injury	13/349	300/21671	0.00123381	0.0398326	0.0330666	7078/133/857/6303/9536/572/1958/6647/467/2353/308/3659/10587	13
C0024796	C0024796	Marfan Syndrome	8/349	130/21671	0.0012363	0.0398326	0.0330666	7078/9510/6647/5595/7077/2201/9314/4088	8
C1519346	C1519346	Skin Carcinogenesis	10/349	194/21671	0.00124377	0.0398326	0.0330666	1382/7076/1153/2022/9518/2353/5228/4255/9314/4088	10
C4551683	C4551683	Adrenal Gland Pheochromocytoma	16/349	416/21671	0.00125375	0.0398965	0.0331196	3481/7078/133/7276/2335/51129/5595/7077/5792/6530/3958/1843/2625/4255/2260/1081	16
C0035078	C0035078	Kidney Failure	15/349	378/21671	0.00129836	0.0403844	0.0335246	133/857/7076/7276/1958/2335/2980/9518/7077/1803/3339/5228/5476/2625/9314	15
C0151785	C0151785	Disease of mucous membrane	4/349	30/21671	0.00130142	0.0403844	0.0335246	7076/7276/5595/302	4
C1866241	C1866241	Broad foot	4/349	30/21671	0.00130142	0.0403844	0.0335246	857/2353/26227/2260	4
C4551838	C4551838	Talipes transversoplanus	4/349	30/21671	0.00130142	0.0403844	0.0335246	857/2353/26227/2260	4
C0234251	C0234251	Inflammatory pain	12/349	266/21671	0.00133991	0.0412899	0.0342763	857/7076/9536/3560/5595/467/301/2353/1803/10663/1316/3059	12
C3898105	C3898105	Oligoarticular Juvenile Idiopathic Arthritis	5/349	51/21671	0.00134713	0.0412899	0.0342763	3560/677/10663/51300/7128	5
C1853926	C1853926	NONAKA MYOPATHY	8/349	132/21671	0.00136349	0.0415365	0.034481	133/10549/2335/9123/6422/1410/1316/9122	8
C0152021	C0152021	Congenital heart disease	12/349	267/21671	0.00138318	0.041881	0.034767	1958/6275/9518/5595/7077/3958/5228/2201/1284/4635/2260/4088	12
C0022116	C0022116	Ischemia	7/349	103/21671	0.00139752	0.0420603	0.0349158	133/9536/1958/6647/6275/301/308	7
C0086132	C0086132	Depressive Symptoms	16/349	421/21671	0.00141738	0.0421503	0.0349906	7076/1776/706/10068/7276/3560/11316/3855/2353/51299/10663/3059/6672/2625/72/10587	16
C0812413	C0812413	Malignant Pleural Mesothelioma	16/349	421/21671	0.00141738	0.0421503	0.0349906	5069/133/857/8743/1942/10544/2348/9123/5595/1803/9122/79444/72/4255/2260/972	16
C1395512	C1395512	Placental dysfunction	4/349	31/21671	0.00147544	0.0434651	0.036082	3481/5069/5228/7050	4
C0006287	C0006287	Bronchopulmonary Dysplasia	16/349	423/21671	0.0014877	0.0434651	0.036082	7078/7076/10068/2022/6647/2335/5595/7077/6530/301/51299/6649/10663/1843/6659/72	16
C0685938	C0685938	Malignant neoplasm of gastrointestinal tract	16/349	423/21671	0.0014877	0.0434651	0.036082	7076/6678/7276/25824/3560/6275/9518/5595/2274/301/11316/3059/4255/9314/3659/5351	16
C0013720	C0013720	Ehlers-Danlos Syndrome	6/349	77/21671	0.00151624	0.0436423	0.0362291	2335/7850/633/7077/5351/1081	6
C0003507	C0003507	Aortic Valve Stenosis	11/349	234/21671	0.00151915	0.0436423	0.0362291	2022/7276/2335/5660/633/9518/3958/2353/6649/5476/2260	11
C0751396	C0751396	Well Differentiated Oligodendroglioma	12/349	270/21671	0.00151997	0.0436423	0.0362291	133/857/51374/3560/6275/9518/3958/301/1316/3339/4255/2260	12
C0008479	C0008479	Chondrosarcoma	15/349	385/21671	0.00155426	0.0443718	0.0368347	7078/7076/8743/6236/2022/2335/9445/5595/7077/3339/308/6659/8751/2260/3624	15
C0151546	C0151546	Oral Cavity Carcinoma	9/349	167/21671	0.00158752	0.0450394	0.0373889	8673/2335/9518/301/308/29959/4255/9314/4088	9
C3694279	C3694279	Middle East Respiratory Syndrome	5/349	53/21671	0.00160317	0.0450394	0.0373889	706/9467/1803/3861/5499	5
C1522378	C1522378	Leukemia, Large Granular Lymphocytic	6/349	78/21671	0.00162074	0.0450394	0.0373889	8743/3560/2353/1316/3059/7128	6
C0235419	C0235419	Hyperuricemic nephropathy	3/349	15/21671	0.00163173	0.0450394	0.0373889	2335/5595/4088	3
C0278619	C0278619	Extramedullary Plasmacytoma	3/349	15/21671	0.00163173	0.0450394	0.0373889	2022/6678/2335	3
C2960725	C2960725	Invasive pituitary adenoma	3/349	15/21671	0.00163173	0.0450394	0.0373889	857/7076/1153	3
C0038358	C0038358	Gastric ulcer	8/349	136/21671	0.00164901	0.0452661	0.0375771	133/7076/572/6647/2335/5595/301/7466	8
C0796160	C0796160	MENTAL RETARDATION, X-LINKED, SNYDER-ROBINSON TYPE	4/349	32/21671	0.00166504	0.0454566	0.0377353	3481/706/2348/301	4
C0035344	C0035344	Retinopathy of Prematurity	10/349	202/21671	0.00168105	0.0456442	0.0378909	7078/5764/51374/6647/9446/301/10134/6649/2644/5228	10
C0345905	C0345905	Intrahepatic Cholangiocarcinoma	17/349	470/21671	0.001725	0.0465326	0.0386285	3481/7168/7076/6678/6275/2192/633/5595/6422/301/3855/3339/2201/7358/6659/4255/2260	17
C0040997	C0040997	Trigeminal Neuralgia	7/349	107/21671	0.00174171	0.0465326	0.0386285	7078/706/8743/5595/51442/2353/3861	7
C1333001	C1333001	Childhood Renal Cell Carcinoma	7/349	107/21671	0.00174171	0.0465326	0.0386285	79058/2335/9978/7077/6422/3958/123	7
C0242339	C0242339	Dyslipidemias	17/349	471/21671	0.00176396	0.0468764	0.0389139	5069/1382/857/10272/6678/572/6647/51129/633/79586/301/1803/3339/2201/2625/29116/123	17
C4087504	C4087504	Peritoneal dissemination	9/349	170/21671	0.00179425	0.0474289	0.0393725	3481/5654/7076/8743/2335/6275/302/1803/2260	9
C0002986	C0002986	Fabry Disease	7/349	108/21671	0.00183725	0.0476894	0.0395888	7276/2548/3958/3306/2353/1803/5476	7
C0521170	C0521170	Osteoporotic Fractures	7/349	108/21671	0.00183725	0.0476894	0.0395888	8743/6647/91582/7077/302/1803/2260	7
C1737329	C1737329	Dysmorphism	6/349	80/21671	0.00184607	0.0476894	0.0395888	3481/23261/3855/2201/54499/6659	6
C0087031	C0087031	Juvenile-Onset Still Disease	9/349	171/21671	0.00186775	0.0476894	0.0395888	1958/3560/677/2353/1843/51300/9314/10769/4088	9
C0149519	C0149519	Chronic Persistent Hepatitis	4/349	33/21671	0.00187092	0.0476894	0.0395888	3481/6647/3855/10063	4
C1854838	C1854838	Progressive neurologic deterioration	4/349	33/21671	0.00187092	0.0476894	0.0395888	427/5805/9445/51300	4
C3840085	C3840085	Disorder of Achilles tendon	4/349	33/21671	0.00187092	0.0476894	0.0395888	633/7077/85301/2201	4
C0035229	C0035229	Respiratory Insufficiency	13/349	315/21671	0.00190257	0.0482498	0.040054	427/5660/2548/60681/10577/3339/51300/3861/7466/4728/25915/2260/5351	13
C0860659	C0860659	Aloof	6/349	81/21671	0.00196725	0.0496384	0.0412067	857/706/2335/9518/3306/4088	6
C2697766	C2697766	Interleukin 18 Measurement	3/349	16/21671	0.00198446	0.0498209	0.0413582	5805/84661/23423	3
C0020550	C0020550	Hyperthyroidism	12/349	279/21671	0.00199881	0.0499302	0.0414489	1958/6647/2335/9518/2879/301/302/308/347/10587/1081/1734	12

## Sheet: macaca>=1_enrichDisGeNET
	ID	Description	GeneRatio	BgRatio	pvalue	p.adjust	qvalue	geneID	Count
C0011603	C0011603	Dermatitis	22/232	496/21671	2.11002e-08	8.37476e-05	6.40265e-05	6376/2353/5743/432/4345/9021/1299/8204/3726/7538/3554/1843/81858/3716/7132/8743/8720/1831/5175/5465/5293/3516	22
C0947751	C0947751	Vascular inflammations	17/232	305/21671	3.54562e-08	8.37476e-05	6.40265e-05	6376/2353/5743/10105/4035/50848/3726/7538/1843/710/7422/7132/8743/1831/5175/5293/5054	17
C0158266	C0158266	Intervertebral Disc Degeneration	17/232	342/21671	1.84041e-07	0.000286762	0.000219235	5270/2353/11167/5743/4162/3418/6934/143686/1299/3726/5745/7422/8743/5175/688/54206/5293	17
C0162872	C0162872	Aortic Aneurysm, Thoracic	7/232	41/21671	2.42813e-07	0.000286762	0.000219235	5270/2200/7048/7042/4054/7422/5054	7
C0029422	C0029422	Osteochondrodysplasias	13/232	207/21671	3.89034e-07	0.000367559	0.000281005	2200/1836/7042/2137/4054/9469/5745/7422/8720/2697/11285/166929/9060	13
C0033999	C0033999	Pterygium	13/232	216/21671	6.31813e-07	0.000444182	0.000339585	2200/2353/5743/5352/4035/3726/55353/3554/7422/7132/8720/5175/5293	13
C0003504	C0003504	Aortic Valve Insufficiency	17/232	377/21671	7.19772e-07	0.000444182	0.000339585	2200/2353/11167/3418/2030/7048/4150/3315/7042/3726/10397/9469/7422/4170/6237/2697/5293	17
C1510885	C1510885	Angiogenic Switch	9/232	96/21671	9.13958e-07	0.000444182	0.000339585	3487/1051/5743/7538/7423/7422/187/5293/5054	9
C0014170	C0014170	Endometrial Neoplasms	14/232	261/21671	9.30987e-07	0.000444182	0.000339585	3484/2353/11167/7033/5743/7476/6934/9021/8204/10397/7422/8743/10643/54206	14
C0279530	C0279530	Malignant Bone Neoplasm	10/232	125/21671	9.86345e-07	0.000444182	0.000339585	5743/5352/7048/9021/7422/7132/3685/2697/166929/5293	10
C4722099	C4722099	High grade glioma	12/232	190/21671	1.03429e-06	0.000444182	0.000339585	5743/3418/6934/4345/390/1647/7042/27338/7422/5175/5293/3516	12
C0034067	C0034067	Pulmonary Emphysema	16/232	352/21671	1.38775e-06	0.00054631	0.000417663	5270/6376/2200/2353/11167/4179/7048/7042/3726/710/7422/8743/8720/5175/166929/5054	16
C1739135	C1739135	Progression of prostate cancer	17/232	398/21671	1.51265e-06	0.000549674	0.000420236	3484/23089/7033/7837/5743/4162/7048/3315/25777/1605/10755/7422/8743/688/3622/5293/3397	17
C0021053	C0021053	Immune System Diseases	18/232	451/21671	1.93899e-06	0.000646156	0.000493997	6376/2353/3280/11167/7033/5743/4179/201294/9021/3726/81858/4170/5175/2697/5445/150223/5293/215	18
C1867441	C1867441	Pterygium Of Conjunctiva And Cornea	11/232	169/21671	2.1885e-06	0.000646156	0.000493997	2200/2353/5743/4035/3726/55353/3554/7422/8720/5175/5293	11
C4520843	C4520843	Pterygium of eye	11/232	169/21671	2.1885e-06	0.000646156	0.000493997	2200/2353/5743/4035/3726/55353/3554/7422/8720/5175/5293	11
C2973725	C2973725	Pulmonary arterial hypertension	17/232	413/21671	2.49383e-06	0.00069299	0.000529803	2353/5743/4162/4035/7048/6498/25932/29887/2355/9469/7422/187/2697/688/10555/5293/3516	17
C0598608	C0598608	Hyperhomocysteinemia	13/232	246/21671	2.70478e-06	0.000703707	0.000537996	2200/3280/5743/6692/467/7422/7132/9709/5175/5465/3290/5293/5054	13
C0003130	C0003130	Anoxia	14/232	287/21671	2.84516e-06	0.000703707	0.000537996	3484/6376/2353/5743/7048/8260/7042/10397/1843/81567/3716/7422/8743/54206	14
C0002152	C0002152	Alloxan Diabetes	9/232	112/21671	3.3401e-06	0.000703707	0.000537996	6376/5743/467/7422/7132/5465/3290/3397/5054	9
C0038433	C0038433	Streptozotocin Diabetes	9/232	112/21671	3.3401e-06	0.000703707	0.000537996	6376/5743/467/7422/7132/5465/3290/3397/5054	9
C0032463	C0032463	Polycythemia Vera	14/232	291/21671	3.3408e-06	0.000703707	0.000537996	3484/3418/7048/9021/3726/1843/5250/3716/7422/8743/1978/4170/5293/5054	14
C0265004	C0265004	Dilatation of aorta	6/232	39/21671	3.42618e-06	0.000703707	0.000537996	2200/2353/4035/7048/7042/3726	6
C0878659	C0878659	Disproportionate short stature	8/232	86/21671	3.95715e-06	0.000778899	0.000595481	2200/7476/1836/1299/2137/9469/5745/9060	8
C1397307	C1397307	Cardiac fibrosis	14/232	297/21671	4.22886e-06	0.000799085	0.000610915	2200/1051/7837/7048/1605/1843/467/81567/7422/7132/5465/2697/3290/5054	14
C1704356	C1704356	Enchondroma	6/232	41/21671	4.63816e-06	0.000830571	0.000634986	23089/3418/3726/5745/7422/5293	6
C0035126	C0035126	Reperfusion Injury	14/232	300/21671	4.74712e-06	0.000830571	0.000634986	5270/6376/898/2353/5743/3678/7048/9021/3315/2355/467/7132/5175/5465	14
C0007787	C0007787	Transient Ischemic Attack	15/232	344/21671	4.94369e-06	0.000834071	0.000637661	6376/2200/5743/6934/7048/3315/7042/50848/1843/53615/7422/7132/2697/5293/5054	15
C1836653	C1836653	Ascending aortic dissection	5/232	25/21671	6.008e-06	0.000978683	0.00074822	5270/2200/7048/7042/5054	5
C0149630	C0149630	Bicuspid aortic valve	10/232	154/21671	6.51304e-06	0.00102559	0.000784078	2200/2353/7048/8260/7042/3726/4054/9469/2702/7422	10
C1844704	C1844704	Platyspondyly	8/232	93/21671	7.12285e-06	0.00108334	0.00082823	5352/3418/1836/1299/2137/4054/5745/9060	8
C0376618	C0376618	Endotoxemia	16/232	401/21671	7.33844e-06	0.00108334	0.00082823	3484/6376/898/2353/5743/23406/9021/3315/3726/467/7132/5175/2697/54206/5293/5054	16
C0149939	C0149939	Obstructive nephropathy	8/232	95/21671	8.34689e-06	0.0011787	0.000901136	6498/3315/7422/5465/2697/5293/3397/5054	8
C0206178	C0206178	Cytomegalovirus Retinitis	4/232	13/21671	8.48344e-06	0.0011787	0.000901136	5743/9021/7042/3587	4
C0392476	C0392476	Epiphyseal dysplasia	5/232	27/21671	8.97103e-06	0.00121083	0.000925702	1836/1299/2137/4054/5745	5
C0016057	C0016057	Fibrosarcoma	16/232	413/21671	1.05967e-05	0.00135294	0.00103434	2353/5743/3678/3315/1836/7042/3726/9469/3716/7422/7132/8743/6237/2697/5293/5054	16
C0023267	C0023267	Fibroid Tumor	16/232	413/21671	1.05967e-05	0.00135294	0.00103434	3484/2200/1051/5743/7476/6692/9469/467/7422/8743/4170/5175/3685/2697/5293/5054	16
C0342257	C0342257	Complications of Diabetes Mellitus	12/232	240/21671	1.15108e-05	0.00142384	0.00108855	54972/6934/3315/467/7422/187/7132/8743/5465/5445/5293/5054	12
C0221357	C0221357	Brachydactyly	14/232	325/21671	1.1784e-05	0.00142384	0.00108855	9241/2200/7048/1836/2137/4054/9469/5745/2702/8720/6237/2697/9060/3516	14
C0020507	C0020507	Hyperplasia	9/232	131/21671	1.20562e-05	0.00142384	0.00108855	5743/6934/7048/3315/7538/7422/8743/2697/5054	9
C0750952	C0750952	Biliary Tract Cancer	10/232	167/21671	1.32905e-05	0.00153133	0.00117073	9241/3280/5743/5352/3418/7048/7422/8720/5029/5293	10
C1512127	C1512127	HER2 gene amplification	10/232	170/21671	1.55205e-05	0.00172967	0.00132236	898/7033/5743/5269/7422/4170/6237/54206/5293/6888	10
C1514422	C1514422	Glioblastoma, IDH-Wildtype	7/232	75/21671	1.57443e-05	0.00172967	0.00132236	5743/3418/710/7422/8743/5465/5293	7
C3875321	C3875321	Inflammatory dermatosis	15/232	382/21671	1.71613e-05	0.0018425	0.00140862	6376/2353/5743/4345/9021/3726/3554/1843/81858/7132/8720/1831/5175/5465/5293	15
C0008479	C0008479	Chondrosarcoma	15/232	385/21671	1.8801e-05	0.00197369	0.00150892	9957/23089/5743/3418/9021/7042/3726/6659/9618/5745/7422/8743/3685/5293/5054	15
C0278595	C0278595	Adult Fibrosarcoma	15/232	387/21671	1.99698e-05	0.00205082	0.00156788	2353/5743/3678/3315/7042/3726/9469/3716/7422/7132/8743/6237/2697/5293/5054	15
C0278484	C0278484	Malignant neoplasm of colon stage IV	8/232	108/21671	2.14594e-05	0.00215689	0.00164898	23423/6510/7042/10397/7422/8743/5293/5054	8
C1290884	C1290884	Inflammatory disorder	15/232	391/21671	2.25021e-05	0.00221458	0.00169308	5743/3678/4179/7048/7538/9618/81858/7422/7132/8743/8720/4170/3685/5293/215	15
C3714514	C3714514	Infection	17/232	491/21671	2.3843e-05	0.00229866	0.00175736	2353/1051/5743/3678/4179/9021/3315/3554/5745/3716/7422/7132/8743/3587/3482/5465/3337	17
C1720830	C1720830	Painful Bladder Syndrome	7/232	81/21671	2.61237e-05	0.00246816	0.00188695	1051/5743/710/7422/7132/5175/5054	7
C4551482	C4551482	Adams-Oliver syndrome 1	4/232	17/21671	2.73028e-05	0.00252898	0.00193345	3280/7048/7422/3516	4
C0033770	C0033770	Prune Belly Syndrome	7/232	83/21671	3.0633e-05	0.00276668	0.00211518	1051/5743/710/7422/7132/5175/5054	7
C0020429	C0020429	Hyperalgesia	16/232	451/21671	3.10403e-05	0.00276668	0.00211518	6376/2353/5743/3678/3554/1843/467/7422/187/7132/1978/3587/6237/5029/2697/5293	16
C0007129	C0007129	Merkel cell carcinoma	11/232	226/21671	3.42296e-05	0.00288489	0.00220555	5743/4345/25932/10397/7422/4170/5175/2697/55272/10643/5293	11
C0007786	C0007786	Brain Ischemia	14/232	358/21671	3.43493e-05	0.00288489	0.00220555	1051/5743/2030/710/7422/7132/8743/8720/25978/5465/2697/5293/3516/5054	14
C0012736	C0012736	Dissecting aortic aneurysm	4/232	18/21671	3.48093e-05	0.00288489	0.00220555	2200/7048/7042/4054	4
C0205788	C0205788	Histiocytoid hemangioma	4/232	18/21671	3.48093e-05	0.00288489	0.00220555	2353/3418/7538/5054	4
C4282128	C4282128	PATENT DUCTUS ARTERIOSUS 1	11/232	229/21671	3.8608e-05	0.00314455	0.00240406	51316/5743/3678/9355/5768/6400/7422/8743/2697/5293/3397	11
C0005940	C0005940	Bone Diseases	13/232	317/21671	4.035e-05	0.00323073	0.00246995	6376/4035/4345/7048/8204/7538/4054/29887/1843/3716/7422/8743/5293	13
C0747845	C0747845	early pregnancy	12/232	273/21671	4.10387e-05	0.00323112	0.00247024	7837/5743/1647/10397/7422/3995/5175/5465/2697/3290/5293/5054	12
C0020302	C0020302	Hydrophthalmos	6/232	60/21671	4.35916e-05	0.0033214	0.00253927	7837/1605/4054/9469/392/2697	6
C0340279	C0340279	Ventricular hypertrophy	6/232	60/21671	4.35916e-05	0.0033214	0.00253927	2353/5743/9469/467/10555/5293	6
C0021368	C0021368	Inflammation	16/232	467/21671	4.70605e-05	0.00352879	0.00269782	6376/5743/4345/9021/4150/50848/7538/710/7423/7422/7132/8743/1978/5175/5465/5054	16
C0269102	C0269102	Endometrioma	12/232	279/21671	5.06326e-05	0.00373732	0.00285725	3484/2200/2353/5743/3613/7042/3554/1843/7422/5175/54206/3516	12
C1969372	C1969372	Tubulointerstitial fibrosis	13/232	328/21671	5.71846e-05	0.004156	0.00317733	1051/3280/7033/7837/10105/9021/3315/1843/7422/5465/688/5293/5054	13
C0026265	C0026265	Diseases of mitral valve	4/232	21/21671	6.63859e-05	0.00475162	0.0036327	2200/11167/2702/2697	4
C0334583	C0334583	Pilocytic Astrocytoma	9/232	163/21671	6.78612e-05	0.00475837	0.00363786	3280/3418/4035/9021/10397/7422/55272/10643/5293	9
C0014474	C0014474	Ependymoma	11/232	244/21671	6.84948e-05	0.00475837	0.00363786	3280/5743/3418/4035/6659/3554/10608/7423/7422/8743/5293	11
C1837084	C1837084	Short metacarpal	6/232	66/21671	7.49983e-05	0.0050755	0.00388031	2200/1836/1299/4054/9469/5745	6
C1519680	C1519680	Tumor Immunity	13/232	337/21671	7.52085e-05	0.0050755	0.00388031	2353/1051/11167/5743/4345/9021/1647/7042/3726/7538/7422/3587/5293	13
C0032914	C0032914	Pre-Eclampsia	9/232	166/21671	7.81083e-05	0.00517791	0.0039586	3484/8521/4179/6510/9021/7422/187/666/5054	9
C0036220	C0036220	Kaposi Sarcoma	16/232	488/21671	7.89182e-05	0.00517791	0.0039586	1051/5743/3678/4035/7048/10397/7422/8743/1978/4170/3482/5175/3685/5293/3516/3397	16
C0014072	C0014072	Experimental Autoimmune Encephalomyelitis	7/232	97/21671	8.35107e-05	0.00533182	0.00407627	6376/5743/7042/7422/3587/9444/5465	7
C0162309	C0162309	Adrenoleukodystrophy	12/232	294/21671	8.35213e-05	0.00533182	0.00407627	10105/6934/9021/29887/9469/8720/25978/5465/3290/5293/215/5054	12
C0017658	C0017658	Glomerulonephritis	14/232	391/21671	8.84695e-05	0.00550449	0.00420827	6376/2200/2353/4179/7048/8270/3726/710/2702/7422/5029/5465/215/5054	14
C0334634	C0334634	Malignant lymphoma, lymphocytic, intermediate differentiation, diffuse	12/232	296/21671	8.90603e-05	0.00550449	0.00420827	2030/4345/9021/5269/6659/7422/8743/1978/4170/5175/10643/5293	12
C3714948	C3714948	PACHYONYCHIA CONGENITA 3	10/232	209/21671	8.97217e-05	0.00550449	0.00420827	2200/8406/3315/1605/467/7422/8743/4170/2697/5293	10
C0003493	C0003493	Aortic Diseases	5/232	43/21671	9.30492e-05	0.00563544	0.00430839	2200/4162/7048/7042/4054	5
C0339143	C0339143	Thyroid associated opthalmopathies	10/232	211/21671	9.70784e-05	0.00580504	0.00443806	2353/1051/5743/9021/7538/8720/8869/5465/5293/5054	10
C0023269	C0023269	leiomyosarcoma	10/232	213/21671	0.00010494	0.00619671	0.00473749	23089/5743/2030/9021/3554/3716/7422/5175/5293/5054	10
C0002448	C0002448	Ameloblastoma	9/232	174/21671	0.000111982	0.00643586	0.00492032	2353/5743/3678/7042/1605/7422/7132/8743/3622	9
C0013390	C0013390	Dysmenorrhea	6/232	71/21671	0.000113077	0.00643586	0.00492032	2353/5743/7422/103910/10555/5054	6
C0343284	C0343284	Chondrodysplasia	6/232	71/21671	0.000113077	0.00643586	0.00492032	3315/1836/1299/9469/5745/9060	6
C0013366	C0013366	Dyschondroplasias	4/232	24/21671	0.000114929	0.00646341	0.00494139	3418/9469/5745/7422	4
C0280321	C0280321	Squamous cell carcinoma of the hypopharynx	7/232	103/21671	0.000122011	0.00678091	0.00518413	23089/5743/7422/7132/4170/2697/5293	7
C0742343	C0742343	Acute Chest Syndrome	14/232	405/21671	0.000127972	0.00702956	0.00537422	6376/2200/3487/11167/7033/5743/2030/4150/7042/7422/5175/5465/3516/5054	14
C0265294	C0265294	Pyle metaphyseal dysplasia	4/232	25/21671	0.000135676	0.00736707	0.00563225	2137/5745/2697/9060	4
C0242852	C0242852	Proliferative vitreoretinopathy	8/232	142/21671	0.000149858	0.0079746	0.00609672	2353/3678/4035/7042/7422/8743/5293/5054	8
C2717836	C2717836	Steroid Sulfatase Deficiency Disease	9/232	181/21671	0.000150981	0.0079746	0.00609672	6376/2353/3315/1647/7422/8743/5175/5293/5054	9
C0007095	C0007095	Carcinoid Tumor	11/232	267/21671	0.000151929	0.0079746	0.00609672	898/2353/3280/4162/4345/7042/3726/7422/10643/5293/5054	11
C0035288	C0035288	Reticuloendotheliosis, X-linked	5/232	48/21671	0.000158481	0.00822706	0.00628972	1051/7042/7422/7132/3516	5
C3665419	C3665419	intracranial glioma	7/232	108/21671	0.000164129	0.0083437	0.0063789	3280/3418/23406/27338/7422/8743/5293	7
C0011644	C0011644	Scleroderma	12/232	316/21671	0.00016426	0.0083437	0.0063789	5270/2200/5743/3678/5352/7048/7422/7132/8743/3685/5293/5054	12
C0001486	C0001486	Adenovirus Infections	8/232	145/21671	0.000173088	0.00855438	0.00653997	1051/5743/6934/8204/8743/1978/2697/5054	8
C0015302	C0015302	External exotoses	7/232	109/21671	0.000173818	0.00855438	0.00653997	2353/4179/6934/9021/7042/2137/7422	7
C0003851	C0003851	Arteriosclerosis Obliterans	5/232	49/21671	0.000174964	0.00855438	0.00653997	3280/4162/7422/2697/5293	5
C0013720	C0013720	Ehlers-Danlos Syndrome	6/232	77/21671	0.000177478	0.00855438	0.00653997	3484/2200/5743/5352/7048/11285	6
C0007682	C0007682	CNS disorder	12/232	319/21671	0.000179258	0.00855438	0.00653997	4179/3418/4345/9021/7538/710/7422/7132/1831/5465/2697/5293	12
C0409959	C0409959	Osteoarthritis, Knee	13/232	368/21671	0.000180115	0.00855438	0.00653997	9241/5743/9021/1836/3554/7422/7132/2971/5465/3685/5293/9060/5054	13
C0032927	C0032927	Precancerous Conditions	15/232	471/21671	0.000181083	0.00855438	0.00653997	10406/3484/2353/5743/3418/55353/2355/467/7422/1978/3482/55272/688/5293/3516	15
C4025845	C4025845	Abnormality iris morphology	4/232	27/21671	0.000185097	0.0086574	0.00661873	2200/7048/7042/2697	4
C0340630	C0340630	Aortic Aneurysm, Thoracoabdominal	3/232	11/21671	0.000187557	0.00868649	0.00664097	2200/7048/7042	3
C0853879	C0853879	Invasive carcinoma of breast	15/232	473/21671	0.00018955	0.00869355	0.00664637	5743/5352/3418/7048/5768/3315/5269/50848/7538/7422/8743/1978/3482/5293/5054	15
C0040128	C0040128	Thyroid Diseases	10/232	230/21671	0.000196349	0.00891876	0.00681855	2353/5743/9021/3726/6400/7422/7132/8743/10618/5054	10
C0009782	C0009782	Connective Tissue Diseases	9/232	188/21671	0.00020072	0.00903049	0.00690397	6376/2200/1051/5352/7048/7042/1299/710/11285	9
C0426790	C0426790	Narrow thorax	7/232	112/21671	0.000205693	0.00916693	0.00700827	2200/8260/1836/29887/9469/5745/11285	7
C0010606	C0010606	Adenoid Cystic Carcinoma	12/232	325/21671	0.00021279	0.00932158	0.00712651	3280/5743/4162/9355/3315/6659/7422/8743/5175/2697/5293/3397	12
C0206638	C0206638	Giant Cell Tumor of Bone	7/232	113/21671	0.000217309	0.00932158	0.00712651	1051/3418/7042/7422/5029/3685/2697	7
C1961112	C1961112	Heart Decompensation	7/232	113/21671	0.000217309	0.00932158	0.00712651	5743/3315/8204/6659/7422/7132/5054	7
C2347747	C2347747	Adult Classical Hodgkin Lymphoma	10/232	233/21671	0.000217959	0.00932158	0.00712651	898/2353/9021/3315/3726/467/7422/8720/9709/5293	10
C0008311	C0008311	Cholangitis	6/232	80/21671	0.000219029	0.00932158	0.00712651	7048/7042/8743/6237/5465/688	6
C0565599	C0565599	Maternal hypertension	5/232	52/21671	0.000232334	0.00979951	0.0074919	2200/5743/4179/9469/467	5
C0600452	C0600452	Hepatopulmonary Syndrome	4/232	29/21671	0.00024633	0.0101916	0.00779166	6376/5743/7422/5054	4
C3669246	C3669246	Mammary adenocarcinoma	4/232	29/21671	0.00024633	0.0101916	0.00779166	5269/7422/7132/8743	4
C3840252	C3840252	Pseudomyogenic (epithelioid sarcoma-like) hemangioendothelioma	3/232	12/21671	0.000248102	0.0101916	0.00779166	2353/5175/5054	3
C4317089	C4317089	Infantile hemangioma	6/232	82/21671	0.000250737	0.0102111	0.00780654	10397/7422/1978/4170/5175/5293	6
C0576226	C0576226	Short foot	7/232	116/21671	0.000255365	0.0103106	0.00788267	9241/2200/7476/1836/4054/5745/2697	7
C0279070	C0279070	Adult Oligodendroglioma	8/232	154/21671	0.000261171	0.0103678	0.00792639	3280/5743/3418/8848/10608/7422/10643/5293	8
C0280475	C0280475	Childhood Oligodendroglioma	8/232	154/21671	0.000261171	0.0103678	0.00792639	3280/5743/3418/8848/10608/7422/10643/5293	8
C1333064	C1333064	Classical Hodgkin's Lymphoma	11/232	285/21671	0.000266924	0.0104715	0.00800561	898/2353/5743/9021/3315/3726/467/7422/8720/9709/5293	11
C0153349	C0153349	Malignant neoplasm of tongue	8/232	155/21671	0.000272887	0.0104715	0.00800561	5743/3315/1605/57153/7422/4170/5293/3516	8
C3811653	C3811653	Experimental Organism Basal Cell Carcinoma	14/232	437/21671	0.000279413	0.0104715	0.00800561	2353/3280/5743/6934/4345/7048/7042/5216/7422/4170/2697/3622/5293/5054	14
C0007125	C0007125	Carcinoma, Ehrlich Tumor	4/232	30/21671	0.000281853	0.0104715	0.00800561	3280/3315/5269/7422	4
C0342541	C0342541	Precocious pubarche	4/232	30/21671	0.000281853	0.0104715	0.00800561	3484/9469/9060/5054	4
C0020542	C0020542	Pulmonary Hypertension	8/232	156/21671	0.000285028	0.0104715	0.00800561	6376/5743/7048/7422/5175/2697/3397/5054	8
C0007789	C0007789	Cerebral Palsy	10/232	241/21671	0.000285564	0.0104715	0.00800561	5743/3418/3315/7042/7422/8869/64207/26100/5293/5054	10
C0867389	C0867389	Chronic graft-versus-host disease	10/232	241/21671	0.000285564	0.0104715	0.00800561	7033/4162/3554/2355/3716/7422/8743/4170/5175/5293	10
C0019825	C0019825	Hoarseness	6/232	84/21671	0.000285948	0.0104715	0.00800561	2200/1836/4054/710/4170/3516	6
C1519666	C1519666	Tumor-Associated Vasculature	6/232	84/21671	0.000285948	0.0104715	0.00800561	3678/4162/467/7422/5175/3685	6
C0003962	C0003962	Ascites	9/232	198/21671	0.000294825	0.0107135	0.00819064	5743/4162/7048/10397/7422/8743/4170/1831/3516	9
C1959583	C1959583	Myocardial Failure	7/232	119/21671	0.000298611	0.0107682	0.0082325	5743/3315/8204/6659/7422/7132/5054	7
C0079588	C0079588	Ichthyosis, X-Linked	9/232	199/21671	0.000305966	0.0109499	0.00837138	6376/2353/3315/1647/7422/8743/5175/5293/5054	9
C0432098	C0432098	Cleft Soft Palate	3/232	13/21671	0.000319988	0.0112222	0.00857956	5352/23406/7048	3
C1332460	C1332460	Barrett's Adenocarcinoma	4/232	31/21671	0.000320908	0.0112222	0.00857956	5743/9021/3315/7422	4
C4283978	C4283978	Primary adenocarcinoma of lower third of esophagus due to Barrett esophagus	4/232	31/21671	0.000320908	0.0112222	0.00857956	5743/9021/3315/7422	4
C4021611	C4021611	Abnormality of epiphysis morphology	6/232	86/21671	0.000324927	0.0112222	0.00857956	2200/1836/1299/4054/29887/5745	6
C3642347	C3642347	Basal-Like Breast Carcinoma	10/232	245/21671	0.000325453	0.0112222	0.00857956	3280/3678/7048/4150/57561/1843/392/3685/688/5293	10
C1504336	C1504336	Polypoidal choroidal vasculopathy	5/232	56/21671	0.000329828	0.0112906	0.00863189	4345/710/7423/7422/9709	5
C0206682	C0206682	Follicular thyroid carcinoma	11/232	293/21671	0.000337821	0.0114579	0.00875977	2200/7033/5743/3418/6692/7422/8743/6237/3685/5293/5054	11
C0282160	C0282160	Aplasia Cutis Congenita	13/232	393/21671	0.000339565	0.0114579	0.00875977	2353/5743/4162/3726/6659/7422/1978/3482/5175/3685/5293/3516/3397	13
C0750974	C0750974	Brain Tumor, Primary	7/232	122/21671	0.000347551	0.0115673	0.00884343	3418/29937/4035/7048/7422/3587/2697	7
C0153633	C0153633	Malignant neoplasm of brain	11/232	294/21671	0.000347706	0.0115673	0.00884343	3418/7048/3315/7538/2137/7422/4170/3622/5293/3516/5054	11
C0018133	C0018133	Graft-vs-Host Disease	14/232	447/21671	0.000350839	0.01159	0.00886072	9241/7033/5743/4162/3554/2355/3716/7422/7132/8743/4170/5029/5175/5293	14
C0156181	C0156181	Peritoneal adhesion	4/232	32/21671	0.000363692	0.0117895	0.00901324	3678/7422/3685/5054	4
C0746731	C0746731	Acute myocardial ischemia	4/232	32/21671	0.000363692	0.0117895	0.00901324	7422/5465/5293/5054	4
C0023212	C0023212	Left-Sided Heart Failure	7/232	123/21671	0.000365222	0.0117895	0.00901324	5743/3315/8204/6659/7422/7132/5054	7
C2145472	C2145472	Urothelial Carcinoma	14/232	449/21671	0.000366861	0.0117895	0.00901324	898/5743/3418/9021/7042/6659/1843/3716/7422/666/1978/5175/55272/5293	14
C0003857	C0003857	Congenital arteriovenous malformation	8/232	163/21671	0.000382968	0.0122239	0.00934539	5352/7042/90952/2702/7422/5175/5293/3516	8
C0015230	C0015230	Exanthema	10/232	251/21671	0.000393942	0.0124898	0.00954868	2200/5743/3418/201294/710/5745/7132/1978/2697/5293	10
C1862939	C1862939	AMYOTROPHIC LATERAL SCLEROSIS 1	8/232	164/21671	0.000398959	0.0125645	0.00960581	2353/151194/7476/3315/5216/7422/25978/3337	8
C1812607	C1812607	Aortic aneurysm and dissection	3/232	14/21671	0.000404046	0.0126405	0.00966386	2200/3280/7048	3
C0206180	C0206180	Ki-1+ Anaplastic Large Cell Lymphoma	11/232	300/21671	0.000412267	0.0128128	0.00979561	2353/1051/4179/9021/3726/3554/7422/7132/4170/9709/5293	11
C0333516	C0333516	Tumor necrosis	12/232	350/21671	0.000416175	0.0128497	0.00982384	2353/5743/4179/7042/3716/7422/7132/8743/5175/3290/5293/5054	12
C0595989	C0595989	Carcinoma of larynx	14/232	456/21671	0.000427966	0.013128	0.0100366	2353/3280/5743/5352/6934/7042/5216/467/7422/7132/4170/688/5293/3516	14
C1845050	C1845050	PIGMENTARY DISORDER, RETICULATE, WITH SYSTEMIC MANIFESTATIONS	9/232	209/21671	0.000437822	0.0133366	0.010196	3678/6934/4345/7042/7422/5175/3685/5445/5054	9
C0020474	C0020474	Hyperlipidemia, Familial Combined	6/232	91/21671	0.000440701	0.0133366	0.010196	6934/7132/1978/3995/5465/5054	6
C0040021	C0040021	Thromboangiitis Obliterans	7/232	127/21671	0.000443234	0.0133366	0.010196	3280/5743/7042/7422/8869/5293/5054	7
C0409348	C0409348	Flexion contracture of proximal interphalangeal joint	8/232	168/21671	0.000468449	0.014006	0.0107079	9241/2200/7048/8270/8260/1836/9469/2697	8
C1848673	C1848673	Hypoplastic feet	7/232	129/21671	0.000486939	0.0144673	0.0110605	9241/2200/7476/1836/4054/5745/2697	7
C1388233	C1388233	Aneurysm of descending thoracic aorta	3/232	15/21671	0.000501076	0.0145147	0.0110968	2200/7048/7042	3
C1846449	C1846449	Irregular epiphyses	3/232	15/21671	0.000501076	0.0145147	0.0110968	1836/1299/9469	3
C4022878	C4022878	Descending aortic dissection	3/232	15/21671	0.000501076	0.0145147	0.0110968	2200/7048/7042	3
C1519689	C1519689	Tumor Promotion	8/232	170/21671	0.000506705	0.0145147	0.0110968	2353/5743/3726/7538/7423/7422/688/5293	8
C4087504	C4087504	Peritoneal dissemination	8/232	170/21671	0.000506705	0.0145147	0.0110968	1051/3678/5352/7422/8743/55272/10643/5054	8
C0024796	C0024796	Marfan Syndrome	7/232	130/21671	0.000510043	0.0145147	0.0110968	2200/5743/4035/7048/7042/7422/3995	7
C1332942	C1332942	Childhood Anaplastic Large Cell Lymphoma	7/232	130/21671	0.000510043	0.0145147	0.0110968	2353/1051/4179/9021/3726/3554/4170	7
C0021818	C0021818	Intervertebral Disk Displacement	4/232	35/21671	0.00051642	0.0145212	0.0111017	6376/5743/1299/5293	4
C0158465	C0158465	Acquired cubitus valgus	4/232	35/21671	0.00051642	0.0145212	0.0111017	9241/9469/5745/2697	4
C0041956	C0041956	Ureteral obstruction	12/232	359/21671	0.000521482	0.0145768	0.0111442	3280/7837/5743/10105/7042/7422/8720/25978/5175/5293/3397/5054	12
C0040411	C0040411	Tongue Neoplasms	5/232	62/21671	0.000530448	0.0147402	0.0112691	2353/5743/3315/3726/2355	5
C4520983	C4520983	Congenital atresia of extrahepatic bile duct	8/232	172/21671	0.000547455	0.0151238	0.0115624	3484/6376/3280/6692/7042/7422/8743/6237	8
C0334588	C0334588	Giant Cell Glioblastoma	6/232	95/21671	0.000554619	0.015173	0.0116	3280/3418/10397/2355/7422/8743	6
C0007766	C0007766	Intracranial Aneurysm	11/232	311/21671	0.000556834	0.015173	0.0116	2200/5743/7048/7422/7132/8743/4170/688/122953/5293/5054	11
C0023892	C0023892	Biliary cirrhosis	7/232	132/21671	0.00055887	0.015173	0.0116	3484/7033/7048/1605/7422/7132/8743	7
C1855340	C1855340	Bowing of the long bones	5/232	63/21671	0.00057121	0.0154194	0.0117884	5352/1836/29887/5745/11285	5
C4524040	C4524040	Atherogenic dyslipidaemia	4/232	36/21671	0.000576131	0.0154639	0.0118224	4035/6934/5465/5054	4
C2826323	C2826323	Refractory Cytopenia of Childhood	10/232	264/21671	0.000584129	0.0155159	0.0118622	1051/11167/5743/3678/55629/5216/5250/7422/1978/5054	10
C0031069	C0031069	Familial Mediterranean Fever	7/232	133/21671	0.000584639	0.0155159	0.0118622	2353/2000/1299/710/7422/7132/5054	7
C0013405	C0013405	Dyspnea, Paroxysmal	3/232	16/21671	0.00061185	0.0158571	0.0121231	2200/7048/7042	3
C0085694	C0085694	Chronic cholecystitis	3/232	16/21671	0.00061185	0.0158571	0.0121231	2353/4162/7422	3
C1851712	C1851712	Dural ectasia	3/232	16/21671	0.00061185	0.0158571	0.0121231	2200/7048/7042	3
C4476554	C4476554	Carotid artery dilatation	3/232	16/21671	0.00061185	0.0158571	0.0121231	2200/7048/7042	3
C0545053	C0545053	Advanced bone age	5/232	64/21671	0.000614279	0.0158571	0.0121231	2353/9469/5745/11285/10555	5
C4025814	C4025814	Abnormality of the metaphysis	6/232	97/21671	0.000619537	0.0159059	0.0121604	2200/3418/1836/29887/5745/2697	6
C0006287	C0006287	Bronchopulmonary Dysplasia	13/232	423/21671	0.00067699	0.0172638	0.0131984	5743/5352/3613/50848/1605/6659/5216/1843/90952/7422/5029/5175/5054	13
C0008312	C0008312	Primary biliary cirrhosis	14/232	478/21671	0.000679733	0.0172638	0.0131984	3484/7033/5743/3678/4035/6692/7048/1299/1605/7422/7132/8743/5465/3685	14
C2004489	C2004489	Regurgitation	5/232	66/21671	0.000707666	0.0176525	0.0134956	2200/11167/7048/1647/5175	5
C0520679	C0520679	Sleep Apnea, Obstructive	14/232	480/21671	0.000707835	0.0176525	0.0134956	6376/3280/2819/7033/5743/7538/4054/2702/7422/4170/9709/2697/5293/5054	14
C0042344	C0042344	Varicose Ulcer	4/232	38/21671	0.000709985	0.0176525	0.0134956	7048/677/467/7422	4
C0349604	C0349604	Intracranial Meningioma	4/232	38/21671	0.000709985	0.0176525	0.0134956	3280/7422/5175/2697	4
C0019189	C0019189	Hepatitis, Chronic	9/232	224/21671	0.000720448	0.0177658	0.0135823	898/5743/3678/6692/9021/7422/8743/5175/3685	9
C0158731	C0158731	Congenital pectus carinatum	7/232	138/21671	0.000728005	0.0177658	0.0135823	2200/5352/7476/7048/8720/6237/11285	7
C0014733	C0014733	Erysipelas	3/232	17/21671	0.00073711	0.0177658	0.0135823	7422/7132/8743	3
C0752156	C0752156	Dural Arteriovenous Fistula	3/232	17/21671	0.00073711	0.0177658	0.0135823	7048/7422/5054	3
C4021626	C4021626	Lethal skeletal dysplasia	3/232	17/21671	0.00073711	0.0177658	0.0135823	1836/5745/11285	3
C4021977	C4021977	Visceral angiomatosis	3/232	17/21671	0.00073711	0.0177658	0.0135823	3418/1836/5745	3
C0006625	C0006625	Cachexia	10/232	273/21671	0.00075599	0.017858	0.0136527	2200/3280/5743/9021/7538/7422/7132/1978/5175/5465	10
C0220620	C0220620	Gastrointestinal Carcinoid Tumor	11/232	323/21671	0.000760577	0.017858	0.0136527	3487/2353/1051/22883/7048/7042/5745/7422/8743/5293/5912	11
C0013264	C0013264	Muscular Dystrophy, Duchenne	12/232	375/21671	0.000764182	0.017858	0.0136527	9241/3678/7476/10105/4179/7048/25777/1605/7422/3482/2697/5054	12
C3553764	C3553764	Joint hyperflexibility	8/232	181/21671	0.00076496	0.017858	0.0136527	2200/7048/1836/7042/1299/6659/6237/11285	8
C0278592	C0278592	Adult Angiosarcoma	6/232	101/21671	0.000766945	0.017858	0.0136527	2030/7422/5175/54206/5293/5054	6
C0279988	C0279988	Childhood Angiosarcoma	6/232	101/21671	0.000766945	0.017858	0.0136527	2030/7422/5175/54206/5293/5054	6
C0023787	C0023787	Lipodystrophy	9/232	226/21671	0.000767395	0.017858	0.0136527	2200/2353/2030/1647/5465/11285/10555/5293/5054	9
C1298820	C1298820	Aneurysm of aortic root	4/232	39/21671	0.00078454	0.0180789	0.0138216	2200/7048/7042/9469	4
C1844548	C1844548	Hypoplastic finger	4/232	39/21671	0.00078454	0.0180789	0.0138216	9241/2200/1836/64207	4
C0041834	C0041834	Erythema	9/232	227/21671	0.000791786	0.018088	0.0138286	5743/4035/6542/1299/710/7422/7132/5175/2697	9
C0279986	C0279986	Childhood Leiomyosarcoma	7/232	140/21671	0.000792594	0.018088	0.0138286	23089/2030/9021/3554/7422/5293/5054	7
C0393734	C0393734	Complex Partial Status Epilepticus	5/232	68/21671	0.000811279	0.0182499	0.0139524	2353/5743/3315/3726/7422	5
C0751524	C0751524	Simple Partial Status Epilepticus	5/232	68/21671	0.000811279	0.0182499	0.0139524	2353/5743/3315/3726/7422	5
C1304508	C1304508	Spindle cell hemangioma	5/232	68/21671	0.000811279	0.0182499	0.0139524	5743/3418/7538/3716/5175	5
C1368683	C1368683	Epithelioma	11/232	326/21671	0.000820198	0.0183631	0.0140389	5743/2000/153572/3315/7042/25932/8543/7422/83742/5293/5912	11
C0278607	C0278607	Adult Leiomyosarcoma	7/232	141/21671	0.000826544	0.0184179	0.0140808	23089/2030/9021/3554/7422/5293/5054	7
C0022116	C0022116	Ischemia	6/232	103/21671	0.000850121	0.0187032	0.0142989	6376/5743/7132/3685/2697/5445	6
C0005411	C0005411	Biliary Atresia	8/232	184/21671	0.000851225	0.0187032	0.0142989	3484/6376/3280/6692/7042/7422/8743/6237	8
C0016059	C0016059	Fibrosis	8/232	184/21671	0.000851225	0.0187032	0.0142989	898/5743/7048/9021/7042/7422/6888/5054	8
C0026760	C0026760	Multiple Epiphyseal Dysplasia	4/232	40/21671	0.000864457	0.0188262	0.014393	1836/1299/9469/7422	4
C0751522	C0751522	Status Epilepticus, Subclinical	5/232	69/21671	0.000867133	0.0188262	0.014393	2353/5743/3315/3726/7422	5
C0282612	C0282612	Prostatic Intraepithelial Neoplasias	9/232	230/21671	0.000868779	0.0188262	0.014393	5743/8406/5768/7042/10397/1843/467/7422/5293	9
C0600467	C0600467	Neurogenic Inflammation	3/232	18/21671	0.00087757	0.0189299	0.0144722	5743/4162/7132	3
C0162810	C0162810	Cicatrix, Hypertrophic	8/232	185/21671	0.000881655	0.0189315	0.0144735	6376/5743/3678/7048/4054/7422/5293/5054	8
C1841972	C1841972	Glucocorticoid Receptor Deficiency	6/232	104/21671	0.000894232	0.0191147	0.0146135	2353/8683/3726/1843/4170/5293	6
C0410528	C0410528	Skeletal dysplasia	8/232	186/21671	0.000912952	0.0191628	0.0146503	2200/2137/4054/5745/8720/2697/11285/166929	8
C0852036	C0852036	Pregnancy associated hypertension	8/232	186/21671	0.000912952	0.0191628	0.0146503	8521/5743/7422/5465/2697/3290/5293/5054	8
C0878500	C0878500	Intraepithelial Neoplasia	8/232	186/21671	0.000912952	0.0191628	0.0146503	3280/5743/6510/3315/50848/8543/7422/5175	8
C1301034	C1301034	Pancreatic intraepithelial neoplasia	8/232	186/21671	0.000912952	0.0191628	0.0146503	6376/3280/5743/4162/9021/5175/688/5293	8
C0085413	C0085413	Polycystic Kidney, Autosomal Dominant	10/232	280/21671	0.000916763	0.0191628	0.0146503	2200/2353/5743/4345/7042/3726/7422/5465/5293/5054	10
C0010495	C0010495	Cutis Laxa	5/232	70/21671	0.000925801	0.0191819	0.0146649	2200/2353/8260/9469/11285	5
C3887551	C3887551	Memory dysfunction	5/232	70/21671	0.000925801	0.0191819	0.0146649	2353/10105/10636/7422/5293	5
C0751633	C0751633	Carotid Artery Plaque	4/232	41/21671	0.000949943	0.0195962	0.0149816	6376/5743/3678/3685	4
C0023470	C0023470	Myeloid Leukemia	12/232	385/21671	0.000959238	0.0197019	0.0150625	2353/1051/5743/3418/25932/3726/6659/1843/7422/4170/5029/5293	12
C0221505	C0221505	Lesion of brain	8/232	188/21671	0.00097822	0.0199186	0.0152281	5743/3418/7422/1978/5175/2697/5293/5054	8
C0243038	C0243038	Carcinoma, Lewis Lung	8/232	188/21671	0.00097822	0.0199186	0.0152281	1051/5743/3678/6934/2137/7422/5175/2697	8
C0751523	C0751523	Non-Convulsive Status Epilepticus	5/232	71/21671	0.000987371	0.0199403	0.0152447	2353/5743/3315/3726/7422	5
C0011875	C0011875	Diabetic Angiopathies	6/232	106/21671	0.000987727	0.0199403	0.0152447	6934/467/7422/7132/5445/5054	6
C2827407	C2827407	Infectious Otitis Media	7/232	146/21671	0.0010139	0.0203816	0.0155821	5743/3678/4179/1843/7422/5293/5054	7
C4021792	C4021792	Abnormality of the clavicle	4/232	42/21671	0.00104121	0.0207677	0.0158773	8260/1836/6659/2697	4
C1654637	C1654637	androgen independent prostate cancer	8/232	190/21671	0.00104717	0.0207677	0.0158773	2353/5743/3726/1843/8743/4170/5293/3397	8
C0035579	C0035579	Rickets	5/232	72/21671	0.00105193	0.0207677	0.0158773	29887/5745/7422/4170/6888	5
C3873567	C3873567	Peripheral neuropathy due to and following chemotherapy	5/232	72/21671	0.00105193	0.0207677	0.0158773	6376/5743/3315/7422/5293	5
C0748355	C0748355	Acute respiratory distress	7/232	147/21671	0.00105509	0.0207677	0.0158773	5743/10397/710/7422/5465/5293/5054	7
C0085580	C0085580	Essential Hypertension	13/232	445/21671	0.00107541	0.0210798	0.0161159	2200/7048/50848/9469/2702/7422/187/6237/5029/5175/2697/3290/5054	13
C0007117	C0007117	Basal cell carcinoma	6/232	108/21671	0.00108856	0.0212494	0.0162455	5743/7048/7422/4170/3685/122953	6
C0024534	C0024534	Malaria, Cerebral	7/232	148/21671	0.00109758	0.0213374	0.0163128	5743/7042/3554/5250/7422/7132/5175	7
C0409338	C0409338	Flexion contracture - elbow	5/232	73/21671	0.00111957	0.0216756	0.0165714	5352/7476/1836/9469/64207	5
C1960398	C1960398	HER2-positive carcinoma of breast	10/232	288/21671	0.00113384	0.0217419	0.0166221	5743/7538/1843/8543/7422/8743/4170/2697/5293/5054	10
C0015826	C0015826	Fenestration (morphologic abnormality)	4/232	43/21671	0.00113845	0.0217419	0.0166221	4035/90952/7422/8743	4
C4721666	C4721666	Bladder cancer stage IV	4/232	43/21671	0.00113845	0.0217419	0.0166221	467/7422/5175/5293	4
C0600033	C0600033	Acquired Kyphoscoliosis	7/232	149/21671	0.00114141	0.0217419	0.0166221	2200/8260/1836/2137/9469/11285/9060	7
C0003872	C0003872	Arthritis, Psoriatic	13/232	450/21671	0.00118915	0.0224581	0.0171696	6376/2353/5743/4162/9021/3716/7422/7132/5175/5465/3337/5293/5054	13
C0349782	C0349782	Ischemic cardiomyopathy	6/232	110/21671	0.00119711	0.0224581	0.0171696	7837/7422/392/8720/2697/5054	6
C0025306	C0025306	Meningococcemia	3/232	20/21671	0.00120681	0.0224581	0.0171696	4179/4345/5054	3
C0278579	C0278579	Cervix carcinoma recurrent	3/232	20/21671	0.00120681	0.0224581	0.0171696	7033/7422/5293	3
C2697932	C2697932	Loeys-Dietz Syndrome	3/232	20/21671	0.00120681	0.0224581	0.0171696	2200/7048/7042	3
C0007112	C0007112	Adenocarcinoma of prostate	11/232	342/21671	0.00120753	0.0224581	0.0171696	5270/23089/5743/7048/9021/81567/7422/8743/392/5465/5054	11
C0040100	C0040100	Thymoma	10/232	291/21671	0.00122537	0.0225642	0.0172507	3484/5743/5269/2764/7422/8743/4170/5465/54206/5293	10
C0005967	C0005967	Bone neoplasms	7/232	151/21671	0.00123317	0.0225642	0.0172507	2353/23089/5743/5352/3418/7048/8743	7
C0345392	C0345392	Congenital kyphoscoliosis	7/232	151/21671	0.00123317	0.0225642	0.0172507	2200/8260/1836/2137/9469/11285/9060	7
C0206624	C0206624	Hepatoblastoma	13/232	452/21671	0.00123737	0.0225642	0.0172507	898/1051/3280/5743/4179/7048/3315/7422/1978/5465/54206/5293/5054	13
C1541317	C1541317	Adult Gliosarcoma	4/232	44/21671	0.00124189	0.0225642	0.0172507	3418/7422/2697/5293	4
C3899658	C3899658	Childhood Gliosarcoma	4/232	44/21671	0.00124189	0.0225642	0.0172507	3418/7422/2697/5293	4
C0017152	C0017152	Gastritis	10/232	292/21671	0.00125718	0.022712	0.0173637	2353/5743/4179/9021/3726/53615/7422/7132/688/5054	10
C0278701	C0278701	Gastric Adenocarcinoma	13/232	453/21671	0.00126209	0.022712	0.0173637	5743/7048/3315/901/29887/9618/81567/7422/53947/4170/688/5293/5054	13
C0311335	C0311335	Grand Mal Status Epilepticus	5/232	75/21671	0.00126445	0.022712	0.0173637	2353/5743/3315/3726/7422	5
C0206733	C0206733	Strawberry nevus of skin	6/232	112/21671	0.00131376	0.0235083	0.0179725	10397/7422/1978/4170/5175/5293	6
C0042870	C0042870	Vitamin D Deficiency	7/232	153/21671	0.00133061	0.0237199	0.0181343	1051/5743/7422/8743/4170/5293/5054	7
C0334581	C0334581	Gemistocytic astrocytoma	4/232	45/21671	0.00135173	0.0240059	0.0183529	3418/10397/7422/6237	4
C0275518	C0275518	Acute infectious disease	8/232	198/21671	0.00136285	0.0241128	0.0184346	5270/2353/5269/3726/7538/467/7422/7132	8
C0231712	C0231712	Waddling gait	6/232	113/21671	0.00137524	0.0242412	0.0185328	9241/1605/9469/5745/8720/57449	6
C0235527	C0235527	Heart Failure, Right-Sided	7/232	154/21671	0.00138153	0.0242616	0.0185484	5743/3315/8204/6659/7422/7132/5054	7
C0553723	C0553723	Squamous cell carcinoma of skin	13/232	458/21671	0.00139194	0.02435	0.018616	5743/6934/4345/7048/1647/6659/467/81567/3716/7422/4170/5293/3516	13
C1868773	C1868773	Diabetic encephalopathy	3/232	21/21671	0.00139688	0.02435	0.018616	10105/1843/5293	3
C0149721	C0149721	Left Ventricular Hypertrophy	12/232	403/21671	0.0014148	0.0245717	0.0187855	5743/1843/9469/2702/7422/187/5175/5465/2697/5445/3290/5054	12
C0042164	C0042164	Uveitis	9/232	247/21671	0.00142837	0.0247166	0.0188963	6376/4179/9021/7042/2137/5250/7422/7132/5293	9
C0575158	C0575158	Kyphoscoliosis deformity of spine	7/232	155/21671	0.00143397	0.0247229	0.0189011	2200/8260/1836/2137/9469/11285/9060	7
C0302142	C0302142	Deformity	11/232	350/21671	0.00145146	0.0249334	0.019062	9241/7476/9355/1605/9618/467/11079/7422/5175/5293/10618	11
C0005699	C0005699	Blast Phase	10/232	299/21671	0.00149927	0.0254737	0.0194751	2353/23089/3280/3418/9021/1647/5250/7422/7132/8743	10
C1963943	C1963943	Atherothrombosis	6/232	115/21671	0.00150477	0.0254737	0.0194751	5270/5743/50848/3554/5445/5054	6
C0020545	C0020545	Hypertension, Renovascular	5/232	78/21671	0.00150712	0.0254737	0.0194751	6376/5743/2702/7132/2697	5
C0270823	C0270823	Petit mal status	5/232	78/21671	0.00150712	0.0254737	0.0194751	2353/5743/3315/3726/7422	5
C0333463	C0333463	Senile Plaques	9/232	249/21671	0.00150987	0.0254737	0.0194751	8406/2770/4035/3315/7042/3028/25978/5465/5293	9
C0334579	C0334579	Anaplastic astrocytoma	8/232	202/21671	0.00154682	0.0260041	0.0198806	3678/3418/10397/8848/7422/3685/5293/5054	8
C2936719	C2936719	Mechanical Allodynia	12/232	408/21671	0.00156909	0.026285	0.0200953	6376/2353/1051/5743/23423/9021/1843/7422/187/6237/2697/5293	12
C0271084	C0271084	Exudative age-related macular degeneration	7/232	158/21671	0.00160065	0.0263221	0.0201237	4162/7042/7538/710/7423/7422/5465	7
C0949690	C0949690	Spondylarthritis	7/232	158/21671	0.00160065	0.0263221	0.0201237	4162/9021/7422/7132/8720/3587/215	7
C0014084	C0014084	Enchondromatosis	3/232	22/21671	0.00160473	0.0263221	0.0201237	3418/5745/7422	3
C0024221	C0024221	Lymphangioma	3/232	22/21671	0.00160473	0.0263221	0.0201237	3418/5745/7422	3
C0342199	C0342199	Iodine deficiency syndrome	3/232	22/21671	0.00160473	0.0263221	0.0201237	7033/7422/3516	3
C1852504	C1852504	Misalignment of teeth	3/232	22/21671	0.00160473	0.0263221	0.0201237	2200/8260/5745	3
C0023440	C0023440	Acute Erythroblastic Leukemia	10/232	302/21671	0.001614	0.0263825	0.0201699	23089/7033/5743/2000/3418/7042/3716/7422/4170/5293	10
C4721414	C4721414	Mantle cell lymphoma	13/232	466/21671	0.00162273	0.0264337	0.020209	5743/4345/9021/5269/7042/6659/7422/8743/1978/4170/5175/10643/5293	13
C0020295	C0020295	Hydronephrosis	9/232	253/21671	0.00168408	0.0269217	0.0205821	5270/2200/5743/3418/9021/8260/8204/6659/7422	9
C4703473	C4703473	Atherosclerotic lesion	9/232	253/21671	0.00168408	0.0269217	0.0205821	6376/6692/7048/3315/50848/1843/5175/5465/5293	9
C0034155	C0034155	Purpura, Thrombotic Thrombocytopenic	5/232	80/21671	0.00168688	0.0269217	0.0205821	5743/4179/7538/8743/5054	5
C0206726	C0206726	gliosarcoma	5/232	80/21671	0.00168688	0.0269217	0.0205821	5743/3418/7422/2697/5293	5
C0263401	C0263401	Cutis marmorata	5/232	80/21671	0.00168688	0.0269217	0.0205821	2200/7048/7042/6659/3516	5
C1737329	C1737329	Dysmorphism	5/232	80/21671	0.00168688	0.0269217	0.0205821	2200/7048/8260/6659/4170	5
C4733095	C4733095	HER2-negative breast cancer	7/232	160/21671	0.00171989	0.027356	0.0209142	898/55353/7422/8743/2697/5293/5054	7
C0022821	C0022821	Kyphosis deformity of spine	10/232	305/21671	0.00173576	0.0275159	0.0210364	2200/5352/4179/8260/1836/6659/2137/4054/8720/26100	10
C0040420	C0040420	Tonometry	8/232	206/21671	0.00174995	0.027648	0.0211374	2200/6934/7048/7042/6400/9697/23400/688	8
C0752347	C0752347	Lewy Body Disease	9/232	255/21671	0.00177704	0.0278822	0.0213164	5743/143686/5269/7042/55353/7422/25978/3482/5175	9
C0398623	C0398623	Thrombophilia	7/232	161/21671	0.00178204	0.0278822	0.0213164	3484/4179/7042/710/7422/50808/5054	7
C0242339	C0242339	Dyslipidemias	13/232	471/21671	0.00178248	0.0278822	0.0213164	54972/5743/3418/6934/7048/9021/1605/7422/8720/5175/5465/3290/5054	13
C3805278	C3805278	Extrahepatic Cholangiocarcinoma	6/232	119/21671	0.00179151	0.027931	0.0213538	5743/3418/7048/6659/7422/4170	6
C0011311	C0011311	Dengue Fever	11/232	360/21671	0.00181181	0.0279917	0.0214001	1051/5743/6934/9021/7042/5250/7422/8743/8720/5029/5293	11
C0007113	C0007113	Rectal Carcinoma	13/232	472/21671	0.00181594	0.0279917	0.0214001	2353/7033/5743/6934/10397/1843/81567/3716/7422/2697/688/5293/5054	13
C0017609	C0017609	Glaucoma, Neovascular	3/232	23/21671	0.00183096	0.0279917	0.0214001	3678/7422/3685	3
C0019357	C0019357	Keratitis, Herpetic	3/232	23/21671	0.00183096	0.0279917	0.0214001	6542/7422/5293	3
C3887949	C3887949	Apparent mineralocorticoid excess	3/232	23/21671	0.00183096	0.0279917	0.0214001	9469/7422/3290	3
C4025690	C4025690	Prenatal maternal abnormality	3/232	23/21671	0.00183096	0.0279917	0.0214001	2200/7048/7042	3
C0018923	C0018923	Hemangiosarcoma	7/232	162/21671	0.00184592	0.028039	0.0214363	2030/7422/5175/5465/54206/5293/5054	7
C0021655	C0021655	Insulin Resistance	7/232	162/21671	0.00184592	0.028039	0.0214363	2353/51316/6934/5465/3290/10555/5054	7
C0029899	C0029899	Otosclerosis	4/232	49/21671	0.00185917	0.0280599	0.0214523	9241/4179/1836/3685	4
C0857175	C0857175	Postinfarction	4/232	49/21671	0.00185917	0.0280599	0.0214523	5743/1843/7422/5054	4
C0026987	C0026987	Myelofibrosis	7/232	163/21671	0.00191157	0.0286674	0.0219167	9241/3418/9021/3315/3716/7422/5293	7
C0162298	C0162298	Joint stiffness	7/232	163/21671	0.00191157	0.0286674	0.0219167	9241/2200/5352/3418/1836/4054/5745	7
C0333068	C0333068	Flexion contracture	8/232	210/21671	0.00197361	0.0294916	0.0225468	2200/2353/5352/7048/9469/64207/11285/10555	8
C0872084	C0872084	Sarcopenia	7/232	164/21671	0.00197901	0.0294916	0.0225468	5269/1647/7422/1978/3290/5293/4303	7
C1853738	C1853738	Long eyelashes	5/232	83/21671	0.00198536	0.0294932	0.022548	2200/8260/6659/4054/64207	5
C0263874	C0263874	Degeneration of lumbar intervertebral disc	4/232	50/21671	0.00200408	0.029678	0.0226894	1299/9469/7422/8743	4
C0022548	C0022548	Keloid	7/232	165/21671	0.00204828	0.0301435	0.0230452	3678/3315/5216/7422/5293/5054/64129	7
C0027746	C0027746	Nerve Degeneration	7/232	165/21671	0.00204828	0.0301435	0.0230452	1605/5216/7422/23400/25978/5445/215	7
C0279663	C0279663	Serous cystadenocarcinoma ovary	3/232	24/21671	0.0020761	0.0303389	0.0231946	7422/5293/28978	3
C1842153	C1842153	Irregular vertebral endplates	3/232	24/21671	0.0020761	0.0303389	0.0231946	1299/9469/9060	3
C0018081	C0018081	Gonorrhea	9/232	261/21671	0.00208082	0.0303389	0.0231946	166824/7033/5743/4179/9021/7042/1831/3685/5293	9
C0079773	C0079773	Lymphoma, T-Cell, Cutaneous	11/232	367/21671	0.00210512	0.0305962	0.0233913	2353/5743/9021/3726/2355/81567/3716/7422/8743/4170/5293	11
C0685938	C0685938	Malignant neoplasm of gastrointestinal tract	12/232	423/21671	0.00211734	0.0305962	0.0233913	7033/5743/2030/6934/7048/3315/8204/3716/7422/3482/5293/4303	12
C3805574	C3805574	Increased fracture rate	6/232	123/21671	0.0021179	0.0305962	0.0233913	2353/5352/3418/29887/166929/10555	6
C1857276	C1857276	Trichohepatoenteric Syndrome	12/232	424/21671	0.00215886	0.0310928	0.023771	2200/5743/7476/50848/7538/9469/7422/8869/2697/11285/10555/5054	12
C0014335	C0014335	Enteritis	5/232	85/21671	0.00220466	0.031656	0.0242016	2353/7042/3726/1843/5054	5
C0027430	C0027430	Nasal Polyps	13/232	484/21671	0.00225967	0.0322498	0.0246555	2353/7033/5743/9021/7042/3726/7422/7132/1978/5029/3290/5293/5054	13
C0442874	C0442874	Neuropathy	13/232	484/21671	0.00225967	0.0322498	0.0246555	3418/3315/7042/6659/10397/710/467/2764/7422/7132/25978/2697/5293	13
C0029866	C0029866	Other ureteric obstruction	4/232	52/21671	0.00231697	0.0327145	0.0250108	6498/2702/7132/5054	4
C0399440	C0399440	Hereditary gingival fibromatosis	5/232	86/21671	0.0023207	0.0327145	0.0250108	3280/7048/7042/7422/5293	5
C0879615	C0879615	Stromal Neoplasm	5/232	86/21671	0.0023207	0.0327145	0.0250108	5743/25932/10397/467/7422	5
C2717865	C2717865	Anti-Neutrophil Cytoplasmic Antibody-Associated Vasculitis	5/232	86/21671	0.0023207	0.0327145	0.0250108	4179/7042/7422/7132/3290	5
C0085119	C0085119	Foot Ulcer	3/232	25/21671	0.00234071	0.0327145	0.0250108	7048/7042/467	3
C1704417	C1704417	Hyperlipoproteinemia Type IIb	3/232	25/21671	0.00234071	0.0327145	0.0250108	1978/5465/5445	3
C4049883	C4049883	Obstructive Ureterocele	3/232	25/21671	0.00234071	0.0327145	0.0250108	4162/3315/7422	3
C0022672	C0022672	Acute Kidney Tubular Necrosis	4/232	53/21671	0.00248535	0.0346336	0.026478	9241/5743/5465/5054	4
C0087031	C0087031	Juvenile-Onset Still Disease	7/232	171/21671	0.00250417	0.0347933	0.0266	2353/5352/6934/1647/677/2355/1843	7
C0027092	C0027092	Myopia	13/232	490/21671	0.00251294	0.0348127	0.0266149	2200/149461/2353/4035/6934/7042/1299/1605/3726/7422/64207/5465/2697	13
C0858252	C0858252	Breast adenocarcinoma	8/232	219/21671	0.00255935	0.035352	0.0270272	5743/7048/3315/10397/8743/4170/2697/5054	8
C1332182	C1332182	Adult Anaplastic Large Cell Lymphoma	6/232	128/21671	0.00258677	0.0356266	0.0272371	2353/1051/9021/3726/3554/4170	6
C0040963	C0040963	Tricuspid Valve Stenosis	3/232	26/21671	0.00262528	0.0358319	0.0273941	6692/9469/3622	3
C3267003	C3267003	Vascular endothelial growth factor overexpression	3/232	26/21671	0.00262528	0.0358319	0.0273941	5743/7422/5175	3
C4476540	C4476540	Dilatation of the cerebral artery	3/232	26/21671	0.00262528	0.0358319	0.0273941	2200/7048/7042	3
C0853897	C0853897	Diabetic Cardiomyopathies	8/232	220/21671	0.00263202	0.0358319	0.0273941	467/7423/7422/5465/2697/3290/5293/5054	8
C0740447	C0740447	Diabetic peripheral neuropathy	6/232	129/21671	0.0026892	0.0362966	0.0277494	5270/4035/3315/467/7422/5293	6
C1837404	C1837404	High, narrow palate	6/232	129/21671	0.0026892	0.0362966	0.0277494	2200/7476/7048/8260/7042/215	6
C4505456	C4505456	HIV Coinfection	6/232	129/21671	0.0026892	0.0362966	0.0277494	8683/4150/3315/1647/1978/2971	6
C0085078	C0085078	Lysosomal Storage Diseases	6/232	130/21671	0.00279465	0.0376123	0.0287552	2000/201294/7422/23400/3482/5465	6
C0280483	C0280483	Adult Anaplastic Astrocytoma	5/232	90/21671	0.00282959	0.0377598	0.028868	3678/3418/8848/7422/3685	5
C1384600	C1384600	Systemic onset juvenile chronic arthritis	5/232	90/21671	0.00282959	0.0377598	0.028868	11167/201294/1836/677/7422	5
C4551548	C4551548	Grade III Childhood Astrocytoma	5/232	90/21671	0.00282959	0.0377598	0.028868	3678/3418/8848/7422/3685	5
C1849157	C1849157	Resistance to Insulin-Like Growth Factor I	4/232	55/21671	0.00284697	0.0378048	0.0289024	7422/3482/10643/5293	4
C0029882	C0029882	Otitis Media	7/232	175/21671	0.00284896	0.0378048	0.0289024	3678/4179/29887/1843/7422/5293/5054	7
C0200665	C0200665	Platelet mean volume determination (procedure)	8/232	223/21671	0.00285976	0.0378418	0.0289307	5270/56834/467/11014/53947/10109/8869/28969	8
C4552091	C4552091	Polyarthritis, Juvenile, Rheumatoid Factor Negative	6/232	131/21671	0.00290316	0.038202	0.0292061	2353/5352/6934/1647/2355/1843	6
C4704862	C4704862	Polyarthritis, Juvenile, Rheumatoid Factor Positive	6/232	131/21671	0.00290316	0.038202	0.0292061	2353/5352/6934/1647/2355/1843	6
C0339573	C0339573	Glaucoma, Primary Open Angle	11/232	383/21671	0.00292193	0.0383423	0.0293133	2200/3280/5743/3678/10105/3315/7042/7422/3685/2697/5054	11
C1956089	C1956089	Osteophyte	5/232	91/21671	0.00296847	0.0388451	0.0296977	2353/4179/9021/7042/7422	5
C0220726	C0220726	Diastrophic dysplasia	4/232	56/21671	0.0030406	0.0396789	0.0303352	1836/1299/9469/9060	4
C0020305	C0020305	Hydrops Fetalis	5/232	92/21671	0.00311222	0.0402798	0.0307946	7476/201294/1836/5745/6888	5
C0280781	C0280781	Adult Pilocytic Astrocytoma	5/232	92/21671	0.00311222	0.0402798	0.0307946	3280/3418/7422/10643/5293	5
C1184923	C1184923	Lumbar hyperlordosis	5/232	92/21671	0.00311222	0.0402798	0.0307946	2200/8260/1836/1605/9469	5
C0017662	C0017662	Glomerulonephritis, Membranoproliferative	4/232	57/21671	0.00324302	0.0415218	0.0317441	7048/5216/7422/5293	4
C1096155	C1096155	Macrophage Activation Syndrome	4/232	57/21671	0.00324302	0.0415218	0.0317441	11167/201294/3554/7132	4
C0157946	C0157946	Osteoarthrosis, localized, not specified whether primary or secondary	3/232	28/21671	0.00325624	0.0415218	0.0317441	8743/5175/54206	3
C0265264	C0265264	Holt-Oram syndrome	3/232	28/21671	0.00325624	0.0415218	0.0317441	7042/2702/5175	3
C0006272	C0006272	Bronchiolitis Obliterans	5/232	93/21671	0.00326092	0.0415218	0.0317441	4162/9021/7422/5293/5054	5
C0242488	C0242488	Acute Lung Injury	5/232	93/21671	0.00326092	0.0415218	0.0317441	5743/7422/5175/2697/5054	5
C0154830	C0154830	Proliferative diabetic retinopathy	7/232	180/21671	0.00332984	0.0422854	0.0323279	6934/4345/7042/5216/7422/187/5054	7
C0001624	C0001624	Adrenal Gland Neoplasms	5/232	94/21671	0.00341467	0.0432464	0.0330626	3484/5743/9469/4170/3290	5
C0238461	C0238461	Anaplastic thyroid carcinoma	11/232	392/21671	0.00348328	0.0438023	0.0334876	2353/5743/3418/9021/3315/50848/467/7422/8743/5175/5293	11
C0001815	C0001815	Primary Myelofibrosis	9/232	282/21671	0.00348386	0.0438023	0.0334876	9241/4162/3418/7048/9021/3315/3716/7422/5293	9
C0022602	C0022602	Actinic keratosis	6/232	136/21671	0.00349365	0.0438023	0.0334876	5743/4345/81567/8743/5465/50808	6
C3495559	C3495559	Juvenile arthritis	12/232	450/21671	0.00349565	0.0438023	0.0334876	2200/2353/5352/6934/201294/1836/1647/1605/2355/1843/7422/7132	12
C0017185	C0017185	Gastrointestinal Neoplasms	7/232	182/21671	0.00353864	0.0441069	0.0337205	5743/6692/6934/7422/222171/5293/5054	7
C0021841	C0021841	Intestinal Neoplasms	7/232	182/21671	0.00353864	0.0441069	0.0337205	3280/5743/6692/6934/7048/688/5293	7
C0038015	C0038015	Spondyloepiphyseal Dysplasia	3/232	29/21671	0.00360354	0.0445631	0.0340693	9469/7422/8720	3
C0334580	C0334580	Protoplasmic astrocytoma	3/232	29/21671	0.00360354	0.0445631	0.0340693	5743/3418/10397	3
C1334815	C1334815	Multi-centric Castleman's Disease	3/232	29/21671	0.00360354	0.0445631	0.0340693	7048/7422/5293	3
C1850049	C1850049	Clinodactyly of the 5th finger	9/232	284/21671	0.00364894	0.0450068	0.0344085	9241/8260/1836/6659/5745/2702/6237/2697/26100	9
C1563937	C1563937	Atherogenesis	4/232	59/21671	0.00367504	0.0452107	0.0345644	5743/9021/7422/5054	4
C0086743	C0086743	Osteoarthrosis Deformans	5/232	96/21671	0.00373769	0.0453945	0.0347049	5352/3418/25932/4054/79763	5
C0156147	C0156147	Crohn's disease of large bowel	5/232	96/21671	0.00373769	0.0453945	0.0347049	5743/9021/7042/7132/5465	5
C0751674	C0751674	Lymphangioleiomyomatosis	5/232	96/21671	0.00373769	0.0453945	0.0347049	3280/5743/7422/2697/5054	5
C0026998	C0026998	Acute Myeloid Leukemia, M1	6/232	138/21671	0.00375326	0.0453945	0.0347049	7837/3418/3315/8743/1978/10634	6
C3714758	C3714758	Juvenile psoriatic arthritis	6/232	138/21671	0.00375326	0.0453945	0.0347049	2353/5352/6934/1647/2355/1843	6
C0271183	C0271183	Severe myopia	7/232	184/21671	0.00375725	0.0453945	0.0347049	3484/2200/3487/149461/2353/7042/7422	7
C0677936	C0677936	Refractory cancer	7/232	184/21671	0.00375725	0.0453945	0.0347049	3418/4035/8743/4170/10783/54206/5293	7
C0002893	C0002893	Refractory anemias	10/232	340/21671	0.00378717	0.0456392	0.034892	6376/2353/3726/9469/7422/2697/5293/4303/3397/5054	10
C0376634	C0376634	Craniofacial Abnormalities	8/232	234/21671	0.00382903	0.0460264	0.0351879	3418/7048/1836/7042/6659/4054/8720/11285	8
C2609414	C2609414	Acute kidney injury	7/232	185/21671	0.00387034	0.0463373	0.0354257	3484/3280/11167/7033/5743/4179/7422	7
C0018834	C0018834	Heartburn	6/232	139/21671	0.00388831	0.0463373	0.0354257	7033/5743/1605/7422/3337/5293	6
C0040961	C0040961	Tricuspid Valve Insufficiency	4/232	60/21671	0.00390501	0.0463373	0.0354257	2200/5743/9469/7132	4
C1332995	C1332995	Childhood Pilocytic Astrocytoma	5/232	97/21671	0.00390715	0.0463373	0.0354257	3280/3418/7422/10643/5293	5
C1827293	C1827293	Carcinoma of urinary bladder, invasive	9/232	287/21671	0.00390802	0.0463373	0.0354257	898/5743/6692/7422/55272/5293/4303/6888/3397	9
C0023492	C0023492	Leukemia, T-Cell	12/232	457/21671	0.00395158	0.0463373	0.0354257	2353/3280/4035/2355/467/7422/7132/8743/4170/9709/5293/6888	12
C0149781	C0149781	Spontaneous pneumothorax	3/232	30/21671	0.00397261	0.0463373	0.0354257	2200/5743/7048	3
C0398368	C0398368	Lymphatic Abnormalities	3/232	30/21671	0.00397261	0.0463373	0.0354257	1978/5175/5293	3
C1442837	C1442837	Myocardial necrosis	3/232	30/21671	0.00397261	0.0463373	0.0354257	1843/710/2697	3
C1866241	C1866241	Broad foot	3/232	30/21671	0.00397261	0.0463373	0.0354257	2353/5745/10555	3
C2981140	C2981140	Glaucoma of childhood	3/232	30/21671	0.00397261	0.0463373	0.0354257	7837/9469/2697	3
C4551838	C4551838	Talipes transversoplanus	3/232	30/21671	0.00397261	0.0463373	0.0354257	2353/5745/10555	3
C0032300	C0032300	Lobar Pneumonia	6/232	140/21671	0.00402692	0.0468551	0.0358215	6376/5743/5269/3554/7132/5054	6
C0024899	C0024899	Mastocytosis	5/232	98/21671	0.00408205	0.0473798	0.0362227	3678/3418/5269/8743/3685	5
C0033375	C0033375	Prolactinoma	7/232	187/21671	0.00410425	0.0475207	0.0363304	2353/5743/7048/7422/1978/5465/5293	7
C0235833	C0235833	Congenital diaphragmatic hernia	8/232	239/21671	0.00434574	0.049915	0.0381609	2200/11167/6934/7042/6659/7422/25978/3482	8
C0221166	C0221166	Paraparesis	3/232	31/21671	0.00436387	0.049915	0.0381609	23400/2697/215	3
C0338614	C0338614	Psychotic episodes	3/232	31/21671	0.00436387	0.049915	0.0381609	7422/23400/5054	3
C0600518	C0600518	Choroidal Neovascularization	3/232	31/21671	0.00436387	0.049915	0.0381609	7422/3685/688	3
C1334708	C1334708	Metaplastic carcinoma of breast	3/232	31/21671	0.00436387	0.049915	0.0381609	2200/55272/5293	3

## Sheet: rat>=1_enrichDisGeNET
	ID	Description	GeneRatio	BgRatio	pvalue	p.adjust	qvalue	geneID	Count
C0205696	C0205696	Anaplastic carcinoma	16/241	232/21671	7.84264e-09	3.47429e-05	2.86793e-05	4256/1674/4023/84557/2771/6275/3958/140738/4830/7498/7001/6648/2113/5045/664/10769	16
C0000822	C0000822	Abortion, Tubal	11/241	109/21671	3.7699e-08	5.56689e-05	4.59531e-05	4256/3489/348/4321/3732/10561/4324/7077/3958/8763/968	11
C3830362	C3830362	Early Pregnancy Loss	11/241	109/21671	3.7699e-08	5.56689e-05	4.59531e-05	4256/3489/348/4321/3732/10561/4324/7077/3958/8763/968	11
C3241937	C3241937	Nonalcoholic Steatohepatitis	19/241	434/21671	4.44076e-07	0.000491814	0.000405979	4060/5919/3929/348/4973/10628/2876/124/3725/1586/3958/165/5300/6648/586/9314/2896/1647/3988	19
C0947751	C0947751	Vascular inflammations	15/241	305/21671	1.815e-06	0.00160809	0.00132743	5919/348/5819/3725/811/3958/5300/8490/3726/1613/9314/9294/2113/2896/54541	15
C0269102	C0269102	Endometrioma	14/241	279/21671	3.19285e-06	0.00165419	0.00136549	3489/2878/10267/4814/10628/4314/100/6715/3294/54206/3912/2113/23428/968	14
C0022336	C0022336	Creutzfeldt-Jakob disease	10/241	137/21671	3.20386e-06	0.00165419	0.00136549	5621/348/961/1410/7001/5610/2896/4190/7533/968	10
C3495559	C3495559	Juvenile arthritis	18/241	450/21671	3.22526e-06	0.00165419	0.00136549	5621/3929/4973/1649/4314/100/10631/9334/3725/7077/7035/51320/7001/9314/51752/10769/4792/1647	18
C3714758	C3714758	Juvenile psoriatic arthritis	10/241	138/21671	3.42087e-06	0.00165419	0.00136549	4973/1649/9334/3725/7035/51320/9314/51752/10769/1647	10
C0205698	C0205698	Undifferentiated carcinoma	14/241	283/21671	3.76499e-06	0.00165419	0.00136549	4256/1674/4023/84557/1045/2771/140738/7498/7001/6648/5045/664/10769/4792	14
C0598608	C0598608	Hyperhomocysteinemia	13/241	246/21671	4.10747e-06	0.00165419	0.00136549	1674/348/4973/2876/4314/30001/6275/7077/54888/6648/9314/2896/664	13
C4703473	C4703473	Atherosclerotic lesion	13/241	253/21671	5.57416e-06	0.00197275	0.00162845	4023/5360/348/10628/2876/961/9619/3958/5300/7001/1306/5045/3315	13
C4552766	C4552766	Miscarriage	17/241	426/21671	6.27832e-06	0.00197275	0.00162845	4256/3489/348/4973/4321/10631/3732/10561/4324/1586/7077/3958/4830/1512/6648/8763/968	17
C0024668	C0024668	Mammary Neoplasms, Experimental	12/241	218/21671	6.39633e-06	0.00197275	0.00162845	4256/1674/4023/10628/4314/2771/5300/7498/7001/6648/5045/10769	12
C0339573	C0339573	Glaucoma, Primary Open Angle	16/241	383/21671	6.67973e-06	0.00197275	0.00162845	1634/5621/348/11240/4321/7356/1649/4314/1045/1627/7077/1410/6648/1003/1306/3315	16
C0158266	C0158266	Intervertebral Disc Degeneration	15/241	342/21671	7.30528e-06	0.00202265	0.00166964	4256/3489/348/10628/1649/4314/10631/3725/3958/54206/3726/3920/6648/2896/54541	15
C0000786	C0000786	Spontaneous abortion	11/241	188/21671	8.77788e-06	0.00219825	0.00181459	4256/3489/348/4321/3732/10561/4324/7077/3958/8763/968	11
C0238461	C0238461	Anaplastic thyroid carcinoma	16/241	392/21671	8.93194e-06	0.00219825	0.00181459	348/10628/4314/3732/6275/3958/1410/4830/11054/6648/9314/9294/3315/94081/2517/968	16
C1739135	C1739135	Progression of prostate cancer	16/241	398/21671	1.07881e-05	0.00237292	0.00195878	2878/11240/2876/10631/3732/29780/1586/6275/3958/5660/4830/586/2113/53635/2896/3315	16
C0085580	C0085580	Essential Hypertension	17/241	445/21671	1.10892e-05	0.00237292	0.00195878	2878/4023/10267/348/4973/2876/100/2771/1586/3958/1535/8490/7498/51320/6648/5045/51752	17
C0027626	C0027626	Neoplasm Invasiveness	11/241	193/21671	1.12486e-05	0.00237292	0.00195878	1476/4314/3732/6275/811/79026/4830/7001/6648/9294/2113	11
C0747845	C0747845	early pregnancy	13/241	273/21671	1.26153e-05	0.00247912	0.00204645	5919/1634/10267/10628/4314/4324/29780/811/3958/4830/2054/7001/1647	13
C1704436	C1704436	Peripheral Arterial Diseases	14/241	319/21671	1.4683e-05	0.00247912	0.00204645	4023/348/11240/1476/4314/100/6715/3958/1535/3920/1613/5610/5045/197370	14
C0085078	C0085078	Lysosomal Storage Diseases	9/241	130/21671	1.53469e-05	0.00247912	0.00204645	10457/1327/5660/3920/5476/2896/664/3988/2517	9
C4551993	C4551993	Amyotrophic Lateral Sclerosis, Familial	9/241	130/21671	1.53469e-05	0.00247912	0.00204645	5621/2876/1476/3916/5216/1410/7001/6648/968	9
C1533847	C1533847	Disorder of skeletal muscle	5/241	29/21671	1.55816e-05	0.00247912	0.00204645	1674/348/1410/3920/6390	5
C4552091	C4552091	Polyarthritis, Juvenile, Rheumatoid Factor Negative	9/241	131/21671	1.63215e-05	0.00247912	0.00204645	4973/1649/9334/3725/7035/51320/9314/10769/1647	9
C4704862	C4704862	Polyarthritis, Juvenile, Rheumatoid Factor Positive	9/241	131/21671	1.63215e-05	0.00247912	0.00204645	4973/1649/9334/3725/7035/51320/9314/10769/1647	9
C0220756	C0220756	Niemann-Pick Disease, Type C	11/241	201/21671	1.64619e-05	0.00247912	0.00204645	3489/348/10631/7357/3725/3916/811/3726/3315/8877/3988	11
C0036529	C0036529	Myocardial Diseases, Secondary	8/241	101/21671	1.72889e-05	0.00247912	0.00204645	1674/4023/4973/7077/7498/3920/6648/7533	8
C1853926	C1853926	NONAKA MYOPATHY	9/241	132/21671	1.73482e-05	0.00247912	0.00204645	1674/1634/5621/3485/7169/1586/1410/1211/1003	9
C0856742	C0856742	Post MI	11/241	203/21671	1.80534e-05	0.00249926	0.00206307	4256/1674/100/10631/7077/3958/8490/6648/54541/1513/4303	11
C0022116	C0022116	Ischemia	8/241	103/21671	1.99563e-05	0.00267898	0.00221142	348/5641/84557/961/6275/7498/6648/968	8
C0079474	C0079474	Hallopeau-Siemens Disease	6/241	51/21671	2.10614e-05	0.00269406	0.00222388	1634/2217/4314/10631/9314/968	6
C0003130	C0003130	Anoxia	13/241	287/21671	2.13819e-05	0.00269406	0.00222388	348/10628/100/30001/3725/4830/54206/7498/7035/6648/664/8877/54541	13
C1096293	C1096293	Macroangiopathy	5/241	31/21671	2.18931e-05	0.00269406	0.00222388	5919/4023/348/6648/55829	5
C2745963	C2745963	Kashin-Beck Disease	7/241	77/21671	2.39201e-05	0.00282564	0.00233249	1634/2878/2876/3485/1613/55829/94081	7
C0333463	C0333463	Senile Plaques	12/241	249/21671	2.4238e-05	0.00282564	0.00233249	1634/5621/4023/348/4973/165/1603/5610/2896/3315/1513/1522	12
C0002986	C0002986	Fabry Disease	8/241	108/21671	2.8173e-05	0.00312016	0.00257561	348/7357/3916/3958/3920/7001/5476/6648	8
C0033141	C0033141	Cardiomyopathies, Primary	8/241	108/21671	2.8173e-05	0.00312016	0.00257561	1674/4023/4973/7077/7498/3920/6648/7533	8
C0403416	C0403416	Idiopathic crescentic glomerulonephritis	7/241	80/21671	3.07182e-05	0.00331906	0.00273979	1634/4321/4314/3725/6275/3726/968	7
C3811653	C3811653	Experimental Organism Basal Cell Carcinoma	16/241	437/21671	3.37344e-05	0.00335661	0.00277079	1634/348/3485/4314/1045/3725/6275/5216/3958/4811/1512/6648/9314/23428/1513/968	16
C0007787	C0007787	Transient Ischemic Attack	14/241	344/21671	3.37645e-05	0.00335661	0.00277079	2878/348/4973/4321/84557/27018/104/340348/1627/10399/811/6648/664/3315	14
C0151514	C0151514	Atrophic condition of skin	8/241	111/21671	3.43412e-05	0.00335661	0.00277079	4256/7832/1634/348/4734/165/54541/5339	8
C1257925	C1257925	Mammary Carcinoma, Animal	9/241	144/21671	3.46427e-05	0.00335661	0.00277079	4256/1674/4023/2771/140738/7498/7001/5045/10769	9
C0205697	C0205697	Carcinoma, Spindle-Cell	11/241	218/21671	3.48542e-05	0.00335661	0.00277079	4256/1674/4023/961/2771/140738/7498/7001/6648/5045/10769	11
C1852467	C1852467	Creutzfeldt-Jakob Disease, Sporadic	6/241	57/21671	4.01424e-05	0.00375986	0.00310366	5621/348/1410/7001/4190/7533	6
C0024667	C0024667	Animal Mammary Neoplasms	9/241	147/21671	4.07389e-05	0.00375986	0.00310366	4256/1674/4023/2771/140738/7498/7001/5045/10769	9
C2826323	C2826323	Refractory Cytopenia of Childhood	12/241	264/21671	4.29172e-05	0.00388006	0.00320288	3732/79960/5216/811/3958/3920/153090/664/8877/1513/6390/968	12
C0205699	C0205699	Carcinomatosis	10/241	186/21671	4.64522e-05	0.0040545	0.00334688	4256/1674/4023/2771/140738/7498/7001/6648/5045/10769	10
C0376618	C0376618	Endotoxemia	15/241	401/21671	4.66771e-05	0.0040545	0.00334688	3929/4314/3725/3958/54206/3726/3920/7035/1613/6648/5610/1003/9294/3315/54541	15
C0023787	C0023787	Lipodystrophy	11/241	226/21671	4.83862e-05	0.00412213	0.00340271	1674/5919/4023/348/1410/1613/2896/1647/2517/79827/968	11
C1708349	C1708349	Hereditary Diffuse Gastric Cancer	13/241	312/21671	5.0727e-05	0.00424001	0.00350001	1674/5621/1045/3384/3725/3958/27339/6648/53635/664/3315/1642/1647	13
C1832370	C1832370	MYOPATHY, MYOFIBRILLAR, DESMIN-RELATED	4/241	20/21671	6.28321e-05	0.00515456	0.00425494	1674/1410/3315/6390	4
C0334299	C0334299	Carcinoid tumor no ICD-O subtype	8/241	122/21671	6.74521e-05	0.00543296	0.00448475	4060/1674/1045/3725/6520/3726/2113/8877	8
C0751072	C0751072	Frontotemporal Lobar Degeneration	10/241	195/21671	6.91066e-05	0.00546682	0.00451271	5621/3929/348/3916/5216/5660/5300/3920/6648/2896	10
C2936349	C2936349	Plaque, Amyloid	8/241	123/21671	7.14618e-05	0.00555396	0.00458464	1634/5621/348/2896/3315/1513/1522/968	8
C0031090	C0031090	Periodontal Diseases	13/241	326/21671	7.91551e-05	0.00604581	0.00499065	5919/3929/5360/348/11240/10457/3485/4314/5300/6648/219699/2896/1513	13
C0006287	C0006287	Bronchopulmonary Dysplasia	15/241	423/21671	8.49982e-05	0.00638207	0.00526822	348/83716/10457/7356/1649/100/10631/5216/7077/28956/6648/2113/2896/9218/4792	15
C0850703	C0850703	Frequent falls	7/241	94/21671	8.67693e-05	0.00640647	0.00528836	5621/291/7169/5660/3913/5339/6390	7
C0263725	C0263725	Hemophilic arthropathy	4/241	22/21671	9.32202e-05	0.00676993	0.00558839	5621/7035/7001/2896	4
C0087031	C0087031	Juvenile-Onset Still Disease	9/241	171/21671	0.000130828	0.00934791	0.00771644	4973/1649/9334/3725/7035/51320/9314/10769/1647	9
C0598784	C0598784	Dyslipoproteinemias	4/241	24/21671	0.00013307	0.00935712	0.00772405	4023/5360/348/5819	4
C0007282	C0007282	Carotid Stenosis	8/241	135/21671	0.000137134	0.00949224	0.00783558	5919/4023/348/4321/5641/4314/2113/968	8
C3697716	C3697716	Acute flaccid paralysis	3/241	10/21671	0.000153859	0.0104861	0.00865596	1674/5660/3315	3
C0206042	C0206042	Fatal Familial Insomnia	4/241	25/21671	0.000157039	0.0105407	0.00870103	5621/7001/4190/6390	4
C0205748	C0205748	Dysplastic Nevus	7/241	104/21671	0.000163943	0.0108398	0.00894796	348/3732/3958/4830/5300/2113/5066	7
C0019080	C0019080	Hemorrhage	5/241	47/21671	0.000171011	0.0109996	0.00907985	348/100/7077/1410/664	5
C0014170	C0014170	Endometrial Neoplasms	11/241	261/21671	0.000173725	0.0109996	0.00907985	1634/7356/1045/3732/3725/4734/1586/6275/3294/54206/2113	11
C1837098	C1837098	Easy fatigability	6/241	74/21671	0.000175112	0.0109996	0.00907985	291/375790/7169/811/3913/6390	6
C0026640	C0026640	Mouth Neoplasms	8/241	140/21671	0.000176291	0.0109996	0.00907985	1634/4314/10631/10399/1410/6648/2113/3315	8
C1536220	C1536220	ST segment elevation myocardial infarction	11/241	264/21671	0.000191829	0.0117323	0.0096847	7832/4023/4321/4314/340348/3958/27202/7035/6648/3912/3315	11
C0595989	C0595989	Carcinoma of larynx	15/241	456/21671	0.000193332	0.0117323	0.0096847	7832/1634/2876/4314/6520/6275/5216/7077/1410/4830/6648/2113/53635/2896/10769	15
C0007786	C0007786	Brain Ischemia	13/241	358/21671	0.000200016	0.0117658	0.00971236	7832/5621/10370/348/10457/2876/1649/340348/3725/3958/6648/664/4792	13
C0014173	C0014173	Endometrial Hyperplasia	8/241	143/21671	0.000203904	0.0117658	0.00971236	348/6424/7356/1586/54206/28956/9314/1465	8
C0041956	C0041956	Ureteral obstruction	13/241	359/21671	0.000205518	0.0117658	0.00971236	10628/10457/1649/10631/6275/811/3958/27202/2054/6648/9314/664/8877	13
C0240479	C0240479	Neck muscle weakness	5/241	49/21671	0.000208784	0.0117658	0.00971236	1674/375790/7169/1410/3913	5
C0752304	C0752304	Hypoxic-Ischemic Encephalopathy	9/241	182/21671	0.000209109	0.0117658	0.00971236	5919/348/4973/2876/3916/3958/6648/664/3315	9
C0522055	C0522055	Electrocardiogram abnormal	3/241	11/21671	0.000209819	0.0117658	0.00971236	1674/513/1586	3
C0270726	C0270726	Alexander Disease	4/241	27/21671	0.0002141	0.0118558	0.00978662	1674/1410/3315/5339	4
C0027055	C0027055	Myocardial Reperfusion Injury	10/241	226/21671	0.000231573	0.0125608	0.0103686	4060/7832/513/4973/291/84557/100/7498/664/4792	10
C0023267	C0023267	Fibroid Tumor	14/241	413/21671	0.000232503	0.0125608	0.0103686	1674/6424/3485/6520/1586/6275/7077/3958/3294/9314/3912/2113/23428/6390	14
C1266042	C1266042	Chromophobe Renal Cell Carcinoma	9/241	185/21671	0.000236185	0.0125675	0.0103741	3732/3916/3958/1410/79026/6648/8407/3315/6390	9
C1134719	C1134719	Invasive Ductal Breast Carcinoma	14/241	414/21671	0.0002383	0.0125675	0.0103741	1634/2878/1045/10631/3732/7357/7077/3958/4830/23396/6648/2113/8877/968	14
C1843697	C1843697	Axial muscle weakness	4/241	28/21671	0.000247615	0.0129051	0.0106528	1674/7169/1410/3913	4
C0151936	C0151936	Disorder of tendon	6/241	79/21671	0.000250899	0.0129242	0.0106686	1634/5621/4314/7077/7001/1513	6
C0002152	C0002152	Alloxan Diabetes	7/241	112/21671	0.00025938	0.0129992	0.0107305	2876/7077/1535/6648/9294/7533/968	7
C0038433	C0038433	Streptozotocin Diabetes	7/241	112/21671	0.00025938	0.0129992	0.0107305	2876/7077/1535/6648/9294/7533/968	7
C0409959	C0409959	Osteoarthritis, Knee	13/241	368/21671	0.000261158	0.0129992	0.0107305	4256/4060/5621/3929/4973/4314/1045/10631/7077/1535/7001/10769/1513	13
C1568272	C1568272	Tendinopathy	6/241	80/21671	0.000268751	0.0131904	0.0108883	1634/5621/4314/7077/7001/1513	6
C0032927	C0032927	Precancerous Conditions	15/241	471/21671	0.00027327	0.0131904	0.0108883	1634/4321/3485/4314/1045/6275/1111/4830/5476/6648/2113/4792/51406/6390/94081	15
C0206638	C0206638	Giant Cell Tumor of Bone	7/241	113/21671	0.000273931	0.0131904	0.0108883	4060/1634/6424/2876/5476/1513/1522	7
C0342513	C0342513	Idiopathic hirsutism	3/241	12/21671	0.000277464	0.0132168	0.0109101	6715/1586/3294	3
C0086692	C0086692	Benign Neoplasm	13/241	371/21671	0.000282362	0.0132787	0.0109612	1634/2878/10370/3485/1649/124/6275/7077/4830/8490/6648/2113/968	13
C0853879	C0853879	Invasive carcinoma of breast	15/241	473/21671	0.00028583	0.0132787	0.0109612	4060/9982/10631/961/6275/1111/4830/5476/9314/1003/9294/2113/3315/8877/968	15
C1654637	C1654637	androgen independent prostate cancer	9/241	190/21671	0.000287754	0.0132787	0.0109612	3489/6424/10625/4314/3725/10561/10170/1586/3726	9
C0007820	C0007820	Cerebrovascular Disorders	10/241	233/21671	0.000295513	0.0132791	0.0109615	1634/4023/348/4973/4321/4314/3958/1535/55829/2896	10
C2362324	C2362324	Pediatric Obesity	9/241	191/21671	0.000299112	0.0132791	0.0109615	4023/514/348/2876/100/811/6648/2896/664	9
C0221228	C0221228	Comedone	5/241	53/21671	0.000303066	0.0132791	0.0109615	10628/5641/3958/4830/3315	5
C1336905	C1336905	Endometrial Endometrioid Adenocarcinoma	5/241	53/21671	0.000303066	0.0132791	0.0109615	2878/348/6424/3294/51752	5
C4021726	C4021726	EMG: myopathic abnormalities	7/241	115/21671	0.000304999	0.0132791	0.0109615	1674/291/375790/7169/1410/3920/5339	7
C0003507	C0003507	Aortic Valve Stenosis	10/241	234/21671	0.000305749	0.0132791	0.0109615	5360/348/4814/4314/3725/3958/5660/3726/5476/1211	10
C4310512	C4310512	Sporadic CJD	4/241	30/21671	0.000325695	0.0140081	0.0115633	5621/348/7001/5610	4
C1519346	C1519346	Skin Carcinogenesis	9/241	194/21671	0.00033543	0.014288	0.0117944	5919/2876/9982/100/3725/3726/6648/9314/9616	9
C4552811	C4552811	Generalized Muscle Weakness, CTCAE	7/241	117/21671	0.000338835	0.0142956	0.0118006	291/375790/7169/5216/3913/5339/6390	7
C1333064	C1333064	Classical Hodgkin's Lymphoma	11/241	285/21671	0.00036913	0.0154269	0.0127344	4023/961/3725/3726/6648/9314/9294/51752/4792/3315/968	11
C0002895	C0002895	Anemia, Sickle Cell	14/241	434/21671	0.000383361	0.0158719	0.0131018	5621/348/4973/100/961/3725/3958/3726/7035/7001/6648/56681/8877/1513	14
C0677607	C0677607	Hashimoto Disease	12/241	335/21671	0.000396025	0.0161697	0.0133476	84824/2878/2217/4314/100/1045/3958/3656/55829/2113/4792/968	12
C0003537	C0003537	Aphasia	6/241	86/21671	0.000397855	0.0161697	0.0133476	5621/348/291/6275/2896/5339	6
C0008479	C0008479	Chondrosarcoma	13/241	385/21671	0.000401879	0.0161844	0.0133598	1634/5621/4321/4314/10631/7077/1111/3726/7035/7001/8877/1513/968	13
C0020443	C0020443	Hypercholesterolemia	15/241	489/21671	0.000405524	0.0161844	0.0133598	5919/4023/348/4973/100/1586/9619/3958/1535/7498/6648/1306/54541/3988/968	15
C2937358	C2937358	Cerebral Hemorrhage	7/241	122/21671	0.000436713	0.0172736	0.0142588	348/4321/84557/4314/29780/4792/6390	7
C4281802	C4281802	Spongiform encephalopathy	3/241	14/21671	0.000451582	0.0177036	0.0146138	5621/7001/6648	3
C0017658	C0017658	Glomerulonephritis	13/241	391/21671	0.000464951	0.0179432	0.0148117	1674/1634/348/4321/7356/1649/4314/3725/28956/3726/8877/5339/6390	13
C0206682	C0206682	Follicular thyroid carcinoma	11/241	293/21671	0.000465795	0.0179432	0.0148117	3489/10631/3958/4830/11054/6648/2113/664/8877/6390/968	11
C0018923	C0018923	Hemangiosarcoma	8/241	162/21671	0.000473149	0.0180303	0.0148835	1634/3725/6520/54206/28956/7001/2113/10589	8
C1282496	C1282496	Metastasis from malignant tumor of prostate	12/241	342/21671	0.000476196	0.0180303	0.0148835	10370/4973/3732/6715/1586/6275/5660/4830/153090/9314/3315/5499	12
C4025272	C4025272	Peripheral arterial stenosis	7/241	124/21671	0.000481674	0.0180832	0.0149272	4023/348/11240/100/3958/1613/5045	7
C1862939	C1862939	AMYOTROPHIC LATERAL SCLEROSIS 1	8/241	164/21671	0.00051328	0.0189945	0.0156795	2876/961/5216/9619/7001/6648/3315/968	8
C0038002	C0038002	Splenomegaly	12/241	345/21671	0.000514524	0.0189945	0.0156795	4023/348/100/811/80270/5660/1535/51752/65992/1513/3988/2517	12
C0746674	C0746674	Generalized muscle weakness	7/241	126/21671	0.00053025	0.0191921	0.0158426	291/375790/7169/5216/3913/5339/6390	7
C0013312	C0013312	Dupuytren Contracture	4/241	34/21671	0.000532292	0.0191921	0.0158426	1674/6424/4734/7077	4
C0027746	C0027746	Nerve Degeneration	8/241	165/21671	0.000534355	0.0191921	0.0158426	5621/348/84557/5216/7498/6648/2896/54541	8
C0020474	C0020474	Hyperlipidemia, Familial Combined	6/241	91/21671	0.000538677	0.0191921	0.0158426	4023/348/10628/3485/5819/27202	6
C0262404	C0262404	Cerebellar degeneration	5/241	60/21671	0.000541539	0.0191921	0.0158426	5621/1476/7001/56681/3315	5
C0019159	C0019159	Hepatitis A	14/241	451/21671	0.000560583	0.0196081	0.0161859	348/10875/10625/100/10631/3725/6275/7077/811/3958/3726/55704/1306/968	14
C0035126	C0035126	Reperfusion Injury	11/241	300/21671	0.000566976	0.0196081	0.0161859	7832/2876/4314/2771/3725/1535/7498/7873/6648/2113/3315	11
C0751783	C0751783	Lafora Disease	6/241	92/21671	0.00057098	0.0196081	0.0161859	348/1476/84557/3916/3920/2896	6
C1184923	C1184923	Lumbar hyperlordosis	6/241	92/21671	0.00057098	0.0196081	0.0161859	3929/7169/811/65992/5339/2517	6
C0263746	C0263746	Osteoarthritis of the hand	5/241	61/21671	0.000584606	0.0199216	0.0164447	4256/1649/4314/7077/4792	5
C0010072	C0010072	Coronary Thrombosis	4/241	35/21671	0.00059577	0.0199944	0.0165048	2878/4314/7035/6648	4
C1306889	C1306889	Peripheral arterial occlusive disease	4/241	35/21671	0.00059577	0.0199944	0.0165048	348/4314/10631/1535	4
C0034067	C0034067	Pulmonary Emphysema	12/241	352/21671	0.000614171	0.020457	0.0168867	5360/4321/2876/7356/1649/3725/6275/7077/3726/2896/54541/94081	12
C0920563	C0920563	Insulin Sensitivity	5/241	62/21671	0.000630191	0.0206796	0.0170704	2878/5360/3485/6648/968	5
C2733158	C2733158	Cerebral Small Vessel Diseases	5/241	62/21671	0.000630191	0.0206796	0.0170704	1634/348/7035/5476/2896	5
C0024796	C0024796	Marfan Syndrome	7/241	130/21671	0.000639081	0.0208171	0.017184	1634/4321/4314/7077/6648/9314/1003	7
C4087504	C4087504	Peritoneal dissemination	8/241	170/21671	0.000650502	0.0210345	0.0173634	3384/6275/811/4830/2113/8877/94081/968	8
C0086795	C0086795	Pfaundler-Hurler Syndrome	4/241	36/21671	0.000664438	0.0213139	0.0175941	4830/54888/5476/2517	4
C0029458	C0029458	Osteoporosis, Postmenopausal	8/241	171/21671	0.000676008	0.0213139	0.0175941	5641/2876/1045/2771/6648/79884/2113/1513	8
C0009326	C0009326	Collagen Diseases	5/241	63/21671	0.000678389	0.0213139	0.0175941	4256/1674/2113/2896/51752	5
C0034543	C0034543	Radicular Cyst	5/241	63/21671	0.000678389	0.0213139	0.0175941	7077/3958/4830/3315/968	5
C0410606	C0410606	Cervical Disc Degenerative Disorder	3/241	16/21671	0.00068341	0.0213205	0.0175995	84557/4314/10631	3
C0024232	C0024232	Lymphatic Metastasis	14/241	463/21671	0.000724036	0.0224299	0.0185153	1634/4973/4314/1045/3732/3958/1410/4830/6648/9314/3315/8877/1513/968	14
C2900450	C2900450	Other Creutzfeldt-Jakob disease	4/241	37/21671	0.000738528	0.02272	0.0187547	5621/348/4190/7533	4
C0280220	C0280220	stage, ovarian epithelial cancer	5/241	65/21671	0.000782995	0.023797	0.0196438	3485/6275/7077/1111/2113	5
C0936223	C0936223	Metastatic Prostate Carcinoma	12/241	362/21671	0.000784282	0.023797	0.0196438	10370/4973/3732/6715/1586/6275/5660/4830/153090/9314/3315/5499	12
C0917805	C0917805	Transient Cerebral Ischemia	6/241	98/21671	0.000797616	0.024037	0.0198419	2878/348/4973/4321/340348/6648	6
C0577631	C0577631	Carotid Atherosclerosis	9/241	219/21671	0.000803951	0.0240642	0.0198643	4060/348/4321/5641/4314/3958/1535/6648/3315	9
C1838681	C1838681	Rapidly progressive	4/241	38/21671	0.000818272	0.0241469	0.0199326	5621/1410/2896/5339	4
C1142253	C1142253	Arthrofibrosis	3/241	17/21671	0.000823065	0.0241469	0.0199326	1634/3958/968	3
C2712907	C2712907	obsolete Combined hyperlipidemia	3/241	17/21671	0.000823065	0.0241469	0.0199326	4023/348/10628	3
C0155094	C0155094	Corneal pannus	5/241	66/21671	0.000839595	0.0244698	0.0201991	4314/6275/7077/1513/968	5
C0007095	C0007095	Carcinoid Tumor	10/241	267/21671	0.000853501	0.024503	0.0202266	4060/1674/1045/3725/6520/4830/3726/1603/2113/8877	10
C0242339	C0242339	Dyslipidemias	14/241	471/21671	0.000854091	0.024503	0.0202266	5919/4023/5360/348/4973/10628/2876/5819/4314/100/7498/6648/2896/3988	14
C0178664	C0178664	Glomerulosclerosis (disorder)	9/241	221/21671	0.00085733	0.024503	0.0202266	1674/348/4973/2876/1649/6275/6648/5339/6390	9
C0020473	C0020473	Hyperlipidemia	14/241	472/21671	0.000871656	0.0247528	0.0204327	5919/4023/348/4973/10628/1649/4314/100/4734/3958/27202/6648/3988/968	14
C0008370	C0008370	Cholestasis	13/241	420/21671	0.000901371	0.0254336	0.0209947	1634/348/124/1586/80270/7498/3920/586/1211/9294/3315/5339/3988	13
C0278592	C0278592	Adult Angiosarcoma	6/241	101/21671	0.000934207	0.0258659	0.0213515	1634/6520/54206/7001/2113/10589	6
C0279988	C0279988	Childhood Angiosarcoma	6/241	101/21671	0.000934207	0.0258659	0.0213515	1634/6520/54206/7001/2113/10589	6
C0852949	C0852949	Arteriopathic disease	6/241	101/21671	0.000934207	0.0258659	0.0213515	2878/348/4973/10631/6275/1535	6
C0019189	C0019189	Hepatitis, Chronic	9/241	224/21671	0.000942774	0.0259409	0.0214135	2876/1476/4314/3725/7077/811/10063/475/968	9
C0393734	C0393734	Complex Partial Status Epilepticus	5/241	68/21671	0.000961874	0.0259858	0.0214506	3725/3726/3920/5610/3315	5
C0751524	C0751524	Simple Partial Status Epilepticus	5/241	68/21671	0.000961874	0.0259858	0.0214506	3725/3726/3920/5610/3315	5
C0155877	C0155877	Allergic asthma	12/241	371/21671	0.000969486	0.0259858	0.0214506	348/6424/7356/1649/100/10631/3958/1535/1603/9314/9294/4792	12
C2717836	C2717836	Steroid Sulfatase Deficiency Disease	8/241	181/21671	0.000978198	0.0259858	0.0214506	961/7077/1111/4830/3912/3315/1647/968	8
C0263420	C0263420	Hyperkeratosis lenticularis perstans	3/241	18/21671	0.000979602	0.0259858	0.0214506	4023/348/4973	3
C1527407	C1527407	Eosinophilic Pneumonia	3/241	18/21671	0.000979602	0.0259858	0.0214506	5641/10631/968	3
C0751522	C0751522	Status Epilepticus, Subclinical	5/241	69/21671	0.00102775	0.0271008	0.0223709	3725/3726/3920/5610/3315	5
C0031106	C0031106	Aggressive Periodontitis	8/241	184/21671	0.00108735	0.0281706	0.023254	4314/1045/10631/7077/1535/55829/3315/94081	8
C0343641	C0343641	Human papilloma virus infection	13/241	429/21671	0.00109228	0.0281706	0.023254	4256/5621/4321/3732/3725/811/1111/5178/3726/4792/3315/754/968	13
C0542476	C0542476	Forgetful	13/241	429/21671	0.00109228	0.0281706	0.023254	5919/5621/348/2876/100/8892/10399/3958/5660/5610/5066/2896/51752	13
C0030848	C0030848	Peyronie Disease	4/241	41/21671	0.00109376	0.0281706	0.023254	1634/100/10631/3988	4
C0524910	C0524910	Hepatitis C, Chronic	13/241	430/21671	0.00111543	0.0283927	0.0234374	5919/3929/4023/348/10628/2876/3725/6648/5610/3913/9616/65992/968	13
C0017205	C0017205	Gaucher Disease	7/241	143/21671	0.00111991	0.0283927	0.0234374	10457/7357/3916/5660/2896/3315/1513	7
C0262584	C0262584	Carcinoma, Small Cell	8/241	185/21671	0.00112582	0.0283927	0.0234374	3485/7356/100/1045/3958/1111/28956/94081	8
C0079772	C0079772	T-Cell Lymphoma	14/241	485/21671	0.00112922	0.0283927	0.0234374	5621/5819/100/961/6275/811/4830/1535/3726/5610/5045/10769/1647/968	14
C0282612	C0282612	Prostatic Intraepithelial Neoplasias	9/241	230/21671	0.00113443	0.0283927	0.0234374	3485/7356/4830/5300/9314/53635/2896/1513/1522	9
C0003486	C0003486	Aortic Aneurysm	10/241	278/21671	0.00115793	0.0288182	0.0237887	2217/348/4314/3958/5476/9314/1003/1513/4303/968	10
C0751523	C0751523	Non-Convulsive Status Epilepticus	5/241	71/21671	0.00116947	0.0289427	0.0238914	3725/3726/3920/5610/3315	5
C0234860	C0234860	Weak cry	4/241	42/21671	0.00119844	0.0292347	0.0241324	375790/7169/1410/3913	4
C0029172	C0029172	Oral Submucous Fibrosis	6/241	106/21671	0.00120106	0.0292347	0.0241324	4060/6424/4314/6275/811/4792	6
C1280433	C1280433	Lipoatrophy	6/241	106/21671	0.00120106	0.0292347	0.0241324	1674/348/1410/1613/2517/79827	6
C0035222	C0035222	Respiratory Distress Syndrome, Adult	13/241	434/21671	0.00121221	0.0293447	0.0242233	1634/3489/7356/4314/6275/3958/7498/7035/6648/1003/4792/4190/968	13
C0001339	C0001339	Acute pancreatitis	13/241	435/21671	0.00123747	0.0297273	0.024539	5919/4023/10267/348/10875/1649/30001/10399/3958/2054/7873/4792/3315	13
C2347747	C2347747	Adult Classical Hodgkin Lymphoma	9/241	233/21671	0.00124143	0.0297273	0.024539	961/3725/3726/6648/9294/51752/4792/3315/968	9
C0019202	C0019202	Hepatolenticular Degeneration	7/241	146/21671	0.00126328	0.0300408	0.0247978	5621/348/2876/1649/6648/4713/475	7
C3714514	C3714514	Infection	14/241	491/21671	0.00126809	0.0300408	0.0247978	5621/3929/4023/348/84557/4314/10170/3958/7498/6648/5610/4792/3315/5339	14
C0270715	C0270715	Degenerative Diseases, Central Nervous System	4/241	43/21671	0.00130995	0.0308675	0.0254802	2878/1476/1410/6648	4
C0268382	C0268382	Amyloid nephropathy	3/241	20/21671	0.00134629	0.0313898	0.0259114	2217/348/3958	3
C0473527	C0473527	Hypoalphalipoproteinemias	3/241	20/21671	0.00134629	0.0313898	0.0259114	4023/5360/348	3
C0025289	C0025289	Meningitis	8/241	191/21671	0.00138007	0.032009	0.0264226	5621/4321/3485/4314/961/1535/7001/51752	8
C0011603	C0011603	Dermatitis	14/241	496/21671	0.0013945	0.0321751	0.0265596	348/4314/10631/3725/7077/811/3958/27202/3726/6648/9294/2113/2896/79827	14
C0238421	C0238421	Selenium deficiency	4/241	44/21671	0.00142851	0.032789	0.0270664	1634/2878/2876/280636	4
C0266929	C0266929	Chronic Periodontitis	10/241	287/21671	0.00146842	0.0335315	0.0276793	348/4321/2876/4314/7077/7001/6648/153090/2896/968	10
C0085096	C0085096	Peripheral Vascular Diseases	7/241	150/21671	0.00147637	0.0335402	0.0276865	348/2876/100/961/6715/811/153090	7
C0311335	C0311335	Grand Mal Status Epilepticus	5/241	75/21671	0.00149563	0.0338043	0.0279045	3725/3726/3920/5610/3315	5
C0085400	C0085400	Neurofibrillary degeneration (morphologic abnormality)	3/241	21/21671	0.00155785	0.0348548	0.0287717	5621/348/2896	3
C0268380	C0268380	Systemic amyloidosis	3/241	21/21671	0.00155785	0.0348548	0.0287717	5621/348/811	3
C0334533	C0334533	Arteriovenous hemangioma	5/241	76/21671	0.00158667	0.0353118	0.0291489	4256/348/4314/1410/2113	5
C3811918	C3811918	GRN-related frontotemporal dementia	6/241	112/21671	0.00159421	0.0353118	0.0291489	5621/348/5216/5660/5300/2896	6
C0035435	C0035435	Rheumatism	8/241	197/21671	0.00167801	0.0369829	0.0305284	4256/4060/1674/5919/811/2113/2896/51752	8
C0206708	C0206708	Cervical Intraepithelial Neoplasia	12/241	398/21671	0.00175585	0.0375627	0.0310069	3732/811/3958/1111/5178/4830/7035/83460/51752/3913/3315/3988	12
C0270823	C0270823	Petit mal status	5/241	78/21671	0.00178087	0.0375627	0.0310069	3725/3726/3920/5610/3315	5
C0153349	C0153349	Malignant neoplasm of tongue	7/241	155/21671	0.00178105	0.0375627	0.0310069	811/3958/1111/1410/6648/3315/1513	7
C0079588	C0079588	Ichthyosis, X-Linked	8/241	199/21671	0.00178789	0.0375627	0.0310069	961/7077/1111/4830/3912/3315/1647/968	8
C0028841	C0028841	Ocular Hypotension	3/241	22/21671	0.0017891	0.0375627	0.0310069	5621/4314/7001	3
C0263009	C0263009	Sclerosis of the skin	3/241	22/21671	0.0017891	0.0375627	0.0310069	5919/10631/2896	3
C0268747	C0268747	Diffuse mesangial sclerosis (disorder)	3/241	22/21671	0.0017891	0.0375627	0.0310069	1634/100/3913	3
C0342883	C0342883	Cholesteryl Ester Transfer Protein Deficiency	3/241	22/21671	0.0017891	0.0375627	0.0310069	4023/5360/348	3
C0524611	C0524611	Cryptogenic Chronic Hepatitis	3/241	22/21671	0.0017891	0.0375627	0.0310069	2876/10063/475	3
C0751254	C0751254	Creutzfeldt-Jakob Disease, Familial	3/241	22/21671	0.0017891	0.0375627	0.0310069	5621/348/7001	3
C0022665	C0022665	Kidney Neoplasm	10/241	295/21671	0.00179833	0.0375782	0.0310198	100/3732/79960/3916/6275/4830/6648/5610/1513/6390	10
C1963943	C1963943	Atherothrombosis	6/241	115/21671	0.00182412	0.0378573	0.0312502	348/4314/6520/3958/7035/9314	6
C0086439	C0086439	Hypokinesia	4/241	47/21671	0.00182877	0.0378573	0.0312502	5621/291/7169/3920	4
C0023827	C0023827	liposarcoma	8/241	200/21671	0.00184493	0.0378897	0.0312769	83716/10457/1649/3725/10561/6275/811/1111	8
C0152025	C0152025	Polyneuropathy	7/241	156/21671	0.00184744	0.0378897	0.0312769	5621/2876/10631/1410/5660/2517/968	7
C0149721	C0149721	Left Ventricular Hypertrophy	12/241	403/21671	0.00194743	0.0397564	0.0328178	513/4023/4973/291/10631/7077/3958/1535/7498/3920/51752/6390	12
C0334579	C0334579	Anaplastic astrocytoma	8/241	202/21671	0.00196331	0.0398966	0.0329335	3485/4314/6275/1410/6648/9314/2113/968	8
C0271084	C0271084	Exudative age-related macular degeneration	7/241	158/21671	0.00198599	0.0401732	0.0331618	2878/348/9619/811/1410/6648/54541	7
C0342881	C0342881	Familial hypercholesterolemia - homozygous	3/241	23/21671	0.00204069	0.041092	0.0339203	4023/348/124	3
C1848296	C1848296	DOSAGE-SENSITIVE SEX REVERSAL	7/241	159/21671	0.00205821	0.0412573	0.0340568	10370/10875/10625/4314/6520/4792/968	7
C0006271	C0006271	Bronchiolitis	6/241	118/21671	0.00207833	0.041473	0.0342348	7356/10631/3725/7001/4792/5339	6
C1836450	C1836450	Distal lower limb muscle weakness	4/241	49/21671	0.00213508	0.0424143	0.0350118	1674/375790/3315/5339	4
C0877015	C0877015	Pelvic Organ Prolapse	6/241	119/21671	0.00216874	0.0427001	0.0352478	4060/1674/1634/2876/4314/664	6
C1856689	C1856689	FRIEDREICH ATAXIA 1	6/241	119/21671	0.00216874	0.0427001	0.0352478	4023/2876/3916/10399/6648/968	6
C1707444	C1707444	Columnar Cell Change of the Breast	5/241	82/21671	0.00222074	0.0435305	0.0359332	2217/1045/3958/7498/153090	5
C1266044	C1266044	Collecting Duct Carcinoma of the Kidney	7/241	162/21671	0.00228712	0.0439807	0.0363048	1674/1410/79026/6648/8407/3315/6390	7
C0242706	C0242706	Hyperoxia	4/241	50/21671	0.00230074	0.0439807	0.0363048	3485/3725/6648/664	4
C1865916	C1865916	Bilateral ptosis	4/241	50/21671	0.00230074	0.0439807	0.0363048	1674/165/3913/5339	4
C0015414	C0015414	Eye Neoplasms	3/241	24/21671	0.0023132	0.0439807	0.0363048	4830/7035/2113	3
C0015652	C0015652	Fascioliasis	3/241	24/21671	0.0023132	0.0439807	0.0363048	100/5660/7001	3
C0948242	C0948242	Nuchal bleb, familial	3/241	24/21671	0.0023132	0.0439807	0.0363048	4023/10628/27202	3
C1527352	C1527352	Hepatic Form of Wilson Disease	3/241	24/21671	0.0023132	0.0439807	0.0363048	5621/348/4713	3
C0029227	C0029227	Delirium, Dementia, Amnestic, Cognitive Disorders	5/241	83/21671	0.00234205	0.0441501	0.0364447	348/4314/1627/7077/3920	5
C4020732	C4020732	Mitochondrial abnormalities	5/241	83/21671	0.00234205	0.0441501	0.0364447	1674/664/3315/5339/6390	5
C0553694	C0553694	Oropharyngeal disorders	7/241	163/21671	0.00236763	0.0444432	0.0366866	1045/3725/6275/811/3726/3912/968	7
C0342649	C0342649	Vascular calcification	9/241	257/21671	0.00242353	0.0453006	0.0373944	4256/5919/348/4314/5955/4734/3958/1613/55829	9
C0520463	C0520463	Chronic active hepatitis	6/241	122/21671	0.00245783	0.0456854	0.037712	2876/1586/5610/10063/475/94081	6
C0751713	C0751713	Inclusion Body Myopathy, Sporadic	5/241	84/21671	0.00246811	0.0456854	0.037712	5621/348/1649/961/1410	5
C0162672	C0162672	MERRF Syndrome	4/241	51/21671	0.00247505	0.0456854	0.037712	291/1476/6648/3315	4
C0022548	C0022548	Keloid	7/241	165/21671	0.00253519	0.0466012	0.038468	1634/10631/4734/6275/5216/7001/3315	7
C0023212	C0023212	Left-Sided Heart Failure	6/241	123/21671	0.00256035	0.0468691	0.0386892	513/348/4973/7498/6648/3315	6
C0162429	C0162429	Malnutrition	12/241	417/21671	0.00257693	0.0469513	0.038757	4256/2878/348/340348/811/3958/246330/5300/2896/8877/6390/3988	12
C0264545	C0264545	Thickening of pleura	3/241	25/21671	0.00260723	0.0469513	0.038757	83716/6275/7077	3
C0431406	C0431406	Asymmetric crying face association	3/241	25/21671	0.00260723	0.0469513	0.038757	1674/1410/4303	3
C1704417	C1704417	Hyperlipoproteinemia Type IIb	3/241	25/21671	0.00260723	0.0469513	0.038757	4023/348/3485	3
C1332271	C1332271	Perianal Squamous Intraepithelial Neoplasia	4/241	52/21671	0.00265823	0.0476759	0.0393551	348/4321/6275/9314	4
C0027960	C0027960	Nevus	6/241	125/21671	0.00277498	0.0495691	0.0409179	513/1649/4811/2113/3315/1647	6

## Sheet: mouse>=1_enrichDisGeNET
	ID	Description	GeneRatio	BgRatio	pvalue	p.adjust	qvalue	geneID	Count
C0037369	C0037369	Smoking	48/728	391/21671	8.57011e-15	5.08208e-11	4.58005e-11	55534/80790/4684/79068/84159/463/473/221895/57118/54477/51741/23090/55628/57211/143187/10207/23293/25816/9423/5607/123745/22837/8379/171425/26137/3480/8609/56987/9736/2241/64901/221935/54014/23097/5922/85377/3708/116931/5980/64215/89796/54808/10498/55833/23133/26064/89797/29887	48
C0042834	C0042834	Vital capacity	46/728	430/21671	4.52162e-12	9.4115e-09	8.48179e-09	26053/57553/56288/84159/84319/463/221895/7145/5937/4212/51741/55636/10867/57609/57211/673/10207/200734/23293/254427/25816/2762/6239/9320/8379/10079/23301/8028/54622/2549/221037/55970/9736/7402/128710/2289/7003/89874/3953/3708/146691/57178/23476/134265/9749/10644	46
C0000772	C0000772	Multiple congenital anomalies	34/728	251/21671	4.7613e-12	9.4115e-09	8.48179e-09	26053/2120/10274/57492/7204/23057/55636/4810/29123/5332/673/1859/63895/4297/64072/64324/5530/55209/10743/1387/2932/8036/546/23389/3708/2263/8085/23133/27125/5894/171023/3097/4087/54880	34
C0017654	C0017654	Glomerular Filtration Rate	42/728	399/21671	6.56952e-11	9.73931e-08	8.77722e-08	84159/23094/4026/10580/463/54828/10867/8412/6002/84952/23293/27044/7328/6239/9320/23164/85439/59343/49855/10743/54622/3480/2549/9577/9736/6565/79589/868/4092/10725/8019/1871/63892/10658/55833/27125/5310/54617/51755/222584/1284/8939	42
C0008073	C0008073	Developmental Disabilities	39/728	355/21671	8.97064e-11	1.06392e-07	9.5882e-08	6925/57514/57492/55636/673/1859/27245/4297/55824/26137/10743/1387/58508/1024/79823/23347/9577/3815/4254/4281/7405/9698/23604/7402/157680/27032/546/23389/4211/81704/3708/2263/8085/6786/79848/9757/5310/171023/56895	39
C1314691	C1314691	Age at menarche	33/728	267/21671	1.18613e-10	1.1723e-07	1.05649e-07	6925/6095/79068/667/473/2776/4651/60676/255967/5607/26999/51317/2530/8379/2649/26137/9892/3480/221336/9736/10150/10180/23731/54014/10725/3953/8289/10658/22848/7799/4087/222584/23648	33
C0432072	C0432072	Dysmorphic features	43/728	439/21671	3.84159e-10	3.25438e-07	2.9329e-07	6925/26053/10274/57492/4212/7204/23057/55636/4810/29123/5332/673/1859/63895/3720/4297/4131/64324/9320/5530/55777/8450/55209/26137/196528/10743/1387/3480/8036/23347/157680/546/23389/8242/2263/8085/85440/23135/23133/5894/5310/171023/3097	43
C1850049	C1850049	Clinodactyly of the 5th finger	33/728	284/21671	6.02938e-10	4.46927e-07	4.02778e-07	9723/473/57492/2776/7204/55636/29123/673/1859/63895/7461/4297/64327/55777/8450/64093/55209/26137/10743/1387/54476/112752/157680/546/5922/23162/2263/9949/5980/10075/23135/5894/54880	33
C1853487	C1853487	Thick eyebrow	19/728	104/21671	1.63237e-09	1.07555e-06	9.69306e-07	26053/55691/2131/57492/7204/29123/4297/81887/55777/55209/196528/1387/58508/157680/546/8289/85440/27125/54880	19
C0575802	C0575802	Small hand	19/728	108/21671	3.15911e-09	1.87335e-06	1.6883e-06	6925/57477/473/1859/4297/81887/55777/8450/80204/55209/10743/3480/9698/157680/23162/2263/8085/10075/5906	19
C0346629	C0346629	Malignant neoplasm of large intestine	24/728	173/21671	4.09916e-09	2.20982e-06	1.99153e-06	2120/51741/57609/1001/143187/23499/6252/8603/114781/57580/26137/64784/55970/324/2289/4092/3915/85461/2263/22828/57178/64759/92521/1284	24
C0018818	C0018818	Ventricular Septal Defects	40/728	426/21671	5.36188e-09	2.64966e-06	2.38792e-06	79068/9723/57514/51204/473/57492/4212/23001/55636/29123/673/63895/7461/4297/6239/64324/116113/59343/55209/23395/1387/3480/8036/10194/221037/5578/1003/157680/546/4092/2263/8085/2885/6786/8289/5894/171023/23118/4087/54880	40
C0489786	C0489786	Height	29/728	249/21671	6.29598e-09	2.87194e-06	2.58824e-06	2120/9844/221895/57211/60676/23294/2690/5467/5795/5151/23291/22979/80014/201501/26137/3480/79823/112752/5578/2241/7003/4850/57178/54808/27332/64768/22834/4215/8939	29
C2674608	C2674608	Feeding difficulties in infancy	32/728	305/21671	1.36097e-08	5.4204e-06	4.88495e-06	6925/26053/9723/473/57492/51741/55636/10667/673/1859/4297/6239/64324/55777/65125/55209/196528/10743/1387/221037/157680/546/5922/2263/8085/55252/5980/79848/8289/5894/171023/54880	32
C4552091	C4552091	Polyarthritis, Juvenile, Rheumatoid Factor Negative	20/728	131/21671	1.542e-08	5.4204e-06	4.88495e-06	1612/2120/4026/473/26037/51741/60685/113/8291/25816/54502/8379/50807/11252/9873/3480/5627/221037/6786/9690	20
C4704862	C4704862	Polyarthritis, Juvenile, Rheumatoid Factor Positive	20/728	131/21671	1.542e-08	5.4204e-06	4.88495e-06	1612/2120/4026/473/26037/51741/60685/113/8291/25816/54502/8379/50807/11252/9873/3480/5627/221037/6786/9690	20
C0087031	C0087031	Juvenile-Onset Still Disease	23/728	171/21671	1.56694e-08	5.4204e-06	4.88495e-06	1612/2120/4026/473/221895/26037/51741/60685/113/8291/25816/4297/54502/8379/50807/11252/201501/9873/3480/5627/221037/6786/9690	23
C0423110	C0423110	Downward slant of palpebral fissure	37/728	391/21671	1.64531e-08	5.4204e-06	4.88495e-06	26053/9459/9723/57492/7204/51741/55636/673/22906/27245/4297/6239/64324/5530/26999/8450/80204/4781/64093/55209/26137/196528/10743/1387/7707/221037/324/157680/546/5922/2263/9949/55252/10075/5894/657/10982	37
C3828530	C3828530	Platelet Component Distribution Width Measurement	20/728	134/21671	2.28765e-08	7.13988e-06	6.43458e-06	79683/9844/10867/1523/51429/11252/8204/221037/23604/7874/8019/85377/81704/6786/57178/85440/9874/8440/79987/23648	20
C2677123	C2677123	COLORECTAL CANCER, SUSCEPTIBILITY TO, 3	22/728	165/21671	3.76805e-08	1.03993e-05	9.37201e-06	2120/51741/57609/1001/143187/23499/8603/114781/57580/26137/64784/55970/324/2289/4092/3915/85461/2263/22828/57178/64759/1284	22
C3714758	C3714758	Juvenile psoriatic arthritis	20/728	138/21671	3.80149e-08	1.03993e-05	9.37201e-06	1612/2120/4026/473/26037/51741/60685/113/8291/25816/54502/8379/50807/11252/9873/3480/5627/221037/6786/9690	20
C1837315	C1837315	COLORECTAL CANCER, SUSCEPTIBILITY TO, 1	22/728	166/21671	4.20882e-08	1.03993e-05	9.37201e-06	2120/51741/57609/1001/143187/23499/8603/114781/57580/26137/64784/55970/324/2289/4092/3915/85461/2263/22828/57178/64759/1284	22
C2675481	C2675481	COLORECTAL CANCER, SUSCEPTIBILITY TO, 10	22/728	166/21671	4.20882e-08	1.03993e-05	9.37201e-06	2120/51741/57609/1001/143187/23499/8603/114781/57580/26137/64784/55970/324/2289/4092/3915/85461/2263/22828/57178/64759/1284	22
C3554460	C3554460	COLORECTAL CANCER, SUSCEPTIBILITY TO, 12	22/728	166/21671	4.20882e-08	1.03993e-05	9.37201e-06	2120/51741/57609/1001/143187/23499/8603/114781/57580/26137/64784/55970/324/2289/4092/3915/85461/2263/22828/57178/64759/1284	22
C1843367	C1843367	Poor school performance	25/728	211/21671	4.95284e-08	1.17481e-05	1.05876e-05	6925/26053/57492/4810/55628/29123/673/1859/27245/4297/8450/4781/55209/49855/10743/58508/157680/9711/546/23389/8242/8085/116931/10075/54617	25
C1842366	C1842366	Low anterior hairline	14/728	71/21671	8.41299e-08	1.91881e-05	1.72926e-05	55691/57492/29123/1859/4297/55209/1387/157680/9895/2263/8289/85440/9757/171023	14
C0040420	C0040420	Tonometry	24/728	206/21671	1.26053e-07	2.76851e-05	2.49502e-05	6925/84159/9644/4026/10274/8110/7145/54828/5523/144100/23293/2762/11138/5795/23365/6405/9577/2241/4734/152579/8019/63892/11214/9522	24
C0018798	C0018798	Congenital Heart Defects	36/728	406/21671	1.32738e-07	2.81121e-05	2.53351e-05	55534/473/2776/4212/55636/4810/29123/673/8291/3720/64327/59343/55209/23002/55824/10743/1387/3480/2549/4281/10659/1003/9969/23389/2263/8085/8289/23476/79595/27125/5894/5310/657/23118/4087/54880	36
C1857486	C1857486	Low-set, posteriorly rotated ears	25/728	223/21671	1.46751e-07	3.00081e-05	2.70438e-05	55691/2131/9723/473/57492/55636/23090/5332/673/7461/4297/64324/64093/55209/196528/10743/8036/79823/546/5922/2263/79848/5894/10982/54880	25
C0239234	C0239234	Low set ears	40/728	489/21671	2.31935e-07	4.58459e-05	4.1317e-05	26053/55691/221692/57492/4212/55636/29123/57211/5332/673/5087/63895/27245/4297/6239/64324/55777/80204/64093/55209/1387/3480/9215/8036/221037/9698/546/23389/23162/2263/55252/79848/10075/8289/5894/657/171023/23118/10982/54880	40
C1868571	C1868571	Highly arched eyebrow	19/728	141/21671	2.68227e-07	5.13093e-05	4.62407e-05	26053/55691/9723/4212/55636/23090/29123/4297/64324/26999/55777/55209/1387/3480/8085/55252/79848/5906/54880	19
C0264303	C0264303	Laryngomalacia	13/728	67/21671	2.97026e-07	5.50426e-05	4.96053e-05	9723/57492/4212/55636/27245/4297/6239/1387/221037/324/157680/2263/27125	13
C0423109	C0423109	Upward slant of palpebral fissure	24/728	216/21671	3.06606e-07	5.50961e-05	4.96535e-05	6925/26053/473/57492/4212/7204/29123/27245/6239/9320/55209/10743/3480/7707/221037/546/23389/23162/8242/2263/10075/23133/171023/10982	24
C1848673	C1848673	Hypoplastic feet	18/728	129/21671	3.24574e-07	5.59102e-05	5.03872e-05	57477/473/29123/1859/4297/64327/81887/55777/8450/80204/55209/3480/157680/23162/8242/2263/10075/171023	18
C1519383	C1519383	Smoking Behaviors	26/728	249/21671	3.39924e-07	5.59102e-05	5.03872e-05	80790/79068/221895/57118/54477/51741/23090/57211/143187/25816/9423/123745/22837/171425/56987/9736/2241/23097/3708/116931/54808/10498/55833/23133/26064/29887	26
C1865014	C1865014	Long philtrum	28/728	282/21671	3.43895e-07	5.59102e-05	5.03872e-05	2131/9459/473/57492/4212/7204/29123/673/63895/7461/4297/6239/64324/9320/80204/4781/64093/55209/3480/221037/3815/324/23162/2263/10075/8289/10982/54880	28
C0026034	C0026034	Microstomia	21/728	172/21671	3.4885e-07	5.59102e-05	5.03872e-05	26053/9723/221692/473/55636/5332/63895/6239/80204/26137/1387/3480/221037/324/23162/2263/9949/10075/657/3097/10982	21
C0026351	C0026351	Moderate intellectual disability	26/728	251/21671	3.97279e-07	6.19965e-05	5.58722e-05	6925/196527/9459/473/57492/23001/4810/29123/5530/8450/4286/80204/64093/49855/196528/8036/79823/324/546/9969/23389/3708/2263/10075/57178/3155	26
C0270972	C0270972	Cornelia De Lange Syndrome	11/728	48/21671	4.14458e-07	6.30188e-05	5.67936e-05	10274/29123/4297/55209/23244/1387/58513/23476/54808/27125/5894	11
C0200635	C0200635	Lymphocyte Count measurement	31/728	338/21671	4.75336e-07	7.04685e-05	6.35073e-05	23492/473/221895/5937/26259/60468/29123/200734/63893/196740/64072/84166/6239/5467/9135/11252/10743/7707/1997/29896/55728/50650/58513/23351/7091/84230/54815/9887/6251/11031/23216	31
C3888194	C3888194	MIXED LINEAGE LEUKEMIA	25/728	240/21671	5.96303e-07	8.62458e-05	7.77261e-05	4684/2120/84159/285527/1730/63893/4297/64324/4301/8028/9892/3480/58508/9577/7874/55870/4211/8085/8289/23476/23135/9757/5906/27125/54880	25
C1853738	C1853738	Long eyelashes	14/728	83/21671	6.37014e-07	8.99403e-05	8.10557e-05	6925/55691/57492/4297/80204/55209/196528/1387/79823/157680/8085/8289/5906/27125	14
C0152423	C0152423	Congenital small ears	18/728	137/21671	8.05103e-07	0.000111029	0.000100061	26053/9723/473/55636/5332/5087/1859/4297/81887/55777/80204/9215/546/2263/8085/55252/171023/10982	18
C1861324	C1861324	Short philtrum	21/728	182/21671	8.97379e-07	0.000120942	0.000108995	6925/26053/57492/4212/29123/1859/6239/9320/8450/51317/196528/10743/221037/324/157680/23162/6786/10075/8289/85440/23118	21
C1301937	C1301937	Talipes	13/728	74/21671	9.86997e-07	0.000130064	0.000117216	2131/9723/57514/55636/63895/4297/64327/5530/55209/2263/9949/79848/171023	13
C0032181	C0032181	Platelet Count measurement	26/728	265/21671	1.12609e-06	0.000145167	0.000130827	23186/285527/6002/23293/283349/196740/9778/4209/11030/85439/50807/11252/91828/3480/221037/4899/7874/9895/8019/50650/81704/63892/55633/11216/57551/10644	26
C0221356	C0221356	Brachycephaly	21/728	186/21671	1.28309e-06	0.000161888	0.000145896	6925/26053/6938/473/57492/55636/673/4297/81887/55777/51317/55209/26137/10743/54476/546/9895/23389/2263/10075/5894	21
C0423224	C0423224	Sunken eyes	20/728	171/21671	1.31204e-06	0.000162091	0.000146079	6925/473/10274/4212/673/1859/63895/9320/81887/80204/26137/10743/1387/3480/23389/23162/8242/6786/10075/6714	20
C0005845	C0005845	Blood urea nitrogen measurement	14/728	90/21671	1.75257e-06	0.000212097	0.000191145	6095/79068/84159/54828/11030/201501/3480/144165/11124/10725/8476/222584/1284/23648	14
C0008924	C0008924	Cleft upper lip	25/728	255/21671	1.82873e-06	0.000216507	0.00019512	9723/84319/9814/57514/4212/54477/55636/10507/144100/9423/80204/64093/10743/9215/6788/4281/7405/157680/89874/2263/63892/23133/5170/171023/54880	25
C0232466	C0232466	Feeding difficulties	37/728	473/21671	1.91015e-06	0.000216507	0.00019512	6925/26053/667/9723/473/10274/51741/55636/29123/10667/5332/5087/1859/63895/22906/4297/5530/26999/116113/2530/55209/9215/7707/1024/10243/55870/546/8085/57107/79848/57178/8289/9757/5906/171023/3097/29887	37
C0221357	C0221357	Brachydactyly	29/728	325/21671	1.93095e-06	0.000216507	0.00019512	2131/79068/6938/9723/57514/473/7204/55636/29123/673/2690/5530/49855/196528/10743/23387/8036/112752/546/5922/8242/2263/5980/79848/10075/8289/54808/27125/5894	29
C0200665	C0200665	Platelet mean volume determination (procedure)	23/728	223/21671	1.98204e-06	0.000216507	0.00019512	6938/124540/9844/23186/1523/283349/254427/121512/50807/23774/11252/91828/221037/221395/8019/50650/81704/6786/11216/54434/57551/23613/57605	23
C0678230	C0678230	Congenital Epicanthus	34/728	417/21671	2.00377e-06	0.000216507	0.00019512	6925/26053/57477/9723/473/57492/7204/55636/29123/673/5087/63895/7461/4297/6239/9320/8450/51317/196528/1387/7707/8036/221037/112752/546/2263/55252/5980/79848/10075/8289/23135/5894/10982	34
C0426886	C0426886	Tapering fingers (finding)	14/728	91/21671	2.00808e-06	0.000216507	0.00019512	6925/7204/4297/81887/80204/65125/9698/157680/546/8242/9949/10075/171023/3097	14
C0024433	C0024433	Macrostomia	18/728	148/21671	2.50834e-06	0.000262343	0.000236427	6925/10274/57492/29123/673/7461/9320/55777/8450/196528/10743/7707/546/23389/10075/8289/23135/5894	18
C0018817	C0018817	Atrial Septal Defects	32/728	384/21671	2.52167e-06	0.000262343	0.000236427	26053/9723/57514/473/57492/4212/55636/673/7461/4297/6239/64324/9320/5530/55209/1809/1387/23387/8036/10194/221037/2263/8085/6786/55252/51742/8289/659/5894/657/171023/54880	32
C1859778	C1859778	Postnatal growth retardation	16/728	121/21671	2.99697e-06	0.000306414	0.000276145	6925/9723/57492/55636/673/63895/4297/2690/9320/55777/64093/2035/1387/546/8085/54808	16
C0040433	C0040433	Tooth Crowding	13/728	82/21671	3.28713e-06	0.000326925	0.00029463	7204/5332/63895/27245/55209/1387/9895/2263/9949/10075/9757/23118/54880	13
C1839783	C1839783	Large forehead	6/728	14/21671	3.35674e-06	0.000326925	0.00029463	4212/196528/546/9949/6714/657	6
C0017168	C0017168	Gastroesophageal reflux disease	35/728	446/21671	3.36298e-06	0.000326925	0.00029463	55534/6925/57477/9723/473/10274/4212/51741/55636/673/22906/7461/4297/4131/6239/5530/26999/8379/65125/55209/196528/10743/3480/10243/221037/4281/221935/546/9895/79848/27125/5894/23250/171023/3097	35
C1854882	C1854882	Absent speech	23/728	232/21671	3.88735e-06	0.000371806	0.000335078	6925/55691/57477/473/57492/7204/29123/10667/23499/1859/5530/26999/81887/8450/55870/546/6786/79848/10075/57178/8289/3097/87178	23
C0431447	C0431447	Synophrys	15/728	111/21671	4.62544e-06	0.000435378	0.00039237	7204/29123/4297/55777/8450/4286/55209/26137/10743/1387/3480/3815/2263/23133/171023	15
C0042580	C0042580	Vesico-Ureteral Reflux	20/728	187/21671	5.26404e-06	0.000487746	0.000439565	2131/9723/57492/55636/5087/7461/4297/6239/64324/5530/55209/8204/221037/7874/546/23389/2263/10075/27125/171023	20
C1840069	C1840069	Sandal gap	11/728	62/21671	6.07919e-06	0.000554609	0.000499822	57492/4212/63895/64324/9320/55777/8450/80204/64093/3480/157680	11
C0431478	C0431478	Posteriorly rotated ear	19/728	176/21671	7.85896e-06	0.000706116	0.000636363	55691/57492/55636/5332/673/63895/4286/80204/64093/9215/8036/546/8085/55252/10075/5894/171023/10982/54880	19
C0576226	C0576226	Short foot	15/728	116/21671	8.02037e-06	0.000709863	0.00063974	57477/473/4297/64327/81887/55777/8450/80204/55209/3480/23162/8242/2263/10075/171023	15
C0856975	C0856975	Autistic behavior	24/728	261/21671	8.81232e-06	0.000768486	0.000692572	6925/26053/6095/9459/473/57492/2776/4212/7204/55636/23090/29123/9320/55209/26137/58508/55870/9969/200424/55252/10075/57178/23135/3097	24
C0239676	C0239676	High forehead	21/728	211/21671	9.54324e-06	0.000808264	0.000728421	7204/51741/29123/673/22906/7461/4297/2690/64324/5530/26999/8450/80204/4781/196528/324/5922/2263/6786/10075/5894	21
C1865017	C1865017	Thin upper lip vermilion	21/728	211/21671	9.54324e-06	0.000808264	0.000728421	2131/9459/57492/29123/57211/5087/1859/63895/4297/81887/55777/55209/1387/3480/112752/4281/546/23162/8242/9949/10075	21
C1849367	C1849367	Nasal bridge wide	33/728	429/21671	9.67737e-06	0.000808264	0.000728421	6925/26053/2131/473/57492/29123/673/5087/63895/7461/4297/6239/4286/2530/55209/49855/196528/10743/1387/3480/221037/3815/4281/10461/9698/546/8085/10075/8289/23135/5894/171023/3097	33
C0424574	C0424574	Duration of sleep	14/728	104/21671	9.99893e-06	0.000823523	0.000742172	6925/26053/79068/9901/5523/10207/6252/114781/5795/8379/8028/9698/8729/4211	14
C1854113	C1854113	Prominent nasal bridge	19/728	180/21671	1.08772e-05	0.000883584	0.0007963	6925/10274/4212/23090/4810/29123/1859/6239/51317/4286/221037/157680/23162/8242/2263/6786/79848/3097/54880	19
C0523465	C0523465	Serum albumin measurement	33/728	433/21671	1.17198e-05	0.00093917	0.000846395	401145/55691/4684/2131/4643/9459/57492/23266/60468/6002/79698/22874/84952/6239/65125/26137/9577/23035/10659/5337/374868/10160/3949/253782/57107/5980/9857/85440/89796/54778/84230/23648/55790	33
C1836047	C1836047	Long face	19/728	182/21671	1.27464e-05	0.00100781	0.000908258	4212/23090/4810/29123/673/5087/6239/80204/4781/221037/324/55252/79848/10075/9757/23133/171023/23118/54880	19
C0026106	C0026106	Mild Mental Retardation	28/728	340/21671	1.31721e-05	0.00102777	0.000926244	6925/57492/7204/23001/55636/1523/673/9423/6239/64324/55209/49855/10743/1387/221037/9736/324/7874/546/23097/2263/8085/10075/3155/23133/5894/657/54880	28
C0429087	C0429087	Electrocardiogram: P-R interval	10/728	57/21671	1.78101e-05	0.00137161	0.00123611	9644/26037/8291/817/23303/23150/4289/59343/4211/89797	10
C0043094	C0043094	Weight Gain	15/728	124/21671	1.81378e-05	0.00137894	0.00124272	79068/463/26037/4651/4430/5467/64324/5530/23164/23365/9215/114882/10579/3953/55252	15
C0152421	C0152421	Macrotia	19/728	188/21671	2.02066e-05	0.00151677	0.00136694	473/7204/4810/29123/673/1859/63895/7461/4297/64324/55209/26137/8036/23389/8242/2263/8085/23135/5906	19
C1445957	C1445957	Serum total cholesterol measurement	35/728	486/21671	2.14574e-05	0.00159053	0.00143341	55534/5581/6095/79068/6938/463/57609/5468/6002/200734/1785/11138/54502/26057/23301/490/23387/57666/51291/112752/1997/54014/3949/64764/1871/85440/10658/10498/659/5894/54815/22834/1284/3840/11343	35
C1844813	C1844813	Widely spaced teeth	11/728	71/21671	2.32817e-05	0.00170445	0.00153608	6925/57492/1001/4297/9320/55777/55209/112752/546/8085/5906	11
C0266036	C0266036	Macrodontia	5/728	12/21671	2.74585e-05	0.00198572	0.00178956	29123/55777/64093/157680/7874	5
C0266617	C0266617	Congenital anomaly of face	14/728	114/21671	2.88702e-05	0.00206266	0.0018589	6925/2131/51741/29123/9320/55209/1387/3480/8036/157680/23389/2263/657/23118	14
C4551560	C4551560	Truncal obesity	8/728	38/21671	3.12248e-05	0.00220432	0.00198657	4297/64072/2690/81887/55209/26137/1387/3480	8
C0240635	C0240635	Byzanthine arch palate	35/728	497/21671	3.40967e-05	0.00237875	0.00214377	51204/57492/7204/29123/673/63895/4297/64324/9320/8450/2530/64093/55209/84068/1387/3480/23387/23347/4281/324/9698/546/5922/8242/2263/8085/55252/5980/10075/8289/9757/5906/5894/171023/23118	35
C0221354	C0221354	Frontal bossing	26/728	321/21671	3.52589e-05	0.00241506	0.00217649	6938/473/57492/29123/673/4297/64324/55777/4286/64093/2035/196528/10743/1387/7707/23387/79823/112752/4281/324/23389/2263/79848/657/249/29887	26
C0349639	C0349639	Juvenile Myelomonocytic Leukemia	18/728	179/21671	3.54318e-05	0.00241506	0.00217649	2120/673/4297/23092/3660/9135/55824/22800/1387/3815/4254/5909/11143/5894/23368/6714/92521/171023	18
C4551485	C4551485	Clinodactyly	16/728	148/21671	3.95461e-05	0.00265035	0.00238854	6925/7204/29123/673/63895/9320/80204/196528/3480/9698/546/23389/8242/2263/10075/54880	16
C0022821	C0022821	Kyphosis deformity of spine	25/728	305/21671	4.0774e-05	0.00265035	0.00238854	26053/57477/473/57492/4212/57556/7204/29123/63895/8291/7461/81887/8450/55209/26137/196528/56987/56994/7402/157680/23162/55252/8289/54808/54880	25
C0399526	C0399526	Class III malocclusion	18/728	181/21671	4.10733e-05	0.00265035	0.00238854	5468/4810/29123/2690/64324/8450/2035/10743/79823/57584/324/546/8242/2263/23135/54808/760/5894	18
C3553764	C3553764	Joint hyperflexibility	18/728	181/21671	4.10733e-05	0.00265035	0.00238854	2131/57492/673/7461/6239/64324/8450/64093/196528/221037/112752/157680/5922/8085/8289/5906/5894/23118	18
C1849265	C1849265	Overgrowth	13/728	103/21671	4.13353e-05	0.00265035	0.00238854	2776/7204/4810/4297/64324/8450/26137/10743/23389/8242/2263/8085/55252	13
C4049796	C4049796	Abnormality of cardiovascular system morphology	19/728	198/21671	4.15654e-05	0.00265035	0.00238854	2131/57492/51741/55636/23090/29123/3720/64324/23002/196528/10743/1024/23347/4281/3708/2263/8289/171023/54880	19
C0009178	C0009178	Cocaine withdrawal	5/728	13/21671	4.33862e-05	0.00273702	0.00246665	23774/10243/2289/200424/23135	5
C0206161	C0206161	Reticulocyte count (procedure)	21/728	234/21671	4.52144e-05	0.00282233	0.00254353	5581/7145/23186/10507/1523/6239/22837/4642/54622/221037/9736/50650/5909/63892/8455/3155/10658/135112/23250/64759/92521	21
C0424503	C0424503	Dysmorphic facies	23/728	271/21671	4.80189e-05	0.00296617	0.00267316	26053/57492/51741/55636/29123/1859/4297/2690/9320/81887/8450/2530/26137/196528/58508/1024/9698/55870/546/2263/5894/657/3097	23
C0848558	C0848558	Hypospadias	28/728	366/21671	4.95746e-05	0.00300601	0.00270906	463/473/57492/51741/55636/4810/673/63895/4297/6239/64324/8450/55209/1387/221037/4281/56994/79589/546/2263/8085/79848/10075/5906/5894/9749/10982/54880	28
C0544886	C0544886	Somatic mutation	16/728	151/21671	5.0542e-05	0.00300601	0.00270906	2120/4026/463/51741/673/23092/64324/8379/8028/79577/3815/324/2263/6714/171023/57522	16
C0018816	C0018816	Heart Septal Defects	11/728	77/21671	5.06217e-05	0.00300601	0.00270906	9723/473/4212/55636/64324/9475/8085/5906/659/27125/54880	11
C0524528	C0524528	Pervasive Development Disorder	26/728	328/21671	5.06916e-05	0.00300601	0.00270906	6925/26053/80790/4684/473/57492/7204/51741/5468/1523/9891/3720/55777/51317/55209/22862/58508/10243/144165/324/64101/7874/2289/83943/50650/8242	26
C1840077	C1840077	Anteverted nostril	30/728	407/21671	5.37206e-05	0.00315409	0.00284252	6925/26053/55691/2131/79068/23090/29123/57211/673/5087/63895/4297/64324/4286/4781/55209/49855/196528/10743/8036/112752/4281/10461/546/23162/2263/9949/79848/8289/5894	30
C1839758	C1839758	Narrow forehead	13/728	106/21671	5.60457e-05	0.00325834	0.00293647	6925/55691/4212/673/1859/9320/2530/9698/546/23389/2263/85440/171023	13
C0036857	C0036857	Severe intellectual disability	31/728	429/21671	5.87877e-05	0.00338457	0.00305023	6925/55691/57477/9901/9459/51204/57492/55636/1859/27245/4297/9320/26999/55777/8450/64093/55209/3480/9215/64857/55870/546/23389/23162/8242/3708/9949/10075/3155/54808/171023	31
C1860816	C1860816	Preauricular skin tag	9/728	53/21671	6.11145e-05	0.0034847	0.00314047	9723/57492/55636/29123/5332/157680/8085/5906/54880	9
C0005938	C0005938	Bone Density	15/728	138/21671	6.42148e-05	0.00362661	0.00326836	473/221895/23294/79698/23293/83439/55626/64093/143098/7049/23389/65244/146691/10658/8939	15
C0009681	C0009681	Anomalous pulmonary artery	5/728	14/21671	6.56248e-05	0.00367127	0.00330861	673/4286/4254/3708/5894	5
C1839797	C1839797	Deep philtrum	8/728	42/21671	6.69381e-05	0.00370974	0.00334328	2131/673/5087/64324/64093/55209/196528/8036	8
C0201976	C0201976	Creatinine measurement, serum (procedure)	14/728	124/21671	7.38083e-05	0.00404889	0.00364892	23094/4026/54828/10867/6002/54622/3480/79589/4092/10725/63892/54617/51755/222584	14
C2585653	C2585653	Persistent atrial fibrillation	16/728	156/21671	7.49137e-05	0.00404889	0.00364892	79658/9644/463/8110/5523/817/23150/55777/3480/57666/9736/10277/4092/5318/7456/89797	16
C0158761	C0158761	Radioulnar Synostosis	10/728	67/21671	7.56212e-05	0.00404889	0.00364892	673/63895/7461/4297/55209/324/5922/2263/5894/54880	10
C0262444	C0262444	Abnormality of the dentition	15/728	140/21671	7.57886e-05	0.00404889	0.00364892	2131/57492/4212/55636/4810/673/4297/196528/10743/546/23162/8085/8289/23135/249	15
C3468561	C3468561	familial atrial fibrillation	16/728	157/21671	8.08691e-05	0.00428173	0.00385877	79658/9644/463/8110/5523/817/23150/55777/3480/57666/9736/10277/4092/5318/7456/89797	16
C0266295	C0266295	Congenital hypoplasia of kidney	12/728	96/21671	8.90969e-05	0.0046346	0.00417678	9723/57492/55636/5087/63895/7461/4297/6239/221037/546/2263/54880	12
C0428568	C0428568	Fasting blood glucose measurement	12/728	96/21671	8.90969e-05	0.0046346	0.00417678	79698/6239/1112/26575/23189/4289/9873/3480/9577/50650/253782/10644	12
C0518026	C0518026	body fat percentage (physical finding)	9/728	56/21671	9.55117e-05	0.00489423	0.00441075	79068/473/5468/10207/10642/22837/8028/8019/54808	9
C0039075	C0039075	Syndactyly	14/728	127/21671	9.58207e-05	0.00489423	0.00441075	6938/55636/29123/1001/64327/51317/64093/1387/112752/4281/7405/2263/171023/54880	14
C1879321	C1879321	Acute Myeloid Leukemia (AML-M2)	15/728	143/21671	9.6564e-05	0.00489423	0.00441075	4684/1612/2120/4026/7204/60468/113/4297/64324/8028/58508/3815/307/1495/55252	15
C0265610	C0265610	Clinodactyly of fingers	16/728	160/21671	0.000101299	0.00509071	0.00458783	6925/7204/29123/673/63895/9320/80204/196528/3480/9698/546/23389/8242/2263/10075/54880	16
C0236969	C0236969	Substance-Related Disorders	14/728	128/21671	0.000104328	0.00519884	0.00468528	5581/55691/2120/55742/8412/10207/5087/2932/9465/143098/10160/253782/7260/8440	14
C1842581	C1842581	Abnormal corpus callosum morphology	10/728	70/21671	0.000110509	0.00546101	0.00492155	51741/22906/4297/5530/26999/116931/79848/8289/171023/87178	10
C1854301	C1854301	Motor delay	28/728	384/21671	0.000113373	0.0055562	0.00500734	6925/6095/10846/51204/7204/51741/5087/63895/121512/1785/2690/55777/8450/196528/3480/9215/9698/157680/9711/9969/23389/3708/2263/116931/5980/657/10982/54880	28
C0005612	C0005612	Birth Weight	19/728	214/21671	0.000118285	0.00574942	0.00518147	6095/10846/124540/55089/57211/60676/27044/6239/5795/8204/10743/3480/10659/2289/81539/54464/11214/23637/54617	19
C1836542	C1836542	Depressed nasal bridge	30/728	426/21671	0.000121792	0.00587178	0.00529175	57477/9459/9723/473/57492/55636/57211/673/27245/4297/9320/8450/64093/55209/196528/10743/79823/546/23389/2263/9949/79848/10075/8289/23135/5894/657/171023/10982/411	30
C0857379	C0857379	Abnormality of the pinna	11/728	85/21671	0.000126793	0.00606355	0.00546457	473/57492/1859/8450/1387/7707/2263/10075/8289/85440/23118	11
C1855728	C1855728	Low posterior hairline	11/728	86/21671	0.000141047	0.00669129	0.0060303	29123/673/4297/55209/1387/8036/324/5922/10075/23133/5894	11
C0020255	C0020255	Hydrocephalus	32/728	473/21671	0.000153489	0.00722375	0.00651016	4684/79068/57514/2776/23057/55636/23090/673/63895/6239/64327/4781/64093/26137/1387/9215/23387/8036/221037/112752/1003/56994/3949/3708/2263/8085/4967/79848/2011/5906/411/29887	32
C0576093	C0576093	Knee joint valgus deformity	13/728	117/21671	0.000155611	0.00726595	0.00654819	26053/2131/673/7461/64324/84068/26137/157680/546/54808/760/411/54880	13
C0520947	C0520947	Clumsiness - motor delay	28/728	393/21671	0.000167207	0.00774637	0.00698115	6925/6095/10846/51204/7204/51741/5087/63895/121512/1785/2690/55777/8450/196528/10743/3480/9215/9698/157680/9711/9969/23389/3708/116931/5980/657/10982/54880	28
C0423113	C0423113	Telecanthus	14/728	134/21671	0.000170467	0.0078362	0.00706211	29123/4297/6239/4286/7707/221037/4254/4281/546/2263/55252/85440/23135/5894	14
C0239479	C0239479	Round face	11/728	88/21671	0.000173677	0.00792233	0.00713973	29123/5332/4297/64072/64324/84068/9895/23389/23162/23135/27125	11
C0206736	C0206736	Nevus, Blue	5/728	17/21671	0.000186512	0.00844289	0.00760886	2776/5332/673/6239/3815	5
C0796004	C0796004	Kabuki make-up syndrome	7/728	37/21671	0.000200368	0.00893371	0.0080512	55636/29123/673/4297/8085/9757/5906	7
C1837732	C1837732	Thickened helices	7/728	37/21671	0.000200368	0.00893371	0.0080512	6925/673/5087/1859/5922/2263/5894	7
C0010964	C0010964	Dandy-Walker Syndrome	14/728	137/21671	0.000215351	0.00953008	0.00858866	79068/9723/57492/55636/23090/63895/196528/9215/3915/3708/8085/79848/8289/171023	14
C0018935	C0018935	Hematocrit procedure	14/728	138/21671	0.000232415	0.010134	0.00913289	55534/5581/79068/463/54828/5468/2762/6239/4286/490/23387/8609/4092/23550	14
C0026998	C0026998	Acute Myeloid Leukemia, M1	14/728	138/21671	0.000232415	0.010134	0.00913289	1612/2120/4026/7204/60468/113/4297/64324/8028/58508/3815/307/1495/55252	14
C0027126	C0027126	Myotonic Dystrophy	15/728	155/21671	0.000237343	0.0102733	0.00925846	6925/8291/7461/2932/10150/5578/10659/3949/4205/9475/23524/9578/8476/10658/23013	15
C0266292	C0266292	Congenital anomaly of the kidney	9/728	63/21671	0.000242115	0.0104039	0.00937618	4286/1387/4254/324/8085/9757/5310/171023/23216	9
C1853377	C1853377	Enlarged cisterna magna	5/728	18/21671	0.000251136	0.0107139	0.00965555	57492/1859/64324/3708/79848	5
C0038580	C0038580	Substance Dependence	15/728	156/21671	0.000254622	0.0107851	0.00971969	5581/55691/4684/2120/55742/8412/10207/5087/26575/9465/143098/2289/10160/253782/7260	15
C2243051	C2243051	Large head (disorder)	9/728	64/21671	0.00027346	0.0115008	0.0103647	26053/57492/29123/673/27245/64324/4781/1387/55252	9
C0221217	C0221217	Neck webbing	10/728	78/21671	0.000275538	0.0115066	0.01037	9723/55636/29123/673/4297/3480/8036/5922/5894/54880	10
C0344482	C0344482	Hypoplasia of corpus callosum	27/728	385/21671	0.000279408	0.0115866	0.0104421	6925/57514/473/57492/55636/29123/673/23499/1859/27245/4297/64324/26137/196528/10743/3480/9215/7707/9895/23162/6786/79848/8289/85440/171023/10982/29887	27
C0010606	C0010606	Adenoid Cystic Carcinoma	24/728	325/21671	0.000283481	0.0116739	0.0105207	55534/4684/1612/84159/64324/4781/23774/196528/1387/3480/58508/79823/221037/3815/7405/1003/546/51742/8289/23135/2011/9874/55294/54880	24
C0426429	C0426429	Broad nasal tip	13/728	125/21671	0.000301353	0.0123243	0.0111069	9459/57492/29123/81887/51317/196528/3480/324/546/55252/85440/23133/54880	13
C0221355	C0221355	Macrocephaly	26/728	367/21671	0.00030793	0.012403	0.0111777	6938/9459/2776/23001/5332/673/1859/64324/8450/4286/4781/22800/26137/9215/8036/6788/200424/8242/2263/55252/10075/5894/657/171023/411/29887	26
C1862095	C1862095	Bilateral single transverse palmar creases	9/728	65/21671	0.00030809	0.012403	0.0111777	2131/57492/29123/4297/64093/55209/196528/2263/8289	9
C1845847	C1845847	Coarse facial features	17/728	194/21671	0.000309551	0.012403	0.0111777	6925/79068/57492/673/7461/64324/55777/8450/196528/10743/7707/546/10075/8289/54808/27125/411	17
C0521525	C0521525	Short neck	22/728	288/21671	0.00031476	0.012527	0.0112896	6925/79068/55636/29123/673/63895/4297/6239/8450/55209/8036/221037/324/546/9895/23389/2263/9949/10075/54808/5894/10982	22
C3164374	C3164374	Abnormality of pulmonary valve	7/728	40/21671	0.000332493	0.0130364	0.0117486	57514/673/6239/221037/5922/5894/29887	7
C4049938	C4049938	Physical Activity Measurement	15/728	160/21671	0.000335042	0.0130364	0.0117486	80790/79068/221895/26037/57211/5607/64324/22837/4289/8028/5922/4211/57178/10658/54815	15
C0853879	C0853879	Invasive carcinoma of breast	31/728	473/21671	0.000335671	0.0130364	0.0117486	84632/56288/2120/10580/51741/9826/5607/93663/2059/23189/50807/490/3480/4899/65059/3815/4254/7405/1003/9698/3953/2263/253782/8085/5909/8289/23476/23135/5782/5310/55294	31
C1821417	C1821417	RESTING HEART RATE	10/728	80/21671	0.000339514	0.0130364	0.0117486	79658/7145/283349/4209/23150/4289/9645/55105/4211/85461	10
C1851792	C1851792	Aplasia/Hypoplasia of the earlobes	4/728	11/21671	0.000345117	0.0130364	0.0117486	9723/55636/157680/2263	4
C1857353	C1857353	Posterior fossa cyst	4/728	11/21671	0.000345117	0.0130364	0.0117486	57492/9215/2263/79848	4
C4021242	C4021242	Hypoplasia of the zygomatic bone	6/728	29/21671	0.000345146	0.0130364	0.0117486	9723/55636/673/7461/157680/2263	6
C4021801	C4021801	Lacrimation abnormality	6/728	29/21671	0.000345146	0.0130364	0.0117486	9723/57492/55636/7461/196528/8289	6
C0013170	C0013170	Drug habituation	17/728	196/21671	0.000349014	0.0130991	0.0118051	6925/5581/55691/2120/57556/55742/8412/1523/10207/5087/27044/9465/143098/10160/253782/7260/11343	17
C1835884	C1835884	Triangular face	12/728	111/21671	0.000356183	0.0132841	0.0119718	29123/57211/673/1859/63895/10743/3480/7707/5922/23389/10075/5894	12
C0016842	C0016842	Congenital pectus excavatum	21/728	272/21671	0.000370688	0.0137386	0.0123815	7204/57211/673/1859/63895/7461/4297/55209/26137/1387/3480/23387/8036/112752/157680/5922/8242/10075/23135/5894/54880	21
C1839739	C1839739	Thick lower lip vermilion	14/728	145/21671	0.000387766	0.0142823	0.0128714	55691/9459/57492/673/1859/7461/8450/26137/196528/8036/546/5922/8289/5894	14
C1629609	C1629609	Age at menopause	13/728	129/21671	0.000410045	0.0147997	0.0133377	79068/124540/55636/285527/84629/80204/7091/659/9874/57605/3839/54617/57488	13
C4551488	C4551488	Bifid uvula	11/728	97/21671	0.000411082	0.0147997	0.0133377	79068/5332/63895/64324/55209/9215/23347/2263/9949/8289/54880	11
C3150797	C3150797	AUTOIMMUNE DISEASE, SUSCEPTIBILITY TO, 6	10/728	82/21671	0.000415422	0.0147997	0.0133377	9844/84159/4026/57514/10451/23266/60468/113/57178/23048	10
C4014795	C4014795	AUTOIMMUNE DISEASE, MULTISYSTEM, INFANTILE-ONSET, 1	10/728	82/21671	0.000415422	0.0147997	0.0133377	9844/84159/4026/57514/10451/23266/60468/113/57178/23048	10
C4310768	C4310768	AUTOIMMUNE DISEASE, MULTISYSTEM, INFANTILE-ONSET, 2	10/728	82/21671	0.000415422	0.0147997	0.0133377	9844/84159/4026/57514/10451/23266/60468/113/57178/23048	10
C0454641	C0454641	Expressive language delay	6/728	30/21671	0.000419282	0.0147997	0.0133377	26053/1859/27245/64324/10743/7874	6
C2825306	C2825306	Treatment related leukaemia	6/728	30/21671	0.000419282	0.0147997	0.0133377	1612/4297/55824/1387/324/7799	6
C0541764	C0541764	Delayed bone age	22/728	295/21671	0.000437568	0.0153537	0.013837	2131/57492/51741/55636/5468/29123/673/7461/27245/4297/2690/64324/55209/1387/3480/8036/546/5922/10075/8289/5894/23118	22
C0037822	C0037822	Speech Disorders	16/728	183/21671	0.000471679	0.0164362	0.0148125	57492/2776/4297/8450/4286/55209/49855/10743/9215/54476/157680/6786/8289/54808/171023/54880	16
C4021790	C4021790	Abnormality of the skeletal system	14/728	148/21671	0.000477551	0.0164362	0.0148125	2131/57492/51741/29123/26999/1387/54476/112752/55870/8085/9949/57178/23476/657	14
C0202117	C0202117	Low density lipoprotein cholesterol measurement	31/728	483/21671	0.000478362	0.0164362	0.0148125	5581/6095/6938/57609/5468/6002/1785/11138/5467/26057/22837/4286/23301/2932/57666/51291/221037/157680/54014/3949/7049/89874/64764/3953/8289/85440/10498/659/54815/22834/1284	31
C0026010	C0026010	Microphthalmos	24/728	337/21671	0.000479504	0.0164362	0.0148125	395/9723/57514/4651/55636/4810/673/1859/63895/6239/4286/64093/55209/9215/23347/221037/3815/4281/157680/4211/8085/79848/10982/54880	24
C0029231	C0029231	Organic Mental Disorders, Substance-Induced	12/728	115/21671	0.000493195	0.0167123	0.0150614	5581/55691/2120/55742/8412/10207/5087/9465/143098/10160/253782/7260	12
C4316881	C4316881	Prescription Drug Abuse	12/728	115/21671	0.000493195	0.0167123	0.0150614	5581/55691/2120/55742/8412/10207/5087/9465/143098/10160/253782/7260	12
C4023116	C4023116	Hypoplastic fifth toenail	4/728	12/21671	0.000503946	0.0169795	0.0153022	57492/9320/196528/8289	4
C0855740	C0855740	Abnormal platelet function	5/728	21/21671	0.000548593	0.0183794	0.0165638	57492/673/5922/5894/7456	5
C0009806	C0009806	Constipation	28/728	424/21671	0.000568113	0.0189265	0.0170568	6925/473/673/337876/7461/6239/9320/5530/55777/4286/2534/5420/196528/10743/1387/23387/221037/79577/3815/324/157680/7874/546/9969/657/171023/3097/249	28
C1856872	C1856872	Down-sloping shoulders	6/728	32/21671	0.00060439	0.0199113	0.0179444	9723/55636/63895/7461/8450/54880	6
C2697636	C2697636	Hyperdiploid B Acute Lymphoblastic Leukemia	6/728	32/21671	0.00060439	0.0199113	0.0179444	2120/84159/5087/4297/10642/1387	6
C0432333	C0432333	Abnormal dermatoglyphic pattern	7/728	44/21671	0.000608429	0.0199336	0.0179645	673/7461/324/5922/8085/5906/5894	7
C1837658	C1837658	Gross motor development delay	12/728	118/21671	0.000622953	0.0202973	0.0182923	1859/63895/4297/1785/64324/55209/9711/7874/3708/6786/10075/171023	12
C0023470	C0023470	Myeloid Leukemia	26/728	385/21671	0.00063434	0.0205554	0.0185248	4684/10217/2120/124540/473/5468/1523/5087/4297/27/4301/23291/8028/9892/1387/9215/64857/3815/5578/4211/27250/7091/3927/5894/171023/4087	26
C0235480	C0235480	Paroxysmal atrial fibrillation	18/728	226/21671	0.000659679	0.0212603	0.0191601	79658/9644/463/8110/5523/5468/817/23150/55777/3480/57666/9736/2289/10277/4092/5318/7456/89797	18
C0162701	C0162701	Polysomnography	12/728	119/21671	0.000672107	0.0215438	0.0194156	26053/79068/26037/57118/23057/10207/23164/50650/3708/4660/89853/6251	12
C0016202	C0016202	Flatfoot	21/728	285/21671	0.000683459	0.0217788	0.0196274	6925/26053/9459/7204/55636/29123/63895/7461/64324/81887/8450/80204/10743/1387/7707/157680/546/23389/9949/10075/23133	21
C1852504	C1852504	Misalignment of teeth	5/728	22/21671	0.000690458	0.0217788	0.0196274	6925/81887/23347/2263/54880	5
C2827362	C2827362	Myeloid/Lymphoid Neoplasms with FGFR1 Rearrangement	5/728	22/21671	0.000690458	0.0217788	0.0196274	399687/1523/3815/5578/2885	5
C1845447	C1845447	Cupped ears (finding)	7/728	45/21671	0.000699902	0.0219599	0.0197906	6925/9723/55636/55777/2263/55252/10075	7
C1302995	C1302995	Congenital Fibrosis of the Extraocular Muscles	4/728	13/21671	0.000708639	0.0220012	0.0198278	57556/4131/23189/55614	4
C1328931	C1328931	Multiple lentigines	4/728	13/21671	0.000708639	0.0220012	0.0198278	673/4286/4254/5894	4
C3494422	C3494422	Retrognathia	16/728	191/21671	0.000752373	0.0232374	0.0209419	26053/79068/7204/29123/10667/63895/64324/81887/55777/2530/64093/196528/1387/3480/55252/171023	16
C0013222	C0013222	Drug Use Disorders	12/728	121/21671	0.000780198	0.023726	0.0213823	5581/55691/2120/55742/8412/10207/5087/9465/143098/10160/253782/7260	12
C0014877	C0014877	Esotropia	12/728	121/21671	0.000780198	0.023726	0.0213823	26053/6095/9630/57514/57492/29123/27245/55777/9949/6786/10075/23135	12
C0034194	C0034194	Pyloric Stenosis	12/728	121/21671	0.000780198	0.023726	0.0213823	26053/9459/473/55636/5468/63895/4297/1785/4131/55209/2263/54880	12
C0003119	C0003119	Anophthalmos	10/728	89/21671	0.000800537	0.0241393	0.0217547	9723/55636/4286/64093/9215/23347/4254/79848/171023/54880	10
C1837731	C1837731	Overfolded helix	7/728	46/21671	0.000801929	0.0241393	0.0217547	9723/473/55636/6239/221037/79848/54880	7
C0221263	C0221263	Cafe-au-Lait Spots	9/728	74/21671	0.000815062	0.0241666	0.0217793	673/1859/1387/3815/4254/324/8085/23135/5894	9
C0265529	C0265529	Plagiocephaly	9/728	74/21671	0.000815062	0.0241666	0.0217793	6938/57492/5530/80204/26137/196528/23389/8242/2263	9
C1518922	C1518922	peak expiratory flow (procedure)	9/728	74/21671	0.000815062	0.0241666	0.0217793	57553/667/221895/5937/51741/57211/11124/10644/8728	9
C0201925	C0201925	Calcium measurement	5/728	23/21671	0.000858059	0.0250655	0.0225894	57492/54828/490/3708/6786	5
C1859717	C1859717	Depressed nasal tip	5/728	23/21671	0.000858059	0.0250655	0.0225894	4297/64327/51317/2263/8085	5
C2673410	C2673410	Small midface	5/728	23/21671	0.000858059	0.0250655	0.0225894	4297/64324/2263/9949/5894	5
C0005744	C0005744	Blepharophimosis	11/728	106/21671	0.000875618	0.025453	0.0229387	57492/63895/7461/4297/8450/4781/64093/55209/196528/10075/54880	11
C0175704	C0175704	LEOPARD Syndrome	7/728	47/21671	0.000915348	0.0264781	0.0238625	673/23328/2549/8036/79577/5922/5894	7
C0016529	C0016529	Forced expiratory volume function	20/728	272/21671	0.000931206	0.0268061	0.0241581	57553/667/221895/7145/5937/54828/51741/57211/54622/221037/11124/134265/51755/81619/79987/3840/55790/10644/8728/11343	20
C2239246	C2239246	Endometrial stromal sarcoma, high grade	4/728	14/21671	0.000965845	0.0276689	0.0249357	4684/221895/10499/54880	4
C0158465	C0158465	Acquired cubitus valgus	6/728	35/21671	0.000993894	0.0281652	0.0253829	673/8450/157680/10075/5894/54880	6
C3831784	C3831784	Acute monocytic/monoblastic leukemia	6/728	35/21671	0.000993894	0.0281652	0.0253829	4684/4297/1112/8028/55824/1387	6
C0220621	C0220621	Childhood Acute Myeloid Leukemia	17/728	215/21671	0.000997419	0.0281652	0.0253829	4684/2120/5332/4297/64324/4301/10499/8028/55824/9892/1387/3815/55252/23476/9138/8073/171023	17
C0020796	C0020796	Profound Mental Retardation	14/728	160/21671	0.00103456	0.0290264	0.026159	9901/10274/64324/49855/10743/57799/64857/324/3631/23389/8242/81704/2263/23135	14
C0334121	C0334121	Inflammatory Myofibroblastic Tumor	10/728	92/21671	0.0010377	0.0290264	0.026159	2120/7145/4810/673/11030/3480/3815/27436/23264/54880	10
C4021745	C4021745	Abnormality of the musculature	5/728	24/21671	0.00105417	0.0292113	0.0263257	5468/8450/324/6786/10982	5
C4054546	C4054546	Melanocortin 4 Receptor Deficiency	5/728	24/21671	0.00105417	0.0292113	0.0263257	26053/473/64324/3949/55252	5
C0221210	C0221210	Congenital malrotation of intestine	9/728	77/21671	0.00108836	0.0300184	0.0270531	57492/4297/6239/55209/221037/2263/8085/171023/54880	9
C0238397	C0238397	Pulmonary artery stenosis	6/728	36/21671	0.00115922	0.0317348	0.0285999	57514/673/1859/5922/5894/29887	6
C0038586	C0038586	Substance Use Disorders	17/728	218/21671	0.00116129	0.0317348	0.0285999	5581/55691/2120/55742/8412/10207/5087/9892/9465/143098/2289/10160/6433/253782/7260/3097/11343	17
C2919945	C2919945	Cavernous Hemangioma of Brain	12/728	127/21671	0.00119507	0.0323597	0.0291631	4684/5468/5467/5607/5627/79823/5578/5906/5310/4215/57493/1284	12
C4025846	C4025846	Abnormality of vision	12/728	127/21671	0.00119507	0.0323597	0.0291631	9723/57492/51741/55636/1001/673/22906/5530/26999/4286/1024/2263	12
C0020598	C0020598	Hypocalcemia	10/728	94/21671	0.00122562	0.033036	0.0297726	9723/55636/9891/6239/490/79823/221037/6786/5310/29887	10
C0021603	C0021603	Sleep Initiation and Maintenance Disorders	4/728	15/21671	0.00128225	0.0340976	0.0307293	196527/152579/4211/5991	4
C1519086	C1519086	Pilomyxoid astrocytoma	4/728	15/21671	0.00128225	0.0340976	0.0307293	9901/673/546/5894	4
C4531083	C4531083	Mucinous gastric carcinoma	4/728	15/21671	0.00128225	0.0340976	0.0307293	58508/8085/8289/9757	4
C3536714	C3536714	Renal dysplasia	10/728	95/21671	0.00132948	0.0351956	0.0317188	673/5087/63895/9215/7707/324/79848/5310/57522/23216	10
C0457334	C0457334	Acute monoblastic leukemia	6/728	37/21671	0.0013448	0.0354431	0.0319418	4297/8028/55824/1387/10243/171023	6
C0151468	C0151468	Thyroid Gland Follicular Adenoma	16/728	202/21671	0.00136177	0.0357314	0.0322017	4684/57706/5468/673/83439/65125/55824/1387/324/9043/2263/5909/63892/23476/8030/7799	16
C0265660	C0265660	Syndactyly of the toes	12/728	129/21671	0.00136854	0.0357507	0.0322191	26053/57514/1859/4297/64327/8450/64093/55209/10743/1387/324/2263	12
C1849211	C1849211	Generalized hirsutism	11/728	113/21671	0.00148322	0.0385766	0.0347659	473/57492/55636/5468/4297/64072/55777/55209/196528/8289/10982	11
C0728895	C0728895	Absent finger	5/728	26/21671	0.00154339	0.0399665	0.0360184	4297/64327/64093/55209/58513	5
C0019294	C0019294	Hernia, Inguinal	17/728	225/21671	0.00163443	0.0418252	0.0376935	26053/57492/4212/63895/7461/27245/6239/64324/8450/10243/23347/221037/5337/546/171023/10982/411	17
C0410529	C0410529	Hypochondroplasia (disorder)	4/728	16/21671	0.00166454	0.0418252	0.0376935	3949/2263/85440/249	4
C1266128	C1266128	Ossifying fibromyxoid tumor	4/728	16/21671	0.00166454	0.0418252	0.0376935	1387/64764/23264/54880	4
C1519653	C1519653	Trisomy 4	4/728	16/21671	0.00166454	0.0418252	0.0376935	4684/2120/8028/3815	4
C1835807	C1835807	Prominent fingertip pads	4/728	16/21671	0.00166454	0.0418252	0.0376935	57492/29123/1387/8085	4
C4073184	C4073184	Thick hair	4/728	16/21671	0.00166454	0.0418252	0.0376935	673/157680/27125/171023	4
C4317152	C4317152	Dimple chin	4/728	16/21671	0.00166454	0.0418252	0.0376935	9723/55636/63895/10075	4
C0265535	C0265535	Trigonocephaly	7/728	52/21671	0.00168488	0.0421576	0.0379931	6938/4297/9320/5530/2263/10075/171023	7
C0312414	C0312414	Menstrual spotting	5/728	27/21671	0.00184241	0.0459053	0.0413706	10580/4286/3815/4254/23476	5
C1855285	C1855285	Protruding ear	13/728	152/21671	0.00189303	0.0469692	0.0423294	55691/2131/4810/29123/63895/7461/55777/9215/324/8242/8085/10075/5906	13
C0221352	C0221352	Syndactyly of fingers	14/728	171/21671	0.00194953	0.0478714	0.0431425	57514/1001/1859/63895/64327/64324/64093/112752/324/157680/58513/2263/5980/54880	14
C0474808	C0474808	Follicular neoplasm	8/728	68/21671	0.00194994	0.0478714	0.0431425	4684/5468/673/65125/8491/256987/8030/54751	8
C2981150	C2981150	Uranostaphyloschisis	15/728	190/21671	0.00195959	0.0478714	0.0431425	7145/4212/55636/3720/64324/64093/8036/7405/11124/4092/2263/23133/55294/4087/7182	15
C0857490	C0857490	Granulocyte count	10/728	100/21671	0.00196168	0.0478714	0.0431425	55636/11138/11030/221037/5922/3953/81704/63892/57178/64759	10
C0001948	C0001948	Alcohol consumption	16/728	210/21671	0.00203019	0.0493404	0.0444663	26053/80790/57480/10846/79068/144100/7464/22837/23301/490/51291/10180/64764/8289/85440/10181	16

## Sheet: gunpig>=1_enrichDisGeNET
	ID	Description	GeneRatio	BgRatio	pvalue	p.adjust	qvalue	geneID	Count
C0008073	C0008073	Developmental Disabilities	20/355	355/21671	1.88075e-06	0.00830541	0.007818	6926/8788/1499/8626/8621/7402/157680/5793/10771/81704/58508/51111/51780/4763/2195/23389/29110/546/25836/7337	20
C4551560	C4551560	Truncal obesity	6/355	38/21671	3.2849e-05	0.0531121	0.0499952	9056/55599/208/3480/9101/25836	6
C0017654	C0017654	Glomerular Filtration Rate	19/355	399/21671	3.60816e-05	0.0531121	0.0499952	8395/4300/22864/57591/6311/81846/2887/5000/54622/7029/84961/3480/9736/10725/2549/405/23185/8897/6711	19
C0856975	C0856975	Autistic behavior	14/355	261/21671	0.000111464	0.0781131	0.073529	3952/288/8905/1499/8295/1756/8621/58508/51111/57231/81857/11011/10664/80155	14
C0025363	C0025363	Mental Retardation, Psychosocial	10/355	142/21671	0.000120276	0.0781131	0.073529	65084/4163/55023/81704/4763/23389/57231/132/10973/80155	10
C0431478	C0431478	Posteriorly rotated ear	11/355	176/21671	0.000161249	0.0781131	0.073529	8295/8621/5000/84162/55023/23332/4763/81857/11011/546/5500	11
C1844813	C1844813	Widely spaced teeth	7/355	71/21671	0.000161385	0.0781131	0.073529	8626/10087/8726/546/25836/23028/7337	7
C0205824	C0205824	Liposarcoma, Dedifferentiated	8/355	95/21671	0.000168794	0.0781131	0.073529	5168/1499/25937/10413/4763/3480/10818/8726	8
C0917816	C0917816	Mental deficiency	10/355	148/21671	0.000169146	0.0781131	0.073529	65084/4163/55023/81704/4763/23389/57231/132/10973/80155	10
C3888194	C3888194	MIXED LINEAGE LEUKEMIA	13/355	240/21671	0.000176887	0.0781131	0.073529	9734/1499/4300/51560/1730/4644/2322/58508/3480/4928/55904/23512/23028	13
C0201976	C0201976	Creatinine measurement, serum (procedure)	9/355	124/21671	0.000208557	0.083726	0.0788125	8395/22864/57591/54622/7029/84961/3480/10725/23185	9
C1853487	C1853487	Thick eyebrow	8/355	104/21671	0.000314977	0.103395	0.0973273	23461/8626/157680/55023/23592/58508/546/25836	8
C0020796	C0020796	Profound Mental Retardation	10/355	160/21671	0.000317899	0.103395	0.0973273	65084/4163/55023/81704/4763/23389/57231/132/10973/80155	10
C0853879	C0853879	Invasive carcinoma of breast	19/355	473/21671	0.000327793	0.103395	0.0973273	3952/6926/10468/1499/8626/4194/10413/64771/55119/208/57509/7514/2195/10565/3480/2934/10664/81609/29979	19
C0432072	C0432072	Dysmorphic features	18/355	439/21671	0.000367077	0.108068	0.101726	23233/1499/8621/2887/157680/10771/51111/4763/23389/3480/132/11011/10664/546/5500/5813/80155/7337	18
C0393590	C0393590	Fahr's syndrome (disorder)	3/355	10/21671	0.000480211	0.132538	0.12476	9213/57462/253959	3
C0264886	C0264886	Conduction disorder of the heart	5/355	41/21671	0.000529456	0.137534	0.129463	6926/1499/1756/6625/5500	5
C1837279	C1837279	Hypoplastic toenails	5/355	42/21671	0.000593021	0.138894	0.130743	6926/8726/5500/23512/23028	5
C1335177	C1335177	Ovarian Serous Adenocarcinoma	9/355	143/21671	0.000597595	0.138894	0.130743	1499/8295/10413/6311/140609/4763/5934/51773/2934	9
C0334070	C0334070	Maturation defect	5/355	43/21671	0.000662141	0.146201	0.137621	1499/1756/10499/81704/55904	5
C0001948	C0001948	Alcohol consumption	11/355	210/21671	0.000725868	0.149199	0.140443	5125/22864/10087/58189/6311/64771/29035/51560/79677/9497/10180	11
C0426886	C0426886	Tapering fingers (finding)	7/355	91/21671	0.00074329	0.149199	0.140443	23233/8621/157680/55023/55904/546/23028	7
C1850049	C1850049	Clinodactyly of the 5th finger	13/355	284/21671	0.000875668	0.161043	0.151592	9555/8295/1756/8626/8621/5000/157680/23592/197131/546/25836/23028/7337	13
C4553743	C4553743	Spasticity, CTCAE	18/355	477/21671	0.000961156	0.161043	0.151592	288/8905/1499/6712/6311/27010/54802/85021/4644/8867/10243/57231/81857/29110/9217/8726/546/23512	18
C1266129	C1266129	Atypical Lipoma	6/355	70/21671	0.00100565	0.161043	0.151592	10413/208/23137/3480/10818/546	6
C0271561	C0271561	Somatotropin deficiency	9/355	154/21671	0.00101462	0.161043	0.151592	3952/6926/8626/9056/2887/55599/157680/6574/5500	9
C0043094	C0043094	Weight Gain	8/355	124/21671	0.00101565	0.161043	0.151592	3952/3488/7171/140609/2934/23365/114882/6711	8
C0240379	C0240379	Open mouth (finding)	7/355	96/21671	0.00102111	0.161043	0.151592	8905/157680/23389/81857/55904/546/5813	7
C0239801	C0239801	Blonde hair	3/355	13/21671	0.00110344	0.168027	0.158166	8626/197131/7337	3
C0578038	C0578038	Thin lips	7/355	99/21671	0.00122334	0.174839	0.164578	55023/23592/4763/3480/10664/25836/5500	7
C0086437	C0086437	Joint laxity	11/355	224/21671	0.00122736	0.174839	0.164578	23233/8621/5000/157680/55023/197131/23389/11011/8726/5500/23028	11
C4551563	C4551563	Microcephaly (physical finding)	9/355	160/21671	0.00132639	0.17505	0.164777	23233/1499/8626/157680/23332/23389/81857/546/25836	9
C0027809	C0027809	Neurilemmoma	10/355	193/21671	0.0013584	0.17505	0.164777	1499/1756/25937/5962/208/4763/3480/9146/8726/23512	10
C2239246	C2239246	Endometrial stromal sarcoma, high grade	3/355	14/21671	0.0013874	0.17505	0.164777	1499/10499/23512	3
C4023915	C4023915	Abnormally low-pitched voice	3/355	14/21671	0.0013874	0.17505	0.164777	8726/25836/23512	3
C0751265	C0751265	Learning Disabilities	7/355	103/21671	0.00154031	0.187454	0.176453	2823/8295/1756/10367/4763/25836/5813	7
C0206727	C0206727	Nerve Sheath Tumors	4/355	31/21671	0.00157061	0.187454	0.176453	4763/3480/8726/23512	4
C0266009	C0266009	Congenital absence of breast	3/355	15/21671	0.00171331	0.190253	0.179088	6926/8626/5000	3
C3839589	C3839589	Secondary osteoporosis	3/355	15/21671	0.00171331	0.190253	0.179088	3952/1499/1756	3
C0162678	C0162678	Neurofibromatoses	8/355	135/21671	0.0017509	0.190253	0.179088	3952/1499/2768/4763/3480/8726/546/23512	8
C0752125	C0752125	Spinocerebellar Ataxia Type 7	6/355	78/21671	0.00176639	0.190253	0.179088	5168/6712/8295/6311/57231/10664	6
C1370889	C1370889	Liposarcoma, well differentiated	5/355	54/21671	0.00187863	0.195357	0.183892	10413/208/4763/3480/10818	5
C0037317	C0037317	Sleep disturbances	13/355	311/21671	0.0019746	0.195357	0.183892	10699/1499/23230/6311/8621/5411/55023/7514/10243/81857/9101/25836/80155	13
C0432355	C0432355	Hypoplasia of nipple	4/355	33/21671	0.00199073	0.195357	0.183892	6926/8626/197131/25836	4
C1266002	C1266002	Non-small cell carcinoma	4/355	33/21671	0.00199073	0.195357	0.183892	8626/84525/3799/10963	4
C0268621	C0268621	Hepatic methionine adenosyltransferase deficiency	3/355	16/21671	0.00208324	0.199991	0.188254	132/4331/8682	3
C0232466	C0232466	Feeding difficulties	17/355	473/21671	0.00220358	0.203278	0.191348	8905/8295/23230/9056/8621/5000/23332/8867/10243/11011/55904/10664/546/5813/23028/80155/201595	17
C0043352	C0043352	Xerostomia	5/355	56/21671	0.00220954	0.203278	0.191348	8626/6311/29110/2934/9217	5
C0431447	C0431447	Synophrys	7/355	111/21671	0.00236349	0.213004	0.200503	23461/10087/55023/23592/3480/8726/25836	7
C0566899	C0566899	Small labia majora	4/355	35/21671	0.0024827	0.216397	0.203697	8626/5000/58508/25836	4
C1849221	C1849221	Fair hair	3/355	17/21671	0.00249915	0.216397	0.203697	8626/197131/7337	3
C1843367	C1843367	Poor school performance	10/355	211/21671	0.00261593	0.217444	0.204683	23233/157680/10771/58508/23389/55904/546/25836/5813/7337	10
C0009081	C0009081	Congenital clubfoot	12/355	285/21671	0.00273671	0.217444	0.204683	23233/56704/8626/8621/81846/84162/23389/57231/8726/546/9101/23512	12
C0026650	C0026650	Movement Disorders	14/355	362/21671	0.00274968	0.217444	0.204683	23233/9213/1499/23230/157680/10367/4644/23389/10664/546/5813/4967/5930/7337	14
C0206732	C0206732	Epithelioid hemangioendothelioma	4/355	36/21671	0.00275744	0.217444	0.204683	25937/10413/2322/2649	4
C0752122	C0752122	Spinocerebellar Ataxia Type 4	4/355	36/21671	0.00275744	0.217444	0.204683	6712/6311/57231/10725	4
C0027022	C0027022	Myeloproliferative disease	14/355	365/21671	0.00296103	0.223605	0.210483	9734/1499/6311/51592/2322/4763/3480/4928/3799/2549/11214/23512/6711/79109	14
C0751691	C0751691	Perineurioma	3/355	18/21671	0.00296285	0.223605	0.210483	4763/8726/23512	3
C0026351	C0026351	Moderate intellectual disability	11/355	251/21671	0.00299272	0.223605	0.210483	288/8905/1756/10771/51111/23389/57231/81857/546/5813/80155	11
C0018798	C0018798	Congenital Heart Defects	15/355	406/21671	0.00303811	0.223605	0.210483	6926/65084/8295/9056/8621/55082/23389/3480/81857/6018/2549/8087/1832/25836/80155	15
C0423109	C0423109	Upward slant of palpebral fissure	10/355	216/21671	0.00309466	0.224033	0.210885	8295/10087/8621/9508/84162/55023/23389/3480/11011/546	10
C0274861	C0274861	Arsenic Poisoning, Inorganic	5/355	62/21671	0.00345653	0.229107	0.215661	22902/2803/29896/10142/10443	5
C0274862	C0274862	Nervous System, Organic Arsenic Poisoning	5/355	62/21671	0.00345653	0.229107	0.215661	22902/2803/29896/10142/10443	5
C0751851	C0751851	Arsenic Encephalopathy	5/355	62/21671	0.00345653	0.229107	0.215661	22902/2803/29896/10142/10443	5
C0751852	C0751852	Arsenic Induced Polyneuropathy	5/355	62/21671	0.00345653	0.229107	0.215661	22902/2803/29896/10142/10443	5
C1840069	C1840069	Sandal gap	5/355	62/21671	0.00345653	0.229107	0.215661	157680/3480/8726/1832/23512	5
C1850889	C1850889	MUSCULAR DYSTROPHY, LIMB-GIRDLE, TYPE 2B	3/355	19/21671	0.00347603	0.229107	0.215661	1756/26509/7871	3
C0005845	C0005845	Blood urea nitrogen measurement	6/355	90/21671	0.00363725	0.236207	0.222345	22864/6311/3480/11124/10725/23185	6
C0205650	C0205650	Papillary adenoma	4/355	39/21671	0.00370512	0.237128	0.223211	1499/58508/4763/23512	4
C0311375	C0311375	Arsenic Poisoning	5/355	64/21671	0.00396616	0.246684	0.232207	22902/2803/29896/10142/10443	5
C2243051	C2243051	Large head (disorder)	5/355	64/21671	0.00396616	0.246684	0.232207	54802/10771/51111/4763/55904	5
C0149530	C0149530	Congenital heart block	3/355	20/21671	0.00404026	0.247803	0.23326	10565/6709/6625	3
C0019294	C0019294	Hernia, Inguinal	10/355	225/21671	0.0041305	0.249867	0.235203	6926/8905/8295/8626/4763/10243/8726/546/25836/23512	10
C0202239	C0202239	Uric acid measurement (procedure)	11/355	264/21671	0.00437773	0.254661	0.239716	3006/22864/6311/81846/5000/55561/7029/4775/3480/9736/10725	11
C0158266	C0158266	Intervertebral Disc Degeneration	13/355	342/21671	0.00443757	0.254661	0.239716	3952/3488/5552/1499/1756/8626/10413/9508/64750/2887/3480/11124/10725	13
C1386048	C1386048	Intrauterine retardation	4/355	41/21671	0.00444661	0.254661	0.239716	1499/55023/23332/25836	4
C1142166	C1142166	Brugada Syndrome (disorder)	5/355	66/21671	0.00452737	0.254661	0.239716	6311/7871/9146/10142/1832	5
C0854110	C0854110	Insulin-resistant diabetes mellitus	3/355	21/21671	0.00465699	0.254661	0.239716	3952/208/286053	3
C1845245	C1845245	Lower limb hypertonia	3/355	21/21671	0.00465699	0.254661	0.239716	1499/546/23028	3
C1855650	C1855650	Birth length less than 3rd percentile	3/355	21/21671	0.00465699	0.254661	0.239716	8621/5000/23332	3
C0334588	C0334588	Giant Cell Glioblastoma	6/355	95/21671	0.00474449	0.254661	0.239716	65084/4194/4763/2195/546/23512	6
C1314691	C1314691	Age at menarche	11/355	267/21671	0.00476029	0.254661	0.239716	8788/2322/51780/51773/3480/9736/2649/10180/10725/10973/55660	11
C1837260	C1837260	Prominent forehead	8/355	159/21671	0.00478643	0.254661	0.239716	8905/8295/23389/57231/55904/5500/5813/23028	8
C0042063	C0042063	Urogenital Abnormalities	4/355	42/21671	0.00485225	0.25509	0.240119	8626/4763/546/23512	4
C0265610	C0265610	Clinodactyly of fingers	8/355	160/21671	0.00496854	0.256836	0.241763	8621/84162/55023/23389/3480/57231/546/1832	8
C0751072	C0751072	Frontotemporal Lobar Degeneration	9/355	195/21671	0.00500178	0.256836	0.241763	3952/6311/55599/7072/5163/29110/22862/10664/5813	9
C0042834	C0042834	Vital capacity	15/355	430/21671	0.00514432	0.260431	0.245147	5168/9734/987/4194/7402/54622/23085/84961/3993/9736/8801/7871/54454/2549/1832	15
C4551583	C4551583	Cerebral cortical atrophy	11/355	271/21671	0.00531112	0.260431	0.245147	8905/8295/1756/23230/6311/57231/29110/55904/546/25836/7337	11
C0751689	C0751689	Peripheral Nerve Sheath Neoplasm	3/355	22/21671	0.00532756	0.260431	0.245147	4763/8726/23512	3
C0026826	C0026826	Muscle Hypertonia	9/355	197/21671	0.00534085	0.260431	0.245147	8621/55023/4644/594/10243/55904/8726/25836/4967	9
C1629609	C1629609	Age at menopause	7/355	129/21671	0.00542565	0.260431	0.245147	159/10087/29035/10228/259282/10521/23269	7
C1848673	C1848673	Hypoplastic feet	7/355	129/21671	0.00542565	0.260431	0.245147	23233/8295/10087/8621/157680/3480/25836	7
C0700201	C0700201	Dyssomnias	10/355	236/21671	0.00574892	0.272764	0.256757	10699/1499/23230/6311/5411/7514/10243/81857/9101/25836	10
C0156344	C0156344	Endometriosis of ovary	5/355	70/21671	0.0058154	0.272764	0.256757	10468/1499/10499/59277/10664	5
C0023827	C0023827	liposarcoma	9/355	200/21671	0.00588251	0.272764	0.256757	3952/3488/1499/25937/4194/83943/4763/7514/10818	9
C4025790	C4025790	Specific learning disability	8/355	165/21671	0.00595992	0.272764	0.256757	1756/8626/5000/55023/23592/10367/4644/4763	8
C1857790	C1857790	Thoracic scoliosis	3/355	23/21671	0.00605319	0.272764	0.256757	157680/4763/546	3
C2825139	C2825139	Acute Myeloid Leukemia with Myelodysplasia-Related Changes	3/355	23/21671	0.00605319	0.272764	0.256757	8788/2322/4928	3
C0202117	C0202117	Low density lipoprotein cholesterol measurement	16/355	483/21671	0.00637273	0.284262	0.26758	5125/54922/10087/6311/64771/9508/5962/7804/157680/7813/7072/4763/79677/57466/8897/10443	16
C3714796	C3714796	Isolated somatotropin deficiency	8/355	168/21671	0.00662294	0.286925	0.270087	3952/6926/8626/9056/55599/157680/6574/5500	8
C0001080	C0001080	Achondroplasia	4/355	46/21671	0.00672208	0.286925	0.270087	8626/2887/23592/6574	4
C4049711	C4049711	Lepidic Predominant Adenocarcinoma	4/355	46/21671	0.00672208	0.286925	0.270087	5168/8626/114793/23365	4
C0026847	C0026847	Spinal Muscular Atrophy	12/355	320/21671	0.00681514	0.286925	0.270087	10468/9734/1499/1756/4194/6311/55599/7072/3480/9217/4331/51542	12
C0006325	C0006325	Bruxism	3/355	24/21671	0.00683501	0.286925	0.270087	288/10087/8621	3
C0936016	C0936016	Testicular Feminization	3/355	24/21671	0.00683501	0.286925	0.270087	3488/8626/9360	3
C0016522	C0016522	Foramen Ovale, Patent	5/355	73/21671	0.00693688	0.286925	0.270087	8295/4763/23389/3480/5500	5
C0270685	C0270685	Cerebral calcification	6/355	103/21671	0.00700502	0.286925	0.270087	8905/9213/57462/1499/4644/1893	6
C0239234	C0239234	Low set ears	16/355	489/21671	0.00713637	0.286925	0.270087	1499/8295/8621/9508/5000/84162/55023/23332/4763/23389/3480/10464/8726/546/25836/5500	16
C0376544	C0376544	Hematopoietic Neoplasms	12/355	322/21671	0.00714574	0.286925	0.270087	3952/9734/1499/208/2322/51780/3480/4928/7913/11214/10318/23028	12
C0175704	C0175704	LEOPARD Syndrome	4/355	47/21671	0.00725434	0.286925	0.270087	4763/2549/1832/5500	4
C4021085	C4021085	Abnormality of brain morphology	6/355	104/21671	0.00733418	0.286925	0.270087	288/157680/9706/57231/6709/29979	6
C0087031	C0087031	Juvenile-Onset Still Disease	8/355	171/21671	0.00734037	0.286925	0.270087	9734/22864/6311/9873/196441/3693/9886/3480	8
C0221263	C0221263	Cafe-au-Lait Spots	5/355	74/21671	0.00734206	0.286925	0.270087	55023/197131/4763/5500/5813	5
C1843392	C1843392	Death in childhood	3/355	25/21671	0.00767403	0.295493	0.278152	197131/4967/201595	3
C4288891	C4288891	Infant T Acute Lymphoblastic Leukemia	5/355	75/21671	0.00776345	0.295493	0.278152	1499/4775/2322/4928/5910	5
C0752123	C0752123	Spinocerebellar Ataxia Type 5	4/355	48/21671	0.00781366	0.295493	0.278152	6712/6311/57231/6711	4
C0221355	C0221355	Macrocephaly	13/355	367/21671	0.00786424	0.295493	0.278152	288/8905/9555/1756/84162/23592/4763/132/55904/8726/5500/23512/7337	13
C0200637	C0200637	Monocyte count procedure	7/355	139/21671	0.00807216	0.295493	0.278152	221395/6311/94/2768/85464/7813/2322	7
C0239174	C0239174	Late tooth eruption	7/355	139/21671	0.00807216	0.295493	0.278152	23461/1756/8626/9508/197131/57231/25836	7
C0750880	C0750880	Monocyte count result	7/355	139/21671	0.00807216	0.295493	0.278152	221395/6311/94/2768/85464/7813/2322	7
C1865017	C1865017	Thin upper lip vermilion	9/355	211/21671	0.00823849	0.295493	0.278152	1499/8295/1756/8621/55023/3480/546/25836/23028	9
C0205646	C0205646	Adenoma, Basal Cell	4/355	49/21671	0.00840059	0.295493	0.278152	1499/4763/132/23512	4
C0406709	C0406709	Hay-Wells syndrome	3/355	26/21671	0.00857118	0.295493	0.278152	8626/57466/1832	3
C1266005	C1266005	Basaloid squamous cell carcinoma	3/355	26/21671	0.00857118	0.295493	0.278152	1499/8626/4163	3
C3899665	C3899665	Childhood Epithelioid Hemangioendothelioma	3/355	26/21671	0.00857118	0.295493	0.278152	25937/10413/2649	3
C3900104	C3900104	Adult Epithelioid Hemangioendothelioma	3/355	26/21671	0.00857118	0.295493	0.278152	25937/10413/2649	3
C0001807	C0001807	Aggressive behavior	8/355	176/21671	0.00866429	0.295493	0.278152	288/8905/1499/23230/55023/10771/1893/55904	8
C0206664	C0206664	Teratocarcinoma	7/355	141/21671	0.00869886	0.295493	0.278152	10468/1499/8295/8626/51105/10664/23028	7
C1136249	C1136249	Mental Retardation, X-Linked	7/355	141/21671	0.00869886	0.295493	0.278152	8905/1756/84162/143384/10243/5931/546	7
C1868571	C1868571	Highly arched eyebrow	7/355	141/21671	0.00869886	0.295493	0.278152	8295/8621/55023/3480/10464/25836/23028	7
C0005612	C0005612	Birth Weight	9/355	214/21671	0.00899086	0.298387	0.280875	5168/10413/6311/2887/2768/25938/3480/54464/11214	9
C3900098	C3900098	Adult Myelodysplastic Syndrome	12/355	332/21671	0.00899268	0.298387	0.280875	9734/8788/1499/8626/51592/23243/2322/4763/4928/546/23512/5813	12
C0015310	C0015310	Exotropia	5/355	78/21671	0.00912803	0.298387	0.280875	55023/57231/546/23028/7337	5
C0424731	C0424731	Single transverse palmar crease	5/355	78/21671	0.00912803	0.298387	0.280875	157680/55023/197131/10664/25836	5
C0278608	C0278608	Adult Liposarcoma	7/355	143/21671	0.00936057	0.298387	0.280875	3952/3488/1499/25937/4763/7514/10818	7
C0279984	C0279984	Childhood Liposarcoma	7/355	143/21671	0.00936057	0.298387	0.280875	3952/3488/1499/25937/4763/7514/10818	7
C0040261	C0040261	Onychomycosis	3/355	27/21671	0.00952729	0.298387	0.280875	157680/81704/9101	3
C0241442	C0241442	Protrusion of tongue	3/355	27/21671	0.00952729	0.298387	0.280875	23230/546/7337	3
C0279546	C0279546	Adult Undifferentiated Pleomorphic Sarcoma	3/355	27/21671	0.00952729	0.298387	0.280875	25937/10413/3480	3
C3899638	C3899638	Childhood Undifferentiated Pleomorphic Sarcoma	3/355	27/21671	0.00952729	0.298387	0.280875	25937/10413/3480	3
C4024900	C4024900	Atrophy/Degeneration affecting the brainstem	3/355	27/21671	0.00952729	0.298387	0.280875	8295/6311/6709	3
C2347761	C2347761	Childhood Myelodysplastic Syndrome	12/355	335/21671	0.00961369	0.298972	0.281427	9734/8788/1499/8626/51592/23243/2322/4763/4928/546/23512/5813	12
C0424678	C0424678	Lean body mass	7/355	144/21671	0.0097049	0.299698	0.28211	2768/594/55705/11124/11214/8897/55291	7
C1854113	C1854113	Prominent nasal bridge	8/355	180/21671	0.009846	0.301944	0.284224	8295/8626/8621/157680/55023/23592/10464/11011	8

## Sheet: DisGeNET and GeneCards database
Gene	source
IL6	C0013537
NOS3	C0013538
STOX1	C0013539
CORIN	C0013540
LMNA	C0013541
CFI	C0013542
TNF	C0013543
CFH	C0013544
AGT	C0013545
PPARG	C0013546
CD46	C0013547
HELLPAR	C0013548
VEGFA	C0013549
HLA-G	C0013550
PGF	C0013551
LEP	C0013552
MTHFR	C0013553
ADIPOQ	C0013554
ACE	C0013555
F5	C0013556
HIF1A	C0013557
REN	C0013558
FOXP3	C0013559
TAC3	C0013560
IL1B	C0013561
SERPINE1	C0013562
FLT1	C0013563
TGFB1	C0013564
PTGS2	C0013565
APOE	C0013566
FAS	C0013567
IL10	C0013568
MMP9	C0013569
MBL2	C0013570
MIR210	C0013571
EPHX1	C0013572
AGTR1	C0013573
COMT	C0013574
ACVR2A	C0013575
FASLG	C0013576
MIR155	C0013577
ADM	C0013578
CRP	C0013579
PTGS1	C0013580
CALR	C0013581
ERVW-1	C0013582
PAPPA2	C0013583
SLC2A1	C0013584
IL1RN	C0013585
AVP	C0013586
LPA	C0013587
COX1	C0013588
COX2	C0013589
TNFRSF11B	C0013590
PAPPA	C0013591
ILK	C0013592
AQP4	C0013593
MTCO2P12	C0013594
IL4	C0013595
IL27	C0013596
ENG	C0013597
HSPA4	C0013598
FABP4	C0013599
KIR2DL4	C0013600
EGF	C0013601
EDN1	C0013602
F2	C0013603
BHLHE40	C0013604
PAX3	C0013605
IL18R1	C0013606
PDCD1	C0013607
TLR4	C0013608
UCN	C0013609
IL23A	C0013610
BRD2	C0013611
SPATA2	C0013612
GCM1	C0013613
TNFSF11	C0013614
IL17D	C0013615
TLR2	C0013616
THBD	C0013617
USO1	C0013618
CLIC3	C0013619
DGKI	C0013620
EBAG9	C0013621
MMP2	C0013622
POTEF	C0013623
NR3C2	C0013624
CD14	C0013625
TXN	C0013626
ROCK2	C0013627
TP53	C0013628
MTF1	C0013629
RELA	C0013630
NOTCH2	C0013631
NOTCH1	C0013632
KISS1R	C0013633
NFATC2	C0013634
RNR2	C0013635
AQP9	C0013636
WAS	C0013637
CD59	C0013638
AVPR1A	C0013639
RHD	C0013640
MIR454	C0013641
NPHS2	C0013642
RPL17	C0013643
S100B	C0013644
CCL2	C0013645
CXCL12	C0013646
ADIPOR2	C0013647
HIF3A	C0013648
GORASP1	C0013649
WNK1	C0013650
SYT1	C0013651
UCA1	C0013652
SNCA	C0013653
SORD	C0013654
SRY	C0013655
STAT5A	C0013656
ADAM12	C0013657
ACTB	C0013658
TAP1	C0013659
PRKCB	C0013660
PRKCD	C0013661
MYDGF	C0013662
TERC	C0013663
PROS1	C0013664
RETN	C0013665
CUL3	C0013666
PSG5	C0013667
ACKR3	C0013668
PROK1	C0013669
C19orf33	C0013670
CFAP97	C0013671
PTPN2	C0013672
RBP4	C0013673
INO80B	C0013674
NECTIN4	C0013675
TAP2	C0013676
STAT1	C0013677
ABO	C0013678
F10	C0013679
F2R	C0013680
ALB	C0013681
ESR1	C0013682
HTRA4	C0013683
ELF5	C0013684
EDN2	C0013685
ABCA1	C0013686
DUSP9	C0013687
HBEGF	C0013688
FBN2	C0013689
FGFR4	C0013690
FLNB	C0013691
GLRX	C0013692
IL37	C0013693
GIP	C0013694
GEM	C0013695
INTS6	C0013696
PART1	C0013697
FSHR	C0013698
SEC14L2	C0013699
FOSB	C0013700
FOS	C0013701
AFM	C0013702
DECR1	C0013703
NXF1	C0013704
FST	C0013705
GHET1	C0013706
FSTL3	C0013707
PRNCR1	C0013708
WASF2	C0013709
ATP6AP2	C0013710
EBI3	C0013711
RPL17-C18orf32	C0013712
CD24	C0013713
IGF2BP2	C0013714
PLAC1	C0013715
RASSF1	C0013716
CYP11B2	C0013717
CYP2D6	C0013718
CYP2C9	C0013719
CYBA	C0013720
IL23R	C0013721
CCN2	C0013722
CSF1R	C0013723
LINC00261	C0013724
ADORA2B	C0013725
ADH5	C0013726
MIR885	C0013727
MIR204	C0013728
ISG20	C0013729
DAP	C0013730
EIF3E	C0013731
INSR	C0013732
INS	C0013733
INHBA	C0013734
IDO1	C0013735
IL18	C0013736
IL15	C0013737
CXCL8	C0013738
JUN	C0013739
JUNB	C0013740
JUND	C0013741
MIR203A	C0013742
MIR126	C0013743
LPL	C0013744
LHCGR	C0013745
SUMO4	C0013746
KLRC2	C0013747
KLRB1	C0013748
KIR3DL1	C0013749
KIR2DL1	C0013750
KDR	C0013751
IL2RA	C0013752
IL2	C0013753
HLA-B	C0013754
HLA-A	C0013755
ANXA5	C0013756
ANXA2	C0013757
GZMA	C0013758
GSTM1	C0013759
CTNNA3	C0013760
GPT	C0013761
MIF-AS1	C0013762
ANGPT1	C0013763
HLA-C	C0013764
HLA-DPB1	C0013765
HLA-DQA1	C0013766
CCN1	C0013767
IGFBP5	C0013768
IGFBP1	C0013769
IGF2	C0013770
IFNGR1	C0013771
IFNG	C0013772
ICA1	C0013773
XIAP	C0013774
HSD11B2	C0013775
HLA-E	C0013776
H19	C0013777
ERAP2	MalaCard
INHBB	MalaCard
SERPINC1	MalaCard
PEE1	MalaCard
NOSTRIN	MalaCard
OXT	MalaCard
LGALS13	MalaCard
F3	MalaCard
APOH	MalaCard

## Sheet: VarElect_Results
Direct														Indirect
Symbol	Description	Category	GIFTs	Matched Phenotypes	Matched Phenotypes Scount	Global Rank (Total Genes 2039)	-LOG10(P)	Score	Average Disease Causing Likelihood					Implicating Symbol	Description	Category	GIFTs	Matched Phenotypes	Matched Phenotypes Count	Global Rank (Total Genes 2039)	Score (Implicated)	Average Disease Causing Likelihood	Score (Implicating)	Average Disease Causing Likelihood1
ENG	Endoglin	Protein Coding	57	Pre\-Eclampsia	1	17	3.27948	22.77	0.581093					FLT1	Fms Related Receptor Tyrosine Kinase 1	Protein Coding	59	Pre\-Eclampsia	1	1	2.95	0.642696	1.99	0.771466
PAPPA	Pappalysin 1	Protein Coding	51	Pre\-Eclampsia	1	25	3.11199	18.65	0.608159					TNF	Tumor Necrosis Factor	Protein Coding	61	Pre\-Eclampsia	1	28	2.95	0.642696	1.12	0.70409
TAC3	Tachykinin Precursor 3	Protein Coding	50	Pre\-Eclampsia	1	29	3.04753	17.25	0.620085					H19	H19 Imprinted Maternally Expressed Transcript	RNA Gene	34	Pre\-Eclampsia	1	6	2.95	0.642696	0.94	0
SOD1	Superoxide Dismutase 1	Protein Coding	61	Pre\-Eclampsia	1	39	2.91886	14.52	0.774798					AGT	Angiotensinogen	Protein Coding	58	Pre\-Eclampsia	1	4	2.95	0.642696	0.92	0.20677
INHA	Inhibin Subunit Alpha	Protein Coding	51	Pre\-Eclampsia	1	71	2.65867	10.64	0.374512					NOS3	Nitric Oxide Synthase 3	Protein Coding	58	Pre\-Eclampsia	1	3	2.95	0.642696	0.83	0.585027
FN1	Fibronectin 1	Protein Coding	59	Pre\-Eclampsia	1	80	2.60684	10.05	0.568632					FLT1	Fms Related Receptor Tyrosine Kinase 1	Protein Coding	59	Pre\-Eclampsia	1	1	1.86	0.718098	1.1	0.771466
ADM	Adrenomedullin	Protein Coding	54	Pre\-Eclampsia	1	90	2.55569	9.8	0.459746					NOS3	Nitric Oxide Synthase 3	Protein Coding	58	Pre\-Eclampsia	1	3	1.86	0.718098	1.04	0.585027
IGF2	Insulin Like Growth Factor 2	Protein Coding	57	Pre\-Eclampsia	1	104	2.49289	9.04	0.562478					VEGFA	Vascular Endothelial Growth Factor A	Protein Coding	57	Pre\-Eclampsia	1	19	1.86	0.718098	0.63	0.648251
PRDX5	Peroxiredoxin 5	Protein Coding	52	Pre\-Eclampsia	1	148	2.33967	7.37	0.481772					HBEGF	Heparin Binding EGF Like Growth Factor	Protein Coding	52	Pre\-Eclampsia	1	128	1.86	0.718098	0.48	0.592585
TIMP3	TIMP Metallopeptidase Inhibitor 3	Protein Coding	52	Pre\-Eclampsia	1	243	2.12432	3.67	0.768371					PGF	Placental Growth Factor	Protein Coding	53	Pre\-Eclampsia	1	8	1.86	0.718098	0.42	0.760539
FSTL3	Follistatin Like 3	Protein Coding	45	Pre\-Eclampsia	1	253	2.10681	3.57	0					H19	H19 Imprinted Maternally Expressed Transcript	RNA Gene	34	Pre\-Eclampsia	1	6	1.73	0.839324	1.13	0
TIMP1	TIMP Metallopeptidase Inhibitor 1	Protein Coding	54	Pre\-Eclampsia	1	311	2.01717	3.14	0.136831					FLT1	Fms Related Receptor Tyrosine Kinase 1	Protein Coding	59	Pre\-Eclampsia	1	1	1.73	0.839324	0.8	0.771466
CAV1	Caveolin 1	Protein Coding	57	Pre\-Eclampsia	1	330	1.99141	2.97	0.598499					CORIN	Corin, Serine Peptidase	Protein Coding	52	Pre\-Eclampsia	1	5	1.73	0.839324	0.56	0.476262
HTRA1	HtrA Serine Peptidase 1	Protein Coding	54	Pre\-Eclampsia	1	334	1.98618	2.95	0.630843					DCN	Decorin	Protein Coding	56	Pre\-Eclampsia	1	113	1.73	0.839324	0.31	0.6542
TTR	Transthyretin	Protein Coding	57	Pre\-Eclampsia	1	345	1.97211	2.86	0.438988					APOH	Apolipoprotein H	Protein Coding	53	Pre\-Eclampsia	1	52	1.73	0.839324	0.25	0.259235
IL2RB	Interleukin 2 Receptor Subunit Beta	Protein Coding	59	Pre\-Eclampsia	1	407	1.90033	2.49	0.371851					NOS3	Nitric Oxide Synthase 3	Protein Coding	58	Pre\-Eclampsia	1	3	1.7	0.27786	0.99	0.585027
BGN	Biglycan	Protein Coding	53	Pre\-Eclampsia	1	416	1.89083	2.44	0.749593					FLT1	Fms Related Receptor Tyrosine Kinase 1	Protein Coding	59	Pre\-Eclampsia	1	1	1.7	0.27786	0.89	0.771466
SPARC	Secreted Protein Acidic And Cysteine Rich	Protein Coding	57	Pre\-Eclampsia	1	458	1.84906	2.3	0.432221					CAV1	Caveolin 1	Protein Coding	57	Pre\-Eclampsia	1	330	1.7	0.27786	0.85	0.598499
PROCR	Protein C Receptor	Protein Coding	50	Pre\-Eclampsia	1	626	1.71335	1.8	0.319802					H19	H19 Imprinted Maternally Expressed Transcript	RNA Gene	34	Pre\-Eclampsia	1	6	1.7	0.27786	0.27	0
PRCP	Prolylcarboxypeptidase	Protein Coding	54	Pre\-Eclampsia	1	760	1.62911	1.16	0.491217					VEGFA	Vascular Endothelial Growth Factor A	Protein Coding	57	Pre\-Eclampsia	1	19	1.7	0.27786	0.26	0.648251
TNFSF10	TNF Superfamily Member 10	Protein Coding	53	Pre\-Eclampsia	1	882	1.56446	0.9	0.523483					VEGFA	Vascular Endothelial Growth Factor A	Protein Coding	57	Pre\-Eclampsia	1	19	1.66	0.744388	0.9	0.648251
EFNA1	Ephrin A1	Protein Coding	51	Pre\-Eclampsia	1	1034	1.49541	0.73	0.21779					MMP9	Matrix Metallopeptidase 9	Protein Coding	62	Pre\-Eclampsia	1	43	1.66	0.744388	0.89	0.202806
IL18BP	Interleukin 18 Binding Protein	Protein Coding	49	Pre\-Eclampsia	1	1034	1.49541	0.73	0.407869					H19	H19 Imprinted Maternally Expressed Transcript	RNA Gene	34	Pre\-Eclampsia	1	6	1.66	0.744388	0.76	0
IL1R2	Interleukin 1 Receptor Type 2	Protein Coding	54	Pre\-Eclampsia	1	1034	1.49541	0.73	0.526932					TGFB1	Transforming Growth Factor Beta 1	Protein Coding	61	Pre\-Eclampsia	1	47	1.66	0.744388	0.69	0.424935
EGR1	Early Growth Response 1	Protein Coding	53	Pre\-Eclampsia	1	1034	1.49541	0.73	0.80659					SOD1	Superoxide Dismutase 1	Protein Coding	61	Pre\-Eclampsia	1	39	1.66	0.744388	0.66	0.774798
ANGPTL4	Angiopoietin Like 4	Protein Coding	52	Pre\-Eclampsia	1	1276	1.40408	0.52	0.277186					H19	H19 Imprinted Maternally Expressed Transcript	RNA Gene	34	Pre\-Eclampsia	1	6	1.4	0.191084	1.15	0
FBLN1	Fibulin 1	Protein Coding	52	Pre\-Eclampsia	1	1276	1.40408	0.52	0.659395					MTHFR	Methylenetetrahydrofolate Reductase	Protein Coding	56	Pre\-Eclampsia	1	18	1.4	0.191084	0.28	0.222148
PPIC	Peptidylprolyl Isomerase C	Protein Coding	48	Pre\-Eclampsia	1	1276	1.40408	0.52	0.147475					NOS3	Nitric Oxide Synthase 3	Protein Coding	58	Pre\-Eclampsia	1	3	1.4	0.191084	0.26	0.585027
ADAMTS1	ADAM Metallopeptidase With Thrombospondin Type 1 Motif 1	Protein Coding	52	Pre\-Eclampsia	1	1276	1.40408	0.52	0.518646					EPHX1	Epoxide Hydrolase 1	Protein Coding	54	Pre\-Eclampsia	1	21	1.4	0.191084	0.26	0.0667681
PRDX4	Peroxiredoxin 4	Protein Coding	49	Pre\-Eclampsia	1	1276	1.40408	0.52	0.64637					SOD1	Superoxide Dismutase 1	Protein Coding	61	Pre\-Eclampsia	1	39	1.4	0.191084	0.17	0.774798
HMGN3	High Mobility Group Nucleosomal Binding Domain 3	Protein Coding	38	Pre\-Eclampsia	1	1276	1.40408	0.52	0.590757					H19	H19 Imprinted Maternally Expressed Transcript	RNA Gene	34	Pre\-Eclampsia	1	6	1.31	0.755099	0.98	0
QSOX1	Quiescin Sulfhydryl Oxidase 1	Protein Coding	43	Pre\-Eclampsia	1	1276	1.40408	0.52	0.43003					HIF1A	Hypoxia Inducible Factor 1 Subunit Alpha	Protein Coding	57	Pre\-Eclampsia	1	41	1.31	0.755099	0.42	0.61971
LAPTM4A	Lysosomal Protein Transmembrane 4 Alpha	Protein Coding	44	Pre\-Eclampsia	1	1276	1.40408	0.52	0.484501					NOS3	Nitric Oxide Synthase 3	Protein Coding	58	Pre\-Eclampsia	1	3	1.31	0.755099	0.36	0.585027
AOC1	Amine Oxidase Copper Containing 1	Protein Coding	50	Pre\-Eclampsia	1	1977	1.21392	0.25	0.21308					IL6	Interleukin 6	Protein Coding	60	Pre\-Eclampsia	1	35	1.31	0.755099	0.18	0.560705
														F2	Coagulation Factor II, Thrombin	Protein Coding	58	Pre\-Eclampsia	1	23	1.31	0.755099	0.16	0.562735
														IGFBP3	Insulin Like Growth Factor Binding Protein 3	Protein Coding	55	Pre\-Eclampsia	1	111	1.25	0.637713	0.93	0.302681
														LEP	Leptin	Protein Coding	55	Pre\-Eclampsia	1	24	1.25	0.637713	0.39	0.597285
														STOX1	Storkhead Box 1	Protein Coding	45	Pre\-Eclampsia	1	2	1.25	0.637713	0.32	0.306835
														PGF	Placental Growth Factor	Protein Coding	53	Pre\-Eclampsia	1	8	1.25	0.637713	0.27	0.760539
														ENG	Endoglin	Protein Coding	57	Pre\-Eclampsia	1	17	1.25	0.637713	0.23	0.581093
														MALAT1	Metastasis Associated Lung Adenocarcinoma Transcript 1	RNA Gene	31	Pre\-Eclampsia	1	11	1.22	0.527996	0.73	0
														FLT1	Fms Related Receptor Tyrosine Kinase 1	Protein Coding	59	Pre\-Eclampsia	1	1	1.22	0.527996	0.63	0.771466
														ALB	Albumin	Protein Coding	57	Pre\-Eclampsia	1	38	1.22	0.527996	0.42	0.823326
														MMP9	Matrix Metallopeptidase 9	Protein Coding	62	Pre\-Eclampsia	1	43	1.22	0.527996	0.4	0.202806
														AGT	Angiotensinogen	Protein Coding	58	Pre\-Eclampsia	1	4	1.22	0.527996	0.38	0.20677
														H19	H19 Imprinted Maternally Expressed Transcript	RNA Gene	34	Pre\-Eclampsia	1	6	1.17	0.796885	0.83	0
														FLT1	Fms Related Receptor Tyrosine Kinase 1	Protein Coding	59	Pre\-Eclampsia	1	1	1.17	0.796885	0.43	0.771466
														NOS3	Nitric Oxide Synthase 3	Protein Coding	58	Pre\-Eclampsia	1	3	1.17	0.796885	0.35	0.585027
														AGT	Angiotensinogen	Protein Coding	58	Pre\-Eclampsia	1	4	1.17	0.796885	0.18	0.20677
														FABP4	Fatty Acid Binding Protein 4	Protein Coding	51	Pre\-Eclampsia	1	270	1.17	0.796885	0.18	0.654901
														F5	Coagulation Factor V	Protein Coding	56	Pre\-Eclampsia	1	20	1.05	0.55591	0.64	0.0318985
														MTHFR	Methylenetetrahydrofolate Reductase	Protein Coding	56	Pre\-Eclampsia	1	18	1.05	0.55591	0.58	0.222148
														FOLR2	Folate Receptor Beta	Protein Coding	52	Pre\-Eclampsia	1	575	1.05	0.55591	0.29	0.429464
														NOS3	Nitric Oxide Synthase 3	Protein Coding	58	Pre\-Eclampsia	1	3	1.05	0.55591	0.26	0.585027
														SMAD5-AS1	SMAD5 Antisense RNA 1	RNA Gene	28	Pre\-Eclampsia	1	164	1.05	0.55591	0.23	0
														AGT	Angiotensinogen	Protein Coding	58	Pre\-Eclampsia	1	4	0.96	0.693708	0.7	0.20677
														NOS3	Nitric Oxide Synthase 3	Protein Coding	58	Pre\-Eclampsia	1	3	0.96	0.693708	0.3	0.585027
														LEP	Leptin	Protein Coding	55	Pre\-Eclampsia	1	24	0.96	0.693708	0.26	0.597285
														AGTR1	Angiotensin II Receptor Type 1	Protein Coding	60	Pre\-Eclampsia	1	37	0.96	0.693708	0.25	0.638187
														SOD1	Superoxide Dismutase 1	Protein Coding	61	Pre\-Eclampsia	1	39	0.96	0.693708	0.22	0.774798
														NOS3	Nitric Oxide Synthase 3	Protein Coding	58	Pre\-Eclampsia	1	3	0.89	0.130257	0.58	0.585027
														FLT1	Fms Related Receptor Tyrosine Kinase 1	Protein Coding	59	Pre\-Eclampsia	1	1	0.89	0.130257	0.35	0.771466
														AGT	Angiotensinogen	Protein Coding	58	Pre\-Eclampsia	1	4	0.89	0.130257	0.33	0.20677
														CORIN	Corin, Serine Peptidase	Protein Coding	52	Pre\-Eclampsia	1	5	0.89	0.130257	0.31	0.476262
														SERPINE1	Serpin Family E Member 1	Protein Coding	59	Pre\-Eclampsia	1	26	0.89	0.130257	0.28	0.474041
														NSD1	Nuclear Receptor Binding SET Domain Protein 1	Protein Coding	53	Pre\-Eclampsia	1	7	0.88	0.580149	0.76	0.559352
														F5	Coagulation Factor V	Protein Coding	56	Pre\-Eclampsia	1	20	0.88	0.580149	0.15	0.0318985
														TGFB1	Transforming Growth Factor Beta 1	Protein Coding	61	Pre\-Eclampsia	1	47	0.88	0.580149	0.12	0.424935
														ACVR2A	Activin A Receptor Type 2A	Protein Coding	54	Pre\-Eclampsia	1	68	0.88	0.580149	0.11	0.808211
														INHBA	Inhibin Subunit Beta A	Protein Coding	52	Pre\-Eclampsia	1	183	0.88	0.580149	0.1	0.812367
														TGFB1	Transforming Growth Factor Beta 1	Protein Coding	61	Pre\-Eclampsia	1	47	0.83	0.301412	0.61	0.424935
														ENG	Endoglin	Protein Coding	57	Pre\-Eclampsia	1	17	0.83	0.301412	0.33	0.581093
														IGF2	Insulin Like Growth Factor 2	Protein Coding	57	Pre\-Eclampsia	1	104	0.83	0.301412	0.13	0.562478
														ITGB2	Integrin Subunit Beta 2	Protein Coding	59	Pre\-Eclampsia	1	126	0.83	0.301412	0.11	0.714501
														LINC02605	Long Intergenic Non-Protein Coding RNA 2605	RNA Gene	19	Pre\-Eclampsia	1	306	0.83	0.301412	0.09	0
														NOS3	Nitric Oxide Synthase 3	Protein Coding	58	Pre\-Eclampsia	1	3	0.79	0.356889	0.46	0.585027
														VCAM1	Vascular Cell Adhesion Molecule 1	Protein Coding	55	Pre\-Eclampsia	1	31	0.79	0.356889	0.42	0.534827
														FN1	Fibronectin 1	Protein Coding	59	Pre\-Eclampsia	1	80	0.79	0.356889	0.27	0.568632
														VEGFA	Vascular Endothelial Growth Factor A	Protein Coding	57	Pre\-Eclampsia	1	19	0.79	0.356889	0.26	0.648251
														KDR	Kinase Insert Domain Receptor	Protein Coding	62	Pre\-Eclampsia	1	65	0.79	0.356889	0.26	0.237894
														PGF	Placental Growth Factor	Protein Coding	53	Pre\-Eclampsia	1	8	0.77	0.553517	0.45	0.760539
														FLT1	Fms Related Receptor Tyrosine Kinase 1	Protein Coding	59	Pre\-Eclampsia	1	1	0.77	0.553517	0.38	0.771466
														INSR	Insulin Receptor	Protein Coding	62	Pre\-Eclampsia	1	132	0.77	0.553517	0.34	0.756286
														NOS3	Nitric Oxide Synthase 3	Protein Coding	58	Pre\-Eclampsia	1	3	0.77	0.553517	0.31	0.585027
														AGT	Angiotensinogen	Protein Coding	58	Pre\-Eclampsia	1	4	0.77	0.553517	0.2	0.20677
														FLT1	Fms Related Receptor Tyrosine Kinase 1	Protein Coding	59	Pre\-Eclampsia	1	1	0.77	0.82273	0.54	0.771466
														HLA-G	Major Histocompatibility Complex, Class I, G	Protein Coding	53	Pre\-Eclampsia	1	22	0.77	0.82273	0.27	0.183558
														NOS2	Nitric Oxide Synthase 2	Protein Coding	58	Pre\-Eclampsia	1	55	0.77	0.82273	0.22	0.465902
														TGFB1	Transforming Growth Factor Beta 1	Protein Coding	61	Pre\-Eclampsia	1	47	0.77	0.82273	0.22	0.424935
														PGF	Placental Growth Factor	Protein Coding	53	Pre\-Eclampsia	1	8	0.77	0.82273	0.2	0.760539
														STOX1	Storkhead Box 1	Protein Coding	45	Pre\-Eclampsia	1	2	0.75	0.71389	0.42	0.306835
														CST3	Cystatin C	Protein Coding	52	Pre\-Eclampsia	1	94	0.75	0.71389	0.39	0
														KNG1	Kininogen 1	Protein Coding	57	Pre\-Eclampsia	1	86	0.75	0.71389	0.35	0.391
														TGFB1	Transforming Growth Factor Beta 1	Protein Coding	61	Pre\-Eclampsia	1	47	0.75	0.71389	0.25	0.424935
														PGF	Placental Growth Factor	Protein Coding	53	Pre\-Eclampsia	1	8	0.75	0.71389	0.24	0.760539
														ESR1	Estrogen Receptor 1	Protein Coding	62	Pre\-Eclampsia	1	108	0.75	0.814725	0.45	0.685291
														SOD1	Superoxide Dismutase 1	Protein Coding	61	Pre\-Eclampsia	1	39	0.75	0.814725	0.4	0.774798
														NSD1	Nuclear Receptor Binding SET Domain Protein 1	Protein Coding	53	Pre\-Eclampsia	1	7	0.75	0.814725	0.25	0.559352
														AR	Androgen Receptor	Protein Coding	60	Pre\-Eclampsia	1	135	0.75	0.814725	0.21	0.252201
														FOXP3	Forkhead Box P3	Protein Coding	56	Pre\-Eclampsia	1	190	0.75	0.814725	0.16	0.54337
														NOS3	Nitric Oxide Synthase 3	Protein Coding	58	Pre\-Eclampsia	1	3	0.71	0	0.54	0.585027
														AGT	Angiotensinogen	Protein Coding	58	Pre\-Eclampsia	1	4	0.71	0	0.22	0.20677
														CBS	Cystathionine Beta-Synthase	Protein Coding	60	Pre\-Eclampsia	1	162	0.71	0	0.13	0.547264
														MTHFR	Methylenetetrahydrofolate Reductase	Protein Coding	56	Pre\-Eclampsia	1	18	0.71	0	0.12	0.222148
														EPHX1	Epoxide Hydrolase 1	Protein Coding	54	Pre\-Eclampsia	1	21	0.71	0	0.11	0.0667681
														MTHFR	Methylenetetrahydrofolate Reductase	Protein Coding	56	Pre\-Eclampsia	1	18	0.62	0.820721	0.36	0.222148
														EPHX1	Epoxide Hydrolase 1	Protein Coding	54	Pre\-Eclampsia	1	21	0.62	0.820721	0.31	0.0667681
														CORIN	Corin, Serine Peptidase	Protein Coding	52	Pre\-Eclampsia	1	5	0.62	0.820721	0.27	0.476262
														HIF1A	Hypoxia Inducible Factor 1 Subunit Alpha	Protein Coding	57	Pre\-Eclampsia	1	41	0.62	0.820721	0.24	0.61971
														ADIPOQ	Adiponectin, C1Q And Collagen Domain Containing	Protein Coding	55	Pre\-Eclampsia	1	36	0.62	0.820721	0.21	0.380965
														MALAT1	Metastasis Associated Lung Adenocarcinoma Transcript 1	RNA Gene	31	Pre\-Eclampsia	1	11	0.61	0.361641	0.44	0
														SOD1	Superoxide Dismutase 1	Protein Coding	61	Pre\-Eclampsia	1	39	0.61	0.361641	0.21	0.774798
														VEGFA	Vascular Endothelial Growth Factor A	Protein Coding	57	Pre\-Eclampsia	1	19	0.61	0.361641	0.15	0.648251
														IGFBP1	Insulin Like Growth Factor Binding Protein 1	Protein Coding	51	Pre\-Eclampsia	1	40	0.61	0.361641	0.15	0.508997
														GPX3	Glutathione Peroxidase 3	Protein Coding	49	Pre\-Eclampsia	1	146	0.61	0.361641	0.13	0.742081
														VEGFA	Vascular Endothelial Growth Factor A	Protein Coding	57	Pre\-Eclampsia	1	19	0.61	0.872451	0.36	0.648251
														NOS3	Nitric Oxide Synthase 3	Protein Coding	58	Pre\-Eclampsia	1	3	0.61	0.872451	0.29	0.585027
														CORIN	Corin, Serine Peptidase	Protein Coding	52	Pre\-Eclampsia	1	5	0.61	0.872451	0.24	0.476262
														IGFBP1	Insulin Like Growth Factor Binding Protein 1	Protein Coding	51	Pre\-Eclampsia	1	40	0.61	0.872451	0.2	0.508997
														TGFB1	Transforming Growth Factor Beta 1	Protein Coding	61	Pre\-Eclampsia	1	47	0.61	0.872451	0.16	0.424935
														STOX1	Storkhead Box 1	Protein Coding	45	Pre\-Eclampsia	1	2	0.6	0	0.35	0.306835
														NOS3	Nitric Oxide Synthase 3	Protein Coding	58	Pre\-Eclampsia	1	3	0.6	0	0.29	0.585027
														FLT1	Fms Related Receptor Tyrosine Kinase 1	Protein Coding	59	Pre\-Eclampsia	1	1	0.6	0	0.25	0.771466
														LINC01672	Long Intergenic Non-Protein Coding RNA 1672	RNA Gene	18	Pre\-Eclampsia	1	398	0.6	0	0.21	0
														AGT	Angiotensinogen	Protein Coding	58	Pre\-Eclampsia	1	4	0.6	0	0.19	0.20677
														NOS3	Nitric Oxide Synthase 3	Protein Coding	58	Pre\-Eclampsia	1	3	0.59	0.754437	0.41	0.585027
														AGT	Angiotensinogen	Protein Coding	58	Pre\-Eclampsia	1	4	0.59	0.754437	0.22	0.20677
														COMT	Catechol-O-Methyltransferase	Protein Coding	60	Pre\-Eclampsia	1	84	0.59	0.754437	0.17	0.118389
														MTHFR	Methylenetetrahydrofolate Reductase	Protein Coding	56	Pre\-Eclampsia	1	18	0.59	0.754437	0.17	0.222148
														EPHX1	Epoxide Hydrolase 1	Protein Coding	54	Pre\-Eclampsia	1	21	0.59	0.754437	0.11	0.0667681
														NOS3	Nitric Oxide Synthase 3	Protein Coding	58	Pre\-Eclampsia	1	3	0.59	0.29838	0.44	0.585027
														VCAM1	Vascular Cell Adhesion Molecule 1	Protein Coding	55	Pre\-Eclampsia	1	31	0.59	0.29838	0.16	0.534827
														HMOX1	Heme Oxygenase 1	Protein Coding	61	Pre\-Eclampsia	1	63	0.59	0.29838	0.15	0.319181
														EPHX2	Epoxide Hydrolase 2	Protein Coding	56	Pre\-Eclampsia	1	154	0.59	0.29838	0.14	0.0771296
														SOD2-OT1	SOD2 Overlapping Transcript 1	RNA Gene	18	Pre\-Eclampsia	1	246	0.59	0.29838	0.12	0
														NOS3	Nitric Oxide Synthase 3	Protein Coding	58	Pre\-Eclampsia	1	3	0.58	0	0.37	0.585027
														FLT1	Fms Related Receptor Tyrosine Kinase 1	Protein Coding	59	Pre\-Eclampsia	1	1	0.58	0	0.25	0.771466
														AGT	Angiotensinogen	Protein Coding	58	Pre\-Eclampsia	1	4	0.58	0	0.19	0.20677
														VEGFA	Vascular Endothelial Growth Factor A	Protein Coding	57	Pre\-Eclampsia	1	19	0.58	0	0.18	0.648251
														IL1B	Interleukin 1 Beta	Protein Coding	56	Pre\-Eclampsia	1	48	0.58	0	0.17	0.818391
														HLA-G	Major Histocompatibility Complex, Class I, G	Protein Coding	53	Pre\-Eclampsia	1	22	0.56	0.656185	0.34	0.183558
														VCAM1	Vascular Cell Adhesion Molecule 1	Protein Coding	55	Pre\-Eclampsia	1	31	0.56	0.656185	0.25	0.534827
														AGTR1	Angiotensin II Receptor Type 1	Protein Coding	60	Pre\-Eclampsia	1	37	0.56	0.656185	0.23	0.638187
														NOS3	Nitric Oxide Synthase 3	Protein Coding	58	Pre\-Eclampsia	1	3	0.56	0.656185	0.22	0.585027
														FN1	Fibronectin 1	Protein Coding	59	Pre\-Eclampsia	1	80	0.56	0.656185	0.17	0.568632
														IL10	Interleukin 10	Protein Coding	56	Pre\-Eclampsia	1	34	0.55	0.852921	0.43	0.631391
														SOD1	Superoxide Dismutase 1	Protein Coding	61	Pre\-Eclampsia	1	39	0.55	0.852921	0.15	0.774798
														NOSTRIN	Nitric Oxide Synthase Trafficking	Protein Coding	44	Pre\-Eclampsia	1	54	0.55	0.852921	0.12	0.280082
														NFKB1	Nuclear Factor Kappa B Subunit 1	Protein Coding	61	Pre\-Eclampsia	1	356	0.55	0.852921	0.08	0.723716
														PRDX5	Peroxiredoxin 5	Protein Coding	52	Pre\-Eclampsia	1	148	0.55	0.852921	0.08	0.481772
														NOS3	Nitric Oxide Synthase 3	Protein Coding	58	Pre\-Eclampsia	1	3	0.54	0.733849	0.33	0.585027
														ESR1	Estrogen Receptor 1	Protein Coding	62	Pre\-Eclampsia	1	108	0.54	0.733849	0.24	0.685291
														AGT	Angiotensinogen	Protein Coding	58	Pre\-Eclampsia	1	4	0.54	0.733849	0.22	0.20677
														VCAM1	Vascular Cell Adhesion Molecule 1	Protein Coding	55	Pre\-Eclampsia	1	31	0.54	0.733849	0.17	0.534827
														PGR-AS1	PGR Antisense RNA 1	RNA Gene	16	Pre\-Eclampsia	1	169	0.54	0.733849	0.14	0
														STOX1	Storkhead Box 1	Protein Coding	45	Pre\-Eclampsia	1	2	0.53	0.640598	0.33	0.306835
														NSD1	Nuclear Receptor Binding SET Domain Protein 1	Protein Coding	53	Pre\-Eclampsia	1	7	0.53	0.640598	0.24	0.559352
														SERPINE1	Serpin Family E Member 1	Protein Coding	59	Pre\-Eclampsia	1	26	0.53	0.640598	0.19	0.474041
														TNF	Tumor Necrosis Factor	Protein Coding	61	Pre\-Eclampsia	1	28	0.53	0.640598	0.18	0.70409
														IL6	Interleukin 6	Protein Coding	60	Pre\-Eclampsia	1	35	0.53	0.640598	0.16	0.560705
														CST3	Cystatin C	Protein Coding	52	Pre\-Eclampsia	1	94	0.52	0.730322	0.3	0
														AGT	Angiotensinogen	Protein Coding	58	Pre\-Eclampsia	1	4	0.52	0.730322	0.29	0.20677
														NSD1	Nuclear Receptor Binding SET Domain Protein 1	Protein Coding	53	Pre\-Eclampsia	1	7	0.52	0.730322	0.19	0.559352
														LNPEP	Leucyl And Cystinyl Aminopeptidase	Protein Coding	54	Pre\-Eclampsia	1	78	0.52	0.730322	0.16	0.527974
														IL1B	Interleukin 1 Beta	Protein Coding	56	Pre\-Eclampsia	1	48	0.52	0.730322	0.15	0.818391
														NOS3	Nitric Oxide Synthase 3	Protein Coding	58	Pre\-Eclampsia	1	3	0.51	0.164801	0.29	0.585027
														SOD1	Superoxide Dismutase 1	Protein Coding	61	Pre\-Eclampsia	1	39	0.51	0.164801	0.26	0.774798
														GPT	Glutamic--Pyruvic Transaminase	Protein Coding	50	Pre\-Eclampsia	1	53	0.51	0.164801	0.21	0.267764
														VEGFA	Vascular Endothelial Growth Factor A	Protein Coding	57	Pre\-Eclampsia	1	19	0.51	0.164801	0.21	0.648251
														TNF	Tumor Necrosis Factor	Protein Coding	61	Pre\-Eclampsia	1	28	0.51	0.164801	0.2	0.70409
														IGFBP1	Insulin Like Growth Factor Binding Protein 1	Protein Coding	51	Pre\-Eclampsia	1	40	0.5	0.357393	0.33	0.508997
														AGT	Angiotensinogen	Protein Coding	58	Pre\-Eclampsia	1	4	0.5	0.357393	0.22	0.20677
														TGFB1	Transforming Growth Factor Beta 1	Protein Coding	61	Pre\-Eclampsia	1	47	0.5	0.357393	0.15	0.424935
														H19	H19 Imprinted Maternally Expressed Transcript	RNA Gene	34	Pre\-Eclampsia	1	6	0.5	0.357393	0.14	0
														UTS2	Urotensin 2	Protein Coding	48	Pre\-Eclampsia	1	87	0.5	0.357393	0.12	0.104783
														FLT1	Fms Related Receptor Tyrosine Kinase 1	Protein Coding	59	Pre\-Eclampsia	1	1	0.48	0.630088	0.26	0.771466
														CORIN	Corin, Serine Peptidase	Protein Coding	52	Pre\-Eclampsia	1	5	0.48	0.630088	0.25	0.476262
														NOS3	Nitric Oxide Synthase 3	Protein Coding	58	Pre\-Eclampsia	1	3	0.48	0.630088	0.22	0.585027
														TLR2	Toll Like Receptor 2	Protein Coding	61	Pre\-Eclampsia	1	191	0.48	0.630088	0.21	0.330624
														AGT	Angiotensinogen	Protein Coding	58	Pre\-Eclampsia	1	4	0.48	0.630088	0.2	0.20677
														CORIN	Corin, Serine Peptidase	Protein Coding	52	Pre\-Eclampsia	1	5	0.48	0	0.32	0.476262
														PGR-AS1	PGR Antisense RNA 1	RNA Gene	16	Pre\-Eclampsia	1	169	0.48	0	0.2	0
														H19	H19 Imprinted Maternally Expressed Transcript	RNA Gene	34	Pre\-Eclampsia	1	6	0.48	0	0.15	0
														RASSF1	Ras Association Domain Family Member 1	Protein Coding	51	Pre\-Eclampsia	1	209	0.48	0	0.12	0.261645
														TGFB1	Transforming Growth Factor Beta 1	Protein Coding	61	Pre\-Eclampsia	1	47	0.48	0	0.11	0.424935
														NOS3	Nitric Oxide Synthase 3	Protein Coding	58	Pre\-Eclampsia	1	3	0.48	0.567859	0.26	0.585027
														ENG	Endoglin	Protein Coding	57	Pre\-Eclampsia	1	17	0.48	0.567859	0.25	0.581093
														AGT	Angiotensinogen	Protein Coding	58	Pre\-Eclampsia	1	4	0.48	0.567859	0.24	0.20677
														IL10	Interleukin 10	Protein Coding	56	Pre\-Eclampsia	1	34	0.48	0.567859	0.18	0.631391
														ITGB2	Integrin Subunit Beta 2	Protein Coding	59	Pre\-Eclampsia	1	126	0.48	0.567859	0.13	0.714501
														ESR1	Estrogen Receptor 1	Protein Coding	62	Pre\-Eclampsia	1	108	0.47	0.610365	0.27	0.685291
														PAPPA	Pappalysin 1	Protein Coding	51	Pre\-Eclampsia	1	25	0.47	0.610365	0.22	0.608159
														VEGFA	Vascular Endothelial Growth Factor A	Protein Coding	57	Pre\-Eclampsia	1	19	0.47	0.610365	0.21	0.648251
														AGT	Angiotensinogen	Protein Coding	58	Pre\-Eclampsia	1	4	0.47	0.610365	0.2	0.20677
														F5	Coagulation Factor V	Protein Coding	56	Pre\-Eclampsia	1	20	0.47	0.610365	0.19	0.0318985
														PGF	Placental Growth Factor	Protein Coding	53	Pre\-Eclampsia	1	8	0.47	0.313143	0.26	0.760539
														TNF	Tumor Necrosis Factor	Protein Coding	61	Pre\-Eclampsia	1	28	0.47	0.313143	0.26	0.70409
														LEP	Leptin	Protein Coding	55	Pre\-Eclampsia	1	24	0.47	0.313143	0.19	0.597285
														LGALS13	Galectin 13	Protein Coding	46	Pre\-Eclampsia	1	30	0.47	0.313143	0.17	0.427631
														THBD	Thrombomodulin	Protein Coding	55	Pre\-Eclampsia	1	45	0.47	0.313143	0.15	0.262425
														SOD1	Superoxide Dismutase 1	Protein Coding	61	Pre\-Eclampsia	1	39	0.45	0.394266	0.26	0.774798
														NOS3	Nitric Oxide Synthase 3	Protein Coding	58	Pre\-Eclampsia	1	3	0.45	0.394266	0.24	0.585027
														AGT	Angiotensinogen	Protein Coding	58	Pre\-Eclampsia	1	4	0.45	0.394266	0.15	0.20677
														COMT	Catechol-O-Methyltransferase	Protein Coding	60	Pre\-Eclampsia	1	84	0.45	0.394266	0.15	0.118389
														IL1B	Interleukin 1 Beta	Protein Coding	56	Pre\-Eclampsia	1	48	0.45	0.394266	0.12	0.818391
														PGF	Placental Growth Factor	Protein Coding	53	Pre\-Eclampsia	1	8	0.45	0.207931	0.26	0.760539
														ENG	Endoglin	Protein Coding	57	Pre\-Eclampsia	1	17	0.45	0.207931	0.21	0.581093
														LEP	Leptin	Protein Coding	55	Pre\-Eclampsia	1	24	0.45	0.207931	0.19	0.597285
														LGALS13	Galectin 13	Protein Coding	46	Pre\-Eclampsia	1	30	0.45	0.207931	0.17	0.427631
														VWF	Von Willebrand Factor	Protein Coding	56	Pre\-Eclampsia	1	49	0.45	0.207931	0.12	0.0101406
														NSD1	Nuclear Receptor Binding SET Domain Protein 1	Protein Coding	53	Pre\-Eclampsia	1	7	0.44	0.629088	0.25	0.559352
														TXN	Thioredoxin	Protein Coding	54	Pre\-Eclampsia	1	214	0.44	0.629088	0.22	0.656874
														MTHFR	Methylenetetrahydrofolate Reductase	Protein Coding	56	Pre\-Eclampsia	1	18	0.44	0.629088	0.21	0.222148
														ALB	Albumin	Protein Coding	57	Pre\-Eclampsia	1	38	0.44	0.629088	0.15	0.823326
														GLRX	Glutaredoxin	Protein Coding	51	Pre\-Eclampsia	1	337	0.44	0.629088	0.14	0.672214
														SIRT1	Sirtuin 1	Protein Coding	57	Pre\-Eclampsia	1	181	0.44	0.689687	0.31	0.730104
														VEGFA	Vascular Endothelial Growth Factor A	Protein Coding	57	Pre\-Eclampsia	1	19	0.44	0.689687	0.15	0.648251
														IL6	Interleukin 6	Protein Coding	60	Pre\-Eclampsia	1	35	0.44	0.689687	0.11	0.560705
														ALB	Albumin	Protein Coding	57	Pre\-Eclampsia	1	38	0.44	0.689687	0.11	0.823326
														SOD1	Superoxide Dismutase 1	Protein Coding	61	Pre\-Eclampsia	1	39	0.44	0.689687	0.1	0.774798
														NOS3	Nitric Oxide Synthase 3	Protein Coding	58	Pre\-Eclampsia	1	3	0.42	0.359542	0.23	0.585027
														AGT	Angiotensinogen	Protein Coding	58	Pre\-Eclampsia	1	4	0.42	0.359542	0.22	0.20677
														GPT	Glutamic--Pyruvic Transaminase	Protein Coding	50	Pre\-Eclampsia	1	53	0.42	0.359542	0.19	0.267764
														NPPA	Natriuretic Peptide A	Protein Coding	53	Pre\-Eclampsia	1	64	0.42	0.359542	0.17	0.212978
														IGFBP1	Insulin Like Growth Factor Binding Protein 1	Protein Coding	51	Pre\-Eclampsia	1	40	0.42	0.359542	0.15	0.508997
														CST3	Cystatin C	Protein Coding	52	Pre\-Eclampsia	1	94	0.42	0.547639	0.23	0
														AGT	Angiotensinogen	Protein Coding	58	Pre\-Eclampsia	1	4	0.42	0.547639	0.21	0.20677
														ADAM10	ADAM Metallopeptidase Domain 10	Protein Coding	62	Pre\-Eclampsia	1	422	0.42	0.547639	0.19	0.782902
														NPPA	Natriuretic Peptide A	Protein Coding	53	Pre\-Eclampsia	1	64	0.42	0.547639	0.18	0.212978
														INS	Insulin	Protein Coding	56	Pre\-Eclampsia	1	73	0.42	0.547639	0.17	0.745251
														HP	Haptoglobin	Protein Coding	54	Pre\-Eclampsia	1	143	0.42	0.898715	0.27	0.326603
														TNF	Tumor Necrosis Factor	Protein Coding	61	Pre\-Eclampsia	1	28	0.42	0.898715	0.17	0.70409
														MIR203A	MicroRNA 203a	RNA Gene	27	Pre\-Eclampsia	1	458	0.42	0.898715	0.14	0
														SERPINE1	Serpin Family E Member 1	Protein Coding	59	Pre\-Eclampsia	1	26	0.42	0.898715	0.13	0.474041
														THBD	Thrombomodulin	Protein Coding	55	Pre\-Eclampsia	1	45	0.42	0.898715	0.11	0.262425
														HIF1A	Hypoxia Inducible Factor 1 Subunit Alpha	Protein Coding	57	Pre\-Eclampsia	1	41	0.4	0.759874	0.24	0.61971
														AGT	Angiotensinogen	Protein Coding	58	Pre\-Eclampsia	1	4	0.4	0.759874	0.21	0.20677
														H19	H19 Imprinted Maternally Expressed Transcript	RNA Gene	34	Pre\-Eclampsia	1	6	0.4	0.759874	0.15	0
														COMMD1	Copper Metabolism Domain Containing 1	Protein Coding	50	Pre\-Eclampsia	1	629	0.4	0.759874	0.12	0.434758
														F5	Coagulation Factor V	Protein Coding	56	Pre\-Eclampsia	1	20	0.4	0.759874	0.11	0.0318985
														NOS3	Nitric Oxide Synthase 3	Protein Coding	58	Pre\-Eclampsia	1	3	0.39	0.804509	0.24	0.585027
														ICAM1	Intercellular Adhesion Molecule 1	Protein Coding	59	Pre\-Eclampsia	1	62	0.39	0.804509	0.17	0.200751
														ADIPOQ	Adiponectin, C1Q And Collagen Domain Containing	Protein Coding	55	Pre\-Eclampsia	1	36	0.39	0.804509	0.15	0.380965
														VEGFA	Vascular Endothelial Growth Factor A	Protein Coding	57	Pre\-Eclampsia	1	19	0.39	0.804509	0.12	0.648251
														GPT	Glutamic--Pyruvic Transaminase	Protein Coding	50	Pre\-Eclampsia	1	53	0.39	0.804509	0.11	0.267764
														EPHX1	Epoxide Hydrolase 1	Protein Coding	54	Pre\-Eclampsia	1	21	0.38	0.781852	0.2	0.0667681
														PSG1	Pregnancy Specific Beta-1-Glycoprotein 1	Protein Coding	46	Pre\-Eclampsia	1	133	0.38	0.781852	0.2	0.121967
														NOS3	Nitric Oxide Synthase 3	Protein Coding	58	Pre\-Eclampsia	1	3	0.38	0.781852	0.18	0.585027
														F5	Coagulation Factor V	Protein Coding	56	Pre\-Eclampsia	1	20	0.38	0.781852	0.18	0.0318985
														AGT	Angiotensinogen	Protein Coding	58	Pre\-Eclampsia	1	4	0.38	0.781852	0.17	0.20677
														AGT	Angiotensinogen	Protein Coding	58	Pre\-Eclampsia	1	4	0.37	0.84626	0.22	0.20677
														SOD1	Superoxide Dismutase 1	Protein Coding	61	Pre\-Eclampsia	1	39	0.37	0.84626	0.18	0.774798
														TNF	Tumor Necrosis Factor	Protein Coding	61	Pre\-Eclampsia	1	28	0.37	0.84626	0.16	0.70409
														NOS2	Nitric Oxide Synthase 2	Protein Coding	58	Pre\-Eclampsia	1	55	0.37	0.84626	0.15	0.465902
														F5	Coagulation Factor V	Protein Coding	56	Pre\-Eclampsia	1	20	0.37	0.84626	0.11	0.0318985
														TNF	Tumor Necrosis Factor	Protein Coding	61	Pre\-Eclampsia	1	28	0.33	0.364622	0.19	0.70409
														IL17A	Interleukin 17A	Protein Coding	52	Pre\-Eclampsia	1	74	0.33	0.364622	0.18	0.615993
														VCAM1	Vascular Cell Adhesion Molecule 1	Protein Coding	55	Pre\-Eclampsia	1	31	0.33	0.364622	0.12	0.534827
														IL10	Interleukin 10	Protein Coding	56	Pre\-Eclampsia	1	34	0.33	0.364622	0.11	0.631391
														KIR2DL4	Killer Cell Immunoglobulin Like Receptor, Two Ig Domains And Long Cytoplasmic Tail 4	Protein Coding	44	Pre\-Eclampsia	1	70	0.33	0.364622	0.11	0
														NPPA	Natriuretic Peptide A	Protein Coding	53	Pre\-Eclampsia	1	64	0.31	0.582278	0.18	0.212978
														ALB	Albumin	Protein Coding	57	Pre\-Eclampsia	1	38	0.31	0.582278	0.17	0.823326
														AGTR1	Angiotensin II Receptor Type 1	Protein Coding	60	Pre\-Eclampsia	1	37	0.31	0.582278	0.1	0.638187
														SOD1	Superoxide Dismutase 1	Protein Coding	61	Pre\-Eclampsia	1	39	0.31	0.582278	0.09	0.774798
														HIF1A	Hypoxia Inducible Factor 1 Subunit Alpha	Protein Coding	57	Pre\-Eclampsia	1	41	0.31	0.582278	0.09	0.61971
														F5	Coagulation Factor V	Protein Coding	56	Pre\-Eclampsia	1	20	0.29	0.563412	0.16	0.0318985
														ICAM1	Intercellular Adhesion Molecule 1	Protein Coding	59	Pre\-Eclampsia	1	62	0.29	0.563412	0.15	0.200751
														AGTR1	Angiotensin II Receptor Type 1	Protein Coding	60	Pre\-Eclampsia	1	37	0.29	0.563412	0.11	0.638187
														ALB	Albumin	Protein Coding	57	Pre\-Eclampsia	1	38	0.29	0.563412	0.11	0.823326
														IGF2	Insulin Like Growth Factor 2	Protein Coding	57	Pre\-Eclampsia	1	104	0.29	0.563412	0.09	0.562478
														MTHFR	Methylenetetrahydrofolate Reductase	Protein Coding	56	Pre\-Eclampsia	1	18	0.29	0.450276	0.15	0.222148
														SERPINB2	Serpin Family B Member 2	Protein Coding	52	Pre\-Eclampsia	1	88	0.29	0.450276	0.15	0.121738
														F5	Coagulation Factor V	Protein Coding	56	Pre\-Eclampsia	1	20	0.29	0.450276	0.15	0.0318985
														LNPEP	Leucyl And Cystinyl Aminopeptidase	Protein Coding	54	Pre\-Eclampsia	1	78	0.29	0.450276	0.12	0.527974
														ADIPOQ	Adiponectin, C1Q And Collagen Domain Containing	Protein Coding	55	Pre\-Eclampsia	1	36	0.29	0.450276	0.1	0.380965
														ADIPOQ	Adiponectin, C1Q And Collagen Domain Containing	Protein Coding	55	Pre\-Eclampsia	1	36	0.22	0.402732	0.11	0.380965
														CD63	CD63 Molecule	Protein Coding	51	Pre\-Eclampsia	1	125	0.22	0.402732	0.11	0.629231
														PECAM1	Platelet And Endothelial Cell Adhesion Molecule 1	Protein Coding	50	Pre\-Eclampsia	1	119	0.22	0.402732	0.11	0
														HIF1A	Hypoxia Inducible Factor 1 Subunit Alpha	Protein Coding	57	Pre\-Eclampsia	1	41	0.22	0.402732	0.1	0.61971
														ITGB2	Integrin Subunit Beta 2	Protein Coding	59	Pre\-Eclampsia	1	126	0.22	0.402732	0.1	0.714501
														INHBB	Inhibin Subunit Beta B	Protein Coding	50	Pre\-Eclampsia	1	59	0.21	0.341247	0.14	0.470646
														NOSTRIN	Nitric Oxide Synthase Trafficking	Protein Coding	44	Pre\-Eclampsia	1	54	0.21	0.341247	0.09	0.280082
														GSTP1	Glutathione S-Transferase Pi 1	Protein Coding	58	Pre\-Eclampsia	1	151	0.21	0.341247	0.06	0.331013
														RUNX1	RUNX Family Transcription Factor 1	Protein Coding	58	Pre\-Eclampsia	1	439	0.21	0.341247	0.06	0.491055
														MAPK14	Mitogen-Activated Protein Kinase 14	Protein Coding	59	Pre\-Eclampsia	1	277	0.21	0.341247	0.05	0.602632
