# Supplementary material for: Cross-species insights into placental evolution and diseases at the single-cell resolution
Source: Nat Commun. 2026 May 9;17:6259. doi: 10.1038/s41467-026-72652-w (PMC13377192; doi:10.1038/s41467-026-72652-w)
Supplement: Supplementary file 10 — Supplementary Data 7 [file 41467_2026_72652_MOESM10_ESM.xlsx]

## Sheet: GWAS summary statistics 
GWAS summary statistics of pregnancy loss
https://www.nature.com/articles/s41594-023-01209-y#MOESM1
ref:Steinthorsdottir, V., Halldorsson, B.V., Jonsson, H. et al. Variant in the synaptonemal complex protein SYCE2 associates with pregnancy loss through effect on recombination. Nat Struct Mol Biol 31, 710–716 (2024). https://doi.org/10.1038/s41594-023-01209-y
• Sample size: female 114,761 cases vs. 565,604 controls
from Iceland, Denmark, the United Kingdom, the United States and Finland
GWAS summary statistics of multiple consecutive miscarriages
The genetic architecture of sporadic and multiple consecutive miscarriage
doi: 10.1038/s41467-020-19742-5
• Sample size: female 750 cases and 150,215 controls
750 multiple consecutive miscarriage cases, all of European ancestry.

## Sheet: PL_celltype_pvalue
celltype	pvalue
CTB	2.03494e-08
DC	0.487179
Decidual cell	0.416227
dM	0.473273
dNK	0.491243
dS	0.44785
Endo	0.426325
Epi	0.0738997
EVT	1.08381e-06
fFB	0.350866
Granulocytes	0.455713
HB	0.463914
ILC3	0.499488
Mesenchyme	0.0858222
MO	0.462237
Myelocyte	0.459432
Plasma	0.304802
STB	9.5887e-08
Tcells	0.497986
VSMC	0.448851

## Sheet: PL_human_gene_PCC.csv
	PCC
TNMD	-0.00743547
DPM1	0.0191772
SCYL3	0.00352311
C1orf112	0.00967204
FGR	-0.139227
CFH	-0.00427764
FUCA2	0.0322068
GCLC	-0.0076202
NFYA	-0.012389
STPG1	0.00939501
NIPAL3	-0.00101662
LAS1L	0.0023477
ENPP4	-0.0263887
SEMA3F	0.0460877
CFTR	-0.00201594
ANKIB1	0.0193533
CYP51A1	-0.0113686
KRIT1	0.0181889
RAD52	-0.00881041
BAD	0.0241484
LAP3	-0.173399
CD99	-0.0990903
HS3ST1	-0.0693694
AOC1	0.094069
WNT16	-0.000657622
HECW1	-0.00241394
MAD1L1	-0.0471944
LASP1	-0.0537749
SNX11	-0.0225408
TMEM176A	-0.101851
M6PR	-0.127435
KLHL13	-0.00235527
CYP26B1	0.00313198
ICA1	-0.00838356
DBNDD1	0.00696015
ALS2	0.00833672
CASP10	-0.0620359
CFLAR	-0.103589
TFPI	0.0679268
NDUFAF7	-0.00295543
RBM5	0.00974588
MTMR7	0.0238456
SLC7A2	0.0910672
ARF5	-0.0826658
SARM1	-0.0209422
POLDIP2	-0.0255367
PLXND1	-0.104131
AK2	0.00651543
CD38	-0.0958183
FKBP4	0.0644684
KDM1A	0.0472379
RBM6	-0.0160727
CAMKK1	-0.0137263
RECQL	-0.0447111
VPS50	-0.0165925
HSPB6	-0.048919
ARHGAP33	-0.0110732
NDUFAB1	0.0605
PDK4	0.00586004
SLC22A16	-0.00330673
ZMYND10	-0.00654878
ABCB5	-0.0142617
ARX	0.00950957
SLC25A13	0.0183354
ST7	0.0280211
CDC27	-0.0035081
SLC4A1	0.00610643
CALCR	-0.00455841
HCCS	-0.00311794
DVL2	-0.00505208
PRSS22	0.0990528
UPF1	0.0286389
SKAP2	-0.126728
SLC25A5	0.0429513
CCDC109B	-0.0878174
HOXA11	-0.00987114
POLR2J	-0.0266747
DHX33	0.00790753
MEOX1	-0.0104375
THSD7A	0.0967413
LIG3	0.0192397
RPAP3	0.0122942
ACSM3	0.00439373
AC004381.6	-0.00767012
CIAPIN1	0.0266805
SPPL2B	0.0379198
FAM214B	-0.028599
COPZ2	-0.0181497
PRKAR2B	-0.0294033
MSL3	-0.0392302
CREBBP	-0.0247206
BZRAP1	-0.0160544
MPO	0.00329872
PON1	0.00415949
GCFC2	0.00826009
WDR54	-0.0143484
CROT	0.1538
ABCB4	-0.00679084
KMT2E	-0.0865596
RHBDD2	-0.0185781
SOX8	-0.00487011
IBTK	-0.0143211
ZNF195	-0.00065938
MYCBP2	-0.0439312
FBXL3	0.0170349
ITGAL	-0.111147
PDK2	0.000954561
ITGA3	0.0464162
ZFX	0.031359
LAMP2	0.0144126
ITGA2B	-0.000434344
ASB4	0.00168577
GDE1	0.0603657
C19orf60	-0.161614
CRLF1	0.0125493
OSBPL7	-0.0330026
TMEM98	-0.00891515
YBX2	-0.00205921
KRT33A	0
MAP3K14	-0.0371401
ABCC8	-0.00459642
CACNG3	0
TMEM132A	0.0984556
AP2B1	0.0356491
TAC1	-0.000407768
ZNF263	-0.0157752
CX3CL1	-0.00482525
SPATA20	-0.0371175
CACNA1G	0.00259648
TNFRSF12A	0.161066
DLX6	0.0551377
MAP3K9	0.0147399
RALA	-0.0270146
BAIAP2L1	0.0591398
KDM7A	-0.048929
ETV1	-0.00169269
AGK	-0.00863067
ALDH3B1	-0.0389964
TTC22	0.00401907
PHTF2	-0.0186156
CCL26	0.00199172
FARP2	-0.00905701
USH1C	0
GGCT	0.12486
DBF4	-0.00201586
TBXA2R	-0.00568073
IFRD1	0.0739158
LGALS14	0.0597962
COX10	0.0127155
GTF2IRD1	0.000733959
PAF1	0.00847474
VPS41	-0.0177458
ARHGAP44	0.00590219
ELAC2	0.00531038
SCIN	0.113798
ARSD	0.00375233
PNPLA4	-0.00139038
MYH13	-0.0044305
ADIPOR2	0.0155248
CDKL3	0.00258323
UPP2	0
PRSS21	-0.0279339
MARK4	-0.0235562
PROM1	0.0153242
CCDC124	-0.0189012
CEACAM21	-0.0308478
PAFAH1B1	0.0273565
NOS2	0.0309236
DNAH9	0.00311866
KIAA0100	0.00259317
SLC13A2	0
GAS7	-0.073468
TRAPPC6A	-0.00211568
MATK	-0.0891743
CEACAM7	0
CD79B	-0.0263468
SCN4A	0
ST7L	-0.00627506
TKTL1	-0.0167451
PAX6	-0.0062312
RPUSD1	-0.0231144
RHBDF1	0.0500452
LUC7L	-0.015381
CACNA2D2	-0.00482951
BAIAP3	0.0111864
TSR3	-0.00147151
PIGQ	-0.00934114
CRAMP1	0.00120413
TEAD3	0.0971483
SELE	-0.0160357
DNAJC11	-0.000226838
FMO3	-0.0046341
MYLIP	0.151266
NOX1	-0.00214631
E2F2	0.00722048
PSMB1	0.15278
SYN1	-0.028132
JARID2	-0.0130344
CDKL5	0.0567011
CAMK1G	-0.0158922
CDK11A	-0.00865364
NADK	-0.0365203
TFAP2B	0.0235692
TFAP2D	0
DLEC1	-0.0151411
CYTH3	0.079825
ADAM22	0.0139302
SYPL1	0.0650587
CYB561	0.0304094
SPAG9	0.0914762
CELSR3	0.00028392
AASS	0.018874
PLEKHG6	0.059066
SS18L2	-0.0353751
MPND	-0.0383758
MGST1	-0.0506868
CRY1	0.00768001
PGLYRP1	0.0227072
NFIX	-0.0272291
ST3GAL1	-0.0631248
MMP25	0.0103156
IL32	-0.12023
PKD1	-0.00136482
MAPK8IP2	0.0174057
MED24	-0.00606427
RHOBTB2	0.0140469
HEATR5B	0.0158014
SEC62	0.0477299
RPS20	-0.101728
CSDE1	0.0320171
UBE3C	0.00522616
REV3L	-0.0321826
TENM1	0.00386389
PAX7	0
MASP2	-0.00292987
IYD	-0.00259215
FAM76A	0.00871642
TRAF3IP3	-0.106382
POMT2	0.00441386
VTA1	0.00318218
MLXIPL	-0.0230661
BAZ1B	0.019475
RANBP9	0.0052514
ETV7	0.00803668
SPRTN	-0.0062953
METTL13	0.00716121
DYRK4	-0.0414405
ZNF207	-0.0231021
UQCRC1	-0.000700319
STARD3NL	-0.0472465
CD9	-0.00326231
HHATL	0.00594303
NCAPD2	0.0133711
IFFO1	-0.0475265
GIPR	-0.00626507
PHF7	-0.00476084
SEMA3G	-0.00345155
NISCH	-0.000292671
STAB1	-0.116498
FUZ	-0.00182964
SLC6A13	0.00350983
IDS	-0.0558659
PRSS3	-0.0187748
ZNF200	0.00244621
CD4	-0.199213
LRRC23	-0.00646291
BTK	-0.113108
HFE	-0.0269371
SCMH1	0.00736719
FYN	-0.0825261
HIVEP2	0.00969976
FMO1	0.00524783
TCEB3	-0.0233216
LYPLA2	0.0198212
CLCN6	-0.0348751
MRC2	-0.0325268
SLC6A7	-0.0128087
TSPAN9	0.06854
BTBD7	0.0405371
APBA3	-0.0115498
MKS1	0.00019598
ABHD5	0.0474395
ANOS1	-0.0340266
AKAP8L	0.00164338
MBTD1	-0.00157084
UTP18	0.00714819
RNF216	-0.0137818
TTC19	-0.0284489
PTBP1	0.0663049
DPF1	0.00641236
SYT7	0.0985035
LARS2	0.00478605
PIK3C2A	0.0581307
PLAUR	-0.219026
ANLN	0.057197
WIZ	0.00826027
RABGAP1	0.00652537
DCN	-0.0354128
QPCTL	0.00301557
PPP5C	-0.0193448
CEP68	-0.00623285
MAP4K3	0.011552
ZBTB32	-0.00890538
TYROBP	-0.365805
TMEM159	-0.0299929
GABRA3	0.0130217
BRCA1	0.0207845
ERCC1	-0.083466
CD22	-0.0503327
SEMA3B	0.0155579
MBTPS2	-0.000531888
PRICKLE3	-0.00821882
LTF	0.0145488
EXTL3	0.0571036
NR1H4	-0.000584788
ELOVL5	-0.0395258
ALOX5	-0.111974
KDM5D	0.0100439
CALCOCO1	-0.00089218
UBR7	-0.013939
MAP4K5	-0.00538796
EHD3	0.0422207
PSMC4	0.0473706
MAN2B2	0.00948464
SLC7A14	-0.00149044
CLDN11	-0.0156056
SLC25A39	-0.0802031
MVP	-0.0135601
NUB1	-0.0109225
PGM3	0.0611681
RWDD2A	0.016956
CLK1	-0.0633561
POLR3B	0.0274255
ANGEL1	-0.0214163
RNF14	0.0110854
DNASE1L1	-0.043468
DDX11	-0.0137168
HEBP1	-0.00770754
GPRC5A	0.0780257
MAMLD1	-0.00348223
CD6	-0.0489574
TACC3	-0.0162555
UFL1	0.0319845
POLA2	-0.000612436
ZC3H3	-0.0211684
CAPN1	0.117637
ACPP	0.004146
MDH1	0.0104082
SLC30A9	0.00649391
MTMR11	-0.00312604
COX15	0.00342757
CCDC88C	-0.0549159
YAF2	-0.0242514
ZMYND11	-0.0138208
WAS	-0.150628
DPEP1	-0.00434556
BID	-0.135835
MATR3	0.0232344
NPC1L1	0.000874901
XYLT2	0.00776835
RGPD5	-0.0263838
STMN4	-0.00628279
NUDCD3	-0.00451466
ISL1	0.0707579
CHDH	0.00867234
IL20RA	0.0162124
CLCA1	0
CLCA4	0
GLT8D1	0.0141575
ATP2C1	-0.0654778
IGF1	-0.0410709
SLC38A5	-0.0197603
RALBP1	0.104345
RUFY3	-0.0404766
CNTN1	-0.000997427
SLC11A1	-0.112195
WWTR1	0.0846953
AGPS	-0.0300147
CXorf56	0.0170663
ATP1A2	0.00497489
TTC27	0.00536477
ZNF582	-0.00274601
VSIG2	0.0107282
PHLDB1	-0.0209698
MARCO	-0.119255
CYP24A1	0.00045771
PRDM11	-0.0100955
SYT13	-0.00267568
SNAI2	-0.0280869
CD74	-0.423059
HGF	-0.0458472
ZRANB1	-0.000172596
NCDN	-0.00359237
ADGRA2	-0.0437094
ZFP64	-0.00380423
MNAT1	0.00844725
SAMD4A	-0.0213329
RUNX3	-0.0986601
MRE11A	-0.0185638
PLEKHB1	-0.0206316
SERPINB1	-0.0256449
CYP3A43	-0.0103208
SLC7A9	0.00561344
SPAST	-0.00716091
NRXN3	0.0168888
OSBPL5	-0.0245349
AQR	-0.0105382
CPS1	0.0187393
C8B	0.00189732
FHL1	-0.0209991
RTFDC1	-0.0497267
GABRA1	0
NLRP2	0.157079
SLC45A4	0.019136
RNF10	-0.00256533
ZNF839	0.00108624
ZDHHC6	-0.0078073
GRAMD1B	0.0123857
RNH1	-0.0573665
NDUFS1	0.0112904
RB1CC1	0.0332222
ERP44	-0.015122
ALAS1	0.0342832
BIRC3	-0.164401
AKAP11	-0.0387114
GLRX2	-0.00208196
SNAPC1	-0.0240371
DERA	0.0224696
STRAP	0.0240239
ABCC2	0.0190579
DEF6	-0.0827609
PLEKHO1	-0.192686
GCLM	0.0570426
UBR2	-0.000952817
EHD2	-0.037749
DEPDC1	0.0401769
CCDC28A	0.0137385
RRAGD	-0.0584406
HSF2	-0.00249383
PHF20	0.0110261
HSD17B6	-0.00131946
NR1H3	-0.0985488
TYMP	-0.301639
NCAPH2	0.00858649
TOMM34	0.0804777
SEC63	0.0384241
KPNA6	0.0486772
VIM	-0.389489
RTEL1-TNFRSF6B	-0.00459714
FAS	-0.0186868
RNASET2	-0.223745
CD44	-0.268734
KCNG1	0.0774322
AGPAT4	-0.0234047
SLAMF7	-0.16562
BTN3A1	-0.0541724
MIPEP	0.00135263
PRKCH	-0.0498858
INSRR	0
IFNGR1	-0.0323884
B4GALT7	0.0301337
SH2D2A	-0.0821433
VRK2	-0.0357324
TNFRSF1B	-0.112082
VEZT	0.0279912
POU2F2	-0.139806
BRD9	-0.0164112
SNX1	-0.0262658
TBPL1	0.0150616
ARNTL2	-0.0153963
BCLAF1	0.0413874
SLC39A9	0.0191889
ANK1	0.00599773
IBSP	-0.0168881
TFB1M	0.00162865
RABEP1	0.0184295
HMGB3	0.294469
NUP160	-0.00927322
BAK1	-0.0322697
MUSK	0.00610911
IKZF2	0.0196345
GRN	-0.10782
FAM13B	-0.00883342
ARHGAP31	-0.0210154
CENPQ	-0.0013583
SARS	0.105184
RANBP3	-0.00637964
ARID4A	-0.026594
TSSC1	-0.0175067
PNPLA6	-0.034716
IFT88	-0.00738382
ALG1	-0.0139139
ZCCHC8	-0.00443311
ABCF2	-0.0123216
CHPF2	-0.0111431
LRRC7	-0.00971567
FUT8	0.0859644
UBA6	-0.0249295
GAB2	-0.00993071
ATP6V0A1	-0.0160473
PIAS1	-0.0111651
SLC4A7	0.00292112
APBA2	-0.0370298
MAP2K3	-0.00707478
EFCAB1	0.00415811
TMSB10	-0.188499
ASTE1	0.000546797
RNF19A	0.00652274
PEX3	0.0427624
GABARAPL2	0.0453247
MYOC	-0.00643718
SH3YL1	0.137226
FAM136A	0.0274621
VCL	0.106621
DEPDC1B	0.0243751
DAPK2	-0.0448731
NSMAF	-0.0214284
ADSS	0.00915151
STAP1	-0.0306109
TIMP2	0.029776
RFC1	0.0568235
TBC1D23	0.02031
CUL3	0.0270904
MYOM2	-0.0214006
OTC	0
CYP46A1	-0.00405969
ZZZ3	-0.0295891
SLC18A1	0
USP2	-0.00773181
CASR	-0.0101344
TUBG2	0.00266028
RPL26L1	-0.00668647
FLT4	0.0047644
NSUN2	-0.00658251
FBXO42	-0.0138138
MFAP3	0.0132314
MRI1	-0.012049
METTL1	0.00876397
AGA	0.00386376
PI4K2B	0.00115426
BOD1L1	0.0293265
MAT2B	-0.0444791
TLL1	0.00905336
EDC4	-0.00357085
TRIO	0.0393387
VCAN	-0.0979303
CLEC16A	-0.00492454
MSR1	-0.214119
CDH1	0.259023
SKIV2L2	-0.0314714
DNAH5	0.00465159
ZFYVE16	-0.0330734
FAM65A	-0.0284072
C6	0.00566474
RAI14	0.12323
SOX30	-0.00169019
PNKP	-0.0260204
BEST2	-0.0201256
PHLPP2	0.0120249
SPDL1	0.0180666
STAU2	-0.0105447
PQLC2	0.0117936
CTNS	-0.0250659
RTN4R	0.0050648
PHF23	0.00573753
CDH10	0.0151316
INPP4A	-0.0484047
RAB27B	0.01017
PSMA4	-0.013923
MYO16	-0.000519715
LSG1	0.0172465
PARP3	-0.0220018
TNC	-0.0102904
THAP3	-0.00574746
FAM65C	-0.01432
TDP1	-0.00705801
AIFM2	0.0169952
C2orf83	0.0105069
SPATA7	-0.0206585
MED17	-0.0180246
RETSAT	0.00781824
CAPG	-0.213111
AP2S1	-0.0247457
USH2A	0.00595424
ZPBP	0
TG	5.14194e-05
ADAM28	-0.0635138
BARX2	0.02157
DCUN1D1	-0.0253025
JADE2	-0.0148555
ZIC2	-0.00819181
LCP2	-0.152262
TRIT1	0.022944
ADRB1	0.114249
GUCA2B	0.00457806
CUL7	0.00897576
CTNNA1	0.0870583
PHKA2	0.0275503
CNTLN	-0.071634
EPHA3	-0.00889269
HSPA5	0.207057
DSG2	0.215139
GEMIN8	-8.35428e-05
OFD1	-0.0026421
GPM6B	-0.0180041
MAGEC2	0
PREX2	0.00205771
WDR37	-0.0277904
YTHDC2	-0.0323246
CTPS2	-0.00465667
ATP6V1H	-0.0152471
POLR2B	-0.00816181
FAM214A	-0.00510173
ARAP2	-0.0496818
TPR	0.106008
CP	0.0278609
KIAA0556	-0.0118688
DTNBP1	-0.0174604
XK	-0.0060872
ANO2	0.0179847
C12orf4	-0.00108075
SCML1	-0.0348056
WWC3	0.0867802
ARHGAP6	-0.018279
FAM184B	-0.0299405
MAP4	0.0463697
GOPC	0.0393153
ROS1	-0.00258198
USP28	-0.00242988
HDAC9	-0.0381305
TSPAN17	-0.0379982
NOP16	-0.0015011
CC2D2A	0.0160955
RRM2B	0.00423458
ZNF800	-0.0220485
TNFRSF17	-0.00951955
SNX29	-0.0210937
LMO3	0.00100217
MRPS10	0.0337908
GUCA1A	-0.00554209
RSF1	0.0418508
VPS13D	0.00812374
CELF2	-0.157476
FAM120A	0.0371113
R3HDM1	-0.0369905
COL9A2	-0.0132079
KITLG	-0.00166165
ERCC8	-0.00852531
ADAMTS6	0.0669422
H6PD	0.00319753
VAMP3	0.0268457
PER3	-0.0285864
UTS2	-0.0229556
TNFRSF9	-0.0241952
EPN3	0.0547049
LTBP1	0.111469
RCN1	0.144699
ELN	-0.000982851
RFC2	0.00274072
ARID1B	0.00043727
CLPTM1L	0.0124833
NEDD4L	0.126029
FOXP3	-0.0237458
PPP1R3F	-0.00185749
HEXB	0.133157
PTCD2	0.0124548
KIAA2022	-0.00151612
JKAMP	-0.00458935
DKK3	0.00797855
ARHGEF5	0.0845678
NFE2L3	0.248727
MCUR1	-0.0200235
LIMA1	0.233813
LETMD1	-0.00414412
SLC4A8	-0.0210684
LAMC3	-0.0154795
PTGER3	0.022913
TNIP3	-0.0583648
MAPK9	0.0740251
COL23A1	-0.00909015
BCAR1	0.0576182
FAM160A2	-0.0160137
HERPUD1	0.077779
HOMER3	-0.0471302
RAD51	0.00125509
POLQ	0.0099761
PIK3CB	0.0602055
CYBA	-0.373656
THOC3	-0.00075249
HEBP2	0.199708
MPHOSPH9	-0.0203083
PLEKHA5	0.0952629
PRSS8	0.198233
SIKE1	-0.000218543
RRP12	-0.010255
FNIP2	-0.0746933
MSMO1	0.0731217
TTC17	0.00521291
ALX4	0
FSTL4	0.00356904
FOXN3	-0.0486863
METTL24	-0.000389986
AKR7A2	0.03403
MRTO4	0.0175072
NNAT	-0.00316838
USE1	-0.0169992
MCF2L2	-0.0034845
NRIP2	-0.0106363
LAMA3	0.0634407
AP5M1	-0.025532
ANAPC4	0.0113702
KCNQ1	-0.0412956
TRAPPC3	0.0329445
THRAP3	0.04708
PHPT1	0.0531386
ENTPD2	0.0225656
LY75	-0.0396534
ARID4B	0.00771463
OPN3	0.109119
SDCCAG8	-0.0261829
PTPRN	-0.00213715
HHAT	-0.000241871
KIF1B	-0.0225683
FOXC1	0.126787
TBC1D22A	-0.0311443
SYNE2	0.292235
PLEKHH1	-0.000844523
ATP9A	-0.00227331
SPO11	0
CBLN4	-0.00504553
CHRDL2	-0.0196825
FAM168A	-0.0350886
RELT	-0.0782885
GALC	-0.0423282
NOP58	0.0136382
SZRD1	-0.0164515
KCNH2	-0.000254684
CUL1	0.000486771
FAM114A2	-0.00843743
CYFIP2	0.0134435
TAB2	-0.0440799
GINM1	0.051167
EIF2AK2	0.0174254
USP36	-0.0257166
KMT2C	0.0638122
MCOLN3	0.0380542
CCDC85A	-0.00489815
PUM2	0.000731504
MRPL43	0.0249297
ITIH4	-0.00936877
ITIH1	-0.00274015
C4orf27	-0.0177875
ZFR	0.00621751
ZNF280C	-0.0048035
NPFFR2	0.0260426
PHF21B	-0.00368887
TRAF1	-0.0927841
RC3H2	0.00397391
IL17RB	0.00140248
TRAF3IP2	0.0150247
GYG2	0.00173228
DCBLD2	0.0297449
SERPINB3	0
SOAT1	-0.0576956
PKP2	0.194291
MSH4	-0.00479563
F7	-0.00286927
GDI2	-0.0530041
PRDM1	-0.140223
ATG5	0.0154236
TMCC3	0.0266433
PITHD1	0.0402858
MTA3	0.0623198
USP13	0.0107108
ATP11B	-0.0237491
LAMC2	0.0968881
CDK14	-0.0226726
SEC61A1	0.0105152
PPP1R12A	-0.0064921
RASGRF1	-0.012243
CAMK2B	-0.00868423
CROCC	-0.020829
POLR3E	-0.0132471
ATP2B4	0.0985685
ZC3H11A	-0.0343329
RIOK2	0.00163016
YIPF1	0.0287626
NDC1	-0.00688334
DGKG	-0.00909759
FLYWCH1	0.0048755
UNKL	0.011563
TBXAS1	-0.139224
PARP12	-0.057431
ALDH18A1	0.0246244
TARBP1	0.0251687
GATB	-0.00633435
MXD1	-0.0299304
CDK17	-0.00406008
DNAJC25	0.0127601
SLC2A3	-0.0549807
PSD	-0.00806629
CTDP1	-0.0227648
YBX3	0.0472928
STYK1	-0.00991642
WNK1	-0.0307155
CCAR1	0.0344178
OGFR	-0.0664485
GNA15	-0.109985
CREB3L3	0
PIGV	0.0273199
PTPRU	0.0635393
SNRNP40	-0.00583301
RIMBP2	-0.00210962
COL11A1	-0.016128
QSER1	0.00521707
MPC1	-0.054399
ACAA1	-0.046768
BCAT1	0.0872216
HDAC7	-0.0272827
LZTS1	0.02746
PRDM6	-0.00923686
WNT8A	0
SPAG4	0.0231939
NCKAP1	0.0770686
MRPS35	0.0297597
GUCY1B3	-0.0202347
SFSWAP	-1.167e-05
TNK2	-0.0115445
MON2	-0.00580223
CDH3	0.0245444
ARSF	0
GPBP1	-0.000344913
DGAT2	0.00780994
ZNF112	0.00711878
CS	-0.042403
LTK	-0.0102269
MRPS24	-0.0110084
ELMO2	-0.0241107
WAPL	-0.0178651
VMP1	-0.0588579
APPBP2	0.0174239
POLD1	-0.00266594
SEZ6	-0.00889007
EIF4B	0.0525896
SLC6A16	-0.00713038
GLTSCR1	-0.0114097
SPHK2	-0.0104594
RPL18	0.0770896
CA11	-0.0320844
ISOC2	-0.034925
U2AF2	-0.0102221
EPN1	-0.0268117
MED29	-0.0206167
AHRR	0.00351811
ZNF275	-0.0189958
MTMR1	0.0199213
GPC1	0.124799
ADCK1	0.00109702
HAGH	-0.0360396
RNF4	0.00162998
CASP8	-0.0283907
LIMCH1	0.0886037
ASUN	-0.0284813
TM7SF3	-0.0253872
DLX3	0.0869605
SPA17	0.0040711
TSPAN32	-0.0537048
WISP2	-0.00784931
DMRT3	-0.0100044
ST3GAL6	0.0173925
ATP2C2	0.0295459
NGFR	-0.0204229
CDON	0.000658105
TAF2	0.0141475
HIPK2	-0.0626777
TNPO3	-0.0233004
BORCS8-MEF2B	-0.0153014
RFXANK	-0.016227
TMEM161A	-0.0103322
LPAR2	-0.0122544
CTSA	-0.074934
SUGP2	-0.0184624
SLC12A2	-0.0144718
SNX24	0.0505032
EYA2	0.0010867
CNN2	-0.0546285
ABCA7	0.0361449
SNCAIP	0.0105899
DDX20	-0.013361
BTBD1	-0.0415482
FAR2	0.0550078
BCAS1	-0.0125102
POU1F1	0
CHI3L2	0.0100018
SBNO2	-0.0373802
PMS1	0.00362906
HMG20B	0.0465003
CALCRL	-0.0397287
TAF11	0.0255414
ANKS1A	0.0140305
AP3D1	0.00378779
ZNF76	0.0134641
SLC9A3R2	-0.0191949
NTHL1	-0.0132447
UHRF1BP1	-0.0326587
GNAI3	-0.0290739
IPO5	0.00650973
OAT	0.046566
WDR3	0.0105529
PKN2	0.0620866
WDR18	0.0182808
TRAM2	0.0760103
NTN1	0.0142638
GLP2R	0.000367891
MCM10	0.0172066
DGKA	0.00649311
ERBB3	0.127391
ROPN1	0
ANKRD44	-0.112895
KARS	-0.0412178
ADAT1	-0.0161592
PDIA5	0.0988124
TBC1D22B	0.00708656
NDUFB4	-0.00654941
SPEN	-0.00462755
MYLK	-0.0126758
ZC3H15	0.0854793
MAP2K4	0.00377341
TMEM206	-0.032348
SNAP91	0.012405
SLK	0.101701
CYB5R4	-0.0631456
COL17A1	0.192495
GSTO2	0.00595665
SEC61A2	-0.00689354
PRKCQ	-0.0253709
TLE2	0.0183459
ASB1	-0.0237406
FAM107B	0.0239659
ME1	-0.0612916
TBC1D1	0.00244325
CDK13	0.0272
MTHFD2	-0.0870595
SLC9A7	-0.0268813
FOXJ2	-0.0143115
YBX1	-0.188936
PDE4A	-0.04752
PPP2R5A	-0.0239973
CTNNA2	0
ELAVL1	-0.0266176
TIE1	-0.0213163
DIP2B	0.00702612
SMARCD1	0.0057461
KDM4A	-0.000416413
NFYC	-0.00304386
ZMYND12	-0.00563357
SLC9A3	0.0103815
NGEF	-0.00307409
ASPM	0.0443602
CD84	-0.178345
ELOVL1	0.00920614
SPI1	-0.245345
ZNRD1	-0.0359689
MPPED2	-0.0139485
CLDN18	0.0110837
ZBTB11	-0.000880226
ATXN3	-0.0303829
GOLGA5	0.0346737
FGFR2	0.0817729
LRRC40	0.00489228
ISOC1	0.0109179
EML1	0.0070792
TRMT11	0.0125606
THUMPD1	0.0216273
MSANTD3	0.0652739
KIF26A	0.00182019
ATG2B	-0.00267594
ARFGEF1	0.013057
ACSM2B	0
ZFAT	0.124573
MTFR1	0.0136498
STAG3	-0.0165388
FECH	-0.0126787
MYO9A	0.0150436
DDX3Y	0.0728404
PFKP	0.0453647
IDI1	0.10291
SP100	-0.042495
KLF6	-0.0863972
PLPP1	-0.0621642
NEO1	-0.00144105
TRAM1	-0.0216139
PHKA1	0.0143614
TNFRSF1A	-0.0523568
CACNB1	-0.0206796
EVI5	0.0501342
STOML1	-0.00239271
PKM	-0.0219347
DHX29	0.0429563
DNTTIP2	0.0038449
METTL22	-0.0189126
TP53BP1	0.00854013
TRO	0.00500833
RRP15	0.012667
RHOA	-0.133427
DHX8	-0.0158508
PRKCZ	0.13879
ZFY	0.0200911
IARS2	0.0596559
SYT1	0.00681894
NAV3	0.0162931
IDH3G	-0.0566641
ROGDI	-0.0203097
PDZD4	-0.0184767
ATP2B3	0.010391
ROCK1	0.0626088
CBFB	-0.0668755
PDK3	-0.0227226
HYAL2	-0.0131555
HDAC4	-0.0206241
RASSF1	-0.0573053
FGFR3	0.0072977
IFI35	-0.0857695
HEATR6	-0.0120518
COASY	0.0383125
PLEKHH3	0.035919
MEF2A	-0.119754
OTUD5	-0.00873469
TFE3	-0.00395487
TBC1D25	-0.011524
ACSL4	0.0017643
INPP5A	0.0125806
GPKOW	-0.00657312
GRIPAP1	-0.0342369
FTSJ1	-0.0129191
PRR11	-0.018049
REEP1	0.0279062
ATP11A	0.0167302
POLR1A	0.00380128
LAPTM4A	0.0705063
TTC7A	-0.0253592
IP6K2	0.0500263
STON1-GTF2A1L	0.00893453
SRBD1	-0.0049696
KIF2A	0.0231564
RASGRP2	-0.0322201
PSME4	-0.016218
IFT80	-0.00846359
SIRT2	-0.0393781
ERLEC1	0.0826169
PPP2R5B	-0.0173062
PYGM	-0.00886192
PAGE1	-0.00118323
PITX1	-0.0255804
TRPC7	0
MAST4	0.13996
ADGRF5	-0.0333371
SDK2	0.0238117
ADAM7	0
NUP133	0.0095894
NUCKS1	0.0720169
VPS35	0.0275628
DNAJA2	0.0338691
BCL3	-0.062867
KCNAB2	-0.113126
ABCC9	-0.0236332
GAL	-0.000149849
CLEC2D	-0.0606848
FUNDC1	-0.000919456
MAOB	-0.0162985
RORA	-0.0452567
DRD4	0.001196
TGFBR3	0.0609519
KIAA1107	0.000614872
PLA2G10	0.0208627
HES2	0.0644629
ATP1B3	-0.0809162
NEDD4	0.106826
PIGB	-0.00744625
MAPK6	0.00840865
GNB5	-0.0111018
RAB27A	-0.0323886
CECR5	-0.0514306
UFD1L	-0.0212222
LRP6	0.0103111
GUCY2C	-0.0101095
SCT	-0.0331867
PHRF1	-0.010745
IKBKAP	-0.0158932
NUCB2	0.0985498
PFN2	0.0215699
PTPN3	0.0698177
SPTB	0.000666706
DAPP1	-0.0156309
FGF10	-0.000161779
SLC44A1	-0.0146497
TMEM260	0.00735617
SMG6	0.00841533
EXOC5	-0.0226171
CLTCL1	0.00209628
FGF22	-0.00240287
FSTL3	0.177709
DGCR2	0.00712455
RNF126	-0.0200929
MNT	0.00316369
ZXDC	-0.0192067
JMJD6	-0.00794936
POLB	-0.0234323
ST6GALNAC1	0.0246678
WIPI1	0.0532068
FRMPD1	-0.00981363
GBA2	0.003379
NDST1	0.0163868
ASNS	-0.000833769
AP3M2	-0.0161313
CNGB1	0.0184082
ST6GALNAC2	0.00755459
CHAT	-0.00233698
PABPC1	-0.0913478
TESK2	0.0129461
CFAP20	0.0437918
CSNK2A2	0.00672138
PTPN21	0.0609232
EIF2B3	-0.0147716
CAMK2A	-0.00557949
TCOF1	-0.0619408
CDC42	0.0916924
OSBPL3	-0.0197284
EPHA8	0
SLC12A3	0.0119854
RAD18	0.0193329
ATP2B1	0.00147066
TRPM5	0
NCK2	0.0345575
MAP4K4	0.00570708
MGAT4A	-0.0968062
RPL31	-0.0843842
WDR1	-0.0630341
SNX13	0.0245686
MS4A12	0
ARHGAP10	0.0360396
RPS6KA2	-0.0358442
ING3	0.00181695
VASH1	-0.105509
LMCD1	-0.0120387
WBSCR22	-0.0296381
SEL1L	0.0299381
TRIP13	0.00113496
ATP6AP1	-0.0527577
TCF3	-0.00227043
TRIB2	-0.012529
DAZAP1	-0.0214641
MBD3	0.124551
PRLH	0
HLTF	0.0199749
FAM50A	-0.0594915
FAM3A	-0.00235615
CPSF1	-0.0206759
MYO3B	-0.00868828
CYBRD1	-0.0180765
CDH19	-0.00565844
PDCD2	-0.027051
SLC6A15	0.0123824
RDH11	-0.0354236
PRKACA	-0.0612148
ADGRL1	-0.0126317
SPP2	-0.00106089
ACTN1	0.0584379
ZFYVE26	-0.0145495
RPS6KA6	0.00649162
EPN2	0.103114
PTPN18	-0.115549
LIMS2	0.00781913
ASIC4	0.00859631
SPEG	-0.0127436
LNX1	0.0431625
ALDH3A2	-0.0353001
TFRC	0.124605
SREBF1	-0.0101148
TRPC5	0
AFF4	0.0294622
UBE2D1	-0.0536928
MPP5	0.0304807
RHOBTB1	0.112402
SMC1A	-0.00622909
HSD17B10	0.00238568
MARK2	-0.0069723
HMMR	0.04333
CHFR	-0.0245452
TRHDE	-0.0105867
P4HA2	0.0150191
FCGR2B	-0.0437793
NFATC3	-0.0330857
TRNT1	0.00844911
ACADVL	0.127164
STK10	-0.0590042
FBXW11	-0.00399581
ACAP1	-0.107381
CRMP1	-0.00248961
EVC	0.0074893
DERL2	0.00984573
SIDT1	-0.0330487
NDE1	-0.0280712
MRVI1	-0.0163969
TMEM38A	0.00561372
AP1M1	-0.0483399
PVR	0.0326788
XRCC1	-0.0178896
SCARB1	0.00481756
CYP2W1	-0.0323238
MCM2	0.0460895
MOV10L1	-0.00557472
PANX2	-0.000320296
SELO	-0.027429
TP63	0.0867814
ALPK1	-0.0315321
LLGL2	0.0248395
PDE8A	-0.0186408
CLCN4	-0.00831332
NLE1	0.0021843
SDHA	0.00106105
SMARCE1	-0.0277437
FNDC8	0
GSDMB	-0.000793265
KDM5A	0.0193912
ADAM11	-0.00688819
PPP2R3A	0.0677754
FERMT2	0.122947
ABCB11	-0.0077503
DHRS9	-0.032267
CD5L	-0.0279948
PTGS2	-0.135985
IGF2BP2	0.0536598
MAP3K13	0.0351596
ST6GAL1	-0.0662421
TBX21	-0.0336838
FRY	-0.0323029
PICALM	-0.020388
NSF	-0.0176388
GLI2	-0.00295323
CLASP1	-0.0190171
MRPS34	0.00715548
NOTCH3	0.0201462
CLNS1A	-0.0340309
PPP2R2C	-0.00559644
TEAD2	-0.00681442
EED	0.00133164
CDHR2	-0.00397969
SNCB	-0.0050239
TSG101	0.0964355
NCBP3	0.0574409
ATP2A3	-0.0163327
CA12	0.00378457
MGLL	0.111296
NTN4	0.0520626
BCS1L	-0.00396532
NUAK1	0.0255759
DPP8	-0.0106351
SLC24A1	0.00807705
ZNF532	-0.0195315
SCARF1	-0.0322228
LMAN1	0.17337
HACD3	0.135183
IPCEF1	-0.0235681
ZZEF1	-0.0186165
NOX3	0
ENO1	-0.0124282
SLC12A1	0
MYDGF	0.043225
ANO8	0.00970718
TUBE1	-0.0181136
ARHGEF10L	-0.0808741
TXK	-0.0511867
WSCD2	0.0014527
KCNQ2	0.00110499
TACR2	-0.00618317
ACTR6	0.0236722
TIPIN	-0.0448592
SRI	0.0343073
EIF4G3	-0.0372005
NUP37	0.0200356
SEMA3A	0.00584528
GTSE1	0.00989464
SEMA3C	0.00779413
TTC38	-0.0375092
ACAT1	-0.0566553
GRAMD4	-0.0302576
CELSR1	0.0241886
WNT8B	0
ZNF638	0.018975
SLC25A40	-0.0220437
TIMM21	0.0157468
ADD2	-0.0168753
RASAL2	0.0433036
VPS9D1	-0.0202221
ZNF37A	-0.00964625
MARK3	-0.0285587
SLC25A3	0.130574
FNDC3B	0.125335
FOSL2	-0.0441071
CACNG5	0
CACNG4	0.0144433
FRYL	0.00702351
TMEM131	0.00131319
FSCN1	0.0162394
ACTB	-0.283296
MOCOS	-0.00100511
PLD1	-0.0180404
ATP12A	-0.0103831
WDR62	-0.00214095
DLG1	0.0413345
RAB7A	-0.0107013
BCAP29	0.00087398
SEC31B	-0.0142267
SART3	0.0058057
ARHGAP15	-0.086938
TUBA3D	-0.000466491
PAX2	0.00958044
EXOSC7	0.0190154
KIFAP3	-0.00880285
MKRN2	-0.000592818
MCM6	0.0243763
REXO2	0.138747
RBM7	0.0015363
RBMS2	0.0287345
BAZ2A	0.00768478
PTPN23	0.0125357
MLH1	0.00236351
UNG	0.0213989
FMO4	-0.00623848
KLHL20	-0.00390898
RGS11	0.00201758
SLC46A1	0.0062601
PLXNA2	0.0345273
SPAG5	-0.00233879
ANKRD13A	0.0411916
TPD52	0.0738013
ACACB	-0.000406526
TRAF4	0.123173
PAG1	-0.0838988
GPATCH1	0.00760457
ICAM3	-0.0995995
NT5C2	-0.0224428
MCAM	0.076678
GPC4	0.034808
MBNL3	0.259054
CAMSAP3	0.0152132
RAP1GAP	0.013086
XAB2	0.000197544
ARHGEF1	-0.0982956
STXBP2	-0.0707458
MAP2K7	0.00922378
NMRK2	0.00596882
DGKD	0.0155842
CTTNBP2	-0.00460284
ACTL6B	0
RARB	0.00145946
TOP2B	0.0150508
TM9SF3	0.0781104
NFKB2	-0.0723833
UBE2T	0.0328811
PPP1R12B	0.0777462
DNAJC10	-0.00504012
GTF3C1	-0.0181022
IL4R	-0.029115
USP33	0.0237001
PAK3	0.00472336
CAPN6	0.15153
DCX	-0.00231897
SNRPA	-0.0158717
SPAG6	-0.00358946
EXOSC5	-0.0110579
DYNC1I2	0.0381084
APBB1IP	-0.157839
LRCH4	-0.0614417
FAM76B	-0.0112375
SIRT6	-0.00237272
TYR	0
POLD3	0.00604929
ACTN2	0.00226584
CAPZB	-0.101398
GPR137B	-0.0536735
NAALAD2	0.020055
JADE1	0.00539396
SLC25A43	-0.0053564
UBE2A	0.119194
FGFR1	0.0803076
FKBP6	-0.00468969
SMC1B	0.0140951
FBLN1	0.240311
ITGA8	-0.00303678
CST7	-0.104492
MAP2	-0.00810288
PIAS2	-0.0551202
AMPH	0.0029112
ARAF	-0.0170785
MCCC1	0.0104712
LAMP3	-0.0328915
FAP	-0.00599457
NEBL	0.0823588
ACER3	-0.0541722
UBE2K	0.064893
PIK3C3	-9.4957e-05
N4BP2	0.0560003
TIGAR	-0.0300273
TULP3	0.0139229
SYNJ2	0.0441683
ADCY2	0.0248972
PPP2R5C	-0.0580068
RBFOX1	-0.000106711
GNB1	-0.0175161
HOXA9	-0.0202188
EDN1	0.0165928
MLLT10	0.0377803
ZCWPW1	-0.00366269
ADCYAP1R1	-0.00721917
FGF20	-0.00594139
P2RY10	-0.0293176
ITM2A	-0.0830645
NRDC	-0.00947109
VDAC3	0.0235681
PCM1	0.00597602
TNRC6C	-0.0303859
CBFA2T2	-0.0121439
BRINP1	-0.000140062
ITCH	-6.34312e-05
PKD2L2	-0.00362062
TP53INP2	-0.00159831
SDF4	-0.0262357
MYH7B	-0.0109229
BPIFB2	0
TP73	0.00337174
TOLLIP	-0.0205923
UBE2D4	-0.0275024
CLUL1	0.00793126
RUNX1T1	-0.0141731
CDH17	0
THOC1	0.0139677
FKBP7	-0.0198437
OSBPL6	-0.000497671
SLC1A3	-0.0340249
XRCC5	0.0451713
LXN	-0.0162656
SP140	-0.0620803
MKNK1	-0.043963
TNS1	-0.0384267
REXO1	0.0148443
SAR1A	0.0362994
CDC14A	-0.00356426
RAPGEF3	0.00124903
CEACAM1	0.017274
SENP1	-0.00535377
DUSP13	0.00417553
CIC	-0.0146922
LIPE	-0.0208997
FDFT1	0.117779
PAFAH1B3	0.0014196
OPHN1	0.0477088
AFM	-0.00434829
KIF22	-0.0106027
SCGN	-0.00227654
LRRC16A	-0.0124552
PGM1	0.0996375
DDX1	0.0685958
DNM2	-0.0092416
EPB41L2	-0.0506432
RIMS1	0
MOXD1	0.000107288
STX7	0.00329599
RABL2B	-0.00992487
KEAP1	-0.00722641
DDX43	0.033213
PTPRH	0.00127058
DCT	-0.00255545
SLC35C2	0.0272306
CRYBG3	0.0133351
EPHA6	-0.00451511
SCTR	0.00257042
RFX3	-0.00794539
RIF1	0.062171
RAB21	0.0106475
SLC4A4	-0.0107187
SMARCA2	0.100611
RDH8	0
SESN1	0.0261462
MID2	0.00155803
PIH1D3	-0.00145225
COL5A3	-0.0190071
SRCAP	0.0227085
PUM3	0.0199844
CPB2	-0.00144673
CHRNA3	-0.00989792
KCNN2	0.000128539
CNOT4	-0.0101563
PSEN1	-0.0147221
CPOX	0.0214761
CLDND1	-0.0127588
MOK	0.00425894
HSP90AA1	0.176865
RBL1	0.00813779
DLGAP4	0.015621
IGSF9B	-0.00263614
NDC80	0.00512444
AP4E1	0.015768
RSBN1	-0.0104045
MAGI3	0.041137
CXCL2	-0.239815
AFP	-0.00263463
COL4A4	-0.00708386
TCF7	0.000318532
OSTM1	-0.0400478
CDH7	-0.000174447
IMPG2	0.00316478
PCNP	-0.0118715
EXD2	0.00219701
ARG2	0.121886
MEF2C	-0.179315
PTPRC	-0.254614
CACNA1S	0
PKP1	0.00101648
UBA5	0.0273831
STK17B	-0.139068
CDC14B	0.0298903
ZNF510	-0.00168572
LRP2	0.209354
ZNF506	0.0167639
JMJD4	-0.00673976
DUSP12	-0.0175191
AACS	-6.57281e-05
KIAA0141	-0.025352
SLC13A1	0
CADPS2	0.0105591
PCDHB4	-0.00798145
PCDHA6	-0.00637418
PCDHGA2	-0.00294731
HSPB11	0.00436402
PHLPP1	0.0368509
ATP8B1	0.0395577
IL12RB2	-0.00475801
SMARCD3	-0.0520663
WDR70	0.0107701
FYB	-0.143547
MPP4	0.00417394
STRADB	-0.000484409
BZW1	0.0389369
PGR	0.00399662
C1QTNF3	-0.00199991
ME2	-0.115745
C5orf22	-0.00869571
CCNT2	-0.00390997
FAM135A	-0.0340882
COL19A1	-0.00465588
EPB41L3	-0.0106814
COBLL1	0.231847
DLG3	0.0323043
KCNK2	0.000846058
SERTAD4	0.0700987
TRAF5	-0.0380031
MRPL22	0.00990198
GEMIN5	0.000822638
OPRK1	0.0154625
NFE2L1	0.0438417
SEMA5B	-0.0038645
GSK3B	0.00768071
ITGB5	0.0725588
ERC1	0.0743058
XPO1	0.00543258
RNF13	-0.0228038
TRPM3	-0.00728727
PALB2	-0.0125742
DOPEY1	-0.0179284
LYRM2	0.0512257
BCKDHB	-0.00284819
KAT6A	-0.0151105
ZCCHC6	-0.0285209
ULK2	-0.0116653
GRHL2	0.0622874
TNPO1	0.0673224
PLOD1	0.0124037
P2RX5	-0.0192403
ITGAE	-0.038576
DIS3	0.028953
PIBF1	0.00849965
TDRD3	-0.010492
AC000111.6	0
NUFIP1	0.0146925
PDS5B	-0.00939301
OXCT1	-0.019269
RRAGB	0.00192769
EPYC	0.0175943
CYLD	-0.0851256
SLC27A5	-0.0168157
ZNF324	0.00939785
ZNF671	-0.011128
ZNF416	-0.00859832
ZNF586	-0.0135212
ZNF446	0.00041846
ZNF264	-0.0181879
RPS5	0.0467636
FAT1	0.0616706
YTHDC1	0.0695324
CHMP2B	0.0791032
SMAP2	-0.131626
PPIE	-0.0132585
ZMPSTE24	-0.00942218
STARD7	-0.0665223
NOA1	-0.0130779
REST	0.025327
HAL	0.00458727
SSH1	-0.0459787
GSTP1	0.132778
APLP2	0.120582
FAM234B	0.00233718
SLCO1A2	-0.000652356
WBP11	0.000796307
EIF3I	0.00422913
NKAIN1	-0.000198331
COL16A1	-0.00726882
TXLNA	-0.0107734
APOB	-0.000606792
NCOA1	0.0505459
AGBL5	0.0140553
EFR3B	-0.00244524
KIF3C	0.0206059
RAB10	-0.0202289
GCKR	-0.00613352
HADHA	-0.00464853
MAPRE3	0.00859854
CAD	-0.0172577
CD59	0.127595
CD82	-0.0257414
BCORL1	0.0546183
ATRX	-0.00294001
AK6	-0.0134949
FCN1	-0.207413
MYNN	0.00539137
MECOM	-0.0102814
SCAMP1	-0.00313218
PREP	-0.0130231
HACE1	0.0208475
SEH1L	-0.0245081
WDR47	-0.0223545
WDFY1	-0.0252752
OVGP1	0.033801
SLC25A24	-0.0531476
MAP3K4	0.0324849
PILRA	-0.158244
IGSF9	0.00383297
ABCB1	0.0112302
ZNF213	-0.0166365
AKR1B1	0.156094
CPNE3	0.0173405
RRN3	-0.0253281
CTTN	0.0927427
WNT11	0.029812
MTIF2	0.0027899
DDHD2	-0.0173424
TTC39A	0.000836095
EPS15	-0.0492075
ORC1	0.00877252
MGST2	-0.0813519
CHERP	0.0077456
ATG16L1	-0.0139719
USP40	0.0336446
POMGNT1	0.00180166
RAD54L	0.00325301
MAST2	0.00349922
DNAJA1	0.191435
B4GALT1	0.0490466
CHMP5	0.0302558
NFX1	-0.012666
AQP6	-0.00233663
DIMT1	-0.00396868
IPO11	-0.0161394
FOLH1	-0.0176167
EIF2AK1	0.141356
NME8	-0.0372165
EPDR1	0.0017713
SNX10	-0.185249
SEPHS1	0.0019007
MRPL28	-0.0382676
HBQ1	0.000491455
ITPKC	0.0334728
CEACAM6	0.00036559
FAT2	0.0316111
RBM22	-0.0152623
TMED2	0.00564081
ERO1B	-0.0253513
ZFAND6	-0.00282172
HSD17B2	0.00897187
TXLNG	-0.0031489
PPEF1	-0.00751219
LAT2	-0.141077
HUWE1	0.0496957
ZW10	-0.000397517
ALG9	0.0141634
MYBPC2	-0.00592121
NOX4	0.00311258
ACOX3	0.0138309
MTMR2	0.000355014
PPP1R15A	-0.0900537
HSD17B14	-0.0375274
TRIP6	0.0286637
ACHE	-0.00122598
FTL	-0.241583
SRRT	0.000904223
BAX	-0.134726
NLK	-0.0144568
PIGS	0.00392731
ADAMTS2	-0.00568549
TMPRSS11E	-0.000888276
ATXN7L3	0.00771882
PGS1	-3.20092e-05
PSMC5	0.048344
UIMC1	-0.0148879
CETP	0.011784
MMP2	-0.024342
MT3	-0.00959854
LPCAT2	-0.0776861
GNAO1	-0.00178653
OGFOD1	0.00101376
SH3BP2	-0.0994263
NOP14	0.00508424
ADD1	0.00543872
L2HGDH	0.00805912
TXNDC16	-0.0201716
C14orf166	-0.0889144
NID2	-0.00441102
GMCL1	0.0600771
SF3B2	0.028437
KLHL42	0.0525113
GNAS	0.200086
DNM1L	0.0124701
PTHLH	0.00136419
PHACTR3	-0.000819501
ERGIC2	0.0656798
TFAP2C	0.167036
AURKA	0.00945339
CASS4	-0.0373724
PIR	0.0689316
AAMDC	0.00776827
RFX2	-0.0115785
METTL2A	0.00829074
SULT2B1	0.0193153
ALG6	0.00977425
CNOT3	0.00469006
GP6	-0.000712738
PTPN4	-0.0473962
DDX18	0.00148417
KHSRP	0.0234033
GNA11	0.074344
ASAP3	0.0748893
EDEM2	0.0386418
DNMT3B	0.0173913
REM1	-0.0131896
TPX2	0.0158647
PDRG1	0.0147252
EPB41L1	-0.00383316
SLC15A1	0.0134382
DOCK9	0.131543
ANKRD10	-0.0539935
TGDS	-0.00772686
DOCK3	0.0019414
C3orf18	-0.0115041
COQ9	0.0253119
TMEM40	0.192224
KIF9	0.00827514
ARHGAP28	0.00126188
CRLS1	-0.00993689
DEFB127	0
PPP1R13B	0.0147945
ATRN	-0.00134362
SMOX	0.00361527
SIGLEC1	-0.124
FKBP1A	-0.127657
NSFL1C	0.0798198
SLC4A11	0.00570612
C20orf194	-0.0399874
ZNF343	0.00537489
EBF4	-0.00409217
CPXM1	-0.0532747
MAVS	0.0278269
RP5-1187M17.10	-0.00642886
F11	0
XRN2	0.00498908
KIZ	-0.00671091
DYNLL1	0.0530569
TESC	-0.0828815
SNX5	0.00616927
RPL6	-0.0202875
SIRPG	-0.0295633
MAPKAPK5	-0.0183741
P2RX7	-0.124344
ESF1	0.00895243
RBBP9	-0.0150843
ANAPC5	-0.00557119
SLC23A2	0.0375189
SLC8B1	-0.0330435
TMEM230	-0.0333895
DZANK1	-0.0153688
KDM2B	-0.0491633
CFAP61	0.00403656
LHX5	0.00527342
TASP1	0.0087003
OAS1	-0.10823
GCN1	0.037949
RPLP0	0.126577
PXN	0.0581
SIRT4	0.00238273
RPH3A	-0.0282405
KIF16B	0.0157599
TRMT6	-0.00987588
CHGB	0.00288759
PEBP1	0.219619
TBX5	-0.00701791
BRAP	-0.00769312
ERP29	0.120596
NOS1	0
FUS	0.0783776
IGBP1	-0.0033785
FXYD5	-0.199528
ZNF302	-0.0113408
GRAMD1A	-0.0859548
FXYD3	0.26207
HEPH	-0.00917578
CDIP1	-0.0406194
CMTM1	-0.0121247
KCNH4	0
GANAB	0.0411383
GMIP	-0.0522476
RBM41	0.00405659
BIRC5	0.00375119
LAG3	-0.0181298
MLF2	0.0875847
OTUB2	0.0378884
DDX24	-0.0165174
ZBTB25	-0.0294695
NECAP1	-0.0203401
ARHGAP4	-0.106351
ANKRD24	0.0312062
DHX32	0.0419336
RCOR1	0.111076
GPATCH2L	-0.0407536
LTBP4	-0.0643705
BLVRB	-0.104216
SLC9A1	0.08606
SPTLC1	0.0322895
PAPOLA	0.104422
CCNK	0.00377272
PCBP4	-0.0194477
RGS1	-0.297452
YPEL3	0.20995
MRPS33	0.014061
NDUFB2	-0.013054
NUDC	0.0255777
MAEA	0.0093415
ICAM1	-0.194418
STRN4	-0.0188351
IRAK3	-0.0835154
LYZ	-0.327032
SI	0
MUL1	0.0155512
TFAP4	-0.0127513
PDCD7	0.0591661
SPG21	-0.0722918
FETUB	0.000437988
DNAJB11	-0.0266316
P3H2	0.0328952
THPO	-0.00270797
CHRD	-0.000539812
FLT3LG	-0.0530701
RAB11FIP3	-0.000248023
GNPTG	-0.0146145
ZNF268	0.0201728
GOLGA3	0.0125683
PABPC4	0.0011292
CD209	-0.0445997
CERS4	-0.0390442
MCOLN1	-0.0473338
USP48	0.0266639
EFNB1	0.0640592
PDPR	-0.0141469
AARS	0.0265399
GLG1	0.0386404
KIF4A	0.00766074
TNRC6A	0.00914899
PLEKHG2	-0.075432
DLL3	0.00542146
NAT14	0.023625
PITPNM2	-0.00563722
EXOC1	0.0375067
RBM27	-0.000685093
OSBPL8	-0.0685153
DTX2	-0.0200266
NLRC4	-0.0335242
PUS7	0.0049485
LAMB4	0.107414
NRCAM	0.0317848
LAMB1	0.181842
SLC26A4	-0.00301455
SLC26A3	0
DLD	0.00755782
WDR7	-0.029401
TXNL1	0.106544
IL5RA	-0.0010976
ABCC6	-0.00872565
CMTM6	0.0074439
ITGA6	0.247699
RAPGEF4	-0.013731
AC013461.1	-0.0585493
SMPX	0.000846642
FH	0.0381486
SEL1L3	0.0379127
TF	0.00181983
CDV3	0.0429363
MYO15A	0.00277305
ALKBH5	-0.0322372
APOH	0.000313846
NLRP1	-0.0560871
PITPNM3	-0.0166373
SPAG7	0.0245539
ORC6	0.0429941
ZFHX4	-2.39754e-05
SLC17A6	0
CPA1	-0.00173521
ZC3HC1	0.0039072
ESR1	-0.0337921
RGS17	-0.0167534
ANGPT2	-0.0155114
TMEM101	0.0303505
CD200	0.021369
CCDC80	0.0942854
CMA1	-0.00307563
PSME1	-0.0974004
PPP2R3C	-0.0541233
HAUS4	-0.0105413
JPH4	-0.0144447
MYH7	0
CEBPE	0.00153984
SLC7A8	0.0205494
OSGEP	-0.0109312
SLC22A17	-0.00186495
RNF31	-0.00929251
SCFD1	0.0128384
G2E3	0.0222053
HECTD1	0.0409508
HNRNPC	-0.00200635
RPGRIP1	0.0152051
SUPT16H	0.0509058
TOX4	0.0352915
GEMIN2	-0.0176006
TGM1	0.00577588
TINF2	-0.0330807
DAZL	0.00270104
TBL1Y	0
SEMA6A	0.216684
TRPM7	0.000914024
TYRO3	0.00337749
WDR76	-0.000789111
CAPN3	-0.011936
SNAP23	0.0604966
TBX15	0
PHGDH	0.0403883
COL9A3	-0.0224515
EZR	0.262633
MYL6	-0.0918045
AGO1	-0.0380341
TEKT2	0.0043601
CLSPN	0.0244435
RFFL	-0.0305608
UNC13D	-0.00195246
MFSD11	0.0163434
DPYSL2	-0.10084
TGFB2	0.0287797
GPATCH2	0.0146077
NUP50	-0.00112766
CDC45	0.0131118
COMT	0.126088
CECR1	-0.114732
VNN3	0.0111629
ECHDC1	0.0222611
LRRFIP2	-0.0258957
SEC22C	-0.0191739
XYLB	-0.00208685
HDAC6	0.00202864
OR1I1	0
GABRP	0.00200301
KRT31	0
CDC6	0.0291852
UPRT	-0.015149
CDC23	0.0274613
AAAS	0.00248737
CBX5	0.0390862
FMO2	-0.00603325
SUCO	0.117697
MSH2	0.0107659
MAP3K1	-0.0277061
DHPS	-0.0172696
HOOK2	0.0923261
[truncated: 36,334 more rows]

## Sheet: RM_human_gene_PCC.csv
	PCC
MT-ND4	0.503697
MT-ND5	0.489964
MT-CO1	0.487283
MT-ATP6	0.484501
MT-ND3	0.483424
MT-CO2	0.481353
MT-CYB	0.480813
MT-CO3	0.470423
MT-ND2	0.465123
MT-ND1	0.464424
RACK1	0.419449
HLA-DQA1	0.395442
MT-ND4L	0.391951
ATP5F1E	0.377926
ITGB1	0.368775
ELOB	0.366311
FN1	0.352841
JPT1	0.333185
ATF3	0.332579
AHNAK	0.326096
ATP5ME	0.322794
ATP5MC2	0.320014
CXCL9	0.319108
HLA-DQB1	0.312843
ATP5MG	0.309823
ATP5MD	0.302954
KTN1	0.302874
FTH1	0.300942
SELENOW	0.296531
ATP5MF	0.29577
STAT1	0.29493
DSP	0.292156
SEM1	0.290927
ATP5PF	0.290205
ATP5MC3	0.286434
MYOF	0.285971
KRT7	0.283709
GOLGB1	0.280659
IGF2.1	0.27644
FOSB	0.273151
FLT1	0.272486
ATP5PD	0.271179
APOE	0.270231
BASP1	0.269298
RAC1	0.269206
ITM2B	0.268642
XAGE2	0.26741
MTRNR2L12	0.267294
KRT19	0.266995
TRIR	0.266337
TIMP3	0.266078
ADA2	0.265713
ATP5F1D	0.265298
RRBP1	0.265282
ASCL2	0.262415
CLTB	0.26212
MTRNR2L8	0.261665
IQGAP1	0.259149
FSTL3	0.259003
ATP5MPL	0.258453
VGLL3	0.255822
SELENOM	0.254232
TNFSF10	0.253924
NEAT1	0.253169
ATP5F1B	0.252941
ITPR2	0.252725
PSAP	0.252076
IL4I1	0.252033
FYB1	0.25161
BRI3	0.251484
PPP1R14B	0.250961
IL6ST	0.250477
YBX3	0.250213
TYMP	0.24965
TCEAL9	0.249478
COL17A1	0.249359
CD81	0.249282
TEAD1	0.246612
LIMA1	0.246395
NOP53	0.246336
P4HB	0.246265
TPM1	0.245758
CAST	0.243609
HPGD	0.243425
SELENOS	0.242873
GATA3	0.242536
HNRNPU	0.24208
RTN4	0.241992
SLAMF7	0.241674
DSG2	0.240348
TCF7L2	0.239826
EGLN3	0.23826
FMNL2	0.236697
CTSZ	0.236369
GOLGA4	0.235766
GBP1	0.23562
CEBPD	0.235555
JUN	0.23548
MBNL2	0.235415
TENT5A	0.23541
PKP2	0.235395
FSTL1	0.235156
LHFPL6	0.234577
TNFAIP2	0.233982
PARP14	0.233553
BEX3	0.233043
ATP5F1A	0.232967
EGFR	0.231826
NFKBIZ	0.231737
COBLL1	0.229401
MESD	0.229178
FNDC3B	0.228133
CIITA	0.227865
ALDH2	0.227733
HLA-DPA1	0.226775
NECTIN2	0.22575
ATP5F1C	0.225614
HLA-DRB1	0.225519
GM2A	0.224769
CAVIN1	0.22431
LMNA	0.224247
DUSP1	0.222974
FLNB	0.22266
NRIP1	0.222263
TCIM	0.221114
HSP90B1	0.2208
EIF3A	0.220654
JUND	0.220605
MT-ATP8	0.220514
PTPRF	0.220138
CLIC4	0.21959
CST3	0.21955
ITGA5	0.219471
ATP5PO	0.218552
SFRP1	0.218351
JPT2	0.218117
CANX	0.218112
FBN1	0.217859
APOL6	0.217176
RCN1	0.216692
GRB2	0.216685
DSC2	0.214218
YBX1	0.213827
CYR61	0.213598
PDIA3	0.213541
RDX	0.213474
CRIM1	0.213418
LVRN	0.212997
KIF21A	0.212657
RHOBTB3	0.210548
HLA-DPB1	0.210258
GTF2I	0.210119
ADAMDEC1	0.209897
DIO2	0.209843
FBP1	0.209637
EEF1A1	0.209379
SHTN1	0.208803
FPR3	0.208746
CTSH	0.208637
NSD3	0.207755
RALBP1	0.206775
PLXDC2	0.206626
COL4A1	0.206605
IFI6	0.205517
KLF4	0.205272
IER2	0.204358
SOX4	0.204164
RNF213	0.203816
TTC3	0.202111
EGR1	0.201781
DYNC1I2	0.201356
ATP5IF1	0.201237
SERPING1	0.200837
MYDGF	0.199913
RTRAF	0.199815
PTBP3	0.199351
NFKBIA	0.19921
LTBP1	0.199099
DPYSL2	0.199011
CALR	0.198663
JAK1	0.198468
TIMP2	0.198316
MARCKS	0.198273
CLIC3	0.198118
GNAS	0.19801
ARID3A	0.197551
CXCL10	0.197427
GBP5	0.196999
IL1RAP	0.196523
NAV1	0.195929
CCNE1	0.195872
MGLL	0.195585
HDLBP	0.195455
CENPX	0.195143
HLA-DMA	0.194929
ITGA6	0.194886
FCGR3A	0.19488
LMO4	0.194729
MX1	0.194621
C12orf75	0.194341
SERPINE1	0.194125
LINC02246	0.193842
GBP4	0.19373
MACF1	0.193542
MXRA7	0.193442
GNAI2	0.193319
PTGES	0.193307
HEXB	0.192301
TPM4	0.191971
KRT8	0.191949
HLA-DOA	0.191538
HTRA4	0.191213
C1orf115	0.19092
CST6	0.19073
RPS2	0.190449
MME	0.189946
CALU	0.189527
ZFP36L1	0.189453
TFEC	0.189235
EPAS1	0.18909
DSTN	0.188645
SAT1	0.188249
HMGB3	0.188184
CPM	0.187639
APOC1	0.187198
HSP90AA1	0.186789
S100A11	0.186319
SCARB2	0.186065
ATP5PB	0.185373
HLA-DRA	0.184474
SDC4	0.183775
P4HA1	0.183648
MINDY2	0.183636
ELOC	0.183623
TAPBP	0.183428
KRT14	0.183313
NR1H3	0.183229
EVA1B	0.183113
ISM2	0.183018
FOS	0.182889
PLK2	0.182741
PERP	0.182574
TOR1AIP2	0.182266
PALLD	0.182011
RHOU	0.181841
SASH1	0.181654
SNX10	0.18159
AC020656.1	0.181563
DST	0.181222
SELENOF	0.180966
DDX17	0.180816
ACTN1	0.180332
NOTUM	0.180041
SYNE2	0.179935
COL4A2	0.179671
LMAN1	0.179659
SRRM2	0.178954
PHLDB2	0.178698
TGM2	0.17864
RPL13	0.178289
UBL3	0.178127
IFIH1	0.17791
SEC31A	0.1779
POLR2J3.1	0.177622
CITED2	0.177238
FGL2	0.177085
DOCK5	0.176706
HLA-DMB	0.176416
LGALS3	0.176149
SET	0.174958
COPS9	0.174564
CXCL11	0.174346
EIF2AK2	0.174276
IL1R1	0.174268
KDELR2	0.174238
ITPRIPL2	0.17408
CTSB	0.174024
HEBP2	0.173298
CEBPB	0.173285
TNKS2	0.172264
LYZ	0.171887
MCAM	0.171758
PDIA6	0.171425
HTRA1	0.171306
REX1BD	0.170538
BZW2	0.169902
HES1	0.169882
NCL	0.169807
PAK2	0.169282
RASA1	0.16913
H3F3A	0.168877
NLRP2	0.168812
ACBD3	0.168364
PABPC4	0.168342
CCNI	0.167936
SERPINA1	0.167835
FERMT2	0.167783
DICER1	0.16653
ADAM10	0.166489
RFK	0.16632
GRN	0.16615
FBLN1	0.166078
KLF5	0.165862
PHLDA2	0.165644
CDKN1C	0.165344
HSPG2	0.165324
SOD3	0.165288
FAM120A	0.165243
RASGRF2	0.165132
NFE2L2	0.165075
IGF2BP3	0.165029
TUT4	0.164813
TMOD3	0.164468
MXRA8	0.164103
PAPPA	0.163718
PTTG1IP	0.163576
TNFAIP3	0.163383
DEK	0.163137
OLR1	0.162895
SQSTM1	0.162491
RAB2A	0.162405
FAM3C	0.162396
TLN1	0.162372
PEA15	0.162359
TMEM263	0.16202
FLNA	0.16167
C1QTNF6	0.161474
PPP1R15A	0.160846
WASHC4	0.160665
KIF5B	0.160619
ATP5MC1	0.160536
MAN2A1	0.160495
JUP	0.160369
PTMS	0.159992
SH3GLB1	0.159317
CERCAM	0.159239
EBI3	0.15916
TPBG	0.159061
YPEL3	0.158935
SYT8	0.158712
RARRES1	0.158664
ARHGAP29	0.15861
OPN3	0.158356
AKAP9	0.15833
ADAM12	0.158297
ITIH5	0.158262
PRRC2C	0.158168
C6orf62	0.157793
KRT18	0.157738
KMT2C	0.157697
SELENOK	0.157602
PLOD2	0.157589
ZFAND5	0.15726
RHOD	0.156847
TFAP2A	0.156678
SLC39A8	0.156583
RHOB	0.156305
MGAT1	0.156063
RRAD	0.155955
DSC3	0.15594
KRT17	0.155667
NOG	0.155363
TNS3	0.155148
NECTIN4	0.154766
VCL	0.154755
KCNQ1OT1	0.154507
NMT1	0.154193
SPART	0.154131
APP	0.153907
RPL41	0.153495
SLC15A3	0.153239
CSF2RB	0.153018
ZMYND8	0.152873
NAV2	0.152864
DDX60L	0.152752
FNBP1L	0.152657
WWTR1	0.152634
LILRB4	0.151882
ADAM19	0.15187
MYH9	0.151698
DYNC1H1	0.151687
QSOX1	0.151653
AXL	0.151601
YWHAZ	0.151599
LIN28B	0.15154
DAP	0.151484
CYP27A1	0.151484
SQOR	0.151291
SFPQ	0.151209
LIMS1	0.151162
ZNF292	0.151121
MFSD12	0.150982
ZNF704	0.150926
DAG1	0.150751
SERBP1	0.150721
EFHD1	0.149692
CLINT1	0.149686
YAP1	0.149611
INTS6	0.149426
IL13RA1	0.149301
SCAF11	0.149288
MBD2	0.149285
P2RX7	0.149236
TM9SF3	0.149212
UBE2Q2	0.149171
VPS13C	0.149138
SELENOH	0.148905
KLF6	0.148875
MFAP5	0.14881
BCAT1	0.148535
SLCO2A1	0.148502
PAPPA2	0.148181
CFD	0.148123
CMIP	0.148022
CALHM6	0.147851
CUX1	0.147848
MAP4	0.147848
CD84	0.147725
C3	0.147451
AKAP13	0.147243
SEMA5A	0.147199
EPSTI1	0.147061
GNS	0.146892
GATA2	0.146756
FCHO2	0.146754
TCEAL4	0.146711
SLC4A7	0.146703
PRSS8	0.146672
SSFA2	0.145893
MSR1	0.145874
ARID1B	0.145801
NR2F6	0.145761
LY6E	0.145676
CDH1	0.145503
MCRIP1	0.145432
UBE2H	0.145391
AMD1	0.145319
CCL3L1	0.144676
PLBD1	0.144546
CBX3	0.144393
PLEC	0.144377
2024-03-01	0.144319
IFI27	0.143598
MLEC	0.143469
DSE	0.143413
HSPA5	0.143316
C15orf48	0.143267
ISG15	0.143154
CCDC88A	0.143145
STMP1	0.143033
TACC1	0.142965
ITGA2	0.14296
CLIP1	0.142924
HNRNPAB	0.142797
DNAJA1	0.142794
KCNMA1	0.142514
LACTB	0.142416
LRRFIP1	0.142404
CHPF	0.142309
SLC1A3	0.141915
CAPNS1	0.141688
AFAP1	0.141686
LAMB1	0.141611
ENDOG	0.141415
NUFIP2	0.141256
NRK	0.141196
WNT6	0.14117
CD40	0.14116
PLEKHO1	0.141122
TRIP11	0.141055
RTL8C	0.140917
BIRC7	0.140856
RBPMS	0.140738
SGK1	0.140574
ID1	0.140287
TJP1	0.140255
BMPR2	0.140216
ACSL4	0.140104
EEA1	0.140056
GALNT6	0.139917
MAN1A2	0.139864
NBDY	0.139809
AC103591.3	0.13979
SMARCA1	0.139711
DEPP1	0.139679
AAK1	0.139574
GCM1	0.139553
EIF4G2	0.139181
CEP350	0.138933
PGRMC2	0.138801
TACSTD2	0.138786
TXN	0.13864
SOCS3	0.138534
ANXA2	0.138285
PATJ	0.138275
SH3PXD2A	0.13817
RNF217	0.137667
IFIT3	0.137268
CORO6	0.136838
PIK3CB	0.136812
GFPT1	0.136743
CSNK1A1	0.136671
FASN	0.136096
CD46	0.135932
AC020916.1	0.135744
GAA	0.135618
TTC37	0.135358
PKP3	0.135325
PTN	0.135278
YWHAB	0.135117
CD55	0.135015
APLP2	0.134963
MFAP2	0.134731
LHFPL2	0.134485
CTNND1	0.134203
ACSL3	0.133754
NIPSNAP2	0.133712
TRIM44	0.133558
GSE1	0.133555
UGP2	0.133409
CREB5	0.133344
GPNMB	0.133175
ALDH1A1	0.133168
MT-ND6	0.133115
ADAMTS1	0.13295
SFN	0.132853
SINHCAF	0.132823
GJA5	0.132782
PEG3	0.132686
CLTA	0.132686
PDXK	0.132609
CLTC	0.132514
RASGEF1B	0.132509
RPL39	0.132112
RND3	0.131966
LGALS3BP	0.131766
UCA1	0.131691
IPO7	0.131582
PAWR	0.131059
METTL26	0.130784
XBP1	0.130679
IGF1R	0.130645
HSD3B1	0.130604
TFRC	0.13047
MPZL1	0.130299
ADGRL3	0.130264
TINAGL1	0.130259
SAMHD1	0.130045
CSF2RA	0.13002
ACP5	0.129989
AP2B1	0.129628
TRIP12	0.129621
OAS3	0.129582
XAF1	0.129515
SAMD9L	0.129448
MGAT5	0.129349
SLAMF8	0.129247
YY1	0.129219
CD74	0.129201
SLC16A1	0.129174
INSR	0.129012
REEP3	0.12899
TNFSF13B	0.128948
RRAS	0.128941
UBD	0.128901
MYCNUT	0.128838
IL1B	0.128553
TUBA1C	0.128441
IFNGR2	0.128215
F11R	0.128202
GCSH	0.127883
MARVELD1	0.127806
YWHAG	0.127474
IRX2	0.127301
RAD23B	0.127246
CHI3L1	0.127236
WWC3	0.127039
MORC4	0.126964
ENG	0.126895
MTDH	0.126702
SH3D19	0.126615
TRIO	0.126396
INF2	0.126311
KCTD12	0.126274
PRKDC	0.125768
MCL1	0.125735
PRDX1	0.125726
DDX60	0.125552
KCNK12	0.125289
CTNNA1	0.124698
RBM47	0.124619
APOBEC3A	0.124542
WARS	0.124488
VIT	0.124413
ERRFI1	0.124404
CTSS	0.124247
COPB1	0.123934
MET	0.123884
EIF2AK4	0.123774
SLC8A1	0.123521
SKIL	0.123351
TPR	0.123307
MAST4	0.123255
TFPI	0.122974
PLA2G7	0.122912
S100P	0.122857
RPN2	0.122733
YWHAE	0.122686
HSP90AB1	0.122382
DDX3X	0.122332
CD276	0.122199
CLDN4	0.121997
CYP11A1	0.121981
ACTN4	0.12194
BPTF	0.121751
NABP1	0.121635
ABCA1	0.121355
PLPP3	0.121339
NCEH1	0.121241
GLRX	0.121238
CYBC1	0.121183
JUNB	0.121146
CALD1	0.121042
SCD	0.121035
ADAR	0.120983
CCL18	0.120774
PPP1R15B	0.12066
AFDN	0.12065
LRP1	0.120489
GNB4	0.120419
SMARCC1	0.120384
CALM1	0.120323
HIC2	0.120102
GRK3	0.119959
DDB1	0.119832
CYBB	0.119727
ITGB4	0.119385
LAMB4	0.119373
RTF2	0.119354
PTPN12	0.119122
NPPB	0.118962
CPVL	0.118652
ROCK2	0.11861
SLC6A8	0.118503
S100A16	0.118481
UBE2K	0.118464
ITGAV	0.118451
PRPF4B	0.118428
NSA2	0.118382
MAP3K2	0.118306
IER5	0.118111
EPHB2	0.118083
HLA-G	0.117853
ATF5	0.117839
TAP1	0.117839
PRKAG2	0.117746
EFNA1	0.117699
SESTD1	0.117345
OGA	0.116704
CLEC10A	0.116233
LILRB1	0.116077
EFHD2	0.116058
SLC1A6	0.115489
MYH10	0.115485
CCNL1	0.115404
NUB1	0.115242
MMP14	0.115191
ACTR2	0.115026
EPN2	0.115003
PKM	0.114871
ARHGAP18	0.114841
SLC2A1	0.114824
CXCL2	0.114801
NFAT5	0.114762
SEMA4A	0.11404
SIGLEC10	0.113992
IER3	0.11399
ASAP3	0.113943
NCKAP1	0.113839
CEBPA	0.113634
RAI14	0.113505
ANO6	0.113496
DPYD	0.11349
SMARCA5	0.113305
LTA4H	0.113267
EMILIN2	0.113266
FBN2	0.11304
PHLDA3	0.112861
CLEC7A	0.11279
ERO1A	0.11259
HEG1	0.112586
PABPC1	0.112416
ATP2B4	0.112234
KCNJ2	0.112168
PDE4DIP	0.111864
SLC2A6	0.111551
IRF1	0.111435
DTX3L	0.111395
SH3BP5	0.111379
LAP3	0.111336
HNRNPM	0.111311
MED13L	0.111259
AC245041.2	0.111177
PTAFR	0.110994
PARP9	0.110973
ZBTB10	0.110837
P3H1	0.110816
GRAMD2B	0.110765
AMOTL2	0.110396
ALCAM	0.110378
CTTN	0.110213
TANC2	0.110207
VWA1	0.110196
PAM	0.110134
LAMA5	0.110086
SUZ12	0.110027
PINK1	0.109918
FMR1	0.109899
GNAQ	0.109657
PFKL	0.109477
GALNT2	0.109275
MEF2A	0.109174
SELENOT	0.109095
IMPA2	0.109018
TNFRSF12A	0.108918
LRP2	0.108791
COPA	0.108594
TENM3	0.108447
TGOLN2	0.108389
LAMA3	0.108219
SPPL2A	0.108057
L1TD1	0.107775
JCAD	0.107668
JAK2	0.10766
ABCF1	0.107634
STAT2	0.107631
NORAD	0.107553
ERVH48-1	0.107284
RAPGEF1	0.10727
ARHGAP10	0.107253
TRIOBP	0.10714
SEC24D	0.106854
EIF4B	0.106844
LOXL2	0.106827
PBRM1	0.106784
CCDC186	0.106735
NPEPPS	0.10655
SARAF	0.106466
NIPBL	0.106463
DMXL2	0.106448
CSDE1	0.106394
SSR3	0.106391
SF3B1	0.106233
NDRG1	0.106079
LINC01949	0.105973
CD83	0.105929
TMED3	0.105885
SMIM26	0.105883
CHML	0.105762
LIMCH1	0.105761
SRSF9	0.105706
GDF15	0.105669
CCSAP	0.105651
ADM	0.105398
TAOK3	0.105394
PNRC1	0.105366
FERMT1	0.105326
WNK1	0.105284
TES	0.105252
SERP1	0.105112
MIGA1	0.105093
GCN1	0.105049
PLXNB2	0.105032
FUS	0.104953
WEE1	0.104916
LIPA	0.104881
PLEKHA1	0.104787
PLEKHA5	0.104612
IL18	0.104598
SH3PXD2B	0.104537
SCPEP1	0.104379
HERC1	0.104373
GBP2	0.104333
APBB1IP	0.104245
SEMA4C	0.104208
MAP7D3	0.104088
PLA2G2D	0.103926
FBXO32	0.103894
CDC42	0.103788
SDF4	0.103773
PGRMC1	0.103706
SCIMP	0.103693
PDIA5	0.103688
GADD45A	0.103478
HUWE1	0.103451
BMP2K	0.103259
SERPINH1	0.103255
FAM43A	0.103247
PUM1	0.103183
VIRMA	0.103142
SOD2	0.103131
AP2A2	0.103076
CXCL16	0.103072
CAMK2N1	0.103048
IFIT1	0.102805
WASF2	0.102731
MTCH1	0.102677
RIF1	0.102637
AFF1	0.10245
S100A10	0.102388
CCDC47	0.102329
MIS18BP1	0.102299
BZW1	0.102225
GUK1	0.102165
RB1CC1	0.102072
IGF2BP2	0.101736
PHF3	0.101687
MMP24OS	0.101672
CDYL	0.101642
CCDC6	0.101638
AC211486.5	0.101544
FHL2	0.101534
RBM25	0.101526
MDM2	0.101458
PLOD3	0.101358
RHOQ	0.10135
ARCN1	0.10132
RBFOX2	0.101314
DRAM1	0.101162
CAPG	0.101154
GSAP	0.101117
UTRN	0.101012
PDLIM5	0.100973
CEMIP2	0.100955
FTX	0.100874
UBE3A	0.100861
RASSF8	0.100663
RBBP6	0.100597
UNC93B1	0.100581
FILNC1	0.100452
OAS2	0.100417
ZEB2	0.100238
PNCK	0.100202
AMOT	0.100058
TOP1	0.0999634
SLC5A3	0.0999524
VGLL4	0.0999087
PKN2	0.0998011
SH3BP4	0.0997121
CHD4	0.099709
ART4	0.0996121
ATRX	0.0996099
FXR1	0.0994774
RETREG2	0.0991492
USP53	0.0990548
MARCO	0.0990189
MTREX	0.0988998
FAM89A	0.098866
PRRC2B	0.0988304
PTPA	0.0987823
KIAA1217	0.0987685
PPP1R13L	0.0985953
UGCG	0.0984423
PXDC1	0.0984036
GPC1	0.0983359
SWAP70	0.0982981
EIF4EBP2	0.0981358
ANKRD22	0.0981057
LINC01602	0.0978492
AGR3	0.0978155
BOD1L1	0.0977063
NCOR2	0.0976812
BNIP3	0.0976406
RAB11FIP1	0.0975818
KHDRBS1	0.0975693
SLC6A2	0.0974208
TRIM14	0.0973904
PDXDC1	0.0973396
CRISPLD2	0.0972825
MAML2	0.0972824
AC026369.3	0.0971357
TIAM1	0.0968958
GLG1	0.0968793
RASSF4	0.0968691
VIM	0.0968517
MEX3D	0.0967396
CYB5D1	0.096562
NENF	0.0964229
TINCR	0.0964005
EFNB1	0.0963635
PLS3	0.0962786
KRT6A	0.0961393
RASAL2	0.0961321
NCF1	0.0961252
PSTPIP2	0.0960951
CRYBG1	0.0960854
BRD2	0.0960317
LEPROT	0.0960022
KAT14	0.0959235
CFAP97	0.0958804
ZNF431	0.0957825
PFKP	0.0957214
HSPB1	0.095715
TNNI2	0.0956966
DOCK9	0.0956177
TRIM56	0.0955863
NLRP3	0.0955599
MPDZ	0.0954163
KDSR	0.0953307
DSEL	0.0952794
CAVIN3	0.0951661
DDX58	0.0951173
SLC25A24	0.0950448
RAP1B	0.0949042
EZR	0.0948668
MIR193BHG	0.0947849
PSG5	0.0947564
SLC7A1	0.0947284
HNRNPD	0.0946457
PPIA	0.0944994
USF2	0.0944157
YWHAH	0.0943123
CD80	0.0942722
PXN	0.0942665
FMN1	0.0941704
EIF4G1	0.0941192
DOCK4	0.0940861
AC245014.3	0.0940249
PGF	0.0939665
HAMP	0.0939343
QPRT	0.0938312
PILRA	0.0938064
CD72	0.0937556
SIL1	0.0935789
GALNT7	0.0934552
GCC2	0.093408
DAPP1	0.0934014
HP1BP3	0.0933645
LSR	0.093239
MSRB2	0.0930646
TOMM70	0.0930389
HSPH1	0.092995
CD24	0.0929696
CTNNAL1	0.092815
SECTM1	0.09266
EPRS	0.0925867
RPL22	0.0925758
ANXA4	0.0925711
MYCBP2	0.0925112
ANKRD11	0.0923718
ARHGAP21	0.0923426
DIAPH1	0.0922109
DYNC1LI2	0.0921972
HAPLN3	0.0921565
QKI	0.0921259
SETX	0.0920884
TNRC18	0.0920303
KCNK6	0.0919781
UBE2Z	0.0919257
GPX4	0.0918847
ASCC3	0.0918564
PTK2	0.0918083
SLC16A3	0.0916537
SLC39A10	0.0916014
CDC42EP1	0.0915856
BTBD7	0.0915823
LAMP2	0.0915755
SLC1A5	0.0915628
PLCL2	0.0914918
MAFF	0.0914764
GRAMD2A	0.0914138
MUC1	0.0913663
TFAP2C	0.0913499
RAB31	0.0913383
IGSF6	0.0913082
COL4A3BP	0.0912648
BHLHE41	0.0912423
SERINC2	0.0911579
CTNNB1	0.0911357
TLR8	0.091042
GALNT1	0.0909698
GALNT3	0.0907339
SUCNR1	0.0905794
ABHD12	0.0905557
SPEN	0.0904817
UBE2E2	0.09048
EFNB2	0.0903875
SLC35A3	0.0903464
PPP3CA	0.0903448
CYFIP1	0.0903406
IFIT2	0.0902534
PRSS23	0.0902134
CLDN19	0.090187
AOC1	0.0901376
PRPF40A	0.0900526
RALA	0.0900412
TCAF1	0.0899604
CLDN7	0.0899513
ECPAS	0.0898023
ANKIB1	0.089769
AKT3	0.0897437
SYNCRIP	0.0896563
FGFR2	0.0896305
ANKRD50	0.0896058
PTPRA	0.0895941
CTDNEP1	0.0895254
NCOA1	0.0894794
SUCO	0.0894264
UBASH3B	0.0893403
TMF1	0.0892149
FAM129A	0.0892073
KDELR1	0.0891641
ADAM15	0.0890909
ATP11A	0.0889732
C1QB	0.088912
TMEM165	0.088896
GATAD1	0.0888884
COL5A1	0.0888067
TBC1D1	0.0887898
ZFHX3	0.0887375
GLIPR1	0.0887045
TBL1XR1	0.0885389
HYI	0.0885171
MAPK6	0.0884422
NCOA7	0.0884004
STARD10	0.0883458
USO1	0.0883047
ZNF91	0.0882975
FABP7	0.0880153
ZBTB38	0.0879395
RREB1	0.0879098
ERBIN	0.0878375
SCARA3	0.0877944
IFNAR1	0.0877235
PITPNB	0.0876746
KDM5B	0.0875803
RHEB	0.0875578
BGN	0.0875575
OBSL1	0.0873868
CYTOR	0.087364
RPS29	0.0873547
USP9X	0.0872634
CAMSAP2	0.0872007
MBD3	0.0871456
NCOA3	0.0871069
EBLN3P	0.087072
APPL1	0.087017
LY6K	0.0870111
GLRX5	0.0869965
TIFAB	0.086931
RXRA	0.0867445
2024-09-02	0.0865942
RUFY3	0.0865536
PLCG2	0.0865357
BCLAF1	0.0862273
ADAM9	0.0862266
TMEM51	0.0861957
IRS2	0.0861745
GSN	0.0861202
ST13	0.0860768
TUSC3	0.086036
PLCD3	0.0860131
GBA	0.0859857
GPR183	0.0858105
CTSL	0.0858009
SH3GL1	0.0857156
TRIM24	0.0857093
SLC49A3	0.0855916
MYO6	0.085585
CREB3L2	0.0854966
MCRIP2	0.0853785
SUPT16H	0.0853661
PCSK6	0.0853442
CAPN6	0.0852652
MMP11	0.0851981
LRPPRC	0.0851686
AGL	0.0851116
CKAP4	0.0848459
TMEM54	0.0847827
ERGIC1	0.0847541
TUT7	0.0846711
DAPK1	0.0846324
ID4	0.0845317
MAP3K20	0.084471
TUBB2A	0.0844412
SDC3	0.0843297
XIST	0.084259
ACOX1	0.0842305
BAZ1B	0.0842079
C11orf96	0.0839881
ASH1L	0.0839356
FRMD4A	0.0838161
IQSEC1	0.0837449
ZBED1	0.0837213
CD2AP	0.0837167
RFC1	0.0837079
MYADM	0.0835463
MGAT4A	0.0835283
PCYOX1	0.083514
USP14	0.0834831
SGMS2	0.0834364
PAFAH1B2	0.0834237
NARS	0.0834077
BRCA2	0.0833796
KPNB1	0.0832795
TAX1BP1	0.0832056
PHIP	0.0831807
PAXX	0.0828855
FOXJ3	0.0828641
VCP	0.082859
TPP1	0.0828516
TRAM2	0.0828255
SYDE1	0.0828085
GLS	0.0827733
PPARG	0.082686
NTN4	0.0826789
PPIB	0.0826707
UTP11	0.0826545
SERPINE2	0.0826068
NFE2L1	0.0825597
2024-09-11	0.0825308
ZDHHC20	0.0825135
OSCAR	0.0824815
TAOK1	0.0824449
NR2F2	0.0824047
AC245595.1	0.0823101
CTBP2	0.082302
NDFIP1	0.0822668
ZNF486	0.0822221
ETV6	0.0822032
QSER1	0.0821302
SLC38A2	0.0820678
IL3RA	0.0819083
HACD3	0.0818774
MORF4L2	0.0818764
TMBIM4	0.081779
TMED7	0.0817539
HIKESHI	0.0817364
CRYBG3	0.0815822
OAS1	0.0814933
DDX5	0.0814088
ARL8B	0.0813157
LPP	0.0812548
ZNF385A	0.0811303
PTBP1	0.081053
SMCO4	0.0810152
IGFBP6	0.0810129
RAPGEF2	0.0809828
UFD1	0.0809712
AC007952.4	0.0809452
AGRN	0.0809081
VTI1B	0.0808151
MMP2-AS1	0.0808137
RETREG3	0.080703
WFS1	0.0806713
ZNF217	0.0806241
PCBP1	0.0805453
VAT1	0.0805368
ASAP1	0.0805152
ARL5B	0.0804996
AHCYL1	0.0804816
PPP2R3A	0.0804425
A2M	0.0804404
VASP	0.0804278
GSDME	0.0804223
SLC25A6	0.0803763
CGAS	0.0803741
GNB1	0.0803005
DPP4	0.080255
SMIM30	0.0802497
AC027288.3	0.0801674
ROCK1	0.0800882
LDLR	0.0800277
BUD23	0.0800084
H2AFY	0.0799718
CTSD	0.0799672
UPK1B	0.0799438
DGLUCY	0.0799113
TGFBR1	0.0798748
TUBB6	0.0797978
MGAT4B	0.0797782
PJA2	0.0796378
PRG2	0.0796273
SPINT2	0.0796255
HK2	0.0796097
BRD4	0.0795135
ERG28	0.0794565
GAS1	0.0794368
PSMD1	0.079421
SRSF4	0.0794137
BACH1	0.0793832
CSRP1	0.0793732
PARP4	0.0793566
PLIN2	0.0793388
HMGN1	0.0793075
CSPP1	0.0791902
SYNGR2	0.0791764
AES	0.0790975
WDR45B	0.0790502
MT2A	0.0790048
VMO1	0.0789819
AL161431.1	0.0789031
MYO9B	0.0788984
KLHL5	0.0788075
ARID1A	0.0787729
RORB	0.0787552
PLAC8	0.078606
MFSD2A	0.0785327
SMIM37	0.0784166
NAXE	0.0782529
LAMC1	0.0782184
YTHDC1	0.0781795
TREM2	0.0781626
WASHC3	0.0779878
INHBA	0.0779679
AC005261.1	0.0778818
CDK13	0.0778304
CLDN6	0.0778303
TET3	0.0778067
IDO1	0.0778055
MXD4	0.0775919
SLC7A7	0.0775816
ANOS1	0.0775723
SEL1L	0.0775636
P2RY14	0.0774922
NF1	0.077456
ERBB2	0.0772931
PGLS	0.077287
PRDM1	0.0772448
PICALM	0.0771659
FKBP15	0.0771417
TCN2	0.0771164
HACD2	0.0770771
IGSF3	0.0770231
NCKAP1L	0.0768877
CARM1	0.0768735
LRRK2	0.0768421
SOX15	0.0768318
SLC23A2	0.076819
MS4A7	0.0768142
EIF5B	0.0767275
SPOCK1	0.0767098
PLXNC1	0.0767052
MACO1	0.0766751
FDX1	0.0766638
METRN	0.0766271
UVRAG	0.0765556
LRRK1	0.0765105
ADGRG1	0.0764945
AC011453.1	0.0764874
HOMER1	0.0764782
MYO1C	0.0763638
UBE2S	0.0763551
DDHD1	0.0763193
ZNF518A	0.0762882
LILRB2	0.0761566
LCOR	0.0761508
XIAP	0.0760939
TSC22D2	0.0759959
FAM83B	0.0759417
SRGAP2	0.0759399
ATOX1	0.0759013
BAZ2B	0.0758939
YWHAQ	0.0758233
SKAP2	0.0757974
LRP10	0.0757307
OSMR	0.0756454
TFG	0.0755652
PPFIBP1	0.0755362
IRF2BPL	0.0754854
NDUFAF8	0.0754581
SPIN1	0.0754472
TMSB10	0.0754142
ANXA11	0.0753915
GREB1L	0.0753902
ANKRD13A	0.0753535
PHACTR4	0.0753424
THAP12	0.0753413
ST3GAL5	0.075277
MFSD1	0.0752506
SLC44A2	0.0751623
ICE1	0.0750125
ATF7IP	0.0749867
CLEC4E	0.0749247
VPS35L	0.0748875
ACKR2	0.074854
NEK6	0.0748473
ACVRL1	0.0748155
PCMTD1	0.0747582
FOXN3	0.0747552
GRHL1	0.0746795
HELZ	0.0746631
DOCK7	0.0746512
MALAT1	0.0746302
GOLGA3	0.0746145
HIPK3	0.0745933
FOXO1	0.0745927
ERBB3	0.0745857
TULP4	0.0745789
ANLN	0.0744673
DDR1	0.0744498
LINC01678	0.0743469
ICK	0.074344
TOMM20	0.0742951
FBLIM1	0.0742941
ERC1	0.0742603
CD99	0.0742554
HDGF	0.0741576
FAM234A	0.074157
NOTCH2	0.0741412
ZNF395	0.0740525
PRDX4	0.0740103
SCARA5	0.0739233
TAF10	0.0739019
SLC38A1	0.0738425
FAM129B	0.0736457
VSIR	0.0736106
COPRS	0.0735681
SPTY2D1	0.0735376
CHRDL1	0.0734956
MIR29B2CHG	0.07344
NAIP	0.0734295
FUCA2	0.0734211
PLPP2	0.073382
PDGFA	0.0733345
SF3B6	0.0732896
PLBD2	0.0731938
SEMA3C	0.0731811
DNASE2	0.073144
KIAA1109	0.0731367
HILPDA	0.0729992
REPS2	0.0729428
LSM12	0.0729022
ATP6AP1	0.0728275
MAP3K1	0.0727857
ITGB6	0.0727454
DAAM1	0.0727346
FADS3	0.0727319
ZYX	0.0727162
HBEGF	0.072646
NCK1-DT	0.0725438
PVR	0.0725369
PDIA4	0.0725365
VASH1	0.0725114
SGK3	0.072465
INTS11	0.0724166
FGD6	0.0723863
ADAP2	0.0723829
ANXA5	0.0723781
NR6A1	0.0723694
MRE11	0.0722634
MTPN	0.0722346
RIOX2	0.0722253
NBN	0.0722153
GNB2	0.0721747
EP300	0.0721486
PPM1G	0.0721325
MAOA	0.0721306
PPFIA1	0.0720299
XPO1	0.0720254
TWIST2	0.0720228
TAF1D	0.0719928
KDM4B	0.0719913
KIAA1211L	0.0719537
COPB2	0.0719506
CD4	0.0719456
RIPK2	0.0719106
DMAC1	0.0717572
ODR4	0.071687
COL12A1	0.0716576
GLDC	0.0715549
KDM6B	0.0715293
ATP1B3	0.0714062
SURF4	0.0713169
OS9	0.0712445
YME1L1	0.0710068
PLSCR1	0.0709307
TMEM250	0.0708923
RETREG1	0.0707971
GIPC1	0.0707904
IWS1	0.0707616
MCUB	0.0707406
ANKRD17	0.0707177
APC	0.0706231
TECR	0.0706127
RXYLT1	0.0706092
TNF	0.0706029
B4GALT5	0.0705901
DDI2	0.0704784
FAT1	0.0704696
DNAJC5B	0.0704683
EIF3J	0.0704423
HPF1	0.0704373
RIOK3	0.0704216
ARHGAP45	0.0704012
AIDA	0.0703894
PCM1	0.070371
ACP2	0.0703683
AL390729.1	0.0703316
PUM3	0.0703029
SHLD2	0.0702896
PDZD2	0.0702638
MAPKAP1	0.0701244
COX5A	0.0700814
RHPN2	0.0700759
LYN	0.0700288
SMARCA4	0.0700161
ODAPH	0.0699633
DIAPH3	0.0699458
BTK	0.0699433
GPR155	0.0698654
ELOA	0.0697838
OMD	0.069707
AKAP12	0.0696886
RBM17	0.0696391
ADNP	0.0696287
DPP7	0.0695808
DELE1	0.0695285
TSPAN14	0.0693701
2024-09-10	0.0692855
PPARGC1B	0.0692773
IER5L	0.0692637
BAIAP2L1	0.0692543
SPINT1	0.0691943
AC118549.1	0.0691807
PTGER4	0.0691219
DYNLL2	0.0691113
N4BP3	0.0691092
LPCAT2	0.0690424
BRWD1	0.069009
CMYA5	0.0689066
RABEP1	0.0686955
EIF2S2	0.0686731
CD274	0.0686423
RSAD2	0.0686248
KDM5A	0.0686141
PIK3R3	0.0685877
INAVA	0.0685786
LYPLA1	0.0685143
AF117829.1	0.0684989
NCOA4	0.0684892
NRDC	0.0684419
DOCK2	0.0684032
ARHGAP31	0.0683715
MTR	0.068311
RABL6	0.0683087
LTBP3	0.0683079
WSB1	0.068294
NUAK1	0.0682499
CD86	0.0682471
CLN5	0.0682397
WWC2	0.0681866
EXTL3	0.0681704
PARVA	0.0681619
PSMC1	0.0681437
NAMPT	0.0680613
TNPO1	0.068017
VMP1	0.0680108
USP33	0.0679939
SERTAD4	0.0679669
ACAP2	0.0679364
PLPP1	0.067916
AMOTL1	0.0679092
CPXM1	0.0677896
ATMIN	0.0676746
EDEM1	0.0676065
TLK1	0.0675594
PGAP1	0.0675283
KMT5B	0.0675155
RSRC2	0.0675049
MID1	0.0674428
DNMT1	0.0673779
HSPB6	0.0673446
COLGALT1	0.0673425
SMG1	0.0672932
TNFAIP8	0.0672827
FOXN2	0.0672796
ABHD8	0.0672733
TMEM268	0.0672671
NLRP7	0.0672664
ZNF451	0.0671762
ARHGEF5	0.067171
SPARCL1	0.0671526
PRCP	0.0671503
KYNU	0.0670751
SRPRA	0.0670458
NAGK	0.0670419
ECE1	0.0670202
AP003354.2	0.0670189
SLC2A3	0.0670089
CDC42BPA	0.0669074
AIF1L	0.0668904
WDFY4	0.0667806
SLK	0.0667057
MYCN	0.0667031
PRSS22	0.0665886
USP48	0.0665177
OTUD1	0.0665138
AP3B1	0.0664575
SENP6	0.0664535
FGD2	0.0664412
SMARCA2	0.0664181
VSIG10	0.0663459
MAPK3	0.0663354
IPMK	0.0662211
SOX13	0.0661595
TGFB1	0.0660956
BRD7	0.0660848
SERPINB9	0.0660178
MUC20-OT1	0.065823
PECAM1	0.0657874
HMG20B	0.0657846
DDX3Y	0.0656661
CBL	0.0656278
DNAJC3	0.0656079
MINK1	0.0656057
FGFR1	0.0655317
SIRPA	0.065433
DLX4	0.0654066
EXPH5	0.0654008
C2orf72	0.0653978
SIGLEC8	0.0653967
2024-09-08	0.0653128
TMEM30A	0.0652537
OTULINL	0.065232
CMKLR1	0.0652296
EREG	0.065189
LACC1	0.0651696
SDS	0.0651624
TENT5B	0.0651617
KLF10	0.0651351
CRTAP	0.0650771
FAM114A1	0.0650234
2024-03-02	0.0650178
LGALS9	0.0649535
MAP1LC3B	0.064945
LIFR	0.0648824
FBH1	0.0648505
PRR14L	0.0648372
PARD6B	0.0648189
LAYN	0.064762
MIA2	0.0646994
ZYG11B	0.0646821
RNF144B	0.0646562
WASHC2A	0.0646048
GOLGA2	0.0645888
TENT2	0.0645811
ZMYM4	0.0645375
METAP2	0.0644518
PDLIM4	0.0643397
SRGAP2B	0.0643133
PRKAB2	0.0642894
AP1S2	0.0641925
CCNG2	0.0641761
EIF5	0.0641703
MRM2	0.0640941
HDGFL2	0.0640832
ARHGEF35	0.064031
RSRP1	0.06403
XRN1	0.064014
ENO1	0.0639956
PRDM2	0.0639885
TRIM71	0.0639771
AF127577.4	0.0639492
ALOX5	0.0639181
CFAP298	0.0638036
SVIL	0.0637753
IGF2R	0.0637602
ADAMTSL4	0.0637377
CAPRIN1	0.0636893
CDC42EP5	0.0636708
ARFGEF1	0.0636486
GSPT1	0.0636322
SYT16	0.063628
N4BP2	0.0636135
THSD7A	0.0634964
FHAD1	0.0634903
GPC4	0.0634454
PTPN11	0.0634448
PHKB	0.0634335
SFT2D2	0.0634293
PON2	0.0634001
MX2	0.0633943
MORC3	0.063311
MARF1	0.063254
ATP2C1	0.0632304
SGPP1	0.0632052
RTL8A	0.063204
SELENON	0.0631937
PDCD1LG2	0.0631697
AHNAK2	0.0631383
SPECC1	0.0631312
PSG2	0.0630607
NPTN	0.0629133
MUC15	0.0629039
RTL10	0.0628688
VWCE	0.0628616
EFCAB14	0.0628255
PCNX4	0.0628057
CPNE8	0.0627865
TNFRSF1A	0.062655
UQCR11	0.0626212
ABCC3	0.0626191
WASHC1	0.0626187
BDP1	0.0625526
ABCA7	0.0625295
PFN1	0.0625162
IL15	0.0624415
IGFBP3	0.0624198
CLMN	0.0624182
ACVR2B	0.0624155
HES2	0.0623956
PURA	0.0623542
PTPN14	0.0623142
BMT2	0.0622956
PCSK1N	0.06226
ZDHHC9	0.0621723
FKBP5	0.0621705
IL1A	0.0621632
PLPBP	0.0621238
FRS2	0.0621201
LARGE2	0.0621182
ADGRF4	0.0621041
PLK3	0.061986
MAVS	0.0619835
MOB1A	0.0619795
ZKSCAN1	0.0619681
AL161772.1	0.0618709
CADM1	0.0617891
FAM208A	0.0617702
PPP2R5E	0.0617586
TNNT3	0.0617397
TP63	0.0617338
C5orf38	0.0616896
ADGRE2	0.0616707
PMM2	0.0616606
ADAMTS5	0.0616178
ULK4	0.0615777
UBE2D1	0.0615225
IGFBP1	0.0615217
ATP6V1A	0.061396
XRCC5	0.0613915
WT1	0.0613467
TFDP2	0.0613433
CYREN	0.0613096
DNAJC13	0.0612947
DCP2	0.0612842
THRB	0.0612348
CAPN2	0.0612291
SMC1A	0.0612171
PROSER2	0.0612079
POLR2A	0.0611668
GRK2	0.0611278
SMC5	0.0611143
VOPP1	0.061104
LNPK	0.0610988
ZNF106	0.0610843
ELF3	0.0610689
KPNA4	0.061068
TUBB4B	0.0610349
APOL3	0.0610159
RERE	0.0610024
SECISBP2L	0.0609768
SGO2	0.0609582
HIST1H4C	0.0609539
TIPARP	0.0609184
ABRAXAS2	0.0609152
LCORL	0.0608934
ABCG1	0.0608597
BCAR3	0.0608575
RAMMET	0.060835
DNAJB1	0.0607685
CCNQ	0.060661
XAGE3	0.0606454
DENND4C	0.060636
RAB14	0.0605878
TRIML2	0.060575
IGFBP4	0.0605497
FEZ2	0.060538
SSH2	0.0605274
GRINA	0.0605112
RCC1L	0.0604496
SOS1	0.0604012
LEP	0.0603845
ZC3H13	0.0603615
SAMD9	0.0602844
ST14	0.0602573
ZBTB20	0.0602555
MCTP1	0.0602165
SHOC2	0.0601949
DNM1L	0.0601861
KIDINS220	0.0601696
DIRC2	0.0601145
CREBRF	0.0601016
BBX	0.0600636
ABL2	0.0600376
PDS5A	0.0600316
DYNLL1	0.0599985
SPATS2L	0.0599666
MAGED1	0.0599437
HERC5	0.0598976
FGFBP1	0.0598849
ODF3B	0.059877
KDM1A	0.0598336
MOSMO	0.0597617
PLEKHG6	0.0597584
SRRM1	0.0597498
GMCL1	0.059683
SNX9	0.0596717
AC007388.1	0.0596431
KIAA0232	0.0596135
RNF130	0.0595903
ASPSCR1	0.059589
MZT2B	0.0595707
COL27A1	0.0595682
TBC1D12	0.0595628
CAMK2D	0.0595588
CCL20	0.0595065
BTN2A2	0.0594849
ICAM1	0.0594421
PDGFB	0.0594282
STT3B	0.0594278
SYNE1	0.0593949
SERPINB6	0.0593691
HOOK3	0.0593323
SPCS3	0.0593252
PPP4R3A	0.0592702
KISS1R	0.0592667
TLR7	0.0592593
NUP58	0.0592229
REL	0.0591964
NKAPD1	0.0591342
MYO9A	0.0591131
PIM3	0.0590248
MIA3	0.0590199
DESI2	0.0589793
BTBD3	0.0589674
PARP12	0.0589469
PYCR1	0.0589375
DIAPH2	0.0588544
SLC7A2	0.0588222
TAF5L	0.0588038
SEC63	0.0587663
NIPAL1	0.0587296
PLEKHA8	0.0587294
HUNK	0.0586499
AP001453.2	0.0586027
ATP2A2	0.0585117
GSK3B	0.0584964
MGA	0.058469
MPRIP	0.0584198
LINC02432	0.0583925
FILIP1L	0.0583378
EMILIN1	0.0583054
GPR84	0.0583037
LAIR2	0.058272
OSBPL8	0.0582418
WAPL	0.0582355
BCL9L	0.0582197
UBAP2	0.058162
ATXN2	0.0581478
SAV1	0.0580864
BCAR4	0.0580782
YIPF2	0.0580622
EVI5	0.0580054
KIF16B	0.0579739
DTX4	0.0579563
SNX27	0.0578929
SPHK1	0.0578767
RIC1	0.0578708
RAB25	0.0578562
DNAJC10	0.0577968
STAG2	0.0577869
AFAP1L1	0.0577609
IARS2	0.0577277
ANKRD1	0.0576763
ITGB8	0.057638
LARS	0.0575059
GADD45G	0.0574769
ENC1	0.0574729
FFAR4	0.0574623
SIGLEC6	0.0574065
VPS35	0.0573954
MFSD14C	0.0573483
GKN1	0.0573479
APBB2	0.0573375
HECTD1	0.0573341
HGSNAT	0.0573112
TRIM28	0.0572453
MSH6	0.0572442
LINC01857	0.0571886
LAMP1	0.057074
STS	0.0570457
NFAM1	0.0569991
MYO5A	0.0569989
CPLANE1	0.0569691
GOLPH3	0.0569382
CMTM4	0.0569328
PPP1R10	0.0569168
SPNS2	0.0569135
G3BP1	0.0568842
WNT5A	0.056801
EGFR-AS1	0.0567778
BIRC6	0.0567335
RBMS2	0.05667
RYBP	0.0566554
ZNF644	0.0565792
BABAM2	0.0565627
FIGN	0.0565444
ILF3-DT	0.0565194
MYLIP	0.056469
KMT2A	0.0564395
DHRS3	0.0564353
EPPK1	0.0564186
MAL2	0.0563434
ARL6IP5	0.056306
CD47	0.0563044
ARHGAP5	0.0562917
CCDC32	0.0562421
LOX	0.0561775
CSF1R	0.0561624
PTGFRN	0.0561616
TLR1	0.0561456
EIF2AK1	0.0561307
AC245297.3	0.0560732
SLC11A2	0.0560723
MAP3K5	0.0560641
PPP6R2	0.0560012
NUDT4	0.0559938
CCR5	0.0559803
EIF1AX	0.055955
AC100810.1	0.0559434
SLC39A6	0.0558937
GPR37	0.0558923
GBP3	0.0558922
SMIM25	0.0558744
TMEM87B	0.0558555
MXI1	0.0557377
EIF4A3	0.0556997
UBC	0.0556913
SETD2	0.0556883
CORO1C	0.0556736
M6PR	0.0556504
MACC1	0.0555712
NT5E	0.0555414
CDCP1	0.0554069
IQGAP2	0.0553851
MFGE8	0.0553849
PPFIBP2	0.055377
RASA4	0.0553741
ME2	0.0553664
GAS2L3	0.0552591
GPRC5A	0.0552505
TRAM1	0.0552053
AL162414.1	0.055161
S100A14	0.0550974
PPP2CB	0.05506
TBC1D2B	0.0550254
EHBP1	0.055002
PAEP	0.0549629
TSKU	0.0549625
SIGLEC1	0.0549386
TPM3	0.054891
CXCR6	0.0548471
ARPIN	0.054844
BAZ1A	0.0548175
FADS1	0.054795
YES1	0.0547833
GAB1	0.0547456
MEDAG	0.0547135
COP1	0.0547098
SPRED1	0.0547067
CDC34	0.054682
EFR3A	0.054654
CA2	0.0546376
REST	0.0546276
GIGYF2	0.0545918
S1PR2	0.0545917
GRHL2	0.0545851
SP110	0.0545711
ANKRD6	0.0545348
MFSD4B	0.0545283
IST1	0.0545059
SPTLC2	0.0544915
CCDC112	0.0544626
UHRF1BP1	0.0544582
DDX42	0.054456
KIAA0930	0.054382
SLAIN2	0.054229
PAK1	0.0541976
DEFB1	0.0541408
MYO10	0.0541278
GCHFR	0.0541054
FBXW11	0.0540656
VPS26C	0.0540496
TAP2	0.0540349
PTER	0.0540339
CHD8	0.0540333
WSB2	0.0540265
INSIG1	0.0539737
LARP1	0.0539716
CD68	0.053947
TBL1X	0.0539208
FAT2	0.0539115
KCNJ10	0.0538658
RAB32	0.0538638
RCOR1	0.0538586
PEG10	0.0538473
HCK	0.0538151
HTATIP2	0.0537923
ZCCHC2	0.053726
BAMBI	0.053722
WASHC2C	0.0537001
KLHL6	0.0536943
DNAJC1	0.0536858
GCNT2	0.0536268
ARIH1	0.053609
THRAP3	0.0536029
CTTNBP2NL	0.0535809
SDF2L1	0.0535775
PDLIM2	0.0535386
RSF1	0.0535362
OXGR1	0.0535331
MAFB	0.0534938
TRAF4	0.0534623
OSBPL1A	0.0534532
TLE4	0.053438
TMEM132A	0.0534298
SMIM29	0.0534115
URI1	0.0533558
SPTBN1	0.0533268
CD9	0.0533009
FKBP9	0.0532859
USP8	0.0532532
ACE	0.0532359
WASL	0.0532304
UBR5	0.0532002
KANK4	0.0531772
EPB41L3	0.05314
SEMA6A	0.0531085
FOXO4	0.0531029
LSM14A	0.0530395
CCDC80	0.0530145
AK4	0.0530055
PODXL	0.0529926
SNU13	0.0529678
GPR146	0.0529614
MYCL	0.0528845
TP53I13	0.0528473
DOCK1	0.0528384
IRX4	0.0527964
2024-09-03	0.0527637
SEPHS2	0.0527608
FAM53C	0.0527345
SHANK2	0.0527215
ANO8	0.0526645
SNX24	0.0526371
PRR15	0.052636
VSTM2L	0.0526039
STX6	0.0525124
JMJD1C	0.0525028
TCF12	0.0525004
SRGAP2C	0.052492
EGR2	0.0524841
SYNJ2	0.0524817
UBN2	0.0524396
CES1	0.0524334
NEDD4	0.052399
SON	0.0523986
PRAG1	0.0522494
TMBIM6	0.0522022
LATS2	0.0521826
MBNL1	0.0520917
SPON2	0.052065
SLC9A7	0.0520458
MIR155HG	0.0520144
DHX40	0.0519922
SLC38A10	0.0519852
CDC42BPB	0.0518824
TCERG1	0.0518473
ITCH	0.0517319
ANP32B	0.0517272
PDCD6IP	0.0517217
WNT7A	0.0517068
NLN	0.0517059
ADAM17	0.0516945
FAM208B	0.0516814
NAXD	0.0516078
SLFN11	0.0516057
SBNO2	0.0515019
PHF11	0.0514699
IBTK	0.0514437
PLEK	0.0513934
SH3RF1	0.0513304
NFE2L3	0.0512762
SEMA4B	0.0512306
CFLAR	0.0512263
MARCKSL1	0.0510544
ANKRD9	0.0510405
[truncated: 36,334 more rows]

## Sheet: RPL_celltype_pvalue
	celltype	pvalue
1	CTB	0.00071774
2	DC	0.234496
3	Decidual cell	0.466075
4	dM	0.00817249
5	dNK	0.470828
6	dS	0.378031
7	Endo	0.348351
8	Epi	0.0394291
9	EVT	4.00781e-06
10	fFB	0.417617
11	Granulocytes	0.37672
12	HB	0.486509
13	ILC3	0.490716
14	Mesenchyme	0.00343004
15	MO	0.13859
16	Myelocyte	0.39415
17	Plasma	0.264949
18	STB	0.0193227
19	Tcells	0.493176
20	VSMC	0.490563
