# Supplementary material for: Cross-species insights into placental evolution and diseases at the single-cell resolution
Source: Nat Commun. 2026 May 9;17:6259. doi: 10.1038/s41467-026-72652-w (PMC13377192; doi:10.1038/s41467-026-72652-w)
Supplement: Supplementary file 11 — Supplementary Data 8 [file 41467_2026_72652_MOESM11_ESM.xlsx]

## Sheet: Supplementary_Table _S10
186 regulatory factors exhibited significant activity in the invasive Tro from all species with discoid placentae
ARID3A
ARNT
ARX
ATF2
ATF4
ATF5
BACH1
BACH2
BATF
BCL11B
BCL6
BHLHA15
BHLHE41
BRCA1
CDX2
CEBPA
CEBPB
CEBPE
CLOCK
CREB1
CREM
DBP
DDIT3
DLX1
DLX2
DLX3
DMRT3
E2F3
ELF1
ELF2
ELF4
EMX2
EN2
EOMES
EP300
ERF
ESR1
ESRRA
ETS1
ETS2
ETV3
ETV5
FOS
FOSL1
FOSL2
FOXJ1
FOXL2
FOXM1
FOXN3
FOXO1
GABPB1
GATA2
GATA3
GBX1
GCM1
GFI1
GLI4
GLIS1
HAND1
HAND2
HES1
HES7
HESX1
HEY1
HINFP
HNF4G
HOXA13
HOXB2
HOXC8
HOXD1
HOXD8
IKZF1
IKZF2
IRF1
IRF5
IRF8
IRX4
ISL1
JUN
JUNB
KLF10
KLF4
KLF7
KLF8
LHX4
LHX6
LTF
MAFA
MAFB
MAFK
MAZ
MBD1
MBNL2
MEIS1
MGA
MITF
MLXIPL
MSX1
MSX2
MXD4
MYBL1
MYC
MYCN
MYRF
MZF1
NFE2
NFE2L1
NFE2L2
NHLH1
NHLH2
NKX3-2
NR1H4
NR2F1
NR3C1
NR4A3
NR6A1
ONECUT2
OTX1
OVOL1
PAX6
PBX1
PBX3
PITX1
PITX2
PITX3
PLAG1
POU2F2
POU2F3
PRDM5
PURA
RARB
RB1
REST
RFX3
RFX4
RFXANK
RFXAP
RREB1
RUNX3
SHOX2
SIN3A
SIX1
SMAD3
SMAD4
SOX11
SOX13
SOX17
SOX4
SP4
SPI1
TAL1
TBP
TBPL1
TBX15
TBX19
TBX4
TBX5
TCF3
TCF7L1
TCF7L2
TFAP2A
TFAP2B
TFAP4
TFCP2
TFE3
TGIF1
TP63
ZBTB11
ZBTB18
ZBTB40
ZBTB44
ZBTB7B
ZEB1
ZIC3
ZNF148
ZNF205
ZNF316
ZNF341
ZNF354C
ZNF407
ZNF423
ZNF467
ZNF513
ZNF597
ZNF654
ZNF668
ZNF704
ZNF787
ZXDC
