# Supplementary material for: Cross-species insights into placental evolution and diseases at the single-cell resolution
Source: Nat Commun. 2026 May 9;17:6259. doi: 10.1038/s41467-026-72652-w (PMC13377192; doi:10.1038/s41467-026-72652-w)
Supplement: Supplementary file 12 — Supplementary Data 9 [file 41467_2026_72652_MOESM12_ESM.xlsx]

## Sheet:  transcriptome
Gene_id	Gene_name	Length	TS-1_Counts	TS-1_TPM	TS-1_FPKM	TS-2_Counts	TS-2_TPM	TS-2_FPKM	TS-3_Counts	TS-3_TPM	TS-3_FPKM	shTGIF1-1_Counts	shTGIF1-1_TPM	shTGIF1-1_FPKM	shTGIF1-2_Counts	shTGIF1-2_TPM	shTGIF1-2_FPKM	shTGIF1-3_Counts	shTGIF1-3_TPM	shTGIF1-3_FPKM	description	KO_ID	KEGG_Pathway	GO_annotation	Swissprot_ID	Swissprot_annotation	TrEMBL_ID	TrEMBL_annotation	eggNOG_OGs	eggNoG_annotation	COG_category	NR_ID	NR_annotation	PFAMs	TF_Family
gene-MIR1302-2HG	-	2263	0	0	0	0	0	0	0	0	0	0	0	0	0	0	0	0	0	0	-	-	-	-	-	-	-	-	-	-	-	-	-	-	-
gene-FAM138A	-	1130	0	0	0	0	0	0	0	0	0	0	0	0	0	0	0	0	0	0	-	-	-	-	-	-	-	-	-	-	-	-	-	-	-
gene-OR4F5	OR4F5	2618	0	0	0	0	0	0	0	0	0	0	0	0	0	0	0	0	0	0	-	K04257	ko04740|Olfactory transduction	GO:0003674|molecular_function|MF;GO:0004888|transmembrane signaling receptor activity|MF;GO:0004930|G protein-coupled receptor activity|MF;GO:0004984|olfactory receptor activity|MF;GO:0005575|cellular_component|CC;GO:0005886|plasma membrane|CC;GO:0016020|membrane|CC;GO:0038023|signaling receptor activity|MF;GO:0060089|molecular transducer activity|MF;GO:0071944|cell periphery|CC;GO:0110165|cellul…	sp|Q8NH21|OR4F5_HUMAN	Olfactory receptor 4F5 OS=Homo sapiens (Human) Name=OR4F5 PE=3	tr|A0A126GVH1|A0A126GVH1_HUMAN	Olfactory receptor {ECO:0000256|RuleBase:RU363047} OS=Homo sapiens (Human) Name=OR4F17 {ECO:0000313|EMBL:ALI87419.1} PE=3	29KPQ@1|root,2SKZV@2759|Eukaryota,39WGQ@33154|Opisthokonta,3BM0G@33208|Metazoa,3CYIG@33213|Bilateria,48B6N@7711|Chordata,48WFV@7742|Vertebrata,3J4ZN@40674|Mammalia,35KI0@314146|Euarchontoglires,4M85G@9443|Primates,4MV08@9604|Hominidae	olfactory receptor activity	T	NP_001005484.2	olfactory receptor 4F5 [Homo sapiens]	7tm_4	-
gene-LOC124903816	-	5590	0	0	0	0	0	0	0	0	0	1	0.0234438	0.00877721	1	0.0258686	0.00916002	0	0	0	-	-	-	-	-	-	-	-	-	-	-	-	-	-	-
gene-LOC124900384	-	4266	0	0	0	0	0	0	0	0	0	0	0	0	0	0	0	0	0	0	-	-	-	-	-	-	-	-	-	-	-	-	-	-	-
gene-LOC729737	-	5474	7	0.16115	0.0572873	10	0.212867	0.0785608	9	0.223893	0.0841501	19	0.454871	0.170301	19	0.501919	0.177728	12	0.300875	0.108946	-	-	-	-	-	-	-	-	-	-	-	-	-	-	-
gene-LOC124903814	-	2709	1	0.0465187	0.016537	0	0	0	1	0.0502681	0.0188933	0	0	0	1	0.0533797	0.0189016	0	0	0	-	-	-	-	-	-	-	-	-	-	-	-	-	-	-
gene-LOC100996442	-	1767	220	15.69	5.57765	179	11.804	4.35639	223	17.1858	6.4593	285	21.1372	7.91364	181	14.8124	5.24506	321	24.9332	9.02825	-	-	-	-	-	-	-	-	-	-	-	-	-	-	-
gene-LOC127239154	-	5998	4	0.0840408	0.0298757	3	0.0582813	0.0215093	2	0.0454073	0.0170663	9	0.196642	0.0736214	7	0.168763	0.0597585	4	0.09153	0.0331428	-	-	-	-	-	-	-	-	-	-	-	-	-	-	-
gene-LOC124903815	-	3264	0	0	0	1	0.0356997	0.0131753	1	0.0417207	0.0156807	0	0	0	0	0	0	1	0.0420494	0.015226	-	-	-	-	-	-	-	-	-	-	-	-	-	-	-
gene-LOC124900618	-	1633	2	0.154341	0.0548667	3	0.214067	0.0790034	3	0.250171	0.0940269	8	0.642012	0.240365	4	0.354208	0.125424	6	0.504284	0.1826	-	-	-	-	-	-	-	-	-	-	-	-	-	-	-
gene-LOC112268260	LOC112268260	1819	8	0.554235	0.197025	4	0.256237	0.0945666	12	0.89836	0.337649	34	2.44955	0.917095	21	1.66944	0.591146	30	2.26359	0.819641	-	-	-	-	-	-	-	-	2C1R5@1|root,2TF01@2759|Eukaryota,39AK7@33154|Opisthokonta,3CENV@33208|Metazoa,3DW24@33213|Bilateria,48PFN@7711|Chordata,49KIQ@7742|Vertebrata,3JPBP@40674|Mammalia,35V6F@314146|Euarchontoglires,4MQTX@9443|Primates,36CVT@314294|Cercopithecoidea	-	-	XP_024302383.1	uncharacterized protein LOC101929692 [Homo sapiens]	-	-
gene-OR4F29	OR4F29	939	0	0	0	0	0	0	0	0	0	0	0	0	0	0	0	0	0	0	-	K04257	ko04740|Olfactory transduction	GO:0003674|molecular_function|MF;GO:0004888|transmembrane signaling receptor activity|MF;GO:0004930|G protein-coupled receptor activity|MF;GO:0004984|olfactory receptor activity|MF;GO:0005575|cellular_component|CC;GO:0005886|plasma membrane|CC;GO:0016020|membrane|CC;GO:0038023|signaling receptor activity|MF;GO:0060089|molecular transducer activity|MF;GO:0071944|cell periphery|CC;GO:0110165|cellul…	sp|Q6IEY1|OR4F3_HUMAN	Olfactory receptor 4F3/4F16/4F29 Olfactory receptor OR1-1 OS=Homo sapiens (Human) Name=OR4F29 PE=2	tr|A0A126GV92|A0A126GV92_HUMAN	Olfactory receptor {ECO:0000256|RuleBase:RU363047} OS=Homo sapiens (Human) Name=OR4F16 {ECO:0000313|EMBL:ALI87340.1} PE=3	2D9H8@1|root,2TEJE@2759|Eukaryota,3AEDY@33154|Opisthokonta,3BXDS@33208|Metazoa,3CYDZ@33213|Bilateria,48BUH@7711|Chordata,48VZP@7742|Vertebrata,3J97S@40674|Mammalia,35JZN@314146|Euarchontoglires,4MCSN@9443|Primates,4N7SS@9604|Hominidae	olfactory receptor activity	T	NP_001005221.2	olfactory receptor 4F3/4F16/4F29 [Homo sapiens] &gt;NP_001005224.1 olfactory receptor 4F3/4F16/4F29 [Homo sapiens]	7tm_4	-
gene-LOC100132287	-	4370	35	1.00931	0.358799	27	0.71994	0.265701	41	1.27763	0.480197	22	0.659752	0.247007	23	0.761081	0.269497	17	0.533922	0.193331	-	-	-	-	-	-	-	-	-	-	-	-	-	-	-
gene-LOC105378947	LOC105378947	2343	7	0.376498	0.133841	0	0	0	1	0.0581205	0.0218446	0	0	0	0	0	0	2	0.117157	0.0424222	-	-	-	-	-	-	-	-	-	-	-	XP_011540840.1	proline-rich extensin-like protein EPR1 [Homo sapiens]	-	-
gene-LOC101928626	-	798	0	0	0	0	0	0	0	0	0	0	0	0	0	0	0	0	0	0	-	-	-	-	-	-	-	-	-	-	-	-	-	-	-
gene-OR4F16	OR4F16	13393	2	0.0188187	0.00668986	0	0	0	0	0	0	0	0	0	0	0	0	0	0	0	olfactory receptor family 4 subfamily F member 16	K04257	ko04740|Olfactory transduction	GO:0003674|molecular_function|MF;GO:0004888|transmembrane signaling receptor activity|MF;GO:0004930|G protein-coupled receptor activity|MF;GO:0004984|olfactory receptor activity|MF;GO:0005575|cellular_component|CC;GO:0005886|plasma membrane|CC;GO:0016020|membrane|CC;GO:0038023|signaling receptor activity|MF;GO:0060089|molecular transducer activity|MF;GO:0071944|cell periphery|CC;GO:0110165|cellul…	sp|Q6IEY1|OR4F3_HUMAN	Olfactory receptor 4F3/4F16/4F29 Olfactory receptor OR1-1 OS=Homo sapiens (Human) Name=OR4F29 PE=2	tr|A0A126GV92|A0A126GV92_HUMAN	Olfactory receptor {ECO:0000256|RuleBase:RU363047} OS=Homo sapiens (Human) Name=OR4F16 {ECO:0000313|EMBL:ALI87340.1} PE=3	2D9H8@1|root,2TEJE@2759|Eukaryota,3AEDY@33154|Opisthokonta,3BXDS@33208|Metazoa,3CYDZ@33213|Bilateria,48BUH@7711|Chordata,48VZP@7742|Vertebrata,3J97S@40674|Mammalia,35JZN@314146|Euarchontoglires,4MCSN@9443|Primates,4N7SS@9604|Hominidae	olfactory receptor activity	T	NP_001005221.2	olfactory receptor 4F3/4F16/4F29 [Homo sapiens] &gt;NP_001005224.1 olfactory receptor 4F3/4F16/4F29 [Homo sapiens]	7tm_4	-
gene-LOC100288069	-	7117	163	2.88621	1.02602	94	1.53902	0.567991	111	2.12387	0.798257	83	1.52834	0.572202	93	1.8896	0.669105	88	1.69705	0.614498	-	-	-	-	-	-	-	-	-	-	-	-	-	-	-
gene-LINC01409	-	6074	24	0.497936	0.177011	34	0.652256	0.240721	15	0.336293	0.126396	23	0.496241	0.185789	18	0.428531	0.151742	11	0.248558	0.0900022	-	-	-	-	-	-	-	-	-	-	-	-	-	-	-
gene-LOC124903817	-	5056	17	0.42372	0.150628	9	0.20742	0.0765502	22	0.59254	0.222706	16	0.414718	0.155268	17	0.486213	0.172167	5	0.135729	0.0491471	-	-	-	-	-	-	-	-	-	-	-	-	-	-	-
gene-FAM87B	-	1944	2	0.129649	0.0460891	1	0.0599402	0.0221215	6	0.420298	0.157969	4	0.269652	0.100956	2	0.148771	0.0526795	6	0.423609	0.153388	-	-	-	-	-	-	-	-	-	-	-	-	-	-	-
gene-LINC00115	-	1317	11	1.05255	0.374172	19	1.68106	0.62041	8	0.827192	0.3109	7	0.696549	0.260784	8	0.878393	0.311037	13	1.35478	0.490561	-	-	-	-	-	-	-	-	-	-	-	-	-	-	-
gene-LINC01128	-	9233	533	7.2748	2.58612	541	6.82761	2.51979	370	5.45709	2.05105	479	6.7988	2.54543	455	7.12612	2.52335	443	6.58523	2.38449	-	-	-	-	-	-	-	-	-	-	-	-	-	-	-
gene-LOC107984850	-	2457	1	0.0512899	0.0182331	1	0.0474252	0.0175027	1	0.0554239	0.0208311	1	0.0533377	0.0199693	0	0	0	1	0.0558605	0.0202269	-	-	-	-	-	-	-	-	-	-	-	-	-	-	-
gene-FAM41C	-	1706	0	0	0	1	0.0683023	0.0252076	0	0	0	0	0	0	0	0	0	0	0	0	-	-	-	-	-	-	-	-	-	-	-	-	-	-	-
gene-LOC284600	-	10232	3	0.0369486	0.0131349	1	0.0113882	0.00420291	2	0.0266178	0.0100043	6	0.0768476	0.0287713	1	0.0141327	0.00500435	4	0.0536549	0.0194283	-	-	-	-	-	-	-	-	-	-	-	-	-	-	-
gene-LINC02593	-	1506	1	0.0836781	0.0297468	1	0.077373	0.0285552	3	0.271268	0.101956	1	0.0870191	0.0325794	0	0	0	3	0.273405	0.0989991	-	-	-	-	-	-	-	-	-	-	-	-	-	-	-
gene-LOC107985728	-	2736	1	0.0460597	0.0163738	1	0.0425891	0.0157179	2	0.0995442	0.0374137	4	0.191595	0.0717318	2	0.105706	0.0374302	5	0.250821	0.0908216	-	-	-	-	-	-	-	-	-	-	-	-	-	-	-
gene-SAMD11	SAMD11	3586	14	0.491988	0.174897	16	0.519905	0.191876	14	0.531642	0.199818	51	1.8638	0.697795	30	1.20975	0.42837	38	1.4544	0.526633	sterile alpha motif domain containing 11	-	-	GO:0003674|molecular_function|MF;GO:0003682|chromatin binding|MF;GO:0005488|binding|MF;GO:0005515|protein binding|MF;GO:0005575|cellular_component|CC;GO:0005622|intracellular anatomical structure|CC;GO:0005634|nucleus|CC;GO:0006139|nucleobase-containing compound metabolic process|BP;GO:0006351|DNA-templated transcription|BP;GO:0006355|regulation of DNA-templated transcription|BP;GO:0006725|cellul…	sp|Q96NU1|SAM11_HUMAN	Sterile alpha motif domain-containing protein 11 Short=SAM domain-containing protein 11 OS=Homo sapiens (Human) Name=SAMD11 PE=1	tr|A0A087WYW1|A0A087WYW1_HUMAN	Sterile alpha motif domain-containing protein 11 {ECO:0000313|Ensembl:ENSP00000482138} OS=Homo sapiens (Human) Name=SAMD11 {ECO:0000313|Ensembl:ENSP00000482138} PE=1	KOG4333@1|root,KOG4333@2759|Eukaryota,39SMS@33154|Opisthokonta,3BF2S@33208|Metazoa,3D2RG@33213|Bilateria,489PK@7711|Chordata,490XY@7742|Vertebrata,3J9A6@40674|Mammalia,35AYD@314146|Euarchontoglires,4M8NQ@9443|Primates,360ZT@314294|Cercopithecoidea	Sterile alpha motif domain containing 11	S	NP_001372570.1	sterile alpha motif domain-containing protein 11 isoform 1 [Homo sapiens]	SAM_1,SAM_2,SAND	SAND
gene-NOC2L	NOC2L	2757	4349	198.788	70.6671	4706	198.897	73.405	3050	150.649	56.6213	3091	146.927	55.0086	2855	149.746	53.0246	2790	138.892	50.2924	-	-	-	GO:0000122|negative regulation of transcription by RNA polymerase II|BP;GO:0001783|B cell apoptotic process|BP;GO:0002902|regulation of B cell apoptotic process|BP;GO:0002903|negative regulation of B cell apoptotic process|BP;GO:0003674|molecular_function|MF;GO:0003676|nucleic acid binding|MF;GO:0003682|chromatin binding|MF;GO:0003712|transcription coregulator activity|MF;GO:0003714|transcription…	sp|Q9Y3T9|NOC2L_HUMAN	Nucleolar complex protein 2 homolog Short=Protein NOC2 homolog NOC2-like protein Novel INHAT repressor OS=Homo sapiens (Human) Name=NOC2L Synonyms=NIR PE=1	tr|B3KNC3|B3KNC3_HUMAN	cDNA FLJ14222 fis, clone NT2RP3003992, highly similar to Nucleolar complex protein 2 homolog {ECO:0000313|EMBL:BAG51285.1} OS=Homo sapiens (Human) PE=2	COG5604@1|root,KOG2256@2759|Eukaryota,38F9K@33154|Opisthokonta,3B9JQ@33208|Metazoa,3CTUJ@33213|Bilateria,48CEN@7711|Chordata,48WCT@7742|Vertebrata,3JC3G@40674|Mammalia,35JHU@314146|Euarchontoglires,4M7PR@9443|Primates,4MU4T@9604|Hominidae	Noc2p family	K	NP_056473.3	nucleolar complex protein 2 homolog [Homo sapiens] &gt;Q9Y3T9.4 RecName: Full=Nucleolar complex protein 2 homolog; Short=Protein NOC2 homolog; AltName: Full=NOC2-like protein; AltName: Full=Novel INHAT repressor [Homo sapiens]	Noc2	-
gene-KLHL17	KLHL17	2968	311	13.2048	4.6942	256	10.0506	3.70926	262	12.021	4.51808	284	12.5399	4.69486	294	14.3241	5.07214	224	10.3584	3.75076	-	-	-	GO:0003674|molecular_function|MF;GO:0003779|actin binding|MF;GO:0005488|binding|MF;GO:0005515|protein binding|MF;GO:0005575|cellular_component|CC;GO:0005576|extracellular region|CC;GO:0005615|extracellular space|CC;GO:0005622|intracellular anatomical structure|CC;GO:0005737|cytoplasm|CC;GO:0005856|cytoskeleton|CC;GO:0006807|nitrogen compound metabolic process|BP;GO:0006996|organelle organization|…	sp|Q6TDP4|KLH17_HUMAN	Kelch-like protein 17 Actinfilin OS=Homo sapiens (Human) Name=KLHL17 PE=2	tr|B3KXL7|B3KXL7_HUMAN	cDNA FLJ45680 fis, clone ERLTF2002178, highly similar to Kelch-like protein 17 {ECO:0000313|EMBL:BAG54529.1} OS=Homo sapiens (Human) PE=2	KOG4441@1|root,KOG4441@2759|Eukaryota,38GHH@33154|Opisthokonta,3BGE4@33208|Metazoa,3CW3Y@33213|Bilateria,485K3@7711|Chordata,48ZPC@7742|Vertebrata,3JCTI@40674|Mammalia,35G15@314146|Euarchontoglires,4MBMB@9443|Primates,4MU5M@9604|Hominidae	BTB And C-terminal Kelch	T	NP_938073.1	kelch-like protein 17 [Homo sapiens] &gt;XP_034807652.1 kelch-like protein 17 isoform X1 [Pan paniscus]	BACK,BTB,Kelch_1	-
gene-PLEKHN1	PLEKHN1	3343	83	3.12881	1.11226	63	2.19593	0.810429	128	5.21405	1.9597	165	6.46825	2.42167	194	8.3917	2.97148	193	7.92375	2.86917	pleckstrin homology domain containing N1	K13710	ko05135|Yersinia infection;ko04810|Regulation of actin cytoskeleton	GO:0001666|response to hypoxia|BP;GO:0001786|phosphatidylserine binding|MF;GO:0003674|molecular_function|MF;GO:0005488|binding|MF;GO:0005543|phospholipid binding|MF;GO:0005575|cellular_component|CC;GO:0005622|intracellular anatomical structure|CC;GO:0005737|cytoplasm|CC;GO:0005739|mitochondrion|CC;GO:0005740|mitochondrial envelope|CC;GO:0005856|cytoskeleton|CC;GO:0005886|plasma membrane|CC;GO:000…	sp|Q494U1|PKHN1_HUMAN	Pleckstrin homology domain-containing family N member 1 Short=PH domain-containing family N member 1 OS=Homo sapiens (Human) Name=PLEKHN1 PE=1	tr|J3KSM5|J3KSM5_HUMAN	Pleckstrin homology domain-containing family N member 1 {ECO:0000313|Ensembl:ENSP00000462558} Fragment OS=Homo sapiens (Human) Name=PLEKHN1 {ECO:0000313|Ensembl:ENSP00000462558} PE=1	28KAN@1|root,2QSRE@2759|Eukaryota,38NX2@33154|Opisthokonta,3BHXM@33208|Metazoa,3CTX9@33213|Bilateria,482JM@7711|Chordata,495AV@7742|Vertebrata,3JCQY@40674|Mammalia,35HFN@314146|Euarchontoglires,4MD9S@9443|Primates,4MVU1@9604|Hominidae	Pleckstrin homology domain.	T	XP_016857964.1	pleckstrin homology domain-containing family N member 1 isoform X4 [Homo sapiens]	-	-
gene-PERM1	PERM1	3615	8	0.278881	0.0991395	11	0.354567	0.130856	10	0.376698	0.141582	24	0.870046	0.32574	18	0.720027	0.25496	16	0.607466	0.219962	PPARGC1 and ESRR induced regulator%2C muscle 1	-	-	GO:0005575|cellular_component|CC;GO:0005622|intracellular anatomical structure|CC;GO:0005634|nucleus|CC;GO:0005737|cytoplasm|CC;GO:0006139|nucleobase-containing compound metabolic process|BP;GO:0006351|DNA-templated transcription|BP;GO:0006355|regulation of DNA-templated transcription|BP;GO:0006725|cellular aromatic compound metabolic process|BP;GO:0006807|nitrogen compound metabolic process|BP;G…	sp|Q5SV97|PERM1_HUMAN	PGC-1 and ERR-induced regulator in muscle protein 1 PPARGC1 and ESRR-induced regulator in muscle 1 Peroxisome proliferator-activated receptor gamma coactivator 1 and estrogen-related receptor-induced regulator in muscle 1 OS=Homo sapiens (Human) Name=PERM1 Synonyms=C1orf170 PE=2	tr|B2R5K7|B2R5K7_HUMAN	HCG1818263 {ECO:0000313|EMBL:EAW56298.1} cDNA, FLJ92510 {ECO:0000313|EMBL:BAG35154.1} OS=Homo sapiens (Human) ORFNames=hCG_1818263 {ECO:0000313|EMBL:EAW56298.1} PE=2	2A9CH@1|root,2RYI7@2759|Eukaryota,39X1G@33154|Opisthokonta,3BNHI@33208|Metazoa,3D24P@33213|Bilateria,48A03@7711|Chordata,492IG@7742|Vertebrata,3JC12@40674|Mammalia,35AXP@314146|Euarchontoglires,4M9CY@9443|Primates,4N84S@9604|Hominidae	PGC-1 and ERR-induced regulator in muscle protein 1	K	NP_001278295.1	PGC-1 and ERR-induced regulator in muscle protein 1 isoform 1 [Homo sapiens] &gt;NP_001356826.1 PGC-1 and ERR-induced regulator in muscle protein 1 isoform 1 [Homo sapiens]	-	-
gene-HES4	HES4	963	316	41.3521	14.7003	327	39.5672	14.6027	424	59.9572	22.5349	563	76.6164	28.6847	481	72.2277	25.5757	513	73.1141	26.4744	hes family bHLH transcription factor 4	K09089	ko05165|Human papillomavirus infection	GO:0000785|chromatin|CC;GO:0000976|transcription cis-regulatory region binding|MF;GO:0000977|RNA polymerase II transcription regulatory region sequence-specific DNA binding|MF;GO:0000978|RNA polymerase II cis-regulatory region sequence-specific DNA binding|MF;GO:0000981|DNA-binding transcription factor activity, RNA polymerase II-specific|MF;GO:0000987|cis-regulatory region sequence-specific DNA …	sp|Q9HCC6|HES4_HUMAN	Transcription factor HES-4 Short=hHES4 Class B basic helix-loop-helix protein 42 Short=bHLHb42 Hairy and enhancer of split 4 bHLH factor Hes4 OS=Homo sapiens (Human) Name=HES4 Synonyms=BHLHB42 PE=2	tr|D6REB3|D6REB3_HUMAN	Transcription factor HES-4 {ECO:0000313|Ensembl:ENSP00000425085} OS=Homo sapiens (Human) Name=HES4 {ECO:0000313|Ensembl:ENSP00000425085} PE=4	KOG4304@1|root,KOG4304@2759|Eukaryota,38VGX@33154|Opisthokonta,3BEDD@33208|Metazoa,3D2AC@33213|Bilateria,48CJQ@7711|Chordata,49AIT@7742|Vertebrata,3JDY7@40674|Mammalia,35RMZ@314146|Euarchontoglires,4MR1B@9443|Primates,4N2F3@9604|Hominidae	Hairy Orange	K	XP_005244828.1	transcription factor HES-4 isoform X1 [Homo sapiens]	HLH,Hairy_orange	-
gene-ISG15	ISG15	637	861	170.334	60.552	1038	189.877	70.0759	4614	986.37	370.728	15753	3240.88	1213.37	12557	2850.57	1009.38	13807	2974.88	1077.2	-	K12159	ko05165|Human papillomavirus infection;ko05169|Epstein-Barr virus infection;ko04622|RIG-I-like receptor signaling pathway	GO:0000731|DNA synthesis involved in DNA repair|BP;GO:0001503|ossification|BP;GO:0001816|cytokine production|BP;GO:0001817|regulation of cytokine production|BP;GO:0001818|negative regulation of cytokine production|BP;GO:0001819|positive regulation of cytokine production|BP;GO:0001959|regulation of cytokine-mediated signaling pathway|BP;GO:0001960|negative regulation of cytokine-mediated signaling…	sp|P05161|ISG15_HUMAN	Ubiquitin-like protein ISG15 Interferon-induced 15 kDa protein Interferon-induced 17 kDa protein Short=IP17 Ubiquitin cross-reactive protein Short=hUCRP Precursor OS=Homo sapiens (Human) Name=ISG15 Synonyms=G1P2, UCRP PE=1	tr|A0A096LPJ4|A0A096LPJ4_HUMAN	Ubiquitin-like protein ISG15 {ECO:0000313|Ensembl:ENSP00000485643} OS=Homo sapiens (Human) Name=ISG15 {ECO:0000313|Ensembl:ENSP00000485643} PE=1	COG5272@1|root,KOG0001@2759|Eukaryota,3A7J1@33154|Opisthokonta,3BT80@33208|Metazoa,3D7T3@33213|Bilateria,48EJK@7711|Chordata,49BN4@7742|Vertebrata,3JH0B@40674|Mammalia,35Q3T@314146|Euarchontoglires,4MJ36@9443|Primates,4MUPX@9604|Hominidae	Ubiquitin-like domain	K	NP_005092.1	ubiquitin-like protein ISG15 [Homo sapiens] &gt;P05161.5 RecName: Full=Ubiquitin-like protein ISG15; AltName: Full=Interferon-induced 15 kDa protein; AltName: Full=Interferon-induced 17 kDa protein; Short=IP17; AltName: Full=Ubiquitin cross-reactive protein; Short=hUCRP; Flags: Precursor [Homo sapiens]	ubiquitin	-
gene-AGRN	AGRN	8699	16710	242.072	86.0542	15823	211.95	78.2222	15152	237.193	89.1492	17222	259.45	97.1365	18626	309.624	109.637	17305	273.031	98.8638	agrin	K06254	ko04512|ECM-receptor interaction	GO:0000323|lytic vacuole|CC;GO:0001523|retinoid metabolic process|BP;GO:0002162|dystroglycan binding|MF;GO:0003674|molecular_function|MF;GO:0005198|structural molecule activity|MF;GO:0005200|structural constituent of cytoskeleton|MF;GO:0005488|binding|MF;GO:0005509|calcium ion binding|MF;GO:0005515|protein binding|MF;GO:0005539|glycosaminoglycan binding|MF;GO:0005575|cellular_component|CC;GO:0005…	sp|O00468|AGRIN_HUMAN	Agrin Agrin N-terminal 110 kDa subunit Agrin C-terminal 110 kDa subunit Agrin C-terminal 90 kDa fragment Short=C90 Agrin C-terminal 22 kDa fragment Short=C22 Precursor OS=Homo sapiens (Human) Name=AGRN Synonyms=AGRIN PE=1	tr|A0A087X208|A0A087X208_HUMAN	Agrin {ECO:0000313|Ensembl:ENSP00000484607} OS=Homo sapiens (Human) Name=AGRN {ECO:0000313|Ensembl:ENSP00000484607} PE=1	KOG3509@1|root,KOG3509@2759|Eukaryota,38GWR@33154|Opisthokonta,3BDA1@33208|Metazoa,3CYUY@33213|Bilateria,4835J@7711|Chordata,48VXG@7742|Vertebrata,3J1WG@40674|Mammalia,35IIP@314146|Euarchontoglires,4M792@9443|Primates,4N43E@9604|Hominidae	Domain found in sea urchin sperm protein, enterokinase, agrin	O	XP_011539731.1	agrin isoform X2 [Homo sapiens]	EGF,Kazal_2,Laminin_EGF,Laminin_G_1,Laminin_G_2,NtA,SEA	-
gene-LOC100288175	-	974	157	20.3132	7.22114	193	23.0894	8.52136	215	30.0595	11.2979	259	34.8482	13.0469	206	30.5839	10.8297	222	31.2827	11.3274	-	-	-	-	-	-	-	-	-	-	-	-	-	-	-
gene-LOC105378948	-	1405	26	2.33203	0.829014	21	1.74163	0.642767	36	3.48922	1.31142	62	5.78302	2.16513	45	4.63149	1.64	31	3.02828	1.09653	-	-	-	-	-	-	-	-	-	-	-	-	-	-	-
gene-RNF223	RNF223	1900	50	3.3163	1.17891	64	3.92501	1.44856	50	3.58359	1.34689	177	12.2084	4.57075	175	13.3189	4.7162	182	13.147	4.7605	-	-	-	GO:0003674|molecular_function|MF;GO:0005488|binding|MF;GO:0043167|ion binding|MF;GO:0043169|cation binding|MF;GO:0046872|metal ion binding|MF	sp|E7ERA6|RN223_HUMAN	RING finger protein 223 OS=Homo sapiens (Human) Name=RNF223 PE=2	tr|B4DDY0|B4DDY0_HUMAN	cDNA FLJ52252, highly similar to C4b-binding protein beta chain {ECO:0000313|EMBL:BAG56891.1} OS=Homo sapiens (Human) PE=2	KOG2177@1|root,KOG2177@2759|Eukaryota,39VI8@33154|Opisthokonta,3BMRJ@33208|Metazoa,3D4GS@33213|Bilateria,48CUC@7711|Chordata,48WXY@7742|Vertebrata,3J88K@40674|Mammalia,35N1A@314146|Euarchontoglires,4MDDS@9443|Primates,4N7D5@9604|Hominidae	zinc-RING finger domain	O	NP_001192181.1	RING finger protein 223 [Homo sapiens] &gt;E7ERA6.1 RecName: Full=RING finger protein 223 [Homo sapiens]	zf-RING_2,zf-RING_5,zf-RING_UBOX	-
gene-C1orf159	C1orf159	2432	605	31.3494	11.1444	548	26.2562	9.69009	456	25.5331	9.59662	570	30.715	11.4995	539	32.0487	11.3484	496	27.9916	10.1357	chromosome 1 open reading frame 159	-	-	-	sp|Q96HA4|CA159_HUMAN	Uncharacterized protein C1orf159 Precursor OS=Homo sapiens (Human) Name=C1orf159 ORFNames=UNQ2998/PRO9739 PE=2	tr|A0A024R082|A0A024R082_HUMAN	Chromosome 1 open reading frame 159, isoform CRA_a {ECO:0000313|EMBL:EAW56290.1} OS=Homo sapiens (Human) ORFNames=hCG_1771419 {ECO:0000313|EMBL:EAW56290.1} PE=4	2BC7V@1|root,2S0ZK@2759|Eukaryota,39XW8@33154|Opisthokonta,3BKX4@33208|Metazoa,3D5W1@33213|Bilateria,488YC@7711|Chordata,491YZ@7742|Vertebrata,3JAZJ@40674|Mammalia,35B24@314146|Euarchontoglires,4MJPK@9443|Primates,4N12Y@9604|Hominidae	Domain of unknown function (DUF4501)	S	NP_060361.4	uncharacterized protein C1orf159 isoform 2 precursor [Homo sapiens] &gt;EAW56288.1 chromosome 1 open reading frame 159, isoform CRA_a [Homo sapiens]	DUF4501	-
gene-LOC124903819	-	5024	2	0.0501669	0.0178339	0	0	0	0	0	0	0	0	0	0	0	0	0	0	0	-	-	-	-	-	-	-	-	-	-	-	-	-	-	-
gene-LOC124903820	-	2523	0	0	0	0	0	0	1	0.053974	0.0202861	0	0	0	0	0	0	1	0.0543992	0.0196978	-	-	-	-	-	-	-	-	-	-	-	-	-	-	-
gene-LINC01342	-	1620	0	0	0	0	0	0	0	0	0	0	0	0	0	0	0	1	0.0847218	0.0306775	-	-	-	-	-	-	-	-	-	-	-	-	-	-	-
gene-LOC124903818	-	7086	2	0.0355685	0.0126443	1	0.0164442	0.00606889	0	0	0	0	0	0	2	0.0408144	0.0144523	1	0.0193691	0.00701349	-	-	-	-	-	-	-	-	-	-	-	-	-	-	-
gene-TTLL10-AS1	-	3532	2	0.0713586	0.0253673	0	0	0	0	0	0	0	0	0	0	0	0	0	0	0	-	-	-	-	-	-	-	-	-	-	-	-	-	-	-
gene-TTLL10	TTLL10	4139	1	0.0304468	0.0108235	0	0	0	2	0.0658016	0.0247316	1	0.0316624	0.0118542	1	0.0349373	0.0123712	0	0	0	tubulin tyrosine ligase like 10	-	-	GO:0000166|nucleotide binding|MF;GO:0003674|molecular_function|MF;GO:0005488|binding|MF;GO:0005524|ATP binding|MF;GO:0005575|cellular_component|CC;GO:0005622|intracellular anatomical structure|CC;GO:0005737|cytoplasm|CC;GO:0005829|cytosol|CC;GO:0006807|nitrogen compound metabolic process|BP;GO:0008150|biological_process|BP;GO:0008152|metabolic process|BP;GO:0017076|purine nucleotide binding|MF;GO…	sp|Q6ZVT0|TTL10_HUMAN	Inactive polyglycylase TTLL10 Tubulin--tyrosine ligase-like protein 10 OS=Homo sapiens (Human) Name=TTLL10 PE=1	tr|A0A024R4U6|A0A024R4U6_HUMAN	Tubulin tyrosine ligase-like family, member 1, isoform CRA_a {ECO:0000313|EMBL:EAW73280.1} OS=Homo sapiens (Human) ORFNames=hCG_1734398 {ECO:0000313|EMBL:EAW73280.1} PE=4	KOG2157@1|root,KOG2157@2759|Eukaryota,38GWM@33154|Opisthokonta,3BA2M@33208|Metazoa,3CTH9@33213|Bilateria,484E1@7711|Chordata,495XJ@7742|Vertebrata,3JFB1@40674|Mammalia,35NHU@314146|Euarchontoglires,4MIVR@9443|Primates,4N52W@9604|Hominidae	Tubulin tyrosine ligase-like family, member 10	O	NP_001123517.1	inactive polyglycylase TTLL10 isoform 1 [Homo sapiens] &gt;NP_001358578.1 inactive polyglycylase TTLL10 isoform 1 [Homo sapiens]	TTL	-
gene-TNFRSF18	TNFRSF18	1148	2	0.219546	0.0780464	0	0	0	0	0	0	0	0	0	0	0	0	1	0.119555	0.0432906	TNF receptor superfamily member 18	K05154	ko04060|Cytokine-cytokine receptor interaction	GO:0003674|molecular_function|MF;GO:0004888|transmembrane signaling receptor activity|MF;GO:0005031|tumor necrosis factor receptor activity|MF;GO:0005035|death receptor activity|MF;GO:0006915|apoptotic process|BP;GO:0008150|biological_process|BP;GO:0008219|cell death|BP;GO:0009987|cellular process|BP;GO:0012501|programmed cell death|BP;GO:0038023|signaling receptor activity|MF;GO:0042981|regulati…	sp|Q9Y5U5|TNR18_HUMAN	Tumor necrosis factor receptor superfamily member 18 Activation-inducible TNFR family receptor Glucocorticoid-induced TNFR-related protein Precursor OS=Homo sapiens (Human) Name=TNFRSF18 Synonyms=AITR, GITR ORFNames=UNQ319/PRO364 PE=1	tr|A0A0R7FDM1|A0A0R7FDM1_HUMAN	Tumor necrosis factor receptor superfamily member 18 isoform 4 {ECO:0000313|EMBL:AKO62650.1} OS=Homo sapiens (Human) Name=TNFRSF18 {ECO:0000313|EMBL:AKO62650.1} PE=2	2CZJA@1|root,2SAN0@2759|Eukaryota,3A3IY@33154|Opisthokonta,3BR7J@33208|Metazoa,3D5D9@33213|Bilateria,48BV0@7711|Chordata,4998I@7742|Vertebrata,3JG3B@40674|Mammalia,35E9W@314146|Euarchontoglires,4MGKX@9443|Primates,4MZ8W@9604|Hominidae	Tumor necrosis factor receptor superfamily member 18	T	XP_016858211.1	tumor necrosis factor receptor superfamily member 18 isoform X1 [Homo sapiens] &gt;AKO62650.1 tumor necrosis factor receptor superfamily member 18 isoform 4 precursor [Homo sapiens]	TNFR_c6	-
gene-TNFRSF4	TNFRSF4	1852	0	0	0	1	0.0629177	0.0232204	1	0.0735294	0.027636	2	0.141523	0.0529855	2	0.156161	0.0552964	2	0.148217	0.0536691	TNF receptor superfamily member 4	K05142	ko04060|Cytokine-cytokine receptor interaction	GO:0001618|virus receptor activity|MF;GO:0001775|cell activation|BP;GO:0002252|immune effector process|BP;GO:0002376|immune system process|BP;GO:0002377|immunoglobulin production|BP;GO:0002440|production of molecular mediator of immune response|BP;GO:0002637|regulation of immunoglobulin production|BP;GO:0002639|positive regulation of immunoglobulin production|BP;GO:0002682|regulation of immune sy…	sp|P43489|TNR4_HUMAN	Tumor necrosis factor receptor superfamily member 4 ACT35 antigen	tr|A0A024R0B2|A0A024R0B2_HUMAN	Tumor necrosis factor receptor superfamily, member 4, isoform CRA_b {ECO:0000313|EMBL:EAW56281.1} OS=Homo sapiens (Human) ORFNames=hCG_1647693 {ECO:0000313|EMBL:EAW56281.1} PE=4	2CZNI@1|root,2SB1F@2759|Eukaryota,3A4BH@33154|Opisthokonta,3BS3S@33208|Metazoa,3D2ME@33213|Bilateria,4883S@7711|Chordata,499T9@7742|Vertebrata,3J8JQ@40674|Mammalia,35N85@314146|Euarchontoglires,4MBJU@9443|Primates,4N4JQ@9604|Hominidae	Tumor necrosis factor receptor / nerve growth factor receptor repeats.	T	NP_003318.1	tumor necrosis factor receptor superfamily member 4 precursor [Homo sapiens] &gt;XP_016857721.1 tumor necrosis factor receptor superfamily member 4 isoform X4 [Homo sapiens]	TNFR_c6	-
gene-SDF4	SDF4	4231	3831	114.105	40.5634	4006	110.327	40.7173	3576	115.095	43.2585	4894	151.586	56.753	4534	154.961	54.8715	4485	145.489	52.6811	stromal cell derived factor 4	-	-	GO:0003674|molecular_function|MF;GO:0005488|binding|MF;GO:0005509|calcium ion binding|MF;GO:0005575|cellular_component|CC;GO:0005622|intracellular anatomical structure|CC;GO:0005737|cytoplasm|CC;GO:0005794|Golgi apparatus|CC;GO:0005796|Golgi lumen|CC;GO:0012505|endomembrane system|CC;GO:0031974|membrane-enclosed lumen|CC;GO:0043167|ion binding|MF;GO:0043169|cation binding|MF;GO:0043226|organelle|…	sp|Q9BRK5|CAB45_HUMAN	45 kDa calcium-binding protein Short=Cab45 Stromal cell-derived factor 4 Short=SDF-4 Precursor OS=Homo sapiens (Human) Name=SDF4 Synonyms=CAB45 ORFNames=PSEC0034 PE=1	tr|A0A024R0A9|A0A024R0A9_HUMAN	Stromal cell derived factor 4, isoform CRA_b {ECO:0000313|EMBL:EAW56276.1} OS=Homo sapiens (Human) ORFNames=hCG_19193 {ECO:0000313|EMBL:EAW56276.1} PE=4	KOG4251@1|root,KOG4251@2759|Eukaryota,38S05@33154|Opisthokonta,3BIHZ@33208|Metazoa,3D04G@33213|Bilateria,47ZI7@7711|Chordata,4968W@7742|Vertebrata,3JFKG@40674|Mammalia,35IRH@314146|Euarchontoglires,4M7X5@9443|Primates,35XMF@314294|Cercopithecoidea	Stromal cell derived factor 4	T	AAF44350.1	calcium binding protein Cab45 precursor [Homo sapiens] &gt;EAW56272.1 stromal cell derived factor 4, isoform CRA_b [Homo sapiens]	EF-hand_5,EF-hand_7,EF-hand_8	-
gene-B3GALT6	B3GALT6	2805	331	14.8707	5.2864	330	13.7087	5.05931	239	11.6029	4.36096	356	16.6325	6.22709	312	16.0845	5.69547	343	16.7831	6.0771	-	K00734	ko00532|Glycosaminoglycan biosynthesis - chondroitin sulfate / dermatan sulfate;ko01100|Metabolic pathways;ko00534|Glycosaminoglycan biosynthesis - heparan sulfate / heparin	GO:0000139|Golgi membrane|CC;GO:0003674|molecular_function|MF;GO:0003824|catalytic activity|MF;GO:0005575|cellular_component|CC;GO:0005622|intracellular anatomical structure|CC;GO:0005737|cytoplasm|CC;GO:0005794|Golgi apparatus|CC;GO:0005795|Golgi stack|CC;GO:0005797|Golgi medial cisterna|CC;GO:0006022|aminoglycan metabolic process|BP;GO:0006023|aminoglycan biosynthetic process|BP;GO:0006024|glyc…	sp|Q96L58|B3GT6_HUMAN	Beta-1,3-galactosyltransferase 6 Short=Beta-1,3-GalTase 6 Short=Beta3Gal-T6 Short=Beta3GalT6 EC=2.4.1.134 GAG GalTII Galactosyltransferase II Galactosylxylosylprotein 3-beta-galactosyltransferase UDP-Gal:betaGal beta 1,3-galactosyltransferase polypeptide 6 OS=Homo sapiens (Human) Name=B3GALT6 PE=1	tr|Q499Z2|Q499Z2_HUMAN	Hexosyltransferase {ECO:0000256|RuleBase:RU363063} EC=2.4.1.- {ECO:0000256|RuleBase:RU363063} Fragment OS=Homo sapiens (Human) Name=B3GALT6 {ECO:0000313|EMBL:AAH51719.1} PE=2	KOG2288@1|root,KOG2288@2759|Eukaryota,38HC9@33154|Opisthokonta,3BAHR@33208|Metazoa,3CV4I@33213|Bilateria,483V1@7711|Chordata,48Y6H@7742|Vertebrata,3J3UP@40674|Mammalia,35GC9@314146|Euarchontoglires,4M9JJ@9443|Primates,4N7T3@9604|Hominidae	Galactosyltransferase	G	NP_542172.2	beta-1,3-galactosyltransferase 6 [Homo sapiens] &gt;Q96L58.2 RecName: Full=Beta-1,3-galactosyltransferase 6; Short=Beta-1,3-GalTase 6; Short=Beta3Gal-T6; Short=Beta3GalT6; AltName: Full=GAG GalTII; AltName: Full=Galactosyltransferase II; AltName: Full=Galactosylxylosylprotein 3-beta-galactosyltransferase; AltName: Full=UDP-Gal:betaGal beta 1,3-galactosyltransferase polypeptide 6 [Homo sapiens]	Galactosyl_T	-
gene-C1QTNF12	C1QTNF12	1268	25	2.48461	0.883254	13	1.19464	0.440895	12	1.28874	0.484372	20	2.06705	0.773889	17	1.93872	0.686496	21	2.27306	0.823067	-	-	-	GO:0001678|intracellular glucose homeostasis|BP;GO:0002790|peptide secretion|BP;GO:0002791|regulation of peptide secretion|BP;GO:0002793|positive regulation of peptide secretion|BP;GO:0003674|molecular_function|MF;GO:0005102|signaling receptor binding|MF;GO:0005179|hormone activity|MF;GO:0005488|binding|MF;GO:0005515|protein binding|MF;GO:0005575|cellular_component|CC;GO:0005576|extracellular reg…	sp|Q5T7M4|ADIPL_HUMAN	Adipolin Adipose-derived insulin-sensitizing factor C1q and TNF related protein 12 {ECO:0000303|PubMed:22275362} Complement C1q tumor necrosis factor-related protein 12 Adipolin fC1QTNF12 Adipolin fCTRP12 Adipolin full-length form Adipolin gC1QTNF12 Adipolin cleaved form Adipolin gCTRP12 Precursor OS=Homo sapiens (Human) Synonyms=C1QDC2, CTRP12, FAM132A {ECO:0000312|HGNC:HGNC:32308} PE=1	tr|H7BY19|H7BY19_HUMAN	Erythroferrone {ECO:0000313|Ensembl:ENSP00000349855} Fragment OS=Homo sapiens (Human) Name=ERFE {ECO:0000313|Ensembl:ENSP00000349855} PE=4	2C0RC@1|root,2QQVR@2759|Eukaryota,39RIZ@33154|Opisthokonta,3BHK8@33208|Metazoa,3CWCW@33213|Bilateria,485HF@7711|Chordata,4935Z@7742|Vertebrata,3J1HC@40674|Mammalia,35P46@314146|Euarchontoglires,4MCXD@9443|Primates,4MZ3B@9604|Hominidae	Family with sequence similarity 132, member A	T	NP_001014980.1	adipolin precursor [Homo sapiens] &gt;Q5T7M4.2 RecName: Full=Adipolin; AltName: Full=Adipose-derived insulin-sensitizing factor; AltName: Full=C1q and TNF related protein 12; AltName: Full=Complement C1q tumor necrosis factor-related protein 12; Contains: RecName: Full=Adipolin fC1QTNF12; AltName: Full=Adipolin fCTRP12; AltName: Full=Adipolin full-length form; Contains: RecName: Full=Adipolin gC1…	C1q	-
gene-UBE2J2	UBE2J2	4325	1420	41.3751	14.7085	1533	41.3019	15.2429	1190	37.4682	14.0824	1118	33.8762	12.6831	1076	35.9758	12.739	1082	34.3361	12.433	ubiquitin conjugating enzyme E2 J2	K04554	ko04120|Ubiquitin mediated proteolysis;ko04141|Protein processing in endoplasmic reticulum;ko05012|Parkinson disease	GO:0000151|ubiquitin ligase complex|CC;GO:0000166|nucleotide binding|MF;GO:0000209|protein polyubiquitination|BP;GO:0003674|molecular_function|MF;GO:0003824|catalytic activity|MF;GO:0004842|ubiquitin-protein transferase activity|MF;GO:0005488|binding|MF;GO:0005515|protein binding|MF;GO:0005524|ATP binding|MF;GO:0005575|cellular_component|CC;GO:0005622|intracellular anatomical structure|CC;GO:0005…	sp|Q8N2K1|UB2J2_HUMAN	Ubiquitin-conjugating enzyme E2 J2 EC=2.3.2.23 E2 ubiquitin-conjugating enzyme J2 Non-canonical ubiquitin-conjugating enzyme 2 Short=NCUBE-2 OS=Homo sapiens (Human) Name=UBE2J2 Synonyms=NCUBE2 PE=1	tr|A6NGS0|A6NGS0_HUMAN	Ubiquitin-conjugating enzyme E2 J2 {ECO:0000313|Ensembl:ENSP00000344857} Ubiquitin-conjugating enzyme E2, J2 (UBC6 homolog, yeast), isoform CRA_e {ECO:0000313|EMBL:EAW56262.1} OS=Homo sapiens (Human) ORFNames=hCG_20420 {ECO:0000313|EMBL:EAW56262.1} PE=1	KOG0894@1|root,KOG0894@2759|Eukaryota,38FN8@33154|Opisthokonta,3B9P6@33208|Metazoa,3CYQP@33213|Bilateria,48AGC@7711|Chordata,492E1@7742|Vertebrata,3JA1Y@40674|Mammalia,35D5W@314146|Euarchontoglires,4MDBP@9443|Primates,4N1W5@9604|Hominidae	Ubiquitin-conjugating enzyme E2, catalytic domain homologues	O	XP_011538918.1	ubiquitin-conjugating enzyme E2 J2 isoform X4 [Homo sapiens] &gt;XP_011538919.1 ubiquitin-conjugating enzyme E2 J2 isoform X4 [Homo sapiens]	UQ_con	-
gene-SCNN1D	SCNN1D	3050	10	0.413178	0.146881	4	0.152818	0.0563989	10	0.44648	0.16781	16	0.687479	0.257388	21	0.995644	0.352556	18	0.809996	0.293297	sodium channel epithelial 1 subunit delta	K04824	ko04960|Aldosterone-regulated sodium reabsorption;ko04742|Taste transduction	GO:0003674|molecular_function|MF;GO:0005215|transporter activity|MF;GO:0005216|monoatomic ion channel activity|MF;GO:0005261|monoatomic cation channel activity|MF;GO:0005272|sodium channel activity|MF;GO:0008324|monoatomic cation transmembrane transporter activity|MF;GO:0015075|monoatomic ion transmembrane transporter activity|MF;GO:0015081|sodium ion transmembrane transporter activity|MF;GO:0015…	sp|P51172|SCNND_HUMAN	Amiloride-sensitive sodium channel subunit delta Delta-NaCH Epithelial Na(+) channel subunit delta Short=Delta-ENaC Short=ENaCD Nonvoltage-gated sodium channel 1 subunit delta SCNED OS=Homo sapiens (Human) Name=SCNN1D Synonyms=DNACH PE=1	tr|A0A024R0D5|A0A024R0D5_HUMAN	Sodium channel, nonvoltage-gated 1, delta, isoform CRA_a {ECO:0000313|EMBL:EAW56253.1} OS=Homo sapiens (Human) ORFNames=hCG_20411 {ECO:0000313|EMBL:EAW56253.1} PE=3	KOG4294@1|root,KOG4294@2759|Eukaryota,39TI4@33154|Opisthokonta,3BJP2@33208|Metazoa,3D3J0@33213|Bilateria,487UR@7711|Chordata,48VB2@7742|Vertebrata,3J8RP@40674|Mammalia,35MBG@314146|Euarchontoglires,4MIYS@9443|Primates,4MWEG@9604|Hominidae	ligand-gated sodium channel activity	P	EAW56252.1	sodium channel, nonvoltage-gated 1, delta, isoform CRA_b [Homo sapiens]	ASC	-
gene-ACAP3	ACAP3	3934	738	23.6406	8.40402	732	21.6816	8.00179	780	26.9999	10.1479	1303	43.406	16.2509	1361	50.0275	17.7146	1212	42.2842	15.311	ArfGAP with coiled-coil%2C ankyrin repeat and PH domains 3	K12489	ko04144|Endocytosis	GO:0001764|neuron migration|BP;GO:0003674|molecular_function|MF;GO:0005096|GTPase activator activity|MF;GO:0005488|binding|MF;GO:0005575|cellular_component|CC;GO:0007275|multicellular organism development|BP;GO:0007399|nervous system development|BP;GO:0008047|enzyme activator activity|MF;GO:0008150|biological_process|BP;GO:0008283|cell population proliferation|BP;GO:0009987|cellular process|BP;GO…	sp|Q96P50|ACAP3_HUMAN	Arf-GAP with coiled-coil, ANK repeat and PH domain-containing protein 3 Centaurin-beta-5 Short=Cnt-b5 OS=Homo sapiens (Human) Name=ACAP3 Synonyms=CENTB5, KIAA1716 PE=1	tr|A0A087X1H5|A0A087X1H5_HUMAN	Arf-GAP with coiled-coil, ANK repeat and PH domain-containing protein 2 {ECO:0000313|Ensembl:ENSP00000484209} OS=Homo sapiens (Human) Name=ACAP2 {ECO:0000313|Ensembl:ENSP00000484209} PE=1	COG5347@1|root,KOG0521@2759|Eukaryota,38GBR@33154|Opisthokonta,3BDH8@33208|Metazoa,3CV4J@33213|Bilateria,47ZXF@7711|Chordata,4989B@7742|Vertebrata,3J806@40674|Mammalia,35AFJ@314146|Euarchontoglires,4MIQT@9443|Primates,4N5T5@9604|Hominidae	BAR domain of APPL family	T	XP_011538911.1	arf-GAP with coiled-coil, ANK repeat and PH domain-containing protein 3 isoform X5 [Homo sapiens]	Ank_2,Ank_5,ArfGap,BAR_3,PH	-
gene-PUSL1	PUSL1	1378	512	46.8228	16.6451	584	49.383	18.2253	296	29.2512	10.9941	432	41.0841	15.3816	370	38.8273	13.7487	380	37.8481	13.7047	pseudouridine synthase like 1	-	-	GO:0001522|pseudouridine synthesis|BP;GO:0003674|molecular_function|MF;GO:0003676|nucleic acid binding|MF;GO:0003723|RNA binding|MF;GO:0003824|catalytic activity|MF;GO:0005488|binding|MF;GO:0005575|cellular_component|CC;GO:0005622|intracellular anatomical structure|CC;GO:0005737|cytoplasm|CC;GO:0005739|mitochondrion|CC;GO:0006139|nucleobase-containing compound metabolic process|BP;GO:0006396|RNA …	sp|Q8N0Z8|PUSL1_HUMAN	tRNA pseudouridine synthase-like 1 EC=5.4.99.- tRNA pseudouridylate synthase-like 1 tRNA-uridine isomerase-like 1 OS=Homo sapiens (Human) Name=PUSL1 PE=1	tr|J3KTG4|J3KTG4_HUMAN	tRNA pseudouridine synthase {ECO:0000256|RuleBase:RU003792} EC=5.4.99.- {ECO:0000256|RuleBase:RU003792} Fragment OS=Homo sapiens (Human) Name=PUSL1 {ECO:0000313|Ensembl:ENSP00000462968} PE=1	COG0101@1|root,KOG4393@2759|Eukaryota,39RAQ@33154|Opisthokonta,3BK4Y@33208|Metazoa,3D27W@33213|Bilateria,48A93@7711|Chordata,494G6@7742|Vertebrata,3J2WS@40674|Mammalia,35CJX@314146|Euarchontoglires,4MEEH@9443|Primates,4N5TX@9604|Hominidae	tRNA pseudouridine synthase	J	XP_024308825.1	tRNA pseudouridine synthase-like 1 isoform X1 [Homo sapiens]	DSPc,PseudoU_synth_1	-
gene-INTS11	INTS11	2587	1678	81.7396	29.0576	1681	75.7156	27.9436	1472	77.4842	29.1225	1409	71.3763	26.7228	1379	77.0819	27.2945	1413	74.9645	27.1444	integrator complex subunit 11	K14403	ko03015|mRNA surveillance pathway	GO:0003674|molecular_function|MF;GO:0003824|catalytic activity|MF;GO:0004518|nuclease activity|MF;GO:0004519|endonuclease activity|MF;GO:0004521|RNA endonuclease activity|MF;GO:0004540|RNA nuclease activity|MF;GO:0005575|cellular_component|CC;GO:0005576|extracellular region|CC;GO:0005615|extracellular space|CC;GO:0005622|intracellular anatomical structure|CC;GO:0005634|nucleus|CC;GO:0005654|nucle…	sp|Q5TA45|INT11_HUMAN	Integrator complex subunit 11 Short=Int11 EC=3.1.27.- Cleavage and polyadenylation-specific factor 3-like protein Short=CPSF3-like protein Protein related to CPSF subunits of 68 kDa Short=RC-68 OS=Homo sapiens (Human) Name=INTS11 {ECO:0000312|HGNC:HGNC:26052} Synonyms=CPSF3L, RC68 PE=1	tr|A0A024R0F2|A0A024R0F2_HUMAN	Cleavage and polyadenylation specific factor 3-like, isoform CRA_a {ECO:0000313|EMBL:EAW56234.1} OS=Homo sapiens (Human) ORFNames=hCG_20422 {ECO:0000313|EMBL:EAW56234.1} PE=4	COG1236@1|root,KOG1136@2759|Eukaryota,39M92@33154|Opisthokonta,3BFGW@33208|Metazoa,3D195@33213|Bilateria,48035@7711|Chordata,492XK@7742|Vertebrata,3JEP4@40674|Mammalia,35DW5@314146|Euarchontoglires,4MH5M@9443|Primates,4N1C2@9604|Hominidae	complex, a complex involved in the small nuclear RNAs (snRNA) U1 and U2 transcription and in their 3'-box-dependent processing. The Integrator complex is associated with the C-terminal domain (CTD) of RNA polymerase II largest subunit (POLR2A) and is recruited to the U1 and U2 snRNAs genes. Mediates the snRNAs 3' cleavage. Mediates recruitment of cytoplasmic dynein to the nuclear envelope, probab…	A	XP_011539950.1	integrator complex subunit 11 isoform X2 [Homo sapiens]	Beta-Casp,Lactamase_B_6,RMMBL	-
gene-CPTP	CPTP	3015	624	26.0816	9.27176	640	24.7347	9.12858	611	27.5966	10.3722	774	33.6429	12.5957	663	31.7988	11.2599	682	31.0461	11.2417	-	-	-	GO:0001816|cytokine production|BP;GO:0001817|regulation of cytokine production|BP;GO:0001818|negative regulation of cytokine production|BP;GO:0002218|activation of innate immune response|BP;GO:0002221|pattern recognition receptor signaling pathway|BP;GO:0002253|activation of immune response|BP;GO:0002376|immune system process|BP;GO:0002682|regulation of immune system process|BP;GO:0002683|negativ…	sp|Q5TA50|CPTP_HUMAN	Ceramide-1-phosphate transfer protein Short=CPTP Glycolipid transfer protein domain-containing protein 1 Short=GLTP domain-containing protein 1 OS=Homo sapiens (Human) Name=CPTP Synonyms=GLTPD1 PE=1	tr|A0A024R0A3|A0A024R0A3_HUMAN	Uncharacterized protein {ECO:0000313|EMBL:EAW56231.1} OS=Homo sapiens (Human) ORFNames=hCG_20419 {ECO:0000313|EMBL:EAW56231.1} PE=4	KOG4189@1|root,KOG4189@2759|Eukaryota,39SYP@33154|Opisthokonta,3BHDS@33208|Metazoa,3CYJ6@33213|Bilateria,48A7N@7711|Chordata,495VZ@7742|Vertebrata,3J7U2@40674|Mammalia,35C7Z@314146|Euarchontoglires,4MFY4@9443|Primates,4MW3X@9604|Hominidae	Glycolipid transfer protein (GLTP)	C	EAW56230.1	hypothetical protein MGC10334, isoform CRA_a [Homo sapiens] &gt;EAW56231.1 hypothetical protein MGC10334, isoform CRA_a [Homo sapiens]	GLTP	-
gene-TAS1R3	TAS1R3	3601	14	0.489939	0.174169	15	0.48538	0.179134	22	0.831958	0.312692	27	0.982608	0.367882	27	1.08424	0.383927	16	0.609827	0.220817	-	K04626	ko04742|Taste transduction;ko04973|Carbohydrate digestion and absorption	GO:0001582|detection of chemical stimulus involved in sensory perception of sweet taste|BP;GO:0003008|system process|BP;GO:0003674|molecular_function|MF;GO:0004888|transmembrane signaling receptor activity|MF;GO:0004930|G protein-coupled receptor activity|MF;GO:0005575|cellular_component|CC;GO:0005886|plasma membrane|CC;GO:0007154|cell communication|BP;GO:0007165|signal transduction|BP;GO:0007186…	sp|Q7RTX0|TS1R3_HUMAN	Taste receptor type 1 member 3 Sweet taste receptor T1R3 Precursor OS=Homo sapiens (Human) Name=TAS1R3 Synonyms=T1R3, TR3 PE=1	tr|B2RE49|B2RE49_HUMAN	cDNA, FLJ96929, highly similar to Homo sapiens taste receptor, type 1, member 1 (TAS1R1), mRNA {ECO:0000313|EMBL:BAG38146.1} OS=Homo sapiens (Human) PE=2	KOG1056@1|root,KOG1056@2759|Eukaryota,38FP6@33154|Opisthokonta,3B98Y@33208|Metazoa,3D2CZ@33213|Bilateria,486QN@7711|Chordata,494V9@7742|Vertebrata,3JCCF@40674|Mammalia,35ENB@314146|Euarchontoglires,4MC85@9443|Primates,4N470@9604|Hominidae	detection of chemical stimulus involved in sensory perception of sweet taste	T	NP_689414.2	taste receptor type 1 member 3 precursor [Homo sapiens] &gt;Q7RTX0.2 RecName: Full=Taste receptor type 1 member 3; AltName: Full=Sweet taste receptor T1R3; Flags: Precursor [Homo sapiens]	7tm_3,ANF_receptor,NCD3G	-
gene-DVL1	DVL1	3344	2158	81.3246	28.9101	2269	79.0647	29.1796	2047	83.3592	31.3306	2577	100.992	37.8108	2522	109.06	38.6177	2566	105.317	38.1351	dishevelled segment polarity protein 1	K02353	ko04934|Cushing syndrome;ko04150|mTOR signaling pathway;ko04310|Wnt signaling pathway;ko05200|Pathways in cancer;ko05224|Breast cancer;ko05225|Hepatocellular carcinoma;ko05226|Gastric cancer;ko04390|Hippo signaling pathway;ko05165|Human papillomavirus infection;ko05217|Basal cell carcinoma;ko04916|Melanogenesis;ko04330|Notch signaling pathway;ko04550|Signaling pathways regulating pluripotency of …	GO:0000226|microtubule cytoskeleton organization|BP;GO:0000902|cell morphogenesis|BP;GO:0001505|regulation of neurotransmitter levels|BP;GO:0001664|G protein-coupled receptor binding|MF;GO:0001736|establishment of planar polarity|BP;GO:0001738|morphogenesis of a polarized epithelium|BP;GO:0001838|embryonic epithelial tube formation|BP;GO:0001839|neural plate morphogenesis|BP;GO:0001840|neural pla…	sp|O14640|DVL1_HUMAN	Segment polarity protein dishevelled homolog DVL-1 Short=Dishevelled-1 DSH homolog 1 OS=Homo sapiens (Human) Name=DVL1 PE=1	tr|B7Z1E8|B7Z1E8_HUMAN	cDNA FLJ56847, highly similar to Segment polarity protein dishevelled homologDVL-1 {ECO:0000313|EMBL:BAH11484.1} OS=Homo sapiens (Human) PE=2	KOG3571@1|root,KOG3571@2759|Eukaryota,38FQ4@33154|Opisthokonta,3BA9V@33208|Metazoa,3CVC1@33213|Bilateria,483DC@7711|Chordata,491AM@7742|Vertebrata,3JEGB@40674|Mammalia,35DKH@314146|Euarchontoglires,4MEZV@9443|Primates,4MTG9@9604|Hominidae	Participates in Wnt signaling by binding to the cytoplasmic C-terminus of frizzled family members and transducing the Wnt signal to down-stream effectors. Plays a role both in canonical and non-canonical Wnt signaling. Plays a role in the signal transduction pathways mediated by multiple Wnt genes. Required for LEF1 activation upon WNT1 and WNT3A signaling. DVL1 and PAK1 form a ternary complex wi…	T	XP_005244790.1	segment polarity protein dishevelled homolog DVL-1 isoform X2 [Homo sapiens]	DEP,DIX,Dishevelled,Dsh_C,PDZ	-
gene-MXRA8	MXRA8	2896	4235	184.286	65.5118	4282	172.291	63.5856	4628	217.619	81.7921	5850	264.726	99.1118	5653	282.27	99.9513	5482	259.807	94.0753	matrix remodeling associated 8	-	-	GO:0005575|cellular_component|CC;GO:0005576|extracellular region|CC;GO:0005615|extracellular space|CC;GO:0005622|intracellular anatomical structure|CC;GO:0005634|nucleus|CC;GO:0005737|cytoplasm|CC;GO:0005783|endoplasmic reticulum|CC;GO:0005788|endoplasmic reticulum lumen|CC;GO:0005886|plasma membrane|CC;GO:0005911|cell-cell junction|CC;GO:0005923|bicellular tight junction|CC;GO:0005929|cilium|CC;…	sp|Q9BRK3|MXRA8_HUMAN	Matrix remodeling-associated protein 8 Limitrin Precursor OS=Homo sapiens (Human) Name=MXRA8 PE=1	tr|A0A024R0A0|A0A024R0A0_HUMAN	Matrix-remodelling associated 8, isoform CRA_a {ECO:0000313|EMBL:EAW56221.1} OS=Homo sapiens (Human) ORFNames=hCG_20418 {ECO:0000313|EMBL:EAW56221.1} PE=4	28JK1@1|root,2QRZ7@2759|Eukaryota,39VUP@33154|Opisthokonta,3BE4H@33208|Metazoa,3CVXG@33213|Bilateria,488EE@7711|Chordata,48WRE@7742|Vertebrata,3J1S7@40674|Mammalia,35NPX@314146|Euarchontoglires,4MJMS@9443|Primates,4N2DC@9604|Hominidae	Immunoglobulin V-set domain	T	NP_001269511.1	matrix remodeling-associated protein 8 isoform 2 precursor [Homo sapiens] &gt;NP_115724.1 matrix remodeling-associated protein 8 isoform 2 precursor [Homo sapiens]	V-set	-
gene-AURKAIP1	AURKAIP1	910	2736	378.889	134.691	3050	390.546	144.135	2549	381.444	143.366	2443	351.821	131.72	2176	345.782	122.441	2387	360.015	130.361	aurora kinase A interacting protein 1	-	-	GO:0000278|mitotic cell cycle|BP;GO:0000280|nuclear division|BP;GO:0005575|cellular_component|CC;GO:0005622|intracellular anatomical structure|CC;GO:0005634|nucleus|CC;GO:0005654|nucleoplasm|CC;GO:0005737|cytoplasm|CC;GO:0005739|mitochondrion|CC;GO:0005740|mitochondrial envelope|CC;GO:0005743|mitochondrial inner membrane|CC;GO:0005840|ribosome|CC;GO:0006139|nucleobase-containing compound metaboli…	sp|Q9NWT8|AKIP_HUMAN	Aurora kinase A-interacting protein Short=AURKA-interacting protein 28S ribosomal protein S38, mitochondrial Short=MRP-S38 Mitochondrial small ribosomal subunit protein mS38 {ECO:0000303|PubMed:25838379} OS=Homo sapiens (Human) Name=AURKAIP1 Synonyms=AIP, AKIP, MRPS38 PE=1	tr|A0A024R0F0|A0A024R0F0_HUMAN	Aurora kinase A interacting protein 1, isoform CRA_a {ECO:0000313|EMBL:EAW56219.1} OS=Homo sapiens (Human) ORFNames=hCG_20416 {ECO:0000313|EMBL:EAW56219.1} PE=4	2C5MM@1|root,2S2YD@2759|Eukaryota,3A16C@33154|Opisthokonta,3BNFV@33208|Metazoa,3CZUB@33213|Bilateria,4883I@7711|Chordata,493BH@7742|Vertebrata,3J2B0@40674|Mammalia,35C5Y@314146|Euarchontoglires,4MANM@9443|Primates,4N444@9604|Hominidae	Aurora kinase A interacting protein 1	J	AAH22808.1	AURKAIP1 protein, partial [Homo sapiens]	DUF1713	-
gene-CCNL2	CCNL2	5385	2018	47.225	16.7881	1771	38.3219	14.1431	2073	52.4222	19.7029	2021	49.1836	18.414	1708	45.8656	16.2409	1806	46.0301	16.6674	cyclin L2	K15188	ko05202|Transcriptional misregulation in cancer	GO:0003674|molecular_function|MF;GO:0005575|cellular_component|CC;GO:0005622|intracellular anatomical structure|CC;GO:0005634|nucleus|CC;GO:0005654|nucleoplasm|CC;GO:0006139|nucleobase-containing compound metabolic process|BP;GO:0006351|DNA-templated transcription|BP;GO:0006355|regulation of DNA-templated transcription|BP;GO:0006357|regulation of transcription by RNA polymerase II|BP;GO:0006366|t…	sp|Q96S94|CCNL2_HUMAN	Cyclin-L2 Paneth cell-enhanced expression protein OS=Homo sapiens (Human) Name=CCNL2 ORFNames=SB138 PE=1	tr|A0A0A0MSF3|A0A0A0MSF3_HUMAN	Cyclin-L2 {ECO:0000313|Ensembl:ENSP00000386132} OS=Homo sapiens (Human) Name=CCNL2 {ECO:0000313|Ensembl:ENSP00000386132} PE=1	COG5333@1|root,KOG0835@2759|Eukaryota,38BYW@33154|Opisthokonta,3BF28@33208|Metazoa,3CV11@33213|Bilateria,481KZ@7711|Chordata,494ZM@7742|Vertebrata,3J2C4@40674|Mammalia,35FBS@314146|Euarchontoglires,4MAN3@9443|Primates,4MUSN@9604|Hominidae	Cyclin_C	D	NP_112199.2	cyclin-L2 isoform A [Homo sapiens] &gt;Q96S94.1 RecName: Full=Cyclin-L2; AltName: Full=Paneth cell-enhanced expression protein [Homo sapiens]	Cyclin_C,Cyclin_N	-
gene-MRPL20-AS1	-	1748	239	17.2303	6.12521	231	15.3987	5.68305	189	14.7239	5.53398	175	13.1201	4.91207	183	15.1389	5.36065	203	15.9391	5.77151	-	-	-	-	-	-	-	-	-	-	-	-	-	-	-
gene-MRPL20	MRPL20	1045	1455	175.462	62.3751	1712	190.898	70.4528	1250	162.89	61.2224	1187	148.859	55.7317	956	132.29	46.8435	1077	141.452	51.2194	mitochondrial ribosomal protein L20	K02887	ko03010|Ribosome	GO:0000027|ribosomal large subunit assembly|BP;GO:0000313|organellar ribosome|CC;GO:0000315|organellar large ribosomal subunit|CC;GO:0003674|molecular_function|MF;GO:0003676|nucleic acid binding|MF;GO:0003723|RNA binding|MF;GO:0003735|structural constituent of ribosome|MF;GO:0005198|structural molecule activity|MF;GO:0005488|binding|MF;GO:0005575|cellular_component|CC;GO:0005622|intracellular ana…	sp|Q9BYC9|RM20_HUMAN	39S ribosomal protein L20, mitochondrial Short=L20mt Short=MRP-L20 Mitochondrial large ribosomal subunit protein bL20m {ECO:0000303|PubMed:25278503} Precursor OS=Homo sapiens (Human) Name=MRPL20 PE=1	tr|Q9NWH4|Q9NWH4_HUMAN	cDNA FLJ10024 fis, clone HEMBA1000636 {ECO:0000313|EMBL:BAA91406.1} OS=Homo sapiens (Human) PE=2	COG0292@1|root,KOG4707@2759|Eukaryota,3A0R6@33154|Opisthokonta,3BKNI@33208|Metazoa,3D88S@33213|Bilateria,48419@7711|Chordata,493TT@7742|Vertebrata,3J79B@40674|Mammalia,35HSV@314146|Euarchontoglires,4M848@9443|Primates,4N7C7@9604|Hominidae	Ribosomal protein L20	J	NP_060441.2	39S ribosomal protein L20, mitochondrial isoform 1 [Homo sapiens] &gt;XP_003809547.1 39S ribosomal protein L20, mitochondrial isoform X2 [Pan paniscus]	Ribosomal_L20	-
gene-MRPL20-DT	-	2337	74	3.99034	1.41853	51	2.54288	0.938474	54	3.14657	1.18264	52	2.91598	1.09172	37	2.28943	0.810683	50	2.93644	1.06328	-	-	-	-	-	-	-	-	-	-	-	-	-	-	-
gene-ANKRD65	ANKRD65	2151	9	0.527277	0.187442	10	0.541719	0.199926	10	0.633084	0.237945	15	0.913882	0.342152	10	0.672271	0.23805	7	0.44665	0.161731	ankyrin repeat domain 65	-	-	-	sp|E5RJM6|ANR65_HUMAN	Ankyrin repeat domain-containing protein 65 OS=Homo sapiens (Human) Name=ANKRD65 PE=2	-	-	COG0666@1|root,KOG4177@2759|Eukaryota,39TNQ@33154|Opisthokonta,3BCVG@33208|Metazoa,3D33I@33213|Bilateria,47ZV4@7711|Chordata,494QG@7742|Vertebrata,3J563@40674|Mammalia,35MFG@314146|Euarchontoglires,4MN7F@9443|Primates,4N08K@9604|Hominidae	Ankyrin repeat	M	NP_001138682.1	ankyrin repeat domain-containing protein 65 isoform 1 [Homo sapiens] &gt;XP_005244809.1 ankyrin repeat domain-containing protein 65 isoform X1 [Homo sapiens]	Ank_2,Ank_3,Ank_4	-
gene-ANKRD65-AS1	-	1218	4	0.413856	0.147122	7	0.669676	0.24715	4	0.447213	0.168085	3	0.322785	0.120849	3	0.356171	0.126119	5	0.563421	0.204013	-	-	-	-	-	-	-	-	-	-	-	-	-	-	-
gene-TMEM88B	TMEM88B	3217	3	0.117519	0.0417768	8	0.28977	0.106942	5	0.211651	0.0795492	4	0.162948	0.0610066	3	0.134851	0.0477505	6	0.255982	0.0926905	-	K17985	ko04140|Autophagy - animal;ko04137|Mitophagy - animal	GO:0003674|molecular_function|MF;GO:0005488|binding|MF;GO:0005515|protein binding|MF;GO:0005575|cellular_component|CC;GO:0005886|plasma membrane|CC;GO:0016020|membrane|CC;GO:0019904|protein domain specific binding|MF;GO:0030165|PDZ domain binding|MF;GO:0071944|cell periphery|CC;GO:0110165|cellular anatomical entity|CC	sp|A6NKF7|TM88B_HUMAN	Transmembrane protein 88B OS=Homo sapiens (Human) Name=TMEM88B PE=3	tr|Q2PZS6|Q2PZS6_HUMAN	Hypothetical CALCRL-related pioneer protein {ECO:0000313|EMBL:ABC16643.1} OS=Homo sapiens (Human) PE=2	2AGGH@1|root,2RYZS@2759|Eukaryota,3AACK@33154|Opisthokonta,3BU19@33208|Metazoa,3D7MX@33213|Bilateria,48F15@7711|Chordata,49BUT@7742|Vertebrata,3JGP0@40674|Mammalia,35Q7B@314146|Euarchontoglires,4MJQ1@9443|Primates,4N7KX@9604|Hominidae	Transmembrane protein 88B	S	NP_001140157.1	transmembrane protein 88B [Homo sapiens] &gt;A6NKF7.1 RecName: Full=Transmembrane protein 88B [Homo sapiens]	-	-
gene-LINC01770	-	1194	13	1.37207	0.487757	9	0.878319	0.324152	18	2.05291	0.771587	26	2.8537	1.06841	24	2.90664	1.02924	15	1.72424	0.624341	-	-	-	-	-	-	-	-	-	-	-	-	-	-	-
gene-LOC107985729	LOC107985729	1386	7	0.636461	0.226256	7	0.588503	0.217193	9	0.884262	0.33235	3	0.28366	0.1062	7	0.730331	0.258609	9	0.891229	0.322711	-	-	-	-	-	-	-	-	2AGGH@1|root,2RYZS@2759|Eukaryota,3AACK@33154|Opisthokonta,3BU19@33208|Metazoa,3E3W1@33213|Bilateria,48KPA@7711|Chordata,49HCW@7742|Vertebrata,3JK0Y@40674|Mammalia,35VFP@314146|Euarchontoglires,4MR5C@9443|Primates,36B6X@314294|Cercopithecoidea	Transmembrane protein 88B	S	XP_016858555.1	uncharacterized protein LOC107985729 [Homo sapiens]	-	-
gene-VWA1	VWA1	4492	5443	152.699	54.2829	5477	142.075	52.4341	5093	154.396	58.0298	5976	174.345	65.2738	5668	182.463	64.6098	5839	178.406	64.6002	von Willebrand factor A domain containing 1	K08132	ko04974|Protein digestion and absorption	GO:0003674|molecular_function|MF;GO:0005488|binding|MF;GO:0005515|protein binding|MF;GO:0005575|cellular_component|CC;GO:0005576|extracellular region|CC;GO:0005604|basement membrane|CC;GO:0005614|interstitial matrix|CC;GO:0005615|extracellular space|CC;GO:0005622|intracellular anatomical structure|CC;GO:0005737|cytoplasm|CC;GO:0005783|endoplasmic reticulum|CC;GO:0005788|endoplasmic reticulum lume…	sp|Q6PCB0|VWA1_HUMAN	von Willebrand factor A domain-containing protein 1 Precursor OS=Homo sapiens (Human) Name=VWA1 PE=1	tr|A0A024R091|A0A024R091_HUMAN	von Willebrand factor A domain containing 1, isoform CRA_c {ECO:0000313|EMBL:EAW56201.1} OS=Homo sapiens (Human) ORFNames=hCG_1995870 {ECO:0000313|EMBL:EAW56201.1} PE=4	KOG1217@1|root,KOG3544@1|root,KOG1217@2759|Eukaryota,KOG3544@2759|Eukaryota,39430@33154|Opisthokonta,3BJN1@33208|Metazoa,3CUX6@33213|Bilateria,487XZ@7711|Chordata,48YFT@7742|Vertebrata,3J7DY@40674|Mammalia,35KJE@314146|Euarchontoglires,4MB0K@9443|Primates,4N7ZF@9604|Hominidae	von Willebrand factor (vWF) type A domain	W	EAW56200.1	von Willebrand factor A domain containing 1, isoform CRA_c [Homo sapiens] &gt;EAW56201.1 von Willebrand factor A domain containing 1, isoform CRA_c [Homo sapiens]	VWA,fn3	-
gene-ATAD3C	ATAD3C	3864	250	8.15342	2.89846	202	6.09156	2.24815	259	9.12777	3.43067	355	12.0401	4.50774	312	11.6762	4.13452	303	10.7626	3.89709	-	-	-	GO:0000166|nucleotide binding|MF;GO:0003674|molecular_function|MF;GO:0003824|catalytic activity|MF;GO:0005488|binding|MF;GO:0005524|ATP binding|MF;GO:0005575|cellular_component|CC;GO:0005622|intracellular anatomical structure|CC;GO:0005737|cytoplasm|CC;GO:0005739|mitochondrion|CC;GO:0006996|organelle organization|BP;GO:0007005|mitochondrion organization|BP;GO:0008150|biological_process|BP;GO:0008…	sp|Q5T2N8|ATD3C_HUMAN	ATPase family AAA domain-containing protein 3C OS=Homo sapiens (Human) Name=ATAD3C PE=2	tr|H0Y2W2|H0Y2W2_HUMAN	ATPase family AAA domain-containing protein 3A {ECO:0000313|Ensembl:ENSP00000339421} Fragment OS=Homo sapiens (Human) Name=ATAD3A {ECO:0000313|Ensembl:ENSP00000339421} PE=1	COG1223@1|root,KOG0742@2759|Eukaryota,38FE1@33154|Opisthokonta,3B9BW@33208|Metazoa,3CSRI@33213|Bilateria,48101@7711|Chordata,492BE@7742|Vertebrata,3J6VX@40674|Mammalia,35D42@314146|Euarchontoglires,4MIKJ@9443|Primates,4N8BA@9604|Hominidae	Domain of unknown function (DUF3523)	O	NP_001034300.2	ATPase family AAA domain-containing protein 3C [Homo sapiens] &gt;Q5T2N8.2 RecName: Full=ATPase family AAA domain-containing protein 3C [Homo sapiens]	AAA,DUF3523	-
gene-ATAD3B	ATAD3B	6137	3090	63.4511	22.5563	3051	57.9296	21.3795	1524	33.8167	12.71	1375	29.362	10.993	1205	28.3933	10.054	1246	27.8658	10.0901	ATPase family AAA domain containing 3B	K03064	ko03050|Proteasome;ko05169|Epstein-Barr virus infection	GO:0000166|nucleotide binding|MF;GO:0001775|cell activation|BP;GO:0002252|immune effector process|BP;GO:0002263|cell activation involved in immune response|BP;GO:0002274|myeloid leukocyte activation|BP;GO:0002275|myeloid cell activation involved in immune response|BP;GO:0002283|neutrophil activation involved in immune response|BP;GO:0002366|leukocyte activation involved in immune response|BP;GO:0…	sp|Q5T9A4|ATD3B_HUMAN	ATPase family AAA domain-containing protein 3B AAA-TOB3 OS=Homo sapiens (Human) Name=ATAD3B Synonyms=KIAA1273, TOB3 PE=1	tr|Q96T67|Q96T67_HUMAN	TOB3 {ECO:0000313|EMBL:AAK38647.1} OS=Homo sapiens (Human) PE=2	COG1223@1|root,KOG0742@2759|Eukaryota,38FE1@33154|Opisthokonta,3B9BW@33208|Metazoa,3CSRI@33213|Bilateria,48101@7711|Chordata,492BE@7742|Vertebrata,3J6VX@40674|Mammalia,35D42@314146|Euarchontoglires,4MIKJ@9443|Primates,4MWZX@9604|Hominidae	ATPase family, AAA	O	XP_005244863.1	ATPase family AAA domain-containing protein 3B isoform X1 [Homo sapiens]	AAA,DUF3523	-
gene-ATAD3A	ATAD3A	3533	1523	54.3242	19.3117	1650	54.4195	20.084	989	38.1201	14.3275	1038	38.5029	14.4152	989	40.4797	14.3338	1076	41.8002	15.1357	ATPase family AAA domain containing 3A	-	-	GO:0000166|nucleotide binding|MF;GO:0001775|cell activation|BP;GO:0002252|immune effector process|BP;GO:0002263|cell activation involved in immune response|BP;GO:0002274|myeloid leukocyte activation|BP;GO:0002275|myeloid cell activation involved in immune response|BP;GO:0002283|neutrophil activation involved in immune response|BP;GO:0002366|leukocyte activation involved in immune response|BP;GO:0…	sp|Q5T9A4|ATD3B_HUMAN	ATPase family AAA domain-containing protein 3B AAA-TOB3 OS=Homo sapiens (Human) Name=ATAD3B Synonyms=KIAA1273, TOB3 PE=1	tr|Q96T67|Q96T67_HUMAN	TOB3 {ECO:0000313|EMBL:AAK38647.1} OS=Homo sapiens (Human) PE=2	COG1223@1|root,KOG0742@2759|Eukaryota,38FE1@33154|Opisthokonta,3B9BW@33208|Metazoa,3CSRI@33213|Bilateria,48101@7711|Chordata,492BE@7742|Vertebrata,3J6VX@40674|Mammalia,35D42@314146|Euarchontoglires,4MIKJ@9443|Primates,4MWZX@9604|Hominidae	ATPase family, AAA	O	NP_114127.3	ATPase family AAA domain-containing protein 3B isoform AAA-TOB3l [Homo sapiens] &gt;Q5T9A4.1 RecName: Full=ATPase family AAA domain-containing protein 3B; AltName: Full=AAA-TOB3 [Homo sapiens]	AAA,DUF3523	-
gene-TMEM240	TMEM240	1381	8	0.730017	0.259514	6	0.506258	0.186839	6	0.591643	0.222369	14	1.32854	0.497396	12	1.25653	0.444934	8	0.795072	0.287893	-	-	-	GO:0005575|cellular_component|CC;GO:0005886|plasma membrane|CC;GO:0016020|membrane|CC;GO:0030054|cell junction|CC;GO:0045202|synapse|CC;GO:0071944|cell periphery|CC;GO:0097060|synaptic membrane|CC;GO:0098590|plasma membrane region|CC;GO:0110165|cellular anatomical entity|CC	sp|Q5SV17|TM240_HUMAN	Transmembrane protein 240 OS=Homo sapiens (Human) Name=TMEM240 Synonyms=C1orf70 PE=1	tr|A0A096LNN7|A0A096LNN7_HUMAN	Transmembrane protein 240 {ECO:0000313|Ensembl:ENSP00000485135} OS=Homo sapiens (Human) Name=TMEM240 {ECO:0000313|Ensembl:ENSP00000485135} PE=4	2C4DP@1|root,2TEFR@2759|Eukaryota,39A0E@33154|Opisthokonta,3CE49@33208|Metazoa,3DVGX@33213|Bilateria,48NUU@7711|Chordata,49JX7@7742|Vertebrata,3JP99@40674|Mammalia,35SY2@314146|Euarchontoglires,4MM6W@9443|Primates,4N9BB@9604|Hominidae	-	-	NP_001108220.1	transmembrane protein 240 [Homo sapiens] &gt;XP_016807699.1 transmembrane protein 240 [Pan troglodytes]	-	-
gene-SSU72	SSU72	1284	3592	352.54	125.325	4116	373.529	137.855	2795	296.428	111.412	3226	329.26	123.273	2742	308.807	109.348	3076	328.8	119.057	-	K15544	ko03015|mRNA surveillance pathway	GO:0003674|molecular_function|MF;GO:0003824|catalytic activity|MF;GO:0004721|phosphoprotein phosphatase activity|MF;GO:0004722|protein serine/threonine phosphatase activity|MF;GO:0005575|cellular_component|CC;GO:0005622|intracellular anatomical structure|CC;GO:0005634|nucleus|CC;GO:0005654|nucleoplasm|CC;GO:0005737|cytoplasm|CC;GO:0005829|cytosol|CC;GO:0005847|mRNA cleavage and polyadenylation sp…	sp|Q9NP77|SSU72_HUMAN	RNA polymerase II subunit A C-terminal domain phosphatase SSU72 Short=CTD phosphatase SSU72 EC=3.1.3.16 OS=Homo sapiens (Human) Name=SSU72 ORFNames=HSPC182, PNAS-120 PE=1	tr|B4DMK6|B4DMK6_HUMAN	cDNA FLJ60055, highly similar to Rattus norvegicus Ssu72 RNA polymerase II CTD phosphatase homolog, mRNA {ECO:0000313|EMBL:BAG59918.1} OS=Homo sapiens (Human) PE=2	COG5211@1|root,KOG2424@2759|Eukaryota,38BQE@33154|Opisthokonta,3BGT2@33208|Metazoa,3CU5U@33213|Bilateria,4891M@7711|Chordata,498HE@7742|Vertebrata,3JCCN@40674|Mammalia,4IY0K@91561|Cetartiodactyla	RNA polymerase II subunit A C-terminal domain phosphatase	K	NP_001248476.1	RNA polymerase II subunit A C-terminal domain phosphatase SSU72 [Macaca mulatta] &gt;NP_054907.1 RNA polymerase II subunit A C-terminal domain phosphatase SSU72 [Homo sapiens]	Ssu72	-
gene-FNDC10	FNDC10	2124	75	4.44983	1.58187	92	5.04716	1.8627	50	3.20566	1.20485	103	6.3551	2.37931	112	7.62515	2.70005	103	6.65568	2.41	-	-	-	-	sp|F2Z333|FND10_HUMAN	Fibronectin type III domain-containing protein 10 Precursor OS=Homo sapiens (Human) Name=FNDC10 Synonyms=C1orf233 PE=3	-	-	2AXKX@1|root,2S019@2759|Eukaryota,3A25X@33154|Opisthokonta,3BR9X@33208|Metazoa,3D6W6@33213|Bilateria,48AXF@7711|Chordata,495HI@7742|Vertebrata,3JDS7@40674|Mammalia,35EBC@314146|Euarchontoglires,4MPRH@9443|Primates,4N5PM@9604|Hominidae	Chromosome 1 open reading frame 233	S	NP_001229588.1	fibronectin type III domain-containing protein 10 precursor [Homo sapiens] &gt;F2Z333.1 RecName: Full=Fibronectin type III domain-containing protein 10; Flags: Precursor [Homo sapiens]	-	-
gene-LOC105378586	-	572	0	0	0	0	0	0	0	0	0	0	0	0	0	0	0	0	0	0	-	-	-	-	-	-	-	-	-	-	-	-	-	-	-
gene-MIB2	MIB2	9614	233	3.05414	1.08572	197	2.38768	0.881196	183	2.59208	0.974235	236	3.21697	1.20441	247	3.71516	1.31553	199	2.84092	1.02869	MIB E3 ubiquitin protein ligase 2	-	-	GO:0000151|ubiquitin ligase complex|CC;GO:0000209|protein polyubiquitination|BP;GO:0003674|molecular_function|MF;GO:0003779|actin binding|MF;GO:0003824|catalytic activity|MF;GO:0004842|ubiquitin-protein transferase activity|MF;GO:0005488|binding|MF;GO:0005515|protein binding|MF;GO:0005575|cellular_component|CC;GO:0005622|intracellular anatomical structure|CC;GO:0005737|cytoplasm|CC;GO:0005768|end…	sp|Q96AX9|MIB2_HUMAN	E3 ubiquitin-protein ligase MIB2 EC=2.3.2.27 Mind bomb homolog 2 Novel zinc finger protein Short=Novelzin Putative NF-kappa-B-activating protein 002N RING-type E3 ubiquitin transferase MIB2 {ECO:0000305} Skeletrophin Zinc finger ZZ type with ankyrin repeat domain protein 1 OS=Homo sapiens (Human) Name=MIB2 Synonyms=SKD, ZZANK1 PE=1	tr|B4DEI6|B4DEI6_HUMAN	cDNA FLJ60232, highly similar to Ubiquitin ligase protein MIB2 (EC 6.3.2.-) {ECO:0000313|EMBL:BAG57097.1} OS=Homo sapiens (Human) PE=2	COG0666@1|root,KOG4582@1|root,KOG0504@2759|Eukaryota,KOG4582@2759|Eukaryota,38G8W@33154|Opisthokonta,3B9Q8@33208|Metazoa,3CVHS@33213|Bilateria,484P8@7711|Chordata,48YWR@7742|Vertebrata,3JCYH@40674|Mammalia,35PHJ@314146|Euarchontoglires,4M90N@9443|Primates,4MVC4@9604|Hominidae	Mib_herc2	O	XP_011539033.1	E3 ubiquitin-protein ligase MIB2 isoform X6 [Homo sapiens]	Ank_2,Ank_3,Ank_4,Ank_5,MIB_HERC2,ZZ,zf-C3HC4_3	-
gene-LOC124903821	-	5689	39	0.863904	0.30711	30	0.614468	0.226775	36	0.861725	0.323879	51	1.17483	0.439848	34	0.864227	0.306021	57	1.37515	0.497937	-	-	-	-	-	-	-	-	-	-	-	-	-	-	-
gene-MMP23B	MMP23B	1252	2	0.201309	0.0715633	5	0.46535	0.171742	2	0.217534	0.0817603	7	0.732712	0.274323	4	0.461998	0.163593	3	0.328872	0.119084	-	-	-	GO:0000003|reproduction|BP;GO:0003674|molecular_function|MF;GO:0003824|catalytic activity|MF;GO:0004175|endopeptidase activity|MF;GO:0004222|metalloendopeptidase activity|MF;GO:0005488|binding|MF;GO:0005575|cellular_component|CC;GO:0005576|extracellular region|CC;GO:0005615|extracellular space|CC;GO:0005622|intracellular anatomical structure|CC;GO:0005737|cytoplasm|CC;GO:0005783|endoplasmic retic…	sp|O75900|MMP23_HUMAN	Matrix metalloproteinase-23 Short=MMP-23 EC=3.4.24.- Femalysin MIFR-1 Matrix metalloproteinase-21 Short=MMP-21 Matrix metalloproteinase-22 Short=MMP-22 Matrix metalloproteinase-23, soluble form Precursor OS=Homo sapiens (Human) Name=MMP23B Synonyms=MMP21, MMP22 PE=1	tr|B4DMZ6|B4DMZ6_HUMAN	Matrix metalloproteinase-23 {ECO:0000313|Ensembl:ENSP00000423780} cDNA FLJ60714, highly similar to Homo sapiens matrix metallopeptidase 23B (MMP23B), mRNA {ECO:0000313|EMBL:BAG60058.1} OS=Homo sapiens (Human) Name=MMP23B {ECO:0000313|Ensembl:ENSP00000423780} PE=1	KOG1565@1|root,KOG1565@2759|Eukaryota,38DNC@33154|Opisthokonta,3BGNC@33208|Metazoa,3CVJT@33213|Bilateria,47ZV2@7711|Chordata,491QV@7742|Vertebrata,3JCG7@40674|Mammalia,35E1I@314146|Euarchontoglires,4M67M@9443|Primates,4MZAZ@9604|Hominidae	ShK toxin domain	O	NP_008914.1	matrix metalloproteinase-23 precursor [Homo sapiens] &gt;O75900.2 RecName: Full=Matrix metalloproteinase-23; Short=MMP-23; AltName: Full=Femalysin; AltName: Full=MIFR-1; AltName: Full=Matrix metalloproteinase-21; Short=MMP-21; AltName: Full=Matrix metalloproteinase-22; Short=MMP-22; Contains: RecName: Full=Matrix metalloproteinase-23, soluble form; Flags: Precursor [Homo sapiens]	Ig_2,Peptidase_M10,ShK	-
gene-CDK11B	CDK11B	3618	983	34.2391	12.1717	1046	33.6882	12.4329	872	32.8208	12.3357	1153	41.7638	15.6361	1026	41.0075	14.5207	1097	41.6148	15.0686	cyclin dependent kinase 11B	K02206	ko04151|PI3K-Akt signaling pathway;ko04115|p53 signaling pathway;ko04934|Cushing syndrome;ko05165|Human papillomavirus infection;ko05166|Human T-cell leukemia virus 1 infection;ko04110|Cell cycle;ko04218|Cellular senescence;ko04068|FoxO signaling pathway;ko05169|Epstein-Barr virus infection;ko05160|Hepatitis C;ko05203|Viral carcinogenesis;ko05226|Gastric cancer;ko05162|Measles;ko05222|Small cell …	GO:0000166|nucleotide binding|MF;GO:0000278|mitotic cell cycle|BP;GO:0001558|regulation of cell growth|BP;GO:0003674|molecular_function|MF;GO:0003676|nucleic acid binding|MF;GO:0003723|RNA binding|MF;GO:0003824|catalytic activity|MF;GO:0004672|protein kinase activity|MF;GO:0004674|protein serine/threonine kinase activity|MF;GO:0004693|cyclin-dependent protein serine/threonine kinase activity|MF;G…	sp|P21127|CD11B_HUMAN	Cyclin-dependent kinase 11B EC=2.7.11.22 Cell division cycle 2-like protein kinase 1 Short=CLK-1 Cell division protein kinase 11B Galactosyltransferase-associated protein kinase p58/GTA PITSLRE serine/threonine-protein kinase CDC2L1 p58 CLK-1 OS=Homo sapiens (Human) Name=CDK11B Synonyms=CDC2L1, CDK11, PITSLREA, PK58 PE=1	tr|J3QR44|J3QR44_HUMAN	Cyclin-dependent kinase 11B {ECO:0000313|Ensembl:ENSP00000464036} OS=Homo sapiens (Human) Name=CDK11B {ECO:0000313|Ensembl:ENSP00000464036} PE=1	KOG0663@1|root,KOG0663@2759|Eukaryota,38C2D@33154|Opisthokonta,3BFIM@33208|Metazoa,3CZ9A@33213|Bilateria,47ZH7@7711|Chordata,490MB@7742|Vertebrata,3JEUH@40674|Mammalia,35F9M@314146|Euarchontoglires,4MA5J@9443|Primates,4MYIT@9604|Hominidae	cyclin-dependent protein serine/threonine kinase activity	T	NP_001778.2	cyclin-dependent kinase 11B isoform 1 [Homo sapiens] &gt;P21127.4 RecName: Full=Cyclin-dependent kinase 11B; AltName: Full=Cell division cycle 2-like protein kinase 1; Short=CLK-1; AltName: Full=Cell division protein kinase 11B; AltName: Full=Galactosyltransferase-associated protein kinase p58/GTA; AltName: Full=PITSLRE serine/threonine-protein kinase CDC2L1; AltName: Full=p58 CLK-1 [Homo sapiens]	Pkinase	-
gene-SLC35E2B	SLC35E2B	6434	2172	42.5418	15.1232	2002	36.2574	13.3812	1726	36.531	13.7302	1984	40.411	15.1296	1990	44.7257	15.8373	2085	44.477	16.105	solute carrier family 35 member E2B	-	-	GO:0001701|in utero embryonic development|BP;GO:0001824|blastocyst development|BP;GO:0001835|blastocyst hatching|BP;GO:0003674|molecular_function|MF;GO:0005215|transporter activity|MF;GO:0005575|cellular_component|CC;GO:0005622|intracellular anatomical structure|CC;GO:0005737|cytoplasm|CC;GO:0005794|Golgi apparatus|CC;GO:0007275|multicellular organism development|BP;GO:0008150|biological_process|…	sp|P0CK96|S352B_HUMAN	Solute carrier family 35 member E2B OS=Homo sapiens (Human) Name=SLC35E2B Synonyms=KIAA0447 PE=2	tr|A0A024R060|A0A024R060_HUMAN	HCG2036609, isoform CRA_d {ECO:0000313|EMBL:EAW56160.1} OS=Homo sapiens (Human) ORFNames=hCG_2036609 {ECO:0000313|EMBL:EAW56160.1} PE=4	KOG1441@1|root,KOG1441@2759|Eukaryota,38GN3@33154|Opisthokonta,3BGV6@33208|Metazoa,3CRNU@33213|Bilateria,484B1@7711|Chordata,4927P@7742|Vertebrata,3J3K2@40674|Mammalia,359T8@314146|Euarchontoglires,4MA3S@9443|Primates,4MXG2@9604|Hominidae	Solute carrier family 35, member E2B	EG	NP_001104251.1	solute carrier family 35 member E2B [Homo sapiens] &gt;NP_001277193.1 solute carrier family 35 member E2B [Homo sapiens]	TPT	-
gene-CDK11A	CDK11A	3050	516	21.32	7.57905	466	17.8033	6.57047	409	18.261	6.86342	553	23.761	8.89597	535	25.3652	8.98177	510	22.9499	8.31008	cyclin dependent kinase 11A	K02206	ko04151|PI3K-Akt signaling pathway;ko04115|p53 signaling pathway;ko04934|Cushing syndrome;ko05165|Human papillomavirus infection;ko05166|Human T-cell leukemia virus 1 infection;ko04110|Cell cycle;ko04218|Cellular senescence;ko04068|FoxO signaling pathway;ko05169|Epstein-Barr virus infection;ko05160|Hepatitis C;ko05203|Viral carcinogenesis;ko05226|Gastric cancer;ko05162|Measles;ko05222|Small cell …	GO:0000166|nucleotide binding|MF;GO:0000278|mitotic cell cycle|BP;GO:0001558|regulation of cell growth|BP;GO:0003674|molecular_function|MF;GO:0003824|catalytic activity|MF;GO:0004672|protein kinase activity|MF;GO:0004674|protein serine/threonine kinase activity|MF;GO:0004693|cyclin-dependent protein serine/threonine kinase activity|MF;GO:0005488|binding|MF;GO:0005524|ATP binding|MF;GO:0005575|cel…	sp|Q9UQ88|CD11A_HUMAN	Cyclin-dependent kinase 11A EC=2.7.11.22 Cell division cycle 2-like protein kinase 2 Cell division protein kinase 11A Galactosyltransferase-associated protein kinase p58/GTA PITSLRE serine/threonine-protein kinase CDC2L2 OS=Homo sapiens (Human) Name=CDK11A Synonyms=CDC2L2, CDC2L3, PITSLREB PE=1	tr|Q96CA8|Q96CA8_HUMAN	CDC2L2 protein {ECO:0000313|EMBL:AAH14464.1} Fragment OS=Homo sapiens (Human) Name=CDC2L2 {ECO:0000313|EMBL:AAH14464.1} PE=2	KOG0663@1|root,KOG0663@2759|Eukaryota,38C2D@33154|Opisthokonta,3BFIM@33208|Metazoa,3CZ9A@33213|Bilateria,47ZH7@7711|Chordata,490MB@7742|Vertebrata,3JEUH@40674|Mammalia,35F9M@314146|Euarchontoglires,4MA5J@9443|Primates,4MYIT@9604|Hominidae	cyclin-dependent protein serine/threonine kinase activity	T	AAC72083.1	PITSLRE protein kinase beta SV8 isoform [Homo sapiens] &gt;AAC72088.1 PITSLRE protein kinase beta SV7 isoform [Homo sapiens]	Pkinase	-
gene-LOC112268218	-	1907	2	0.132165	0.0469834	3	0.183309	0.0676521	6	0.428452	0.161034	3	0.206163	0.077186	5	0.379144	0.134254	2	0.143943	0.0521212	-	-	-	-	-	-	-	-	-	-	-	-	-	-	-
gene-NADK	NADK	4621	2208	60.2143	21.4056	2201	55.5007	20.4831	1753	51.6592	19.4161	2649	75.1252	28.1264	2614	81.8002	28.9653	2652	78.7676	28.5215	NAD kinase	K00858	ko01100|Metabolic pathways;ko00760|Nicotinate and nicotinamide metabolism	GO:0000166|nucleotide binding|MF;GO:0001678|intracellular glucose homeostasis|BP;GO:0002790|peptide secretion|BP;GO:0002791|regulation of peptide secretion|BP;GO:0002793|positive regulation of peptide secretion|BP;GO:0003674|molecular_function|MF;GO:0003824|catalytic activity|MF;GO:0003951|NAD+ kinase activity|MF;GO:0005488|binding|MF;GO:0005524|ATP binding|MF;GO:0005575|cellular_component|CC;GO:…	sp|O95544|NADK_HUMAN	NAD kinase EC=2.7.1.23 Poly(P)/ATP NAD kinase OS=Homo sapiens (Human) Name=NADK PE=1	tr|A0A024R058|A0A024R058_HUMAN	NAD kinase, isoform CRA_a {ECO:0000313|EMBL:EAW56155.1} OS=Homo sapiens (Human) ORFNames=hCG_2033593 {ECO:0000313|EMBL:EAW56155.1} PE=3	COG0061@1|root,KOG2178@2759|Eukaryota,38C2Y@33154|Opisthokonta,3BH73@33208|Metazoa,3CUWQ@33213|Bilateria,482W1@7711|Chordata,491HI@7742|Vertebrata,3JATV@40674|Mammalia,35C1Q@314146|Euarchontoglires,4MECY@9443|Primates,4MWJA@9604|Hominidae	ATP-NAD kinase	F	NP_001185922.1	NAD kinase isoform 1 [Homo sapiens] &gt;NP_001340570.1 NAD kinase isoform 1 [Homo sapiens]	NAD_kinase	-
gene-GNB1	GNB1	4540	11931	331.175	117.73	12803	328.602	121.274	11248	337.382	126.805	9738	281.095	105.24	9836	313.291	110.936	10102	305.395	110.583	G protein subunit beta 1	K04536	ko05200|Pathways in cancer;ko04151|PI3K-Akt signaling pathway;ko04713|Circadian entrainment;ko04062|Chemokine signaling pathway;ko05163|Human cytomegalovirus infection;ko05167|Kaposi sarcoma-associated herpesvirus infection;ko04740|Olfactory transduction;ko04014|Ras signaling pathway;ko04726|Serotonergic synapse;ko04371|Apelin signaling pathway;ko05032|Morphine addiction;ko04744|Phototransduction…	GO:0000323|lytic vacuole|CC;GO:0001654|eye development|BP;GO:0001666|response to hypoxia|BP;GO:0001750|photoreceptor outer segment|CC;GO:0001775|cell activation|BP;GO:0001917|photoreceptor inner segment|CC;GO:0002376|immune system process|BP;GO:0002437|inflammatory response to antigenic stimulus|BP;GO:0002682|regulation of immune system process|BP;GO:0002683|negative regulation of immune system p…	sp|P62873|GBB1_HUMAN	Guanine nucleotide-binding protein G(I)/G(S)/G(T) subunit beta-1 Transducin beta chain 1 OS=Homo sapiens (Human) Name=GNB1 {ECO:0000312|HGNC:HGNC:4396} PE=1	tr|A0A024R056|A0A024R056_HUMAN	Guanine nucleotide binding protein (G protein), beta polypeptide 1, isoform CRA_a {ECO:0000313|EMBL:EAW56150.1} Testicular tissue protein Li 72 {ECO:0000313|EMBL:AEE60985.1} OS=Homo sapiens (Human) ORFNames=hCG_23470 {ECO:0000313|EMBL:EAW56150.1} PE=2	KOG0286@1|root,KOG0286@2759|Eukaryota,38C52@33154|Opisthokonta,3B9ME@33208|Metazoa,3CVIP@33213|Bilateria,481NY@7711|Chordata,48YBM@7742|Vertebrata,3J3W3@40674|Mammalia,35M9D@314146|Euarchontoglires,4M6Z7@9443|Primates	Guanine nucleotide binding protein (G protein), beta polypeptide 1	S	NP_001003236.1	guanine nucleotide-binding protein G(I)/G(S)/G(T) subunit beta-1 [Canis lupus familiaris] &gt;NP_001153488.1 guanine nucleotide-binding protein G(I)/G(S)/G(T) subunit beta-1 [Mus musculus]	WD40	-
gene-GNB1-DT	-	1031	7	0.855611	0.304161	6	0.67812	0.250267	2	0.264164	0.099286	6	0.762662	0.285536	5	0.701287	0.248324	5	0.665612	0.241016	-	-	-	-	-	-	-	-	-	-	-	-	-	-	-
gene-LOC124903822	-	2166	2	0.116361	0.0413653	0	0	0	1	0.06287	0.0236297	5	0.302518	0.113261	2	0.133523	0.0472802	3	0.190096	0.0688332	-	-	-	-	-	-	-	-	-	-	-	-	-	-	-
gene-CALML6	CALML6	736	4	0.684887	0.243471	6	0.949921	0.350578	2	0.370045	0.139081	7	1.24641	0.466647	5	0.982374	0.347857	2	0.37296	0.135048	calmodulin like 6	K02183	ko04015|Rap1 signaling pathway;ko05163|Human cytomegalovirus infection;ko05418|Fluid shear stress and atherosclerosis;ko04925|Aldosterone synthesis and secretion;ko04114|Oocyte meiosis;ko04371|Apelin signaling pathway;ko05214|Glioma;ko05010|Alzheimer disease;ko04910|Insulin signaling pathway;ko04022|cGMP-PKG signaling pathway;ko04921|Oxytocin signaling pathway;ko04261|Adrenergic signaling in card…	GO:0003674|molecular_function|MF;GO:0005488|binding|MF;GO:0005509|calcium ion binding|MF;GO:0005575|cellular_component|CC;GO:0005622|intracellular anatomical structure|CC;GO:0005634|nucleus|CC;GO:0005737|cytoplasm|CC;GO:0030234|enzyme regulator activity|MF;GO:0043167|ion binding|MF;GO:0043169|cation binding|MF;GO:0043226|organelle|CC;GO:0043227|membrane-bounded organelle|CC;GO:0043229|intracellul…	sp|Q8TD86|CALL6_HUMAN	Calmodulin-like protein 6 Calglandulin-like protein OS=Homo sapiens (Human) Name=CALML6 Synonyms=CAGLP, CALGP PE=2	tr|B1AKR1|B1AKR1_HUMAN	Calmodulin-like 6, isoform CRA_a {ECO:0000313|EMBL:EAW56144.1} Calmodulin-like protein 6 {ECO:0000313|Ensembl:ENSP00000367867} OS=Homo sapiens (Human) ORFNames=hCG_23465 {ECO:0000313|EMBL:EAW56144.1} PE=4	COG5126@1|root,KOG0027@2759|Eukaryota,39ZW7@33154|Opisthokonta,3BPJQ@33208|Metazoa,3D3YX@33213|Bilateria,47ZV9@7711|Chordata,497R8@7742|Vertebrata,3JFUW@40674|Mammalia,35FTM@314146|Euarchontoglires,4MA2M@9443|Primates,4MYSZ@9604|Hominidae	EF-hand domain	T	XP_005244786.2	calmodulin-like protein 6 isoform X1 [Homo sapiens]	EF-hand_1,EF-hand_6,EF-hand_7,EF-hand_8	-
gene-TMEM52	TMEM52	1028	53	6.4971	2.30966	59	6.68764	2.46814	43	5.6961	2.14088	61	7.77636	2.91142	37	5.20467	1.84296	58	7.74364	2.80395	-	-	-	-	sp|Q8NDY8|TMM52_HUMAN	Transmembrane protein 52 Precursor OS=Homo sapiens (Human) Name=TMEM52 ORFNames=UNQ3048/PRO9864 PE=2	tr|B1AKR2|B1AKR2_HUMAN	Transmembrane protein 52 {ECO:0000313|Ensembl:ENSP00000367861} Fragment OS=Homo sapiens (Human) Name=TMEM52 {ECO:0000313|Ensembl:ENSP00000367861} PE=4	2BBE1@1|root,2S32F@2759|Eukaryota,3A0NM@33154|Opisthokonta,3BPKC@33208|Metazoa,3D5JW@33213|Bilateria,48CD8@7711|Chordata,491YI@7742|Vertebrata,3JF3S@40674|Mammalia,35P3X@314146|Euarchontoglires,4MHD6@9443|Primates,4MX8X@9604|Hominidae	Transmembrane protein 52	S	NP_848640.1	transmembrane protein 52 precursor [Homo sapiens] &gt;Q8NDY8.1 RecName: Full=Transmembrane protein 52; Flags: Precursor [Homo sapiens]	TMEM52	-
gene-CFAP74	CFAP74	5355	11	0.258863	0.0920234	15	0.326397	0.12046	6	0.152579	0.0573467	20	0.489452	0.183248	15	0.405057	0.14343	16	0.410082	0.148489	-	-	-	GO:0000226|microtubule cytoskeleton organization|BP;GO:0001578|microtubule bundle formation|BP;GO:0005575|cellular_component|CC;GO:0005622|intracellular anatomical structure|CC;GO:0005737|cytoplasm|CC;GO:0005856|cytoskeleton|CC;GO:0005929|cilium|CC;GO:0005930|axoneme|CC;GO:0006996|organelle organization|BP;GO:0007010|cytoskeleton organization|BP;GO:0007017|microtubule-based process|BP;GO:0008150|…	sp|Q9C0B2|CFA74_HUMAN	Cilia- and flagella-associated protein 74 {ECO:0000305} OS=Homo sapiens (Human) KIAA1751 {ECO:0000312|EMBL:BAB21842.1} PE=2	tr|Q5T2D8|Q5T2D8_HUMAN	Cilia- and flagella-associated protein 74 {ECO:0000313|Ensembl:ENSP00000367853} Fragment OS=Homo sapiens (Human) Name=CFAP74 {ECO:0000313|Ensembl:ENSP00000367853} PE=1	2CMB2@1|root,2QPUP@2759|Eukaryota,39TKP@33154|Opisthokonta,3B96G@33208|Metazoa,3CUS6@33213|Bilateria,484WM@7711|Chordata,48X7Q@7742|Vertebrata,3J846@40674|Mammalia,35AP7@314146|Euarchontoglires,4MPQ2@9443|Primates,4N2KN@9604|Hominidae	Kiaa1751	Z	NP_001291289.1	cilia- and flagella-associated protein 74 [Homo sapiens]	ASH	-
gene-LOC107984872	-	1053	9	1.07709	0.382894	7	0.774611	0.285878	1	0.129322	0.0486058	4	0.497819	0.18638	4	0.549309	0.194509	10	1.30341	0.471962	-	-	-	-	-	-	-	-	-	-	-	-	-	-	-
gene-LOC105378589	-	4711	0	0	0	2	0.0494688	0.0182569	1	0.0289061	0.0108643	0	0	0	1	0.0306953	0.0108691	0	0	0	-	-	-	-	-	-	-	-	-	-	-	-	-	-	-
gene-GABRD	GABRD	6997	0	0	0	1	0.0166534	0.00614609	1	0.0194621	0.00731484	3	0.0561887	0.0210367	1	0.0206668	0.00731806	4	0.0784618	0.0284108	-	K05184	ko05033|Nicotine addiction;ko05032|Morphine addiction;ko04080|Neuroactive ligand-receptor interaction;ko04723|Retrograde endocannabinoid signaling;ko04727|GABAergic synapse	GO:0003008|system process|BP;GO:0003674|molecular_function|MF;GO:0004888|transmembrane signaling receptor activity|MF;GO:0004890|GABA-A receptor activity|MF;GO:0005215|transporter activity|MF;GO:0005216|monoatomic ion channel activity|MF;GO:0005230|extracellular ligand-gated monoatomic ion channel activity|MF;GO:0005253|monoatomic anion channel activity|MF;GO:0005254|chloride channel activity|MF;…	sp|O14764|GBRD_HUMAN	Gamma-aminobutyric acid receptor subunit delta GABA(A) receptor subunit delta Precursor OS=Homo sapiens (Human) Name=GABRD PE=1	tr|A8K496|A8K496_HUMAN	cDNA FLJ75677, highly similar to Homo sapiens gamma-aminobutyric acid (GABA) A receptor, delta (GABRD), mRNA {ECO:0000313|EMBL:BAF83550.1} OS=Homo sapiens (Human) PE=2	KOG3644@1|root,KOG3643@2759|Eukaryota,38XCT@33154|Opisthokonta,3BI1H@33208|Metazoa,3D2DV@33213|Bilateria,489UX@7711|Chordata,48XMD@7742|Vertebrata,3J26E@40674|Mammalia,35MXY@314146|Euarchontoglires,4M8UC@9443|Primates,4N1PF@9604|Hominidae	Gamma-aminobutyric acid (GABA) A receptor, delta	T	NP_000806.2	gamma-aminobutyric acid receptor subunit delta precursor [Homo sapiens] &gt;XP_030661428.1 gamma-aminobutyric acid receptor subunit delta [Nomascus leucogenys]	Neur_chan_LBD,Neur_chan_memb	-
gene-LOC105378590	-	1732	1	0.0727594	0.0258653	0	0	0	1	0.0786238	0.0295508	1	0.0756644	0.0283283	0	0	0	0	0	0	-	-	-	-	-	-	-	-	-	-	-	-	-	-	-
gene-PRKCZ	PRKCZ	7701	1608	26.3133	9.35414	1710	25.874	9.54904	1422	25.1452	9.45082	1508	25.6622	9.60776	1565	29.3868	10.4058	1472	26.2344	9.49939	protein kinase C zeta	K18952	ko04910|Insulin signaling pathway;ko04071|Sphingolipid signaling pathway;ko04611|Platelet activation;ko04015|Rap1 signaling pathway;ko05165|Human papillomavirus infection;ko04144|Endocytosis;ko04360|Axon guidance;ko04530|Tight junction;ko05418|Fluid shear stress and atherosclerosis;ko04926|Relaxin signaling pathway;ko04931|Insulin resistance;ko04930|Type II diabetes mellitus;ko04933|AGE-RAGE sign…	GO:0000165|MAPK cascade|BP;GO:0000166|nucleotide binding|MF;GO:0000226|microtubule cytoskeleton organization|BP;GO:0000902|cell morphogenesis|BP;GO:0001725|stress fiber|CC;GO:0001775|cell activation|BP;GO:0001816|cytokine production|BP;GO:0001817|regulation of cytokine production|BP;GO:0001819|positive regulation of cytokine production|BP;GO:0001932|regulation of protein phosphorylation|BP;GO:000…	sp|Q05513|KPCZ_HUMAN	Protein kinase C zeta type EC=2.7.11.13 nPKC-zeta OS=Homo sapiens (Human) Name=PRKCZ Synonyms=PKC2 PE=1	tr|B2RCZ4|B2RCZ4_HUMAN	Protein kinase C {ECO:0000256|PIRNR:PIRNR000554, ECO:0000256|SAAS:SAAS00784486} EC=2.7.11.13 {ECO:0000256|PIRNR:PIRNR000554, ECO:0000256|SAAS:SAAS00784486} OS=Homo sapiens (Human) PE=1	COG0515@1|root,KOG0695@2759|Eukaryota,38B6H@33154|Opisthokonta,3BGDZ@33208|Metazoa,3CV0T@33213|Bilateria,48QK9@7711|Chordata,492YQ@7742|Vertebrata,3JPJJ@40674|Mammalia,35P13@314146|Euarchontoglires,4MA5D@9443|Primates,4MSY1@9604|Hominidae	Protein kinase C, zeta	T	CAA78813.1	protein kinase C zeta [Homo sapiens]	C1_1,PB1,Pkinase,Pkinase_C	-
gene-PRKCZ-DT	-	540	1	0.233369	0.0829604	1	0.215785	0.0796374	2	0.504357	0.189563	1	0.242687	0.0908603	0	0	0	0	0	0	-	-	-	-	-	-	-	-	-	-	-	-	-	-	-
gene-PRKCZ-AS1	-	1253	54	5.431	1.93067	59	5.48675	2.02494	74	8.04234	3.02272	71	7.42586	2.7802	58	6.69363	2.3702	59	6.46266	2.34011	-	-	-	-	-	-	-	-	-	-	-	-	-	-	-
gene-FAAP20	FAAP20	7312	622	10.7199	3.81083	688	10.9639	4.04634	666	12.4034	4.66181	722	12.9402	4.84472	634	12.5383	4.43978	601	11.281	4.08482	FA core complex associated protein 20	K18952	ko04910|Insulin signaling pathway;ko04071|Sphingolipid signaling pathway;ko04611|Platelet activation;ko04015|Rap1 signaling pathway;ko05165|Human papillomavirus infection;ko04144|Endocytosis;ko04360|Axon guidance;ko04530|Tight junction;ko05418|Fluid shear stress and atherosclerosis;ko04926|Relaxin signaling pathway;ko04931|Insulin resistance;ko04930|Type II diabetes mellitus;ko04933|AGE-RAGE sign…	GO:0003674|molecular_function|MF;GO:0005488|binding|MF;GO:0005515|protein binding|MF;GO:0032182|ubiquitin-like protein binding|MF;GO:0043130|ubiquitin binding|MF	sp|Q6NZ36|FAP20_HUMAN	Fanconi anemia core complex-associated protein 20 {ECO:0000312|HGNC:HGNC:26428} FANCA-associated protein of 20 kDa {ECO:0000303|PubMed:22343915} Fanconi anemia-associated protein of 20 kDa {ECO:0000303|PubMed:22343915} OS=Homo sapiens (Human) ECO:0000312|HGNC:HGNC:26428} Synonyms=C1orf86 ORFNames=FP7162 PE=1	tr|Q6ZRT9|Q6ZRT9_HUMAN	cDNA FLJ46112 fis, clone TESTI2035962 {ECO:0000313|EMBL:BAC87220.1} OS=Homo sapiens (Human) PE=2	2E7K7@1|root,2SE5R@2759|Eukaryota,3ABF1@33154|Opisthokonta,3BW3D@33208|Metazoa,3D8P7@33213|Bilateria,48FEG@7711|Chordata,49CFT@7742|Vertebrata,3JHBC@40674|Mammalia,35QJ4@314146|Euarchontoglires,4MMZN@9443|Primates,4MVPA@9604|Hominidae	Ubiquitin-binding zinc-finger	S	XP_011539216.1	Fanconi anemia core complex-associated protein 20 isoform X1 [Homo sapiens]	FANCA_interact,UBZ_FAAP20	-
gene-LOC112268219	-	2661	68	3.22033	1.1448	74	3.24042	1.19591	58	2.96814	1.11558	68	3.34891	1.25381	71	3.85832	1.36622	48	2.47575	0.896461	-	-	-	-	-	-	-	-	-	-	-	-	-	-	-
gene-LOC105378593	-	1512	2	0.166692	0.0592575	0	0	0	8	0.72051	0.270804	4	0.346695	0.1298	0	0	0	1	0.0907733	0.0328688	-	-	-	-	-	-	-	-	-	-	-	-	-	-	-
gene-LOC124903823	-	302	0	0	0	1	0.38584	0.142398	0	0	0	1	0.433943	0.162465	0	0	0	0	0	0	-	-	-	-	-	-	-	-	-	-	-	-	-	-	-
gene-SKI	SKI	16277	1146	8.87252	3.1541	1160	8.3042	3.06474	890	7.44591	2.79855	811	6.52959	2.44464	824	7.32045	2.59215	855	7.20944	2.61052	-	K18499	ko04550|Signaling pathways regulating pluripotency of stem cells	GO:0000122|negative regulation of transcription by RNA polymerase II|BP;GO:0000976|transcription cis-regulatory region binding|MF;GO:0000977|RNA polymerase II transcription regulatory region sequence-specific DNA binding|MF;GO:0000978|RNA polymerase II cis-regulatory region sequence-specific DNA binding|MF;GO:0000981|DNA-binding transcription factor activity, RNA polymerase II-specific|MF;GO:0000…	sp|P12755|SKI_HUMAN	Ski oncogene Proto-oncogene c-Ski OS=Homo sapiens (Human) Name=SKI PE=1	tr|Q7Z462|Q7Z462_HUMAN	Ski oncoprotein {ECO:0000313|EMBL:AAP94890.1} Fragment OS=Homo sapiens (Human) Name=SKI {ECO:0000313|EMBL:AAP94890.1} PE=4	28KYF@1|root,2QTF6@2759|Eukaryota,38D7N@33154|Opisthokonta,3BCHE@33208|Metazoa,3D0KH@33213|Bilateria,4881Q@7711|Chordata,492AF@7742|Vertebrata,3JC08@40674|Mammalia,35MTY@314146|Euarchontoglires,4MGF7@9443|Primates,4N5WC@9604|Hominidae	c-SKI Smad4 binding domain	K	NP_003027.1	ski oncogene [Homo sapiens] &gt;XP_003807366.2 ski oncogene isoform X2 [Pan paniscus]	Ski_Sno,c-SKI_SMAD_bind	-
gene-LOC124903824	-	2293	1	0.0549582	0.0195371	5	0.254086	0.0937727	12	0.712655	0.267851	4	0.22861	0.0855902	7	0.441447	0.156316	5	0.299279	0.108368	-	-	-	-	-	-	-	-	-	-	-	-	-	-	-
gene-MORN1	MORN1	6202	45	0.914361	0.325047	48	0.901828	0.332828	48	1.05393	0.39612	58	1.22556	0.458843	51	1.18911	0.421062	54	1.19501	0.43271	MORN repeat containing 1	-	-	-	sp|Q5T089|MORN1_HUMAN	MORN repeat-containing protein 1 OS=Homo sapiens (Human) Name=MORN1 PE=2	tr|Q5T088|Q5T088_HUMAN	MORN repeat-containing protein 1 {ECO:0000313|Ensembl:ENSP00000390261} Fragment OS=Homo sapiens (Human) Name=MORN1 {ECO:0000313|Ensembl:ENSP00000390261} PE=4	COG4642@1|root,KOG0231@2759|Eukaryota,39RKK@33154|Opisthokonta,3BJZX@33208|Metazoa,3CUAU@33213|Bilateria,4823V@7711|Chordata,4962Y@7742|Vertebrata,3J1ND@40674|Mammalia,35H01@314146|Euarchontoglires,4MCIP@9443|Primates,4MVTG@9604|Hominidae	Possible plasma membrane-binding motif in junctophilins, PIP-5-kinases and protein kinases.	S	NP_079124.1	MORN repeat-containing protein 1 isoform 1 [Homo sapiens] &gt;Q5T089.2 RecName: Full=MORN repeat-containing protein 1 [Homo sapiens]	MORN	-
gene-RER1	RER1	3028	2283	95.0139	33.7765	2469	95.0122	35.0652	2136	96.061	36.1046	2161	93.5273	35.016	2044	97.6135	34.5647	2052	93.0104	33.6788	-	-	-	GO:0001941|postsynaptic membrane organization|BP;GO:0003674|molecular_function|MF;GO:0005102|signaling receptor binding|MF;GO:0005488|binding|MF;GO:0005515|protein binding|MF;GO:0005575|cellular_component|CC;GO:0005622|intracellular anatomical structure|CC;GO:0005737|cytoplasm|CC;GO:0005783|endoplasmic reticulum|CC;GO:0005793|endoplasmic reticulum-Golgi intermediate compartment|CC;GO:0005794|Golg…	sp|O15258|RER1_HUMAN	Protein RER1 OS=Homo sapiens (Human) Name=RER1 PE=1	tr|Q5T094|Q5T094_HUMAN	RER1 retention in endoplasmic reticulum 1 homolog (S. cerevisiae), isoform CRA_a {ECO:0000313|EMBL:EAW56109.1} Similar to S. cerevisiae RER1 {ECO:0000313|EMBL:AAP35888.1} cDNA FLJ78405, highly similar to Homo sapiens RER1 retention in endoplasmic reticulum 1 homolog (S. cerevisiae), mRNA {ECO:0000313|EMBL:BAF82347.1} OS=Homo sapiens (Human) ORFNames=hCG_24604 {ECO:0000313|EMBL:EAW56109.1} PE=2	COG5249@1|root,KOG1688@2759|Eukaryota,39TID@33154|Opisthokonta,3B9XX@33208|Metazoa,3D2GG@33213|Bilateria,481Z6@7711|Chordata,492CT@7742|Vertebrata,3JCWH@40674|Mammalia,35EG0@314146|Euarchontoglires,4M9XK@9443|Primates,369QN@314294|Cercopithecoidea	Involved in the retrieval of endoplasmic reticulum membrane proteins from the early Golgi compartment	U	NP_001126680.1	protein RER1 [Pongo abelii] &gt;NP_001244451.1 protein RER1 [Macaca mulatta]	Rer1	-
gene-PEX10	PEX10	3126	406	16.3672	5.81838	465	17.3332	6.39697	346	15.0726	5.66505	431	18.0687	6.76482	396	18.3185	6.48656	450	19.7576	7.15416	peroxisomal biogenesis factor 10	K13346	ko04146|Peroxisome	GO:0003674|molecular_function|MF;GO:0005488|binding|MF;GO:0005575|cellular_component|CC;GO:0005622|intracellular anatomical structure|CC;GO:0005737|cytoplasm|CC;GO:0005777|peroxisome|CC;GO:0005778|peroxisomal membrane|CC;GO:0006605|protein targeting|BP;GO:0006625|protein targeting to peroxisome|BP;GO:0006807|nitrogen compound metabolic process|BP;GO:0006810|transport|BP;GO:0006886|intracellular p…	sp|O60683|PEX10_HUMAN	Peroxisome biogenesis factor 10 Peroxin-10 Peroxisomal biogenesis factor 10 Peroxisome assembly protein 10 RING finger protein 69 OS=Homo sapiens (Human) Name=PEX10 Synonyms=RNF69 PE=1	tr|A0A024R068|A0A024R068_HUMAN	Peroxisome biogenesis factor 10, isoform CRA_a {ECO:0000313|EMBL:EAW56106.1} OS=Homo sapiens (Human) ORFNames=hCG_1770744 {ECO:0000313|EMBL:EAW56106.1} PE=4	COG5574@1|root,KOG0317@2759|Eukaryota,38ESB@33154|Opisthokonta,3BHD2@33208|Metazoa,3CS8V@33213|Bilateria,4817D@7711|Chordata,494VK@7742|Vertebrata,3JFKY@40674|Mammalia,35AMQ@314146|Euarchontoglires,4MMV7@9443|Primates,4MWK6@9604|Hominidae	Pex2 / Pex12 amino terminal region	O	AAX36626.1	peroxisomal biogenesis factor 10 [synthetic construct] &gt;CAG46874.1 PEX10 [Homo sapiens]	Pex2_Pex12,zf-C3HC4_3,zf-RING_2	-
gene-PLCH2	PLCH2	7496	0	0	0	0	0	0	0	0	0	0	0	0	1	0.019291	0.00683091	0	0	0	phospholipase C eta 2	K19006	ko00562|Inositol phosphate metabolism;ko01100|Metabolic pathways	GO:0003674|molecular_function|MF;GO:0003824|catalytic activity|MF;GO:0004435|phosphatidylinositol phospholipase C activity|MF;GO:0004620|phospholipase activity|MF;GO:0004629|phospholipase C activity|MF;GO:0005488|binding|MF;GO:0005509|calcium ion binding|MF;GO:0005575|cellular_component|CC;GO:0005622|intracellular anatomical structure|CC;GO:0005737|cytoplasm|CC;GO:0005886|plasma membrane|CC;GO:00…	sp|O75038|PLCH2_HUMAN	1-phosphatidylinositol 4,5-bisphosphate phosphodiesterase eta-2 EC=3.1.4.11 Phosphoinositide phospholipase C-eta-2 Phosphoinositide phospholipase C-like 4 Short=PLC-L4 Short=Phospholipase C-like protein 4 Phospholipase C-eta-2 Short=PLC-eta2 OS=Homo sapiens (Human) Name=PLCH2 Synonyms=KIAA0450, PLCL4 PE=2	tr|B9DI82|B9DI82_HUMAN	Phosphoinositide phospholipase C {ECO:0000256|RuleBase:RU361133} EC=3.1.4.11 {ECO:0000256|RuleBase:RU361133} Fragment OS=Homo sapiens (Human) Name=PLCH2 {ECO:0000313|Ensembl:ENSP00000278878} PE=1	KOG0169@1|root,KOG0169@2759|Eukaryota,38BAR@33154|Opisthokonta,3BDE8@33208|Metazoa,3CSQY@33213|Bilateria,4821N@7711|Chordata,492GQ@7742|Vertebrata,3JBF2@40674|Mammalia,35BJ1@314146|Euarchontoglires,4M92A@9443|Primates,4MUKP@9604|Hominidae	Phospholipase C eta 2	I	XP_016858359.1	1-phosphatidylinositol 4,5-bisphosphate phosphodiesterase eta-2 isoform X2 [Homo sapiens]	C2,EF-hand_like,PH_12,PI-PLC-X,PI-PLC-Y	-
gene-PANK4	PANK4	5049	178	4.44275	1.57935	169	3.90028	1.43943	146	3.93776	1.48001	359	9.31813	3.48865	193	5.5276	1.95731	62	1.68537	0.610269	pantothenate kinase 4 (inactive)	K09680	ko01100|Metabolic pathways;ko00770|Pantothenate and CoA biosynthesis	GO:0000166|nucleotide binding|MF;GO:0003674|molecular_function|MF;GO:0003824|catalytic activity|MF;GO:0004594|pantothenate kinase activity|MF;GO:0005488|binding|MF;GO:0005524|ATP binding|MF;GO:0005575|cellular_component|CC;GO:0005622|intracellular anatomical structure|CC;GO:0005737|cytoplasm|CC;GO:0006139|nucleobase-containing compound metabolic process|BP;GO:0006163|purine nucleotide metabolic p…	sp|Q9NVE7|PANK4_HUMAN	Pantothenate kinase 4 Short=hPanK4 EC=2.7.1.33 Pantothenic acid kinase 4 OS=Homo sapiens (Human) Name=PANK4 PE=1	tr|B4DHW9|B4DHW9_HUMAN	cDNA FLJ56439, highly similar to Pantothenate kinase 4 (EC 2.7.1.33) {ECO:0000313|EMBL:BAG58281.1} OS=Homo sapiens (Human) PE=2	COG5146@1|root,KOG2201@2759|Eukaryota,KOG4584@2759|Eukaryota,38BIM@33154|Opisthokonta,3B9PD@33208|Metazoa,3CRWF@33213|Bilateria,48815@7711|Chordata,48YRH@7742|Vertebrata,3JFYJ@40674|Mammalia,35NTB@314146|Euarchontoglires,4M5QP@9443|Primates,4MYYI@9604|Hominidae	pantothenate kinase activity	H	BAG58281.1	unnamed protein product [Homo sapiens]	DUF89,Fumble	-
gene-HES5	HES5	1420	0	0	0	0	0	0	0	0	0	0	0	0	0	0	0	0	0	0	-	K06055	ko04330|Notch signaling pathway;ko05224|Breast cancer;ko05165|Human papillomavirus infection;ko05200|Pathways in cancer	GO:0003674|molecular_function|MF;GO:0003676|nucleic acid binding|MF;GO:0003677|DNA binding|MF;GO:0005488|binding|MF;GO:0005515|protein binding|MF;GO:0006139|nucleobase-containing compound metabolic process|BP;GO:0006351|DNA-templated transcription|BP;GO:0006355|regulation of DNA-templated transcription|BP;GO:0006725|cellular aromatic compound metabolic process|BP;GO:0006807|nitrogen compound meta…	sp|Q5TA89|HES5_HUMAN	Transcription factor HES-5 Class B basic helix-loop-helix protein 38 Short=bHLHb38 Hairy and enhancer of split 5 OS=Homo sapiens (Human) Name=HES5 Synonyms=BHLHB38 PE=2	tr|Q5M8T3|Q5M8T3_HUMAN	HES5 protein {ECO:0000313|EMBL:AAH87840.1} OS=Homo sapiens (Human) Name=HES5 {ECO:0000313|EMBL:AAH87840.1} PE=2	2DX97@1|root,2S6S1@2759|Eukaryota,39ZKH@33154|Opisthokonta,3BPDX@33208|Metazoa,3D7PR@33213|Bilateria,48CYJ@7711|Chordata,48Y0N@7742|Vertebrata,3J1Z6@40674|Mammalia,35N8X@314146|Euarchontoglires,4MA8G@9443|Primates,4N077@9604|Hominidae	Hairy Orange	K	XP_005244808.1	transcription factor HES-5 isoform X1 [Homo sapiens]	HLH,Hairy_orange	bHLH
gene-TNFRSF14-AS1	-	4619	0	0	0	0	0	0	0	0	0	0	0	0	0	0	0	0	0	0	-	-	-	-	-	-	-	-	-	-	-	-	-	-	-
gene-TNFRSF14	TNFRSF14	3422	0	0	0	0	0	0	0	0	0	1	0.0382965	0.014338	1	0.0422576	0.0149633	4	0.160432	0.0580918	TNF receptor superfamily member 14	K05152	ko04060|Cytokine-cytokine receptor interaction;ko04061|Viral protein interaction with cytokine and cytokine receptor;ko05168|Herpes simplex virus 1 infection	GO:0001618|virus receptor activity|MF;GO:0001775|cell activation|BP;GO:0001816|cytokine production|BP;GO:0001817|regulation of cytokine production|BP;GO:0001819|positive regulation of cytokine production|BP;GO:0001932|regulation of protein phosphorylation|BP;GO:0001934|positive regulation of protein phosphorylation|BP;GO:0002250|adaptive immune response|BP;GO:0002252|immune effector process|BP;GO…	sp|Q92956|TNR14_HUMAN	Tumor necrosis factor receptor superfamily member 14 Herpes virus entry mediator A Short=Herpesvirus entry mediator A Short=HveA Tumor necrosis factor receptor-like 2 Short=TR2 Precursor OS=Homo sapiens (Human) Name=TNFRSF14 Synonyms=HVEA, HVEM ORFNames=UNQ329/PRO509 PE=1	tr|A0A024R052|A0A024R052_HUMAN	Tumor necrosis factor receptor superfamily, member 14 (Herpesvirus entry mediator), isoform CRA_a {ECO:0000313|EMBL:EAW56092.1} OS=Homo sapiens (Human) ORFNames=hCG_24597 {ECO:0000313|EMBL:EAW56092.1} PE=4	2CY4C@1|root,2S1XZ@2759|Eukaryota,3A31X@33154|Opisthokonta,3BQSV@33208|Metazoa,3D0HU@33213|Bilateria,482E7@7711|Chordata,48YX7@7742|Vertebrata,3JBGD@40674|Mammalia,35AJ7@314146|Euarchontoglires,4MJUH@9443|Primates,4MUKI@9604|Hominidae	Tumor necrosis factor receptor / nerve growth factor receptor repeats.	T	NP_003811.2	tumor necrosis factor receptor superfamily member 14 isoform 1 precursor [Homo sapiens] &gt;Q92956.3 RecName: Full=Tumor necrosis factor receptor superfamily member 14; AltName: Full=Herpes virus entry mediator A; Short=Herpesvirus entry mediator A; Short=HveA; AltName: Full=Tumor necrosis factor receptor-like 2; Short=TR2; AltName: CD_antigen=CD270; Flags: Precursor [Homo sapiens]	TNFR_c6	-
gene-LOC100996583	-	698	0	0	0	0	0	0	0	0	0	0	0	0	0	0	0	0	0	0	-	-	-	-	-	-	-	-	-	-	-	-	-	-	-
gene-PRXL2B	PRXL2B	2890	0	0	0	12	0.483835	0.178564	0	0	0	2	0.0906926	0.0339547	4	0.200146	0.0708713	1	0.0474911	0.0171964	peroxiredoxin like 2B	K15717	ko01100|Metabolic pathways;ko00590|Arachidonic acid metabolism	GO:0001516|prostaglandin biosynthetic process|BP;GO:0003674|molecular_function|MF;GO:0003824|catalytic activity|MF;GO:0005575|cellular_component|CC;GO:0005576|extracellular region|CC;GO:0005615|extracellular space|CC;GO:0005622|intracellular anatomical structure|CC;GO:0005737|cytoplasm|CC;GO:0005783|endoplasmic reticulum|CC;GO:0005829|cytosol|CC;GO:0006082|organic acid metabolic process|BP;GO:000…	sp|Q8TBF2|PGFS_HUMAN	Prostamide/prostaglandin F synthase Short=Prostamide/PG F synthase Short=Prostamide/PGF synthase EC=1.11.1.20 Protein FAM213B OS=Homo sapiens (Human) Name=FAM213B Synonyms=C1orf93 PE=1	tr|A0A0A0MT35|A0A0A0MT35_HUMAN	Prostamide/prostaglandin F synthase {ECO:0000313|Ensembl:ENSP00000413218} OS=Homo sapiens (Human) Name=FAM213B {ECO:0000313|Ensembl:ENSP00000413218} PE=1	KOG4498@1|root,KOG4498@2759|Eukaryota,39R4K@33154|Opisthokonta,3BAQH@33208|Metazoa,3D3F7@33213|Bilateria,486KK@7711|Chordata,498J0@7742|Vertebrata,3JCMK@40674|Mammalia,35EC2@314146|Euarchontoglires,4M6RY@9443|Primates,4MWUD@9604|Hominidae	family with sequence similarity 213, member B	S	NP_689584.5	prostamide/prostaglandin F synthase isoform b [Homo sapiens] &gt;Q8TBF2.1 RecName: Full=Prostamide/prostaglandin F synthase; Short=Prostamide/PG F synthase; Short=Prostamide/PGF synthase; AltName: Full=Peroxiredoxin-like 2B; AltName: Full=Protein FAM213B [Homo sapiens]	AhpC-TSA_2	-
gene-MMEL1	MMEL1	2879	0	0	0	0	0	0	1	0.0472999	0.0177777	0	0	0	0	0	0	1	0.0476725	0.0172621	-	K01389	ko05010|Alzheimer disease;ko04614|Renin-angiotensin system;ko04974|Protein digestion and absorption;ko04640|Hematopoietic cell lineage	GO:0003674|molecular_function|MF;GO:0003824|catalytic activity|MF;GO:0004175|endopeptidase activity|MF;GO:0004222|metalloendopeptidase activity|MF;GO:0005488|binding|MF;GO:0005575|cellular_component|CC;GO:0005576|extracellular region|CC;GO:0005615|extracellular space|CC;GO:0005886|plasma membrane|CC;GO:0006508|proteolysis|BP;GO:0006807|nitrogen compound metabolic process|BP;GO:0008150|biological_…	sp|Q495T6|MMEL1_HUMAN	Membrane metallo-endopeptidase-like 1 EC=3.4.24.11 Membrane metallo-endopeptidase-like 2 NEP2(m) Neprilysin II Short=NEPII Neprilysin-2 Short=NEP2 Short=NL2 Membrane metallo-endopeptidase-like 1, soluble form Neprilysin-2 secreted Short=NEP2(s) OS=Homo sapiens (Human) Name=MMEL1 Synonyms=MELL1, MMEL2, NEP2 PE=2	tr|B3KS82|B3KS82_HUMAN	cDNA FLJ35739 fis, clone TESTI2003824, highly similar to Homo sapiens mel transforming oncogene-like 1 (MELL1), mRNA {ECO:0000313|EMBL:BAG52644.1} OS=Homo sapiens (Human) PE=2	COG3590@1|root,KOG3624@2759|Eukaryota,38BNF@33154|Opisthokonta,3B9I2@33208|Metazoa,3CW8Q@33213|Bilateria,4835Y@7711|Chordata,491MX@7742|Vertebrata,3J22E@40674|Mammalia,35NFN@314146|Euarchontoglires,4MFGT@9443|Primates,4MSRY@9604|Hominidae	Peptidase family M13	E	NP_258428.2	membrane metallo-endopeptidase-like 1 [Homo sapiens] &gt;XP_016857799.1 membrane metallo-endopeptidase-like 1 isoform X1 [Homo sapiens]	Peptidase_M13,Peptidase_M13_N	-
gene-MMEL1-AS1	-	587	0	0	0	0	0	0	0	0	0	0	0	0	0	0	0	0	0	0	-	-	-	-	-	-	-	-	-	-	-	-	-	-	-
gene-TTC34	TTC34	7780	0	0	0	0	0	0	0	0	0	0	0	0	0	0	0	0	0	0	-	-	-	-	sp|A8MYJ7|TTC34_HUMAN	Tetratricopeptide repeat protein 34 Short=TPR repeat protein 34 OS=Homo sapiens (Human) Name=TTC34 PE=2	tr|A0A1C7CYW7|A0A1C7CYW7_HUMAN	Tetratricopeptide repeat protein 34 {ECO:0000313|Ensembl:ENSP00000383873} OS=Homo sapiens (Human) Name=TTC34 {ECO:0000313|Ensembl:ENSP00000383873} PE=4	28J1R@1|root,2QRDY@2759|Eukaryota,38H9Q@33154|Opisthokonta,3BHIZ@33208|Metazoa,3D2J8@33213|Bilateria,48AHV@7711|Chordata,494SD@7742|Vertebrata,3J5TI@40674|Mammalia,4J8QC@91561|Cetartiodactyla	Tetratricopeptide repeat protein 34	S	NP_001229601.2	tetratricopeptide repeat protein 34 [Homo sapiens]	TPR_16,TPR_6,TPR_8	-
gene-LOC105378602	-	777	0	0	0	0	0	0	0	0	0	0	0	0	0	0	0	0	0	0	-	-	-	-	-	-	-	-	-	-	-	-	-	-	-
gene-LOC105378601	-	777	0	0	0	0	0	0	0	0	0	0	0	0	0	0	0	0	0	0	-	-	-	-	-	-	-	-	-	-	-	-	-	-	-
gene-LOC112268220	-	996	0	0	0	0	0	0	0	0	0	0	0	0	0	0	0	0	0	0	-	-	-	-	-	-	-	-	-	-	-	-	-	-	-
gene-LOC107985732	-	822	0	0	0	0	0	0	0	0	0	0	0	0	0	0	0	0	0	0	-	-	-	-	-	-	-	-	-	-	-	-	-	-	-
gene-LOC105378600	-	777	0	0	0	0	0	0	0	0	0	0	0	0	0	0	0	0	0	0	-	-	-	-	-	-	-	-	-	-	-	-	-	-	-
gene-LOC105378598	-	4726	0	0	0	0	0	0	0	0	0	0	0	0	0	0	0	0	0	0	-	-	-	-	-	-	-	-	-	-	-	-	-	-	-
gene-LOC107984904	-	822	0	0	0	0	0	0	0	0	0	0	0	0	0	0	0	0	0	0	-	-	-	-	-	-	-	-	-	-	-	-	-	-	-
gene-LOC105378599	-	777	0	0	0	0	0	0	0	0	0	0	0	0	0	0	0	0	0	0	-	-	-	-	-	-	-	-	-	-	-	-	-	-	-
gene-LOC124903825	-	685	0	0	0	0	0	0	0	0	0	0	0	0	0	0	0	0	0	0	-	-	-	-	-	-	-	-	-	-	-	-	-	-	-
gene-LOC124903826	-	1493	0	0	0	0	0	0	0	0	0	1	0.0877768	0.0328631	0	0	0	0	0	0	-	-	-	-	-	-	-	-	-	-	-	-	-	-	-
gene-ACTRT2	ACTRT2	1437	0	0	0	0	0	0	0	0	0	0	0	0	0	0	0	0	0	0	-	K05692	ko05135|Yersinia infection;ko04210|Apoptosis;ko05410|Hypertrophic cardiomyopathy (HCM);ko04670|Leukocyte transendothelial migration;ko05130|Pathogenic Escherichia coli infection;ko04530|Tight junction;ko04971|Gastric acid secretion;ko04919|Thyroid hormone signaling pathway;ko04510|Focal adhesion;ko04611|Platelet activation;ko04390|Hippo signaling pathway;ko04714|Thermogenesis;ko05132|Salmonella i…	GO:0005575|cellular_component|CC;GO:0005622|intracellular anatomical structure|CC;GO:0005737|cytoplasm|CC;GO:0005856|cytoskeleton|CC;GO:0043226|organelle|CC;GO:0043228|non-membrane-bounded organelle|CC;GO:0043229|intracellular organelle|CC;GO:0043232|intracellular non-membrane-bounded organelle|CC;GO:0110165|cellular anatomical entity|CC	sp|Q8TDY3|ACTT2_HUMAN	Actin-related protein T2 Short=ARP-T2 Actin-related protein M2 OS=Homo sapiens (Human) Name=ACTRT2 Synonyms=ARPM2 PE=2	tr|B2RB53|B2RB53_HUMAN	cDNA, FLJ95315, highly similar to Homo sapiens actin related protein M2 (ARPM2), mRNA {ECO:0000313|EMBL:BAG37100.1} OS=Homo sapiens (Human) PE=2	COG5277@1|root,KOG0676@2759|Eukaryota,39S1V@33154|Opisthokonta,3BHV6@33208|Metazoa,3CZ2G@33213|Bilateria,483IF@7711|Chordata,498AA@7742|Vertebrata,3J6HN@40674|Mammalia,35AH1@314146|Euarchontoglires,4MF1E@9443|Primates,4N1IQ@9604|Hominidae	Actin	Z	NP_536356.3	actin-related protein T2 [Homo sapiens] &gt;Q8TDY3.2 RecName: Full=Actin-related protein T2; Short=ARP-T2; AltName: Full=Actin-related protein M2 [Homo sapiens]	Actin	-
gene-LOC124903827	LOC124903827	18725	0	0	0	0	0	0	0	0	0	0	0	0	0	0	0	0	0	0	translation initiation factor IF-2	K17985	ko04140|Autophagy - animal;ko04137|Mitophagy - animal	-	sp|Q8N7I0|GVQW1_HUMAN	Protein GVQW1 GVQW motif-containing protein 1 Tigger transposable element-derived 1-like protein 2 Precursor OS=Homo sapiens (Human) Name=GVQW1 Synonyms=TIGD1L2 PE=2	tr|Q9NX85|Q9NX85_HUMAN	cDNA FLJ20378 fis, clone KAIA0536 {ECO:0000313|EMBL:BAA91131.1} OS=Homo sapiens (Human) PE=2	2FC0B@1|root,2TD8A@2759|Eukaryota,398VB@33154|Opisthokonta,3CD2H@33208|Metazoa,3DUDE@33213|Bilateria,48M70@7711|Chordata	-	-	EAW61144.1	hCG1647356, isoform CRA_a [Homo sapiens]	-	-
gene-PRDM16-DT	-	3848	0	0	0	0	0	0	0	0	0	0	0	0	0	0	0	0	0	0	-	-	-	-	-	-	-	-	-	-	-	-	-	-	-
gene-PRDM16	PRDM16	8698	2	0.0289766	0.0103009	0	0	0	0	0	0	3	0.0452003	0.0169227	1	0.0166251	0.00588693	2	0.0315588	0.0114274	PR/SET domain 16	K22410	ko04714|Thermogenesis	GO:0000122|negative regulation of transcription by RNA polymerase II|BP;GO:0000976|transcription cis-regulatory region binding|MF;GO:0000977|RNA polymerase II transcription regulatory region sequence-specific DNA binding|MF;GO:0000978|RNA polymerase II cis-regulatory region sequence-specific DNA binding|MF;GO:0000981|DNA-binding transcription factor activity, RNA polymerase II-specific|MF;GO:0000…	sp|Q9HAZ2|PRD16_HUMAN	PR domain zinc finger protein 16 {ECO:0000305} PR domain-containing protein 16 {ECO:0000305} Transcription factor MEL1 {ECO:0000305} Short=MDS1/EVI1-like gene 1 {ECO:0000303|PubMed:11050005} OS=Homo sapiens (Human) MEL1 {ECO:0000303|PubMed:11050005}, PFM13 PE=1	tr|D6RDW0|D6RDW0_HUMAN	PR domain zinc finger protein 16 {ECO:0000313|Ensembl:ENSP00000426975} OS=Homo sapiens (Human) Name=PRDM16 {ECO:0000313|Ensembl:ENSP00000426975} PE=1	KOG1721@1|root,KOG1721@2759|Eukaryota,38D4Z@33154|Opisthokonta,3BAJ6@33208|Metazoa,3CY6F@33213|Bilateria,47Z6R@7711|Chordata,4952F@7742|Vertebrata,3JCRC@40674|Mammalia,35F1Z@314146|Euarchontoglires,4M702@9443|Primates,4MV3W@9604|Hominidae	SET (Su(var)3-9, Enhancer-of-zeste, Trithorax) domain	K	NP_955533.2	histone-lysine N-methyltransferase PRDM16 isoform 2 [Homo sapiens]	zf-C2H2,zf-C2H2_6	zf-C2H2
gene-LOC105378606	-	387	0	0	0	0	0	0	0	0	0	1	0.338632	0.126782	0	0	0	0	0	0	-	-	-	-	-	-	-	-	-	-	-	-	-	-	-
gene-LOC107984909	-	6853	0	0	0	0	0	0	1	0.0198711	0.00746855	1	0.0191231	0.00715958	0	0	0	0	0	0	-	-	-	-	-	-	-	-	-	-	-	-	-	-	-
gene-LOC105378605	-	1536	0	0	0	0	0	0	0	0	0	0	0	0	1	0.0941442	0.0333363	0	0	0	-	-	-	-	-	-	-	-	-	-	-	-	-	-	-
gene-LOC124903828	LOC124903828	30298	1	0.00415933	0.0014786	0	0	0	0	0	0	1	0.00432539	0.0016194	0	0	0	0	0	0	-	-	-	-	-	-	-	-	2CZE2@1|root,2S9XJ@2759|Eukaryota,3AJ63@33154|Opisthokonta,3BX24@33208|Metazoa,3DD5X@33213|Bilateria,48KPS@7711|Chordata,49HE8@7742|Vertebrata,3JF0N@40674|Mammalia,3EWKB@33554|Carnivora	-	-	-	-	DUF1725,Exo_endo_phos	-
gene-LOC105378604	-	10409	0	0	0	0	0	0	0	0	0	0	0	0	1	0.0138924	0.00491925	0	0	0	-	-	-	-	-	-	-	-	-	-	-	-	-	-	-
gene-ARHGEF16	ARHGEF16	5143	284	6.95887	2.47381	268	6.07201	2.24093	165	4.36887	1.64204	272	6.93094	2.5949	261	7.33852	2.59856	258	6.88515	2.49309	-	K13744	ko05100|Bacterial invasion of epithelial cells	GO:0003674|molecular_function|MF;GO:0005085|guanyl-nucleotide exchange factor activity|MF;GO:0005102|signaling receptor binding|MF;GO:0005488|binding|MF;GO:0005515|protein binding|MF;GO:0005575|cellular_component|CC;GO:0005622|intracellular anatomical structure|CC;GO:0005737|cytoplasm|CC;GO:0005829|cytosol|CC;GO:0006915|apoptotic process|BP;GO:0006935|chemotaxis|BP;GO:0007154|cell communication|B…	sp|Q5VV41|ARHGG_HUMAN	Rho guanine nucleotide exchange factor 16 Ephexin-4 OS=Homo sapiens (Human) Name=ARHGEF16 Synonyms=EPHEXIN4, NBR PE=1	tr|B3KTS4|B3KTS4_HUMAN	cDNA FLJ38665 fis, clone HLUNG2003378, highly similar to Rho guanine nucleotide exchange factor 16 {ECO:0000313|EMBL:BAG53186.1} OS=Homo sapiens (Human) PE=2	COG5422@1|root,KOG3523@2759|Eukaryota,38CD2@33154|Opisthokonta,3BEE7@33208|Metazoa,3CTY1@33213|Bilateria,48698@7711|Chordata,48XQN@7742|Vertebrata,3JDTZ@40674|Mammalia,35AHJ@314146|Euarchontoglires,4M927@9443|Primates,4MXRB@9604|Hominidae	Guanine nucleotide exchange factor for Rho/Rac/Cdc42-like GTPases	T	XP_016856538.1	rho guanine nucleotide exchange factor 16 isoform X1 [Homo sapiens]	PH,RhoGEF,SH3_1,SH3_9	-
gene-MEGF6	MEGF6	9367	39	0.524688	0.186522	29	0.360754	0.13314	42	0.610591	0.229491	65	0.909394	0.340472	90	1.3894	0.491983	89	1.30407	0.472198	multiple EGF like domains 6	K03908	ko04610|Complement and coagulation cascades	GO:0003674|molecular_function|MF;GO:0005488|binding|MF;GO:0005509|calcium ion binding|MF;GO:0005575|cellular_component|CC;GO:0005576|extracellular region|CC;GO:0043167|ion binding|MF;GO:0043169|cation binding|MF;GO:0046872|metal ion binding|MF;GO:0110165|cellular anatomical entity|CC	sp|O75095|MEGF6_HUMAN	Multiple epidermal growth factor-like domains protein 6 Short=Multiple EGF-like domains protein 6 Epidermal growth factor-like protein 3 Short=EGF-like protein 3 Precursor OS=Homo sapiens (Human) Name=MEGF6 Synonyms=EGFL3, KIAA0815 PE=1	tr|H7C557|H7C557_HUMAN	Multiple epidermal growth factor-like domains protein 6 {ECO:0000313|Ensembl:ENSP00000419033} OS=Homo sapiens (Human) Name=MEGF6 {ECO:0000313|Ensembl:ENSP00000419033} PE=1	KOG1218@1|root,KOG1218@2759|Eukaryota,39M98@33154|Opisthokonta,3CNWB@33208|Metazoa,3DE1B@33213|Bilateria,4806Z@7711|Chordata,490KW@7742|Vertebrata,3J8I3@40674|Mammalia,35IKK@314146|Euarchontoglires,4MEUX@9443|Primates,4N58D@9604|Hominidae	EGF domain, unclasssified subfamily	T	XP_016856022.1	multiple epidermal growth factor-like domains protein 6 isoform X3 [Homo sapiens]	EGF_CA,FXa_inhibition,Laminin_EGF,cEGF,hEGF	-
gene-LOC105378608	-	1303	1	0.0967147	0.0343812	0	0	0	0	0	0	0	0	0	1	0.110979	0.0392974	0	0	0	-	-	-	-	-	-	-	-	-	-	-	-	-	-	-
gene-TPRG1L	TPRG1L	2401	843	44.2458	15.729	871	42.2708	15.6004	888	50.3643	18.9294	1352	73.7945	27.6282	1402	84.4385	29.8995	1495	85.4592	30.9445	-	-	-	GO:0003674|molecular_function|MF;GO:0005488|binding|MF;GO:0005515|protein binding|MF;GO:0005575|cellular_component|CC;GO:0005576|extracellular region|CC;GO:0005615|extracellular space|CC;GO:0005622|intracellular anatomical structure|CC;GO:0005737|cytoplasm|CC;GO:0007154|cell communication|BP;GO:0007267|cell-cell signaling|BP;GO:0007268|chemical synaptic transmission|BP;GO:0008021|synaptic vesicle…	sp|Q5T0D9|TPRGL_HUMAN	Tumor protein p63-regulated gene 1-like protein Mossy fiber terminal-associated vertebrate-specific presynaptic protein Protein FAM79A OS=Homo sapiens (Human) Name=TPRG1L Synonyms=FAM79A, MOVER PE=1	tr|B4DPH8|B4DPH8_HUMAN	cDNA FLJ55125 {ECO:0000313|EMBL:BAG60590.1} OS=Homo sapiens (Human) PE=2	28MF8@1|root,2QTYQ@2759|Eukaryota,39R6H@33154|Opisthokonta,3BAB1@33208|Metazoa,3D09E@33213|Bilateria,4882U@7711|Chordata,497I8@7742|Vertebrata,3J8JJ@40674|Mammalia,35I8R@314146|Euarchontoglires,4MCKK@9443|Primates,4MV1V@9604|Hominidae	Tumor protein p63 regulated	S	NP_877429.2	tumor protein p63-regulated gene 1-like protein [Homo sapiens] &gt;XP_009234031.1 tumor protein p63-regulated gene 1-like protein isoform X1 [Pongo abelii]	hSac2	-
gene-WRAP73	WRAP73	2174	494	28.6355	10.1796	512	27.4426	10.1279	480	30.0665	11.3005	455	27.4278	10.2688	441	29.3335	10.3869	449	28.3463	10.2641	-	-	-	GO:0000070|mitotic sister chromatid segregation|BP;GO:0000226|microtubule cytoskeleton organization|BP;GO:0000278|mitotic cell cycle|BP;GO:0000280|nuclear division|BP;GO:0000819|sister chromatid segregation|BP;GO:0005575|cellular_component|CC;GO:0005622|intracellular anatomical structure|CC;GO:0005737|cytoplasm|CC;GO:0005813|centrosome|CC;GO:0005814|centriole|CC;GO:0005815|microtubule organizing …	sp|Q9P2S5|WRP73_HUMAN	WD repeat-containing protein WRAP73 WD repeat-containing protein 8 WD repeat-containing protein antisense to TP73 gene OS=Homo sapiens (Human) Name=WRAP73 Synonyms=WDR8 PE=1	tr|A0A0A0MRV3|A0A0A0MRV3_HUMAN	WD repeat domain 8, isoform CRA_c {ECO:0000313|EMBL:EAW71461.1} WD repeat-containing protein WRAP73 {ECO:0000313|Ensembl:ENSP00000367573} OS=Homo sapiens (Human) ORFNames=hCG_20082 {ECO:0000313|EMBL:EAW71461.1} PE=1	KOG4497@1|root,KOG4497@2759|Eukaryota,38DYS@33154|Opisthokonta,3BAPY@33208|Metazoa,3CZC7@33213|Bilateria,4816M@7711|Chordata,4920W@7742|Vertebrata,3J6RX@40674|Mammalia,35JT5@314146|Euarchontoglires,4MICG@9443|Primates,4MTXV@9604|Hominidae	Anaphase-promoting complex subunit 4 WD40 domain	Z	ADQ32406.1	WD repeat domain 8, partial [synthetic construct] &gt;AIC63391.1 WRAP73, partial [synthetic construct]	ANAPC4_WD40,WD40	-
gene-TP73	TP73	5730	16	0.351886	0.125092	5	0.101679	0.0375255	7	0.166359	0.0625259	19	0.434549	0.162692	12	0.302839	0.107235	18	0.43115	0.156118	tumor protein p73	K10148	ko05162|Measles;ko04722|Neurotrophin signaling pathway;ko04115|p53 signaling pathway;ko04390|Hippo signaling pathway	GO:0000278|mitotic cell cycle|BP;GO:0000785|chromatin|CC;GO:0000976|transcription cis-regulatory region binding|MF;GO:0000977|RNA polymerase II transcription regulatory region sequence-specific DNA binding|MF;GO:0000978|RNA polymerase II cis-regulatory region sequence-specific DNA binding|MF;GO:0000981|DNA-binding transcription factor activity, RNA polymerase II-specific|MF;GO:0000987|cis-regulat…	sp|O15350|P73_HUMAN	Tumor protein p73 p53-like transcription factor p53-related protein OS=Homo sapiens (Human) Name=TP73 Synonyms=P73 PE=1	tr|A0A024R4C3|A0A024R4C3_HUMAN	Tumor protein p73, isoform CRA_a {ECO:0000313|EMBL:EAW71467.1} OS=Homo sapiens (Human) ORFNames=hCG_19088 {ECO:0000313|EMBL:EAW71467.1} PE=3	2C1DX@1|root,2QQ48@2759|Eukaryota,38FXP@33154|Opisthokonta,3BBXQ@33208|Metazoa,3CUPA@33213|Bilateria,48CM2@7711|Chordata,491XU@7742|Vertebrata,3J84I@40674|Mammalia,35H8D@314146|Euarchontoglires,4MG66@9443|Primates,4MSWR@9604|Hominidae	P53 DNA-binding domain	K	NP_001191115.1	tumor protein p73 isoform j [Homo sapiens] &gt;PNI31458.1 TP73 isoform 2 [Pan troglodytes]	P53,P53_tetramer,SAM_2	P53
gene-TP73-AS3	-	5793	0	0	0	0	0	0	1	0.0235071	0.00883514	2	0.0452445	0.0169393	0	0	0	2	0.0473845	0.0171578	-	-	-	-	-	-	-	-	-	-	-	-	-	-	-
gene-TP73-AS1	-	6455	665	12.9826	4.6152	658	11.878	4.38369	582	12.278	4.6147	654	13.2776	4.97107	616	13.7997	4.88644	592	12.5874	4.55786	-	-	-	-	-	-	-	-	-	-	-	-	-	-	-
gene-CCDC27	CCDC27	2125	1	0.0593032	0.0210817	0	0	0	0	0	0	1	0.0616709	0.0230892	2	0.136099	0.0481925	0	0	0	-	-	-	-	sp|Q2M243|CCD27_HUMAN	Coiled-coil domain-containing protein 27 OS=Homo sapiens (Human) Name=CCDC27 PE=2	tr|J3QKX2|J3QKX2_HUMAN	Coiled-coil domain-containing protein 27 {ECO:0000313|Ensembl:ENSP00000463275} OS=Homo sapiens (Human) Name=CCDC27 {ECO:0000313|Ensembl:ENSP00000463275} PE=1	29XVF@1|root,2RXSM@2759|Eukaryota,38DYC@33154|Opisthokonta,3BCF6@33208|Metazoa,3D11H@33213|Bilateria,481N0@7711|Chordata,49707@7742|Vertebrata,3J7WW@40674|Mammalia,35KH9@314146|Euarchontoglires,4MAXJ@9443|Primates,4MVGE@9604|Hominidae	Coiled-coil domain containing 27	S	NP_689705.2	coiled-coil domain-containing protein 27 [Homo sapiens] &gt;Q2M243.2 RecName: Full=Coiled-coil domain-containing protein 27 [Homo sapiens]	-	-
gene-SMIM1	SMIM1	780	158	25.527	9.0746	178	26.5913	9.81377	109	19.0298	7.15235	231	38.8112	14.5307	174	32.2581	11.4225	200	35.1921	12.743	small integral membrane protein 1 (Vel blood group)	-	-	GO:0003674|molecular_function|MF;GO:0005488|binding|MF;GO:0005515|protein binding|MF;GO:0005575|cellular_component|CC;GO:0005886|plasma membrane|CC;GO:0009986|cell surface|CC;GO:0016020|membrane|CC;GO:0042802|identical protein binding|MF;GO:0042803|protein homodimerization activity|MF;GO:0046983|protein dimerization activity|MF;GO:0071944|cell periphery|CC;GO:0110165|cellular anatomical entity|CC	sp|B2RUZ4|SMIM1_HUMAN	Small integral membrane protein 1 {ECO:0000303|PubMed:23505126, ECO:0000312|HGNC:HGNC:44204} Vel blood group antigen {ECO:0000303|PubMed:23505126} OS=Homo sapiens (Human) Name=SMIM1 {ECO:0000303|PubMed:23505126, ECO:0000312|HGNC:HGNC:44204} PE=1	tr|M4WDD3|M4WDD3_HUMAN	Small integral membrane protein 1 {ECO:0000313|EMBL:AGI15326.1} OS=Homo sapiens (Human) Name=SMIM1 {ECO:0000313|EMBL:AGI15326.1} PE=2	2E3RX@1|root,2SASD@2759|Eukaryota,3A7QE@33154|Opisthokonta,3BV4B@33208|Metazoa,3DB0Y@33213|Bilateria,48FY8@7711|Chordata,49D38@7742|Vertebrata,3JHT5@40674|Mammalia,35QW5@314146|Euarchontoglires,4MK5A@9443|Primates	Small integral membrane protein 1	S	EAW71480.1	hCG2041529, partial [Homo sapiens]	DUF4731	-
gene-LRRC47	LRRC47	4303	1480	43.3438	15.4083	1562	42.2984	15.6106	1211	38.3243	14.4042	1341	40.8411	15.2906	1361	45.7374	16.1955	1333	42.5176	15.3955	-	K01890	ko00970|Aminoacyl-tRNA biosynthesis	GO:0003674|molecular_function|MF;GO:0003676|nucleic acid binding|MF;GO:0003723|RNA binding|MF;GO:0003824|catalytic activity|MF;GO:0004812|aminoacyl-tRNA ligase activity|MF;GO:0004826|phenylalanine-tRNA ligase activity|MF;GO:0005488|binding|MF;GO:0016874|ligase activity|MF;GO:0016875|ligase activity, forming carbon-oxygen bonds|MF;GO:0097159|organic cyclic compound binding|MF;GO:0140098|catalytic …	sp|Q8N1G4|LRC47_HUMAN	Leucine-rich repeat-containing protein 47 OS=Homo sapiens (Human) Name=LRRC47 Synonyms=KIAA1185 PE=1	tr|A0A024R4G1|A0A024R4G1_HUMAN	Leucine rich repeat containing 47, isoform CRA_a {ECO:0000313|EMBL:EAW71479.1} OS=Homo sapiens (Human) ORFNames=hCG_20079 {ECO:0000313|EMBL:EAW71479.1} PE=4	COG0072@1|root,KOG2472@2759|Eukaryota,38EJU@33154|Opisthokonta,3BDEK@33208|Metazoa,3CRGI@33213|Bilateria,4852X@7711|Chordata,48XYE@7742|Vertebrata,3J3JB@40674|Mammalia,35K73@314146|Euarchontoglires,4MHF9@9443|Primates,4MY7T@9604|Hominidae	B3/4 domain	J	NP_065761.1	leucine-rich repeat-containing protein 47 [Homo sapiens] &gt;Q8N1G4.1 RecName: Full=Leucine-rich repeat-containing protein 47 [Homo sapiens]	B3_4,LRR_4,LRR_8	-
gene-CEP104	CEP104	6669	1177	22.2409	7.90643	1168	20.4078	7.5317	923	18.847	7.08366	1011	19.8669	7.43804	1060	22.9842	8.13867	1097	22.5765	8.17487	-	-	-	GO:0000922|spindle pole|CC;GO:0005575|cellular_component|CC;GO:0005622|intracellular anatomical structure|CC;GO:0005737|cytoplasm|CC;GO:0005814|centriole|CC;GO:0005815|microtubule organizing center|CC;GO:0005819|spindle|CC;GO:0005856|cytoskeleton|CC;GO:0005929|cilium|CC;GO:0015630|microtubule cytoskeleton|CC;GO:0042995|cell projection|CC;GO:0043226|organelle|CC;GO:0043227|membrane-bounded organel…	sp|O60308|CE104_HUMAN	Centrosomal protein of 104 kDa Short=Cep104 OS=Homo sapiens (Human) Name=CEP104 Synonyms=KIAA0562 PE=1	tr|B7Z7K9|B7Z7K9_HUMAN	cDNA FLJ51382 {ECO:0000313|EMBL:BAH13645.1} OS=Homo sapiens (Human) PE=2	KOG4825@1|root,KOG4825@2759|Eukaryota,38EGB@33154|Opisthokonta,3BDBA@33208|Metazoa,3CY5H@33213|Bilateria,485JK@7711|Chordata,493QG@7742|Vertebrata,3JEGM@40674|Mammalia,35K0H@314146|Euarchontoglires,4M9CP@9443|Primates,4N420@9604|Hominidae	Centrosomal protein	Z	XP_024306872.1	centrosomal protein of 104 kDa isoform X6 [Homo sapiens]	-	-
gene-LOC124903829	-	1526	5	0.412907	0.146785	1	0.0763589	0.028181	7	0.624662	0.23478	7	0.60115	0.225067	8	0.758089	0.268438	3	0.269822	0.0977016	-	-	-	-	-	-	-	-	-	-	-	-	-	-	-
gene-DFFB	DFFB	3354	241	9.05505	3.21898	250	8.68543	3.20544	140	5.68417	2.1364	113	4.41525	1.65304	119	5.13061	1.81674	112	4.58316	1.65955	DNA fragmentation factor subunit beta	K02311	ko04210|Apoptosis	GO:0003674|molecular_function|MF;GO:0003676|nucleic acid binding|MF;GO:0003677|DNA binding|MF;GO:0003824|catalytic activity|MF;GO:0004518|nuclease activity|MF;GO:0004536|DNA nuclease activity|MF;GO:0005488|binding|MF;GO:0005575|cellular_component|CC;GO:0005622|intracellular anatomical structure|CC;GO:0005634|nucleus|CC;GO:0005654|nucleoplasm|CC;GO:0005730|nucleolus|CC;GO:0005737|cytoplasm|CC;GO:0…	sp|O76075|DFFB_HUMAN	DNA fragmentation factor subunit beta EC=3.-.-.- Caspase-activated deoxyribonuclease Short=CAD Short=Caspase-activated DNase Caspase-activated nuclease Short=CPAN DNA fragmentation factor 40 kDa subunit Short=DFF-40 OS=Homo sapiens (Human) Name=DFFB Synonyms=CAD, DFF2, DFF40 PE=1	tr|B4DZS0|B4DZS0_HUMAN	DNA fragmentation factor subunit beta {ECO:0000313|Ensembl:ENSP00000339524} cDNA FLJ50316, highly similar to DNAation factor subunit beta (EC 3.-.-.-) {ECO:0000313|EMBL:BAG64182.1} OS=Homo sapiens (Human) Name=DFFB {ECO:0000313|Ensembl:ENSP00000339524} PE=1	28U0V@1|root,2R0RF@2759|Eukaryota,39S6Y@33154|Opisthokonta,3BKPG@33208|Metazoa,3D1EE@33213|Bilateria,480SW@7711|Chordata,492N8@7742|Vertebrata,3J6Z4@40674|Mammalia,35HBG@314146|Euarchontoglires,4MN3H@9443|Primates,4MXF6@9604|Hominidae	DNA fragmentation factor 40 kDa	L	XP_016855988.1	DNA fragmentation factor subunit beta isoform X2 [Homo sapiens]	CIDE-N,DFF40	-
gene-C1orf174	C1orf174	6228	854	17.2801	6.14291	825	15.4355	5.6966	674	14.7371	5.53896	554	11.6574	4.36445	496	11.5164	4.07794	515	11.3493	4.10954	chromosome 1 open reading frame 174	-	-	GO:0005575|cellular_component|CC;GO:0005622|intracellular anatomical structure|CC;GO:0005634|nucleus|CC;GO:0005654|nucleoplasm|CC;GO:0031974|membrane-enclosed lumen|CC;GO:0031981|nuclear lumen|CC;GO:0043226|organelle|CC;GO:0043227|membrane-bounded organelle|CC;GO:0043229|intracellular organelle|CC;GO:0043231|intracellular membrane-bounded organelle|CC;GO:0043233|organelle lumen|CC;GO:0070013|intr…	sp|Q8IYL3|CA174_HUMAN	UPF0688 protein C1orf174 OS=Homo sapiens (Human) Name=C1orf174 PE=1	tr|Q9NX85|Q9NX85_HUMAN	cDNA FLJ20378 fis, clone KAIA0536 {ECO:0000313|EMBL:BAA91131.1} OS=Homo sapiens (Human) PE=2	2E3M3@1|root,2SBCG@2759|Eukaryota,39NQC@33154|Opisthokonta,3BJUP@33208|Metazoa,3DG6E@33213|Bilateria,48RW6@7711|Chordata,49NAD@7742|Vertebrata,3JQBD@40674|Mammalia,35ED2@314146|Euarchontoglires,4MIT7@9443|Primates,365N0@314294|Cercopithecoidea	Chromosome 1 open reading frame 174	S	AAH35643.1	C1orf174 protein, partial [Homo sapiens]	UPF0688	-
gene-LINC01134	-	1952	6	0.387354	0.137701	4	0.238778	0.0881233	4	0.27905	0.104881	9	0.60423	0.22622	6	0.444484	0.157391	6	0.421873	0.152759	-	-	-	-	-	-	-	-	-	-	-	-	-	-	-
gene-LINC01346	-	568	0	0	0	0	0	0	0	0	0	0	0	0	0	0	0	0	0	0	-	-	-	-	-	-	-	-	-	-	-	-	-	-	-
gene-LINC01345	-	937	0	0	0	0	0	0	1	0.145332	0.0546232	2	0.279724	0.104727	0	0	0	0	0	0	-	-	-	-	-	-	-	-	-	-	-	-	-	-	-
gene-LINC01777	-	2074	0	0	0	0	0	0	0	0	0	0	0	0	0	0	0	0	0	0	-	-	-	-	-	-	-	-	-	-	-	-	-	-	-
gene-LOC105376674	-	1175	0	0	0	0	0	0	0	0	0	0	0	0	0	0	0	0	0	0	-	-	-	-	-	-	-	-	-	-	-	-	-	-	-
gene-LOC124904578	-	596	0	0	0	0	0	0	0	0	0	0	0	0	0	0	0	0	0	0	-	-	-	-	-	-	-	-	-	-	-	-	-	-	-
gene-LINC01646	-	1028	0	0	0	0	0	0	0	0	0	0	0	0	0	0	0	0	0	0	-	-	-	-	-	-	-	-	-	-	-	-	-	-	-
gene-AJAP1	AJAP1	12497	164	1.65377	0.587899	129	1.20281	0.44391	75	0.817255	0.307165	73	0.76552	0.286606	75	0.867841	0.307301	68	0.746815	0.27042	adherens junctions associated protein 1	-	-	GO:0001738|morphogenesis of a polarized epithelium|BP;GO:0001952|regulation of cell-matrix adhesion|BP;GO:0001953|negative regulation of cell-matrix adhesion|BP;GO:0002009|morphogenesis of an epithelium|BP;GO:0003674|molecular_function|MF;GO:0005488|binding|MF;GO:0005515|protein binding|MF;GO:0005575|cellular_component|CC;GO:0005886|plasma membrane|CC;GO:0005911|cell-cell junction|CC;GO:0005912|a…	sp|Q9UKB5|AJAP1_HUMAN	Adherens junction-associated protein 1 Membrane protein shrew-1 OS=Homo sapiens (Human) Name=AJAP1 Synonyms=MOT8, SHREW1 PE=1	tr|L8E8W6|L8E8W6_HUMAN	Alternative protein AJAP1 {ECO:0000313|EMBL:CCQ43604.1} OS=Homo sapiens (Human) Name=AJAP1 {ECO:0000313|EMBL:CCQ43604.1} PE=4	28P19@1|root,2QVMU@2759|Eukaryota,39SWK@33154|Opisthokonta,3BA6G@33208|Metazoa,3D2SP@33213|Bilateria,489H0@7711|Chordata,48ZWK@7742|Vertebrata,3JFFA@40674|Mammalia,35CHQ@314146|Euarchontoglires,4MJ9I@9443|Primates,4MWRS@9604|Hominidae	AJAP1/PANP C-terminus	S	NP_001035943.1	adherens junction-associated protein 1 precursor [Homo sapiens] &gt;NP_061324.1 adherens junction-associated protein 1 precursor [Homo sapiens]	AJAP1_PANP_C	-
gene-LINC02781	-	1968	0	0	0	0	0	0	0	0	0	0	0	0	0	0	0	0	0	0	-	-	-	-	-	-	-	-	-	-	-	-	-	-	-
gene-LOC124904589	-	304	0	0	0	0	0	0	0	0	0	0	0	0	0	0	0	0	0	0	-	-	-	-	-	-	-	-	-	-	-	-	-	-	-
gene-LOC102724429	-	1242	0	0	0	0	0	0	0	0	0	0	0	0	0	0	0	0	0	0	-	-	-	-	-	-	-	-	-	-	-	-	-	-	-
gene-LINC02782	-	699	0	0	0	0	0	0	0	0	0	0	0	0	0	0	0	0	0	0	-	-	-	-	-	-	-	-	-	-	-	-	-	-	-
gene-LOC105376682	-	434	0	0	0	0	0	0	0	0	0	0	0	0	0	0	0	0	0	0	-	-	-	-	-	-	-	-	-	-	-	-	-	-	-
gene-LOC124904590	-	1413	0	0	0	0	0	0	0	0	0	0	0	0	0	0	0	0	0	0	-	-	-	-	-	-	-	-	-	-	-	-	-	-	-
gene-LOC107984911	-	2970	0	0	0	0	0	0	0	0	0	0	0	0	0	0	0	0	0	0	-	-	-	-	-	-	-	-	-	-	-	-	-	-	-
gene-LOC105376686	-	2735	0	0	0	0	0	0	0	0	0	0	0	0	0	0	0	0	0	0	-	-	-	-	-	-	-	-	-	-	-	-	-	-	-
gene-LOC124903830	-	5852	0	0	0	0	0	0	0	0	0	2	0.0447884	0.0167685	0	0	0	0	0	0	-	-	-	-	-	-	-	-	-	-	-	-	-	-	-
gene-NPHP4	NPHP4	12104	161	1.67623	0.595884	156	1.50179	0.554251	119	1.33881	0.503193	126	1.36421	0.510752	153	1.82788	0.647248	119	1.34936	0.4886	nephrocystin 4	-	-	GO:0000003|reproduction|BP;GO:0001539|cilium or flagellum-dependent cell motility|BP;GO:0001654|eye development|BP;GO:0001894|tissue homeostasis|BP;GO:0001895|retina homeostasis|BP;GO:0003341|cilium movement|BP;GO:0003674|molecular_function|MF;GO:0005198|structural molecule activity|MF;GO:0005575|cellular_component|CC;GO:0005622|intracellular anatomical structure|CC;GO:0005634|nucleus|CC;GO:00056…	sp|O75161|NPHP4_HUMAN	Nephrocystin-4 Nephroretinin OS=Homo sapiens (Human) Name=NPHP4 Synonyms=KIAA0673 PE=1	tr|B3KW36|B3KW36_HUMAN	cDNA FLJ42080 fis, clone SYNOV4000249, highly similar to Nephrocystin-4 {ECO:0000313|EMBL:BAG53998.1} OS=Homo sapiens (Human) PE=2	2C46V@1|root,2QUNP@2759|Eukaryota,39SBJ@33154|Opisthokonta,3BFF7@33208|Metazoa,3CZYG@33213|Bilateria,480YB@7711|Chordata,498NI@7742|Vertebrata,3J837@40674|Mammalia,35B0I@314146|Euarchontoglires,4MAZX@9443|Primates,4N3QY@9604|Hominidae	Nephronophthisis 4	Z	NP_055917.1	nephrocystin-4 isoform a [Homo sapiens] &gt;XP_006710626.1 nephrocystin-4 isoform X5 [Homo sapiens]	-	-
gene-KCNAB2	KCNAB2	8264	22	0.335482	0.119261	28	0.394804	0.145706	31	0.510826	0.191994	23	0.364735	0.136554	33	0.577442	0.204471	25	0.415202	0.150344	potassium voltage-gated channel subfamily A regulatory beta subunit 2	K15303	ko00980|Metabolism of xenobiotics by cytochrome P450	GO:0001508|action potential|BP;GO:0001775|cell activation|BP;GO:0002252|immune effector process|BP;GO:0002263|cell activation involved in immune response|BP;GO:0002274|myeloid leukocyte activation|BP;GO:0002275|myeloid cell activation involved in immune response|BP;GO:0002283|neutrophil activation involved in immune response|BP;GO:0002366|leukocyte activation involved in immune response|BP;GO:000…	sp|Q13303|KCAB2_HUMAN	Voltage-gated potassium channel subunit beta-2 EC=1.1.1.- {ECO:0000250|UniProtKB:P62483} K(+) channel subunit beta-2 Kv-beta-2 Short=hKvbeta2 OS=Homo sapiens (Human) Name=KCNAB2 Synonyms=KCNA2B, KCNK2 PE=1	tr|A0A024R4E3|A0A024R4E3_HUMAN	Potassium voltage-gated channel, shaker-related subfamily, beta member 2, isoform CRA_a {ECO:0000313|EMBL:EAW71515.1} OS=Homo sapiens (Human) ORFNames=hCG_22633 {ECO:0000313|EMBL:EAW71515.1} PE=4	COG0667@1|root,KOG1575@2759|Eukaryota,38D0J@33154|Opisthokonta,3BC6Y@33208|Metazoa,3CSS5@33213|Bilateria,481B2@7711|Chordata,48XCR@7742|Vertebrata,3J1TF@40674|Mammalia,35GHE@314146|Euarchontoglires,4MGMV@9443|Primates,4N7SA@9604|Hominidae	Aldo/keto reductase family	C	XP_011540623.1	voltage-gated potassium channel subunit beta-2 isoform X3 [Homo sapiens] &gt;XP_011540624.1 voltage-gated potassium channel subunit beta-2 isoform X3 [Homo sapiens]	Aldo_ket_red	-
gene-LOC124903831	-	790	0	0	0	0	0	0	0	0	0	0	0	0	0	0	0	0	0	0	-	-	-	-	-	-	-	-	-	-	-	-	-	-	-
gene-CHD5	CHD5	9850	2	0.0255877	0.00909617	0	0	0	3	0.0414751	0.0155884	6	0.0798279	0.0298871	3	0.0440423	0.0155953	4	0.0557357	0.0201817	-	K11643	ko05203|Viral carcinogenesis;ko05165|Human papillomavirus infection	GO:0000118|histone deacetylase complex|CC;GO:0000166|nucleotide binding|MF;GO:0000785|chromatin|CC;GO:0000792|heterochromatin|CC;GO:0003674|molecular_function|MF;GO:0003676|nucleic acid binding|MF;GO:0003677|DNA binding|MF;GO:0003678|DNA helicase activity|MF;GO:0003824|catalytic activity|MF;GO:0004386|helicase activity|MF;GO:0005488|binding|MF;GO:0005515|protein binding|MF;GO:0005524|ATP binding|…	sp|Q8TDI0|CHD5_HUMAN	Chromodomain-helicase-DNA-binding protein 5 Short=CHD-5 EC=3.6.4.12 ATP-dependent helicase CHD5 OS=Homo sapiens (Human) Name=CHD5 {ECO:0000312|EMBL:AAL98962.1} Synonyms=KIAA0444 PE=1	tr|F5GWX5|F5GWX5_HUMAN	Chromodomain-helicase-DNA-binding protein 4 {ECO:0000313|Ensembl:ENSP00000440542} OS=Homo sapiens (Human) Name=CHD4 {ECO:0000313|Ensembl:ENSP00000440542} PE=1	COG0553@1|root,KOG0383@2759|Eukaryota,38BGB@33154|Opisthokonta,3B940@33208|Metazoa,3CVFP@33213|Bilateria,4842R@7711|Chordata,48XGU@7742|Vertebrata,3J3IZ@40674|Mammalia,35I27@314146|Euarchontoglires,4M7IA@9443|Primates,4MV59@9604|Hominidae	Domain of Unknown Function (DUF1086)	B	NP_056372.1	chromodomain-helicase-DNA-binding protein 5 [Homo sapiens] &gt;Q8TDI0.1 RecName: Full=Chromodomain-helicase-DNA-binding protein 5; Short=CHD-5; AltName: Full=ATP-dependent helicase CHD5 [Homo sapiens]	CHDCT2,CHDNT,Chromo,DUF1086,DUF1087,Helicase_C,PHD,SNF2_N	-
gene-RPL22	RPL22	2061	8942	546.756	194.367	10406	588.329	217.128	7900	521.977	196.185	6252	397.54	148.836	5349	375.301	132.893	5580	371.592	134.552	-	K02891	ko03010|Ribosome	GO:0000184|nuclear-transcribed mRNA catabolic process, nonsense-mediated decay|BP;GO:0000956|nuclear-transcribed mRNA catabolic process|BP;GO:0001775|cell activation|BP;GO:0002181|cytoplasmic translation|BP;GO:0002376|immune system process|BP;GO:0002521|leukocyte differentiation|BP;GO:0003674|molecular_function|MF;GO:0003676|nucleic acid binding|MF;GO:0003723|RNA binding|MF;GO:0003735|structural …	sp|P35268|RL22_HUMAN	60S ribosomal protein L22 EBER-associated protein Short=EAP Epstein-Barr virus small RNA-associated protein Heparin-binding protein HBp15 Large ribosomal subunit protein eL22 {ECO:0000303|PubMed:24524803} OS=Homo sapiens (Human) Name=RPL22 PE=1	tr|Q7Z4W8|Q7Z4W8_HUMAN	Heparin-binding protein HBp15 {ECO:0000313|EMBL:AAP97261.1} OS=Homo sapiens (Human) PE=2	KOG3434@1|root,KOG3434@2759|Eukaryota,3A5RD@33154|Opisthokonta,3BPIF@33208|Metazoa,3D6B8@33213|Bilateria,48E25@7711|Chordata,49AWX@7742|Vertebrata,3JGKW@40674|Mammalia,4J8I1@91561|Cetartiodactyla	ribosomal protein	J	NP_000974.1	60S ribosomal protein L22 [Homo sapiens] &gt;XP_003949328.1 60S ribosomal protein L22 isoform X1 [Pan troglodytes]	Ribosomal_L22e	-
gene-RNF207-AS1	-	378	4	1.33354	0.47406	6	1.84958	0.682606	9	3.2423	1.21862	2	0.69339	0.259601	5	1.91277	0.677308	5	1.81547	0.657375	-	-	-	-	-	-	-	-	-	-	-	-	-	-	-
gene-RNF207	RNF207	4441	345	9.78983	3.48019	234	6.13973	2.26593	257	7.88051	2.96189	223	6.58057	2.46372	194	6.31692	2.23681	180	5.56291	2.01431	ring finger protein 207	-	-	GO:0001508|action potential|BP;GO:0001947|heart looping|BP;GO:0002009|morphogenesis of an epithelium|BP;GO:0003002|regionalization|BP;GO:0003007|heart morphogenesis|BP;GO:0003008|system process|BP;GO:0003012|muscle system process|BP;GO:0003013|circulatory system process|BP;GO:0003015|heart process|BP;GO:0003143|embryonic heart tube morphogenesis|BP;GO:0003674|molecular_function|MF;GO:0005488|bind…	sp|Q6ZRF8|RN207_HUMAN	RING finger protein 207 OS=Homo sapiens (Human) Name=RNF207 Synonyms=C1orf188 PE=1	tr|Q6ZNU7|Q6ZNU7_HUMAN	cDNA FLJ27113 fis, clone SPL05845 {ECO:0000313|EMBL:BAC85397.1} OS=Homo sapiens (Human) PE=2	KOG4367@1|root,KOG4367@2759|Eukaryota,39NZP@33154|Opisthokonta,3CQHV@33208|Metazoa,3E6QH@33213|Bilateria,48SA7@7711|Chordata,49NST@7742|Vertebrata,3JEEJ@40674|Mammalia,35CBN@314146|Euarchontoglires,4MEM7@9443|Primates,4N3I2@9604|Hominidae	Actin interacting protein 3	O	XP_011539741.1	RING finger protein 207 isoform X1 [Homo sapiens]	AIP3,DUF3583,zf-B_box,zf-C3HC4	-
gene-ICMT	ICMT	4902	7477	192.217	68.3312	7726	183.652	67.7785	5587	155.206	58.3341	5365	143.429	53.6988	5431	160.211	56.7302	5712	159.928	57.9095	isoprenylcysteine carboxyl methyltransferase	K00587	ko00900|Terpenoid backbone biosynthesis	GO:0000165|MAPK cascade|BP;GO:0003674|molecular_function|MF;GO:0003824|catalytic activity|MF;GO:0003880|protein C-terminal carboxyl O-methyltransferase activity|MF;GO:0004671|protein C-terminal S-isoprenylcysteine carboxyl O-methyltransferase activity|MF;GO:0005575|cellular_component|CC;GO:0005622|intracellular anatomical structure|CC;GO:0005737|cytoplasm|CC;GO:0005783|endoplasmic reticulum|CC;GO…	sp|O60725|ICMT_HUMAN	Protein-S-isoprenylcysteine O-methyltransferase EC=2.1.1.100 Isoprenylcysteine carboxylmethyltransferase Prenylated protein carboxyl methyltransferase Short=PPMT Prenylcysteine carboxyl methyltransferase Short=pcCMT OS=Homo sapiens (Human) Name=ICMT Synonyms=PCCMT PE=1	tr|A0A024R4F6|A0A024R4F6_HUMAN	Protein-S-isoprenylcysteine O-methyltransferase {ECO:0000256|RuleBase:RU362022} EC=2.1.1.100 {ECO:0000256|RuleBase:RU362022} OS=Homo sapiens (Human) ORFNames=hCG_22628 {ECO:0000313|EMBL:EAW71523.1} PE=3	COG2020@1|root,KOG2628@2759|Eukaryota,38E6W@33154|Opisthokonta,3BEU6@33208|Metazoa,3CXK7@33213|Bilateria,4826P@7711|Chordata,4908B@7742|Vertebrata,3J62Y@40674|Mammalia,35GM5@314146|Euarchontoglires,4MCK7@9443|Primates,4MXYZ@9604|Hominidae	Isoprenylcysteine carboxyl methyltransferase (ICMT) family	O	NP_036537.1	protein-S-isoprenylcysteine O-methyltransferase [Homo sapiens] &gt;O60725.1 RecName: Full=Protein-S-isoprenylcysteine O-methyltransferase; AltName: Full=Isoprenylcysteine carboxylmethyltransferase; AltName: Full=Prenylated protein carboxyl methyltransferase; Short=PPMT; AltName: Full=Prenylcysteine carboxyl methyltransferase; Short=pcCMT [Homo sapiens]	ICMT	-
gene-ICMT-DT	-	1642	122	9.36318	3.32852	125	8.87056	3.27377	94	7.79573	2.93003	97	7.74173	2.89846	78	6.8692	2.43237	105	8.7766	3.17798	-	-	-	-	-	-	-	-	-	-	-	-	-	-	-
gene-HES3	HES3	710	0	0	0	0	0	0	1	0.191798	0.0720873	0	0	0	1	0.20367	0.072119	0	0	0	-	K09088	ko05165|Human papillomavirus infection	GO:0000785|chromatin|CC;GO:0000976|transcription cis-regulatory region binding|MF;GO:0000977|RNA polymerase II transcription regulatory region sequence-specific DNA binding|MF;GO:0000978|RNA polymerase II cis-regulatory region sequence-specific DNA binding|MF;GO:0000981|DNA-binding transcription factor activity, RNA polymerase II-specific|MF;GO:0000987|cis-regulatory region sequence-specific DNA …	sp|Q5TGS1|HES3_HUMAN	Transcription factor HES-3 Class B basic helix-loop-helix protein 43 Short=bHLHb43 Hairy and enhancer of split 3 OS=Homo sapiens (Human) Name=HES3 Synonyms=BHLHB43 PE=3	tr|E9PB28|E9PB28_HUMAN	Transcription factor HES-4 {ECO:0000313|Ensembl:ENSP00000393198} OS=Homo sapiens (Human) Name=HES4 {ECO:0000313|Ensembl:ENSP00000393198} PE=4	KOG4304@1|root,KOG4304@2759|Eukaryota,39VVZ@33154|Opisthokonta,3BG20@33208|Metazoa,3D6NC@33213|Bilateria,48CJZ@7711|Chordata,496PI@7742|Vertebrata,3JFM2@40674|Mammalia,35PYT@314146|Euarchontoglires,4MJCU@9443|Primates,4N7PV@9604|Hominidae	helix loop helix domain	K	NP_001019769.1	transcription factor HES-3 [Homo sapiens] &gt;Q5TGS1.1 RecName: Full=Transcription factor HES-3; AltName: Full=Class B basic helix-loop-helix protein 43; Short=bHLHb43; AltName: Full=Hairy and enhancer of split 3 [Homo sapiens]	HLH,Hairy_orange	bHLH
gene-GPR153	GPR153	4436	245	6.96004	2.47423	262	6.88215	2.53992	185	5.67913	2.1345	335	9.89675	3.70528	364	11.8657	4.20163	379	11.7262	4.24603	G protein-coupled receptor 153	K04153	ko04080|Neuroactive ligand-receptor interaction;ko04742|Taste transduction;ko04726|Serotonergic synapse;ko04024|cAMP signaling pathway	GO:0003674|molecular_function|MF;GO:0004888|transmembrane signaling receptor activity|MF;GO:0004930|G protein-coupled receptor activity|MF;GO:0005575|cellular_component|CC;GO:0005886|plasma membrane|CC;GO:0016020|membrane|CC;GO:0038023|signaling receptor activity|MF;GO:0060089|molecular transducer activity|MF;GO:0071944|cell periphery|CC;GO:0110165|cellular anatomical entity|CC	sp|Q6NV75|GP153_HUMAN	Probable G-protein coupled receptor 153 G-protein coupled receptor PGR1 OS=Homo sapiens (Human) Name=GPR153 Synonyms=PGR1 PE=2	tr|A0A0I9QQ03|A0A0I9QQ03_HUMAN	G protein-coupled receptor 153 {ECO:0000313|EMBL:DAA64841.1} OS=Homo sapiens (Human) ORFNames=hCG_2039173 {ECO:0000313|EMBL:EAW71526.1} PE=2	2CMGH@1|root,2QQA6@2759|Eukaryota,39NHC@33154|Opisthokonta,3CQ1Q@33208|Metazoa,3E671@33213|Bilateria,48RVU@7711|Chordata,49NA0@7742|Vertebrata,3J33X@40674|Mammalia,35IJS@314146|Euarchontoglires,4MIHY@9443|Primates,4N4KE@9604|Hominidae	7 transmembrane receptor (rhodopsin family)	U	NP_997253.2	probable G-protein coupled receptor 153 [Homo sapiens] &gt;XP_011539736.1 probable G-protein coupled receptor 153 isoform X1 [Homo sapiens]	7tm_1	-
gene-ACOT7	ACOT7	2350	2988	160.232	56.961	3397	168.439	62.1639	3122	180.912	67.9958	2373	132.333	49.5448	2202	135.498	47.9797	2213	129.248	46.8003	acyl-CoA thioesterase 7	K17360	ko00062|Fatty acid elongation;ko01040|Biosynthesis of unsaturated fatty acids	GO:0000062|fatty-acyl-CoA binding|MF;GO:0000166|nucleotide binding|MF;GO:0001676|long-chain fatty acid metabolic process|BP;GO:0003674|molecular_function|MF;GO:0003824|catalytic activity|MF;GO:0005488|binding|MF;GO:0005515|protein binding|MF;GO:0005575|cellular_component|CC;GO:0005576|extracellular region|CC;GO:0005615|extracellular space|CC;GO:0005622|intracellular anatomical structure|CC;GO:000…	sp|O00154|BACH_HUMAN	Cytosolic acyl coenzyme A thioester hydrolase EC=3.1.2.2 Acyl-CoA thioesterase 7 Brain acyl-CoA hydrolase Short=BACH CTE-IIa Short=CTE-II Long chain acyl-CoA thioester hydrolase OS=Homo sapiens (Human) Name=ACOT7 Synonyms=BACH PE=1	tr|K7EKP8|K7EKP8_HUMAN	Cytosolic acyl coenzyme A thioester hydrolase {ECO:0000313|Ensembl:ENSP00000465719} Fragment OS=Homo sapiens (Human) Name=ACOT7 {ECO:0000313|Ensembl:ENSP00000465719} PE=1	COG1607@1|root,KOG2763@2759|Eukaryota,39T6H@33154|Opisthokonta,3BBRM@33208|Metazoa,3CV70@33213|Bilateria,47YZD@7711|Chordata,492WC@7742|Vertebrata,3JCUZ@40674|Mammalia,35D8U@314146|Euarchontoglires,4MA6U@9443|Primates,369FU@314294|Cercopithecoidea	acyl-CoA thioesterase 7	I	NP_009205.3	cytosolic acyl coenzyme A thioester hydrolase isoform hBACHa [Homo sapiens] &gt;XP_016808589.1 cytosolic acyl coenzyme A thioester hydrolase isoform X2 [Pan troglodytes]	4HBT	-
gene-HES2	HES2	4262	1493	44.1452	15.6932	1544	42.2132	15.5792	1764	56.3621	21.1837	4020	123.61	46.2786	4022	136.463	48.3211	4130	132.998	48.1584	-	K09087	ko05165|Human papillomavirus infection	GO:0000785|chromatin|CC;GO:0000976|transcription cis-regulatory region binding|MF;GO:0000977|RNA polymerase II transcription regulatory region sequence-specific DNA binding|MF;GO:0000978|RNA polymerase II cis-regulatory region sequence-specific DNA binding|MF;GO:0000981|DNA-binding transcription factor activity, RNA polymerase II-specific|MF;GO:0000987|cis-regulatory region sequence-specific DNA …	sp|Q9Y543|HES2_HUMAN	Transcription factor HES-2 Class B basic helix-loop-helix protein 40 Short=bHLHb40 Hairy and enhancer of split 2 OS=Homo sapiens (Human) Name=HES2 Synonyms=BHLHB40 PE=2	tr|K7EJQ0|K7EJQ0_HUMAN	Transcription factor HES-2 {ECO:0000313|Ensembl:ENSP00000465270} OS=Homo sapiens (Human) Name=HES2 {ECO:0000313|Ensembl:ENSP00000465270} PE=4	KOG4304@1|root,KOG4304@2759|Eukaryota,3A123@33154|Opisthokonta,3BPT9@33208|Metazoa,3D6MU@33213|Bilateria,48EEV@7711|Chordata,49AXZ@7742|Vertebrata,3JGSP@40674|Mammalia,35PUM@314146|Euarchontoglires,4MJRW@9443|Primates,4MV01@9604|Hominidae	Orange domain	K	NP_061962.2	transcription factor HES-2 [Homo sapiens] &gt;XP_001156221.3 transcription factor HES-2 [Pan troglodytes]	HLH,Hairy_orange	bHLH
gene-ESPN	ESPN	7095	295	5.2397	1.86266	280	4.59854	1.69713	365	7.00555	2.63304	933	17.2333	6.45204	956	19.4845	6.89944	947	18.3192	6.63335	espin	-	-	GO:0003008|system process|BP;GO:0003674|molecular_function|MF;GO:0003779|actin binding|MF;GO:0005488|binding|MF;GO:0005515|protein binding|MF;GO:0005575|cellular_component|CC;GO:0005622|intracellular anatomical structure|CC;GO:0005737|cytoplasm|CC;GO:0005856|cytoskeleton|CC;GO:0005884|actin filament|CC;GO:0005902|microvillus|CC;GO:0005903|brush border|CC;GO:0006996|organelle organization|BP;GO:00…	sp|B1AK53|ESPN_HUMAN	Espin Autosomal recessive deafness type 36 protein Ectoplasmic specialization protein OS=Homo sapiens (Human) Name=ESPN Synonyms=DFNB36 ORFNames=LP2654 PE=1	tr|A0A1B0GUN9|A0A1B0GUN9_HUMAN	Espin {ECO:0000313|Ensembl:ENSP00000490186} OS=Homo sapiens (Human) Name=ESPN {ECO:0000313|Ensembl:ENSP00000490186} PE=1	COG0666@1|root,KOG0504@2759|Eukaryota,38GVE@33154|Opisthokonta,3BFVQ@33208|Metazoa,3D1GH@33213|Bilateria,484BC@7711|Chordata,48V01@7742|Vertebrata,3JB3A@40674|Mammalia,35H7P@314146|Euarchontoglires,4MMBW@9443|Primates,4MVUK@9604|Hominidae	WH2 motif	Z	XP_016857922.1	espin isoform X6 [Homo sapiens]	Ank_2,Ank_3,Ank_4,WH2	-
gene-TNFRSF25	TNFRSF25	2259	103	5.7459	2.04261	81	4.17814	1.54198	160	9.64508	3.6251	191	11.0804	4.14844	167	10.6902	3.78537	151	9.17425	3.32197	TNF receptor superfamily member 25	K05160	ko04060|Cytokine-cytokine receptor interaction	GO:0003674|molecular_function|MF;GO:0004888|transmembrane signaling receptor activity|MF;GO:0005031|tumor necrosis factor receptor activity|MF;GO:0005035|death receptor activity|MF;GO:0005575|cellular_component|CC;GO:0005576|extracellular region|CC;GO:0005622|intracellular anatomical structure|CC;GO:0005737|cytoplasm|CC;GO:0005829|cytosol|CC;GO:0005886|plasma membrane|CC;GO:0006915|apoptotic proc…	sp|Q93038|TNR25_HUMAN	Tumor necrosis factor receptor superfamily member 25 Apo-3 Apoptosis-inducing receptor AIR Apoptosis-mediating receptor DR3 Apoptosis-mediating receptor TRAMP Death receptor 3 Lymphocyte-associated receptor of death Short=LARD Protein WSL Protein WSL-1 Precursor OS=Homo sapiens (Human) ORFNames=UNQ455/PRO779 PE=1	tr|B3KSV7|B3KSV7_HUMAN	cDNA FLJ37144 fis, clone BRACE2024610, highly similar to Tumor necrosis factor receptor superfamily member 25 {ECO:0000313|EMBL:BAG52869.1} OS=Homo sapiens (Human) PE=2	2AZ54@1|root,2S19V@2759|Eukaryota,3A1SC@33154|Opisthokonta,3BJGD@33208|Metazoa,3CWJS@33213|Bilateria,48B1T@7711|Chordata,48ZU3@7742|Vertebrata,3J6B7@40674|Mammalia,35B89@314146|Euarchontoglires,4M6M5@9443|Primates,4MUMW@9604|Hominidae	DEATH domain, found in proteins involved in cell death (apoptosis).	T	EAW71549.1	hCG2005428, isoform CRA_k [Homo sapiens]	Death,TNFR_c6	-
gene-PLEKHG5	PLEKHG5	5067	281	6.98863	2.48439	267	6.14009	2.26606	367	9.86318	3.70708	502	12.9835	4.86095	548	15.6392	5.53781	526	14.2477	5.15905	pleckstrin homology and RhoGEF domain containing G5	K19464	ko05200|Pathways in cancer	GO:0001667|ameboidal-type cell migration|BP;GO:0003674|molecular_function|MF;GO:0005085|guanyl-nucleotide exchange factor activity|MF;GO:0005575|cellular_component|CC;GO:0005622|intracellular anatomical structure|CC;GO:0005737|cytoplasm|CC;GO:0005829|cytosol|CC;GO:0005886|plasma membrane|CC;GO:0005911|cell-cell junction|CC;GO:0006915|apoptotic process|BP;GO:0006935|chemotaxis|BP;GO:0007154|cell c…	sp|O94827|PKHG5_HUMAN	Pleckstrin homology domain-containing family G member 5 Short=PH domain-containing family G member 5 Guanine nucleotide exchange factor 720 Short=GEF720 OS=Homo sapiens (Human) Name=PLEKHG5 Synonyms=KIAA0720 PE=1	tr|Q5SY18|Q5SY18_HUMAN	Pleckstrin homology domain-containing family G member 5 {ECO:0000313|Ensembl:ENSP00000366969} OS=Homo sapiens (Human) Name=PLEKHG5 {ECO:0000313|Ensembl:ENSP00000366969} PE=1	COG5422@1|root,KOG3521@2759|Eukaryota,38C98@33154|Opisthokonta,3BH1W@33208|Metazoa,3CZN7@33213|Bilateria,483U4@7711|Chordata,48VPS@7742|Vertebrata,3JF81@40674|Mammalia,35FJ3@314146|Euarchontoglires,4M6ZG@9443|Primates,3660S@314294|Cercopithecoidea	Pleckstrin homology domain containing, family G (with RhoGef domain) member 5	T	BAG53269.1	unnamed protein product [Homo sapiens]	RhoGEF	-
gene-NOL9	NOL9	6707	659	12.3821	4.40172	612	10.6325	3.92404	481	9.76604	3.67057	365	7.13188	2.67013	362	7.80486	2.76368	315	6.44603	2.33409	nucleolar protein 9	-	-	GO:0000166|nucleotide binding|MF;GO:0000448|cleavage in ITS2 between 5.8S rRNA and LSU-rRNA of tricistronic rRNA transcript (SSU-rRNA, 5.8S rRNA, LSU-rRNA)|BP;GO:0000460|maturation of 5.8S rRNA|BP;GO:0000463|maturation of LSU-rRNA from tricistronic rRNA transcript (SSU-rRNA, 5.8S rRNA, LSU-rRNA)|BP;GO:0000466|maturation of 5.8S rRNA from tricistronic rRNA transcript (SSU-rRNA, 5.8S rRNA, LSU-rRNA…	sp|Q5SY16|NOL9_HUMAN	Polynucleotide 5&apos;-hydroxyl-kinase NOL9 EC=2.7.1.- Nucleolar protein 9 OS=Homo sapiens (Human) Name=NOL9 PE=1	tr|Q9NX85|Q9NX85_HUMAN	cDNA FLJ20378 fis, clone KAIA0536 {ECO:0000313|EMBL:BAA91131.1} OS=Homo sapiens (Human) PE=2	COG1341@1|root,KOG2750@2759|Eukaryota,38EJ3@33154|Opisthokonta,3BJSZ@33208|Metazoa,3CTNB@33213|Bilateria,47YZY@7711|Chordata,496QN@7742|Vertebrata,3J5M0@40674|Mammalia,35I25@314146|Euarchontoglires,4MBX6@9443|Primates,4MUEJ@9604|Hominidae	Nucleolar protein 9	S	NP_078930.4	polynucleotide 5&apos;-hydroxyl-kinase NOL9 [Homo sapiens] &gt;Q5SY16.1 RecName: Full=Polynucleotide 5&apos;-hydroxyl-kinase NOL9; AltName: Full=Nucleolar protein 9 [Homo sapiens]	CLP1_P	-
gene-TAS1R1	TAS1R1	3417	3	0.11064	0.0393316	1	0.0341012	0.0125854	2	0.0797052	0.0299572	0	0	0	0	0	0	1	0.0401666	0.0145442	taste 1 receptor member 1	K04624	ko04742|Taste transduction	GO:0003008|system process|BP;GO:0003674|molecular_function|MF;GO:0004888|transmembrane signaling receptor activity|MF;GO:0004930|G protein-coupled receptor activity|MF;GO:0005575|cellular_component|CC;GO:0005886|plasma membrane|CC;GO:0007154|cell communication|BP;GO:0007165|signal transduction|BP;GO:0007186|G protein-coupled receptor signaling pathway|BP;GO:0007600|sensory perception|BP;GO:000760…	sp|Q7RTX1|TS1R1_HUMAN	Taste receptor type 1 member 1 G-protein coupled receptor 70 Precursor OS=Homo sapiens (Human) Name=TAS1R1 Synonyms=GPR70, T1R1, TR1 ORFNames=GM148 PE=2	tr|B2RE49|B2RE49_HUMAN	cDNA, FLJ96929, highly similar to Homo sapiens taste receptor, type 1, member 1 (TAS1R1), mRNA {ECO:0000313|EMBL:BAG38146.1} OS=Homo sapiens (Human) PE=2	KOG1056@1|root,KOG1056@2759|Eukaryota,38GBJ@33154|Opisthokonta,3BFNT@33208|Metazoa,3CVH6@33213|Bilateria,485E3@7711|Chordata,48YW3@7742|Vertebrata,3J2KU@40674|Mammalia,35PJC@314146|Euarchontoglires,4MAM3@9443|Primates,4MXJX@9604|Hominidae	Periplasmic binding protein	T	EAW71554.1	taste receptor, type 1, member 1, isoform CRA_d [Homo sapiens]	7tm_3,ANF_receptor,NCD3G	-
gene-LOC107984912	-	446	0	0	0	0	0	0	0	0	0	0	0	0	1	0.324228	0.114808	0	0	0	-	-	-	-	-	-	-	-	-	-	-	-	-	-	-
gene-ZBTB48	ZBTB48	2869	263	11.5521	4.10667	317	12.8749	4.75159	295	14.0021	5.2627	306	13.9775	5.2331	296	14.9192	5.28286	282	13.4905	4.88488	zinc finger and BTB domain containing 48	-	-	GO:0000723|telomere maintenance|BP;GO:0000781|chromosome, telomeric region|CC;GO:0000976|transcription cis-regulatory region binding|MF;GO:0000977|RNA polymerase II transcription regulatory region sequence-specific DNA binding|MF;GO:0000978|RNA polymerase II cis-regulatory region sequence-specific DNA binding|MF;GO:0000987|cis-regulatory region sequence-specific DNA binding|MF;GO:0001067|transcri…	sp|P10074|TZAP_HUMAN	Telomere zinc finger-associated protein {ECO:0000303|PubMed:28082411} Short=TZAP {ECO:0000303|PubMed:28082411} Krueppel-related zinc finger protein 3 {ECO:0000303|PubMed:9516840} Short=hKR3 {ECO:0000303|Ref.11} Zinc finger and BTB domain-containing protein 48 {ECO:0000312|HGNC:HGNC:4930} Zinc finger protein 855 {ECO:0000312|HGNC:HGNC:4930} OS=Homo sapiens (Human) ZNF855 {ECO:0000312|HGNC:HGNC:493…	tr|Q6LCP1|Q6LCP1_HUMAN	HKR3 protein {ECO:0000313|EMBL:AAB08974.1} OS=Homo sapiens (Human) Name=HKR3 {ECO:0000313|EMBL:AAB08974.1} PE=4	KOG1721@1|root,KOG1721@2759|Eukaryota,38FFA@33154|Opisthokonta,3BHGB@33208|Metazoa,3CYM5@33213|Bilateria,486FC@7711|Chordata,48WD5@7742|Vertebrata,3J5ZZ@40674|Mammalia,4KZR9@9397|Chiroptera	Zinc finger and BTB	K	XP_016856601.1	telomere zinc finger-associated protein isoform X3 [Homo sapiens] &gt;XP_016856602.1 telomere zinc finger-associated protein isoform X3 [Homo sapiens]	BTB,zf-C2H2	-
gene-KLHL21	KLHL21	4939	841	21.4582	7.6282	881	20.785	7.67092	756	20.8442	7.83429	1586	42.0827	15.7555	1523	44.5908	15.7895	1542	42.8504	15.516	kelch like family member 21	-	-	GO:0000151|ubiquitin ligase complex|CC;GO:0000910|cytokinesis|BP;GO:0000922|spindle pole|CC;GO:0003674|molecular_function|MF;GO:0005488|binding|MF;GO:0005515|protein binding|MF;GO:0005575|cellular_component|CC;GO:0005622|intracellular anatomical structure|CC;GO:0005737|cytoplasm|CC;GO:0005819|spindle|CC;GO:0005827|polar microtubule|CC;GO:0005829|cytosol|CC;GO:0005856|cytoskeleton|CC;GO:0005874|mi…	sp|Q9UJP4|KLH21_HUMAN	Kelch-like protein 21 OS=Homo sapiens (Human) Name=KLHL21 Synonyms=KIAA0469 PE=1	tr|K7ELI0|K7ELI0_HUMAN	Kelch-like protein 21 {ECO:0000313|Ensembl:ENSP00000466089} OS=Homo sapiens (Human) Name=KLHL21 {ECO:0000313|Ensembl:ENSP00000466089} PE=1	KOG4441@1|root,KOG4441@2759|Eukaryota,39BQX@33154|Opisthokonta,3BC88@33208|Metazoa,3CUZT@33213|Bilateria,48ADZ@7711|Chordata,490YV@7742|Vertebrata,3JFCG@40674|Mammalia,35FYI@314146|Euarchontoglires,4MFWR@9443|Primates,4MZDT@9604|Hominidae	BTB And C-terminal Kelch	T	NP_055666.2	kelch-like protein 21 isoform 1 [Homo sapiens] &gt;Q9UJP4.4 RecName: Full=Kelch-like protein 21 [Homo sapiens]	BACK,BTB,Kelch_1,Kelch_6	-
gene-LOC107984913	-	1897	3	0.199292	0.0708466	5	0.307126	0.113348	4	0.287141	0.107922	8	0.552665	0.206914	12	0.914742	0.323908	5	0.361753	0.13099	-	-	-	-	-	-	-	-	-	-	-	-	-	-	-
gene-PHF13	PHF13	4126	1186	36.2237	12.8772	1152	32.534	12.007	785	25.9085	9.73772	1024	32.5245	12.177	950	33.295	11.7897	961	31.9672	11.5752	-	-	-	GO:0000070|mitotic sister chromatid segregation|BP;GO:0000278|mitotic cell cycle|BP;GO:0000280|nuclear division|BP;GO:0000819|sister chromatid segregation|BP;GO:0003674|molecular_function|MF;GO:0003682|chromatin binding|MF;GO:0005488|binding|MF;GO:0005515|protein binding|MF;GO:0005575|cellular_component|CC;GO:0005622|intracellular anatomical structure|CC;GO:0005634|nucleus|CC;GO:0005654|nucleopla…	sp|Q86YI8|PHF13_HUMAN	PHD finger protein 13 Survival time-associated PHD finger protein in ovarian cancer 1 Short=SPOC1 OS=Homo sapiens (Human) Name=PHF13 PE=1	tr|A0A158RFV6|A0A158RFV6_HUMAN	PHD finger protein SPOC1 {ECO:0000313|EMBL:AAL58478.1} OS=Homo sapiens (Human) Name=SPOC1 {ECO:0000313|EMBL:AAL58478.1} PE=2	KOG1844@1|root,KOG1844@2759|Eukaryota,38H2I@33154|Opisthokonta,3BBH9@33208|Metazoa,3CX6X@33213|Bilateria,481RV@7711|Chordata,4943M@7742|Vertebrata,3JD0S@40674|Mammalia,35KKM@314146|Euarchontoglires,4Q6SP@9989|Rodentia	PHD finger protein 13	S	BAD92781.1	PHD finger protein 13 variant, partial [Homo sapiens]	PHD	-
gene-THAP3	THAP3	3040	180	7.46167	2.65255	194	7.43605	2.74435	171	7.65992	2.87898	254	10.9496	4.09947	195	9.27568	3.2845	223	10.068	3.64558	THAP domain containing 3	-	-	GO:0003674|molecular_function|MF;GO:0003676|nucleic acid binding|MF;GO:0003677|DNA binding|MF;GO:0005488|binding|MF;GO:0006139|nucleobase-containing compound metabolic process|BP;GO:0006351|DNA-templated transcription|BP;GO:0006355|regulation of DNA-templated transcription|BP;GO:0006357|regulation of transcription by RNA polymerase II|BP;GO:0006366|transcription by RNA polymerase II|BP;GO:0006725…	sp|Q8WTV1|THAP3_HUMAN	THAP domain-containing protein 3 OS=Homo sapiens (Human) Name=THAP3 PE=1	tr|R4GNH0|R4GNH0_HUMAN	THAP domain-containing protein 3 {ECO:0000313|Ensembl:ENSP00000473646} Fragment OS=Homo sapiens (Human) Name=THAP3 {ECO:0000313|Ensembl:ENSP00000473646} PE=1	2CAGN@1|root,2S14P@2759|Eukaryota,39D54@33154|Opisthokonta,3BH2Q@33208|Metazoa,3D8J0@33213|Bilateria,488VZ@7711|Chordata,491HM@7742|Vertebrata,3J8MT@40674|Mammalia,359KS@314146|Euarchontoglires,4M6TA@9443|Primates,368UR@314294|Cercopithecoidea	THAP domain containing, apoptosis associated protein 3	K	NP_612359.2	THAP domain-containing protein 3 isoform 2 [Homo sapiens] &gt;BAC04727.1 unnamed protein product [Homo sapiens]	THAP	THAP
gene-DNAJC11	DNAJC11	3201	1156	45.5102	16.1785	1305	47.505	17.5322	855	36.3733	13.6709	797	32.6296	12.2163	781	35.2817	12.4932	817	35.0305	12.6844	DnaJ heat shock protein family (Hsp40) member C11	K09507	ko04141|Protein processing in endoplasmic reticulum;ko05164|Influenza A	GO:0001401|SAM complex|CC;GO:0005575|cellular_component|CC;GO:0005622|intracellular anatomical structure|CC;GO:0005634|nucleus|CC;GO:0005654|nucleoplasm|CC;GO:0005737|cytoplasm|CC;GO:0005739|mitochondrion|CC;GO:0005740|mitochondrial envelope|CC;GO:0005741|mitochondrial outer membrane|CC;GO:0005742|mitochondrial outer membrane translocase complex|CC;GO:0005743|mitochondrial inner membrane|CC;GO:00…	sp|Q9NVH1|DJC11_HUMAN	DnaJ homolog subfamily C member 11 OS=Homo sapiens (Human) Name=DNAJC11 PE=1	tr|B4DPK2|B4DPK2_HUMAN	cDNA FLJ59729, highly similar to DnaJ homolog subfamily C member 11 {ECO:0000313|EMBL:BAG60614.1} OS=Homo sapiens (Human) PE=2	COG0484@1|root,KOG0718@2759|Eukaryota,38FBU@33154|Opisthokonta,3BD5C@33208|Metazoa,3CYHX@33213|Bilateria,485V7@7711|Chordata,48WXK@7742|Vertebrata,3J579@40674|Mammalia,35HIZ@314146|Euarchontoglires,4M8TA@9443|Primates	homolog, subfamily C, member 11	O	NP_060668.2	dnaJ homolog subfamily C member 11 [Homo sapiens] &gt;Q9NVH1.2 RecName: Full=DnaJ homolog subfamily C member 11 [Homo sapiens]	DUF3395,DnaJ	-
gene-LINC01672	-	485	0	0	0	0	0	0	0	0	0	0	0	0	0	0	0	0	0	0	-	-	-	-	-	-	-	-	-	-	-	-	-	-	-
gene-CAMTA1-DT	-	552	2	0.456591	0.162314	2	0.422187	0.155812	3	0.740089	0.278163	0	0	0	1	0.261966	0.0927618	1	0.24864	0.0900318	-	-	-	-	-	-	-	-	-	-	-	-	-	-	-
gene-CAMTA1	CAMTA1	37116	710	2.41065	0.856963	819	2.57121	0.948928	781	2.86544	1.07698	627	2.21384	0.828847	498	1.94023	0.687031	512	1.8933	0.685557	calmodulin binding transcription activator 1	-	-	GO:0003674|molecular_function|MF;GO:0003676|nucleic acid binding|MF;GO:0003677|DNA binding|MF;GO:0003690|double-stranded DNA binding|MF;GO:0003712|transcription coregulator activity|MF;GO:0005488|binding|MF;GO:0005575|cellular_component|CC;GO:0005622|intracellular anatomical structure|CC;GO:0005634|nucleus|CC;GO:0005730|nucleolus|CC;GO:0005737|cytoplasm|CC;GO:0005829|cytosol|CC;GO:0006139|nucleob…	sp|Q9Y6Y1|CMTA1_HUMAN	Calmodulin-binding transcription activator 1 OS=Homo sapiens (Human) Name=CAMTA1 Synonyms=KIAA0833 ORFNames=MSTP023 PE=1	tr|B4DXR3|B4DXR3_HUMAN	cDNA FLJ58640, highly similar to Calmodulin-binding transcription activator 1 {ECO:0000313|EMBL:BAG63475.1} OS=Homo sapiens (Human) PE=2	KOG0520@1|root,KOG0520@2759|Eukaryota,38FJZ@33154|Opisthokonta,3BBB6@33208|Metazoa,3CRYN@33213|Bilateria,484WB@7711|Chordata,491HC@7742|Vertebrata,3J7AT@40674|Mammalia,35F14@314146|Euarchontoglires,4MEW3@9443|Primates,4MZVF@9604|Hominidae	CG-1	K	XP_016856266.1	calmodulin-binding transcription activator 1 isoform X8 [Homo sapiens]	Ank_2,CG-1,IQ,TIG	CG-1
gene-LOC124903832	-	19936	18	0.113781	0.0404482	4	0.0233795	0.00862845	41	0.280058	0.10526	14	0.09203	0.0344555	15	0.108802	0.0385267	3	0.0206535	0.00747857	-	-	-	-	-	-	-	-	-	-	-	-	-	-	-
gene-CAMTA1-AS3	-	349	0	0	0	0	0	0	0	0	0	0	0	0	0	0	0	0	0	0	-	-	-	-	-	-	-	-	-	-	-	-	-	-	-
gene-LOC124900385	LOC124900385	5877	0	0	0	0	0	0	2	0.0463422	0.0174177	2	0.0445978	0.0166972	0	0	0	0	0	0	-	-	-	-	-	-	-	-	-	-	-	XP_016856269.1	calmodulin-binding transcription activator 1 isoform X17 [Homo sapiens]	-	-
gene-CAMTA1-AS2	-	744	0	0	0	0	0	0	0	0	0	0	0	0	0	0	0	0	0	0	-	-	-	-	-	-	-	-	-	-	-	-	-	-	-
gene-CAMTA1-AS1	-	661	0	0	0	0	0	0	0	0	0	0	0	0	1	0.218768	0.0774652	0	0	0	-	-	-	-	-	-	-	-	-	-	-	-	-	-	-
gene-LOC105376691	-	640	0	0	0	0	0	0	0	0	0	0	0	0	0	0	0	0	0	0	-	-	-	-	-	-	-	-	-	-	-	-	-	-	-
gene-LOC105376689	-	10830	6	0.0698168	0.0248192	9	0.0968341	0.0357375	16	0.201184	0.0756151	24	0.290417	0.10873	20	0.267046	0.0945605	13	0.16475	0.0596554	-	-	-	-	-	-	-	-	-	-	-	-	-	-	-
gene-VAMP3	VAMP3	2178	3218	186.194	66.1901	3187	170.505	62.9267	3148	196.824	73.9765	3587	215.831	80.8056	3673	243.864	86.3518	3906	246.141	89.127	-	K13505	ko04130|SNARE interactions in vesicular transport;ko04145|Phagosome	GO:0000149|SNARE binding|MF;GO:0001881|receptor recycling|BP;GO:0001919|regulation of receptor recycling|BP;GO:0001921|positive regulation of receptor recycling|BP;GO:0002376|immune system process|BP;GO:0002474|antigen processing and presentation of peptide antigen via MHC class I|BP;GO:0002478|antigen processing and presentation of exogenous peptide antigen|BP;GO:0002479|antigen processing and p…	sp|Q15836|VAMP3_HUMAN	Vesicle-associated membrane protein 3 Short=VAMP-3 Cellubrevin Short=CEB Synaptobrevin-3 OS=Homo sapiens (Human) Name=VAMP3 Synonyms=SYB3 PE=1	tr|Q6FGG2|Q6FGG2_HUMAN	VAMP3 protein {ECO:0000313|EMBL:CAG46942.1} Vesicle-associated membrane protein 3 (Cellubrevin) {ECO:0000313|EMBL:EAW71582.1} cDNA, FLJ92013, Homo sapiens vesicle-associated membrane protein 3 (cellubrevin)(VAMP3), mRNA {ECO:0000313|EMBL:BAG38147.1} OS=Homo sapiens (Human) ORFNames=hCG_21813 {ECO:0000313|EMBL:EAW71582.1} PE=2	COG5143@1|root,KOG0860@2759|Eukaryota,3A3NB@33154|Opisthokonta,3BRDI@33208|Metazoa,3D8DV@33213|Bilateria,48FAD@7711|Chordata,49C2G@7742|Vertebrata,3JHCB@40674|Mammalia,35QI2@314146|Euarchontoglires,4MJTS@9443|Primates,36B6Q@314294|Cercopithecoidea	membrane protein 3	U	NP_001233512.1	vesicle-associated membrane protein 3 [Pan troglodytes] &gt;NP_004772.1 vesicle-associated membrane protein 3 [Homo sapiens]	Synaptobrevin	-
gene-PER3	PER3	6943	305	5.53592	1.96797	292	4.90061	1.80862	277	5.43293	2.04197	435	8.21073	3.07404	447	9.3099	3.29662	435	8.59908	3.1137	period circadian regulator 3	K21945	ko04713|Circadian entrainment;ko04710|Circadian rhythm	GO:0000122|negative regulation of transcription by RNA polymerase II|BP;GO:0000976|transcription cis-regulatory region binding|MF;GO:0001067|transcription regulatory region nucleic acid binding|MF;GO:0001221|transcription coregulator binding|MF;GO:0001222|transcription corepressor binding|MF;GO:0003674|molecular_function|MF;GO:0003676|nucleic acid binding|MF;GO:0003677|DNA binding|MF;GO:0003690|d…	sp|P56645|PER3_HUMAN	Period circadian protein homolog 3 Short=hPER3 Cell growth-inhibiting gene 13 protein Circadian clock protein PERIOD 3 OS=Homo sapiens (Human) Name=PER3 ORFNames=GIG13 PE=1	tr|A2I2N5|A2I2N5_HUMAN	Period 3 {ECO:0000313|EMBL:ABM64204.1} OS=Homo sapiens (Human) Name=PER3 {ECO:0000313|EMBL:ABM64204.1} PE=4	KOG3753@1|root,KOG3753@2759|Eukaryota,38FJ8@33154|Opisthokonta,3BDTK@33208|Metazoa,3CXET@33213|Bilateria,484VK@7711|Chordata,48WX8@7742|Vertebrata,3JG1B@40674|Mammalia,35DC4@314146|Euarchontoglires,4MDUY@9443|Primates,4MSM9@9604|Hominidae	Period protein 2/3C-terminal region	K	XP_005263581.1	period circadian protein homolog 3 isoform X6 [Homo sapiens]	PAS_3,Period_C	-
gene-LOC124903833	-	2540	10	0.496139	0.176373	4	0.183502	0.0677231	14	0.750579	0.282105	12	0.619137	0.231801	13	0.740107	0.26207	13	0.702457	0.254358	-	-	-	-	-	-	-	-	-	-	-	-	-	-	-
gene-UTS2	UTS2	914	40	5.51507	1.96055	42	5.35448	1.97612	34	5.06564	1.90392	42	6.02203	2.25461	37	5.85383	2.07283	41	6.1567	2.22932	urotensin 2	K05248	ko04080|Neuroactive ligand-receptor interaction	GO:0003008|system process|BP;GO:0003012|muscle system process|BP;GO:0003013|circulatory system process|BP;GO:0003018|vascular process in circulatory system|BP;GO:0003674|molecular_function|MF;GO:0005102|signaling receptor binding|MF;GO:0005179|hormone activity|MF;GO:0005488|binding|MF;GO:0005515|protein binding|MF;GO:0005575|cellular_component|CC;GO:0005576|extracellular region|CC;GO:0005615|extr…	sp|O95399|UTS2_HUMAN	Urotensin-2 Urotensin II Short=U-II Short=UII Precursor OS=Homo sapiens (Human) Name=UTS2 ORFNames=UNQ525/PRO1068 PE=1	tr|A0AVP6|A0AVP6_HUMAN	UTS2 protein {ECO:0000313|EMBL:AAI26444.1} OS=Homo sapiens (Human) Name=UTS2 {ECO:0000313|EMBL:AAI26444.1} PE=2	2E608@1|root,2SCRX@2759|Eukaryota,3A3DN@33154|Opisthokonta,3BS26@33208|Metazoa,3D8KW@33213|Bilateria,48FCS@7711|Chordata,49CA6@7742|Vertebrata,3JHJU@40674|Mammalia,35QTY@314146|Euarchontoglires,4MN6U@9443|Primates,4MY7J@9604|Hominidae	Urotensin 2	T	NP_068835.1	urotensin-2 isoform a preproprotein [Homo sapiens] &gt;XP_011538839.1 urotensin-2 isoform X3 [Homo sapiens]	Urotensin_II	-
gene-TNFRSF9	TNFRSF9	6724	9	0.168675	0.0599625	6	0.103977	0.0383737	13	0.26328	0.0989538	14	0.27286	0.102157	19	0.408612	0.144688	19	0.387825	0.14043	-	K05146	ko04060|Cytokine-cytokine receptor interaction	GO:0003674|molecular_function|MF;GO:0005488|binding|MF;GO:0005515|protein binding|MF;GO:0005575|cellular_component|CC;GO:0005886|plasma membrane|CC;GO:0006915|apoptotic process|BP;GO:0007154|cell communication|BP;GO:0007165|signal transduction|BP;GO:0007166|cell surface receptor signaling pathway|BP;GO:0008150|biological_process|BP;GO:0008219|cell death|BP;GO:0008283|cell population proliferation…	sp|Q07011|TNR9_HUMAN	Tumor necrosis factor receptor superfamily member 9 4-1BB ligand receptor CDw137 T-cell antigen 4-1BB homolog T-cell antigen ILA Precursor OS=Homo sapiens (Human) Name=TNFRSF9 Synonyms=CD137, ILA PE=1	tr|Q6ZUN9|Q6ZUN9_HUMAN	cDNA FLJ43501 fis, clone PEBLM2004497 {ECO:0000313|EMBL:BAC86181.1} OS=Homo sapiens (Human) PE=2	2AXKB@1|root,2S017@2759|Eukaryota,39R14@33154|Opisthokonta,3BJFW@33208|Metazoa,3CY8G@33213|Bilateria,488VQ@7711|Chordata,497EX@7742|Vertebrata,3J58J@40674|Mammalia,35DFV@314146|Euarchontoglires,4MC7F@9443|Primates,4MV2H@9604|Hominidae	Tumor necrosis factor receptor / nerve growth factor receptor repeats.	T	NP_001552.2	tumor necrosis factor receptor superfamily member 9 precursor [Homo sapiens] &gt;Q07011.1 RecName: Full=Tumor necrosis factor receptor superfamily member 9; AltName: Full=4-1BB ligand receptor; AltName: Full=CDw137; AltName: Full=T-cell antigen 4-1BB homolog; AltName: Full=T-cell antigen ILA; AltName: CD_antigen=CD137; Flags: Precursor [Homo sapiens]	TNFR_c6	-
gene-PARK7	PARK7	1415	5287	470.858	167.385	6216	511.881	188.914	4659	448.372	168.521	4473	414.269	155.1	3809	389.26	137.836	3985	386.529	139.961	Parkinsonism associated deglycase	K05687	ko05012|Parkinson disease	GO:0000003|reproduction|BP;GO:0000302|response to reactive oxygen species|BP;GO:0000422|autophagy of mitochondrion|BP;GO:0000785|chromatin|CC;GO:0001504|neurotransmitter uptake|BP;GO:0001505|regulation of neurotransmitter levels|BP;GO:0001816|cytokine production|BP;GO:0001817|regulation of cytokine production|BP;GO:0001819|positive regulation of cytokine production|BP;GO:0001932|regulation of pro…
ation of protein localization to nucleus|BP;GO:1900182|positive regulation of protein localization to nucleus|BP;GO:1901135|carbohydrate derivative metabolic process|BP;GO:1901298|regulation of hydrogen peroxide-mediated programmed cell death|BP;GO:1901299|negative regulation of hydrogen peroxide-mediated programmed cell death|BP;GO:1901360|organic cyclic compound metabolic process|BP;GO:1901362|…	sp|Q99497|PARK7_HUMAN	Protein DJ-1 {ECO:0000305} Short=DJ-1 Oncogene DJ1 {ECO:0000305} Parkinson disease protein 7 {ECO:0000305} Parkinsonism-associated deglycase {ECO:0000312|HGNC:HGNC:16369} Protein deglycase DJ-1 {ECO:0000303|PubMed:25416785} EC=3.1.2.- {ECO:0000269|PubMed:25416785} EC=3.5.1.124 {ECO:0000269|PubMed:25416785} Precursor OS=Homo sapiens (Human) Name=PARK7 {ECO:0000312|HGNC:HGNC:16369} PE=1	tr|V9HWC2|V9HWC2_HUMAN	Epididymis secretory sperm binding protein Li 67p {ECO:0000313|EMBL:ACJ13695.1} OS=Homo sapiens (Human) Name=HEL-S-67p {ECO:0000313|EMBL:ACJ13695.1} PE=2	COG0693@1|root,KOG2764@2759|Eukaryota,3A1YC@33154|Opisthokonta,3BQJG@33208|Metazoa,3CY3Z@33213|Bilateria,482Y6@7711|Chordata,493SJ@7742|Vertebrata,3J457@40674|Mammalia,35BTW@314146|Euarchontoglires,4MB35@9443|Primates	Parkinsonism associated deglycase	V	NP_001116849.1	Parkinson disease protein 7 [Homo sapiens] &gt;NP_009193.2 Parkinson disease protein 7 [Homo sapiens]	DJ-1_PfpI	-
gene-LOC124903834	-	4348	30	0.869498	0.309098	21	0.562787	0.207702	29	0.90826	0.34137	33	0.994635	0.372385	31	1.031	0.365073	26	0.820718	0.29718	-	-	-	-	-	-	-	-	-	-	-	-	-	-	-
gene-ERRFI1	ERRFI1	7494	8729	146.787	52.1814	8782	136.551	50.3953	6185	112.39	42.2418	7966	139.305	52.1548	8000	154.369	54.6619	8236	150.839	54.6182	ERBB receptor feedback inhibitor 1	-	-	GO:0000165|MAPK cascade|BP;GO:0001816|cytokine production|BP;GO:0001817|regulation of cytokine production|BP;GO:0001818|negative regulation of cytokine production|BP;GO:0001932|regulation of protein phosphorylation|BP;GO:0001933|negative regulation of protein phosphorylation|BP;GO:0001944|vasculature development|BP;GO:0003008|system process|BP;GO:0003012|muscle system process|BP;GO:0003299|muscle…	sp|Q9UJM3|ERRFI_HUMAN	ERBB receptor feedback inhibitor 1 Mitogen-inducible gene 6 protein Short=MIG-6 OS=Homo sapiens (Human) Name=ERRFI1 Synonyms=MIG6 PE=1	tr|I6S2Y9|I6S2Y9_HUMAN	ERBB receptor feedback inhibitor 1 {ECO:0000313|EMBL:AFM52327.1} ERBB receptor feedback inhibitor 1, isoform CRA_b {ECO:0000313|EMBL:EAW71594.1} OS=Homo sapiens (Human) ORFNames=hCG_21818 {ECO:0000313|EMBL:EAW71594.1} PE=4	2CG26@1|root,2QPQW@2759|Eukaryota,39TDM@33154|Opisthokonta,3BE8R@33208|Metazoa,3CXVT@33213|Bilateria,47ZZ1@7711|Chordata,491NP@7742|Vertebrata,3J8EV@40674|Mammalia,35IVW@314146|Euarchontoglires,4MHEK@9443|Primates,4N5GV@9604|Hominidae	EGFR receptor inhibitor Mig-6	T	NP_061821.1	ERBB receptor feedback inhibitor 1 [Homo sapiens] &gt;XP_006710760.1 ERBB receptor feedback inhibitor 1 isoform X1 [Homo sapiens]	GTPase_binding,Inhibitor_Mig-6	-
gene-ERRFI1-DT	-	8462	10	0.148924	0.052941	6	0.0826214	0.0304922	5	0.0804635	0.0302422	2	0.0309739	0.0115964	5	0.085444	0.0302556	2	0.032439	0.0117461	-	-	-	-	-	-	-	-	-	-	-	-	-	-	-
gene-LOC107984915	-	3823	1	0.0329634	0.0117182	3	0.0914389	0.0337464	2	0.0712406	0.0267758	0	0	0	2	0.0756503	0.0267876	3	0.107703	0.0389989	-	-	-	-	-	-	-	-	-	-	-	-	-	-	-
gene-LINC01714	-	497	5	1.2678	0.450691	1	0.234454	0.0865275	4	1.09599	0.411927	3	0.791051	0.296164	3	0.87287	0.309081	3	0.828466	0.299985	-	-	-	-	-	-	-	-	-	-	-	-	-	-	-
gene-LOC105376695	-	671	6	1.12685	0.400584	11	1.91022	0.704987	5	1.01473	0.381386	0	0	0	3	0.646522	0.228932	5	1.02272	0.370325	-	-	-	-	-	-	-	-	-	-	-	-	-	-	-
gene-LOC124903835	-	2691	0	0	0	0	0	0	1	0.0506044	0.0190197	0	0	0	0	0	0	0	0	0	-	-	-	-	-	-	-	-	-	-	-	-	-	-	-
gene-SLC45A1	SLC45A1	2520	20	1.00015	0.355545	18	0.832312	0.307173	9	0.486344	0.182793	61	3.17226	1.18767	54	3.09869	1.09724	65	3.54016	1.28188	solute carrier family 45 member 1	K15379	ko05202|Transcriptional misregulation in cancer;ko05206|MicroRNAs in cancer	GO:0003674|molecular_function|MF;GO:0005215|transporter activity|MF;GO:0005351|carbohydrate:proton symporter activity|MF;GO:0005402|carbohydrate:monoatomic cation symporter activity|MF;GO:0005575|cellular_component|CC;GO:0006810|transport|BP;GO:0008150|biological_process|BP;GO:0008324|monoatomic cation transmembrane transporter activity|MF;GO:0008506|sucrose:proton symporter activity|MF;GO:000851…	sp|Q9Y2W3|S45A1_HUMAN	Proton-associated sugar transporter A Short=PAST-A Deleted in neuroblastoma 5 protein Short=DNb-5 Solute carrier family 45 member 1 OS=Homo sapiens (Human) Name=SLC45A1 Synonyms=DNB5 PE=2	tr|A0A0A0MT80|A0A0A0MT80_HUMAN	HCG21815, isoform CRA_b {ECO:0000313|EMBL:EAW71597.1} Proton-associated sugar transporter A {ECO:0000313|Ensembl:ENSP00000418096} OS=Homo sapiens (Human) ORFNames=hCG_21815 {ECO:0000313|EMBL:EAW71597.1} PE=4	KOG0637@1|root,KOG0637@2759|Eukaryota,38C87@33154|Opisthokonta,3BFF6@33208|Metazoa,3CTRQ@33213|Bilateria,481GQ@7711|Chordata,492RV@7742|Vertebrata,3J469@40674|Mammalia,35N5Y@314146|Euarchontoglires,4MH9Y@9443|Primates,4MWD8@9604|Hominidae	MFS/sugar transport protein	G	NP_001366545.1	proton-associated sugar transporter A isoform 4 [Homo sapiens]	MFS_1,MFS_2	-
gene-RERE	RERE	8466	1971	29.339	10.4297	1865	25.6693	9.47352	1436	23.0982	8.68146	1387	21.4703	8.03834	1421	24.2717	8.59457	1416	22.9559	8.31228	arginine-glutamic acid dipeptide repeats	-	-	GO:0000118|histone deacetylase complex|CC;GO:0000902|cell morphogenesis|BP;GO:0001763|morphogenesis of a branching structure|BP;GO:0003674|molecular_function|MF;GO:0003676|nucleic acid binding|MF;GO:0003677|DNA binding|MF;GO:0003682|chromatin binding|MF;GO:0003712|transcription coregulator activity|MF;GO:0003713|transcription coactivator activity|MF;GO:0003714|transcription corepressor activity|M…	sp|Q9P2R6|RERE_HUMAN	Arginine-glutamic acid dipeptide repeats protein Atrophin-1-like protein Atrophin-1-related protein OS=Homo sapiens (Human) Name=RERE Synonyms=ARG, ARP, ATN1L, KIAA0458 PE=1	tr|A0A024R4E9|A0A024R4E9_HUMAN	Arginine-glutamic acid dipeptide (RE) repeats, isoform CRA_a {ECO:0000313|EMBL:EAW71600.1} OS=Homo sapiens (Human) ORFNames=hCG_2008872 {ECO:0000313|EMBL:EAW71600.1} PE=4	KOG2133@1|root,KOG2133@2759|Eukaryota,38CZJ@33154|Opisthokonta,3BHQC@33208|Metazoa,3CR8R@33213|Bilateria,482VA@7711|Chordata,495CA@7742|Vertebrata,3J34P@40674|Mammalia,35BEB@314146|Euarchontoglires,4MBZ6@9443|Primates,4MYMK@9604|Hominidae	Arginine-glutamic acid dipeptide	K	NP_001036146.1	arginine-glutamic acid dipeptide repeats protein isoform a [Homo sapiens] &gt;NP_036234.3 arginine-glutamic acid dipeptide repeats protein isoform a [Homo sapiens]	Atrophin-1,BAH,ELM2,GATA	zf-GATA
gene-RERE-AS1	-	694	1	0.181584	0.0645514	1	0.167902	0.0619657	2	0.392439	0.147498	3	0.566502	0.212095	2	0.41673	0.147563	2	0.395531	0.143221	-	-	-	-	-	-	-	-	-	-	-	-	-	-	-
gene-ENO1	ENO1	3161	54420	2169.56	771.257	59279	2185.2	806.468	35430	1526.33	573.672	31017	1285.92	481.441	28213	1290.65	457.018	29238	1269.5	459.683	enolase 1	K01689	ko00010|Glycolysis / Gluconeogenesis;ko04066|HIF-1 signaling pathway;ko01100|Metabolic pathways;ko01200|Carbon metabolism;ko01230|Biosynthesis of amino acids;ko03018|RNA degradation	GO:0000015|phosphopyruvate hydratase complex|CC;GO:0000122|negative regulation of transcription by RNA polymerase II|BP;GO:0000287|magnesium ion binding|MF;GO:0000976|transcription cis-regulatory region binding|MF;GO:0000977|RNA polymerase II transcription regulatory region sequence-specific DNA binding|MF;GO:0000981|DNA-binding transcription factor activity, RNA polymerase II-specific|MF;GO:0001…	sp|P06733|ENOA_HUMAN	Alpha-enolase EC=4.2.1.11 2-phospho-D-glycerate hydro-lyase C-myc promoter-binding protein Enolase 1 MBP-1 MPB-1 Non-neural enolase Short=NNE Phosphopyruvate hydratase Plasminogen-binding protein OS=Homo sapiens (Human) Name=ENO1 Synonyms=ENO1L1, MBPB1, MPB1 PE=1	tr|A0A024R4F1|A0A024R4F1_HUMAN	Enolase 1, (Alpha), isoform CRA_a {ECO:0000313|EMBL:EAW71605.1} Epididymis secretory protein Li 17 {ECO:0000313|EMBL:ACV87201.1} OS=Homo sapiens (Human) ORFNames=hCG_22399 {ECO:0000313|EMBL:EAW71605.1} PE=2	COG0148@1|root,KOG2670@2759|Eukaryota,38C66@33154|Opisthokonta,3BE2S@33208|Metazoa,3CU4G@33213|Bilateria,480BN@7711|Chordata,48V1P@7742|Vertebrata,3J1VU@40674|Mammalia,35E0A@314146|Euarchontoglires,4M70G@9443|Primates,366UZ@314294|Cercopithecoidea	Enolase, C-terminal TIM barrel domain	G	NP_001207708.1	alpha-enolase [Pan troglodytes] &gt;NP_001419.1 alpha-enolase isoform 1 [Homo sapiens]	Enolase_C,Enolase_N	-
gene-ENO1-AS1	-	447	12	3.38307	1.20265	7	1.82476	0.673443	5	1.52323	0.572505	4	1.17271	0.439057	5	1.61751	0.572757	9	2.76341	1.00062	-	-	-	-	-	-	-	-	-	-	-	-	-	-	-
gene-LOC112268261	-	1449	0	0	0	0	0	0	2	0.187959	0.0706445	0	0	0	0	0	0	0	0	0	-	-	-	-	-	-	-	-	-	-	-	-	-	-	-
gene-CA6	CA6	1636	0	0	0	0	0	0	1	0.0832374	0.0312848	1	0.0801044	0.0299906	0	0	0	1	0.0838932	0.0303775	carbonic anhydrase 6	K01672	ko00910|Nitrogen metabolism;ko01100|Metabolic pathways	GO:0001580|detection of chemical stimulus involved in sensory perception of bitter taste|BP;GO:0003008|system process|BP;GO:0003674|molecular_function|MF;GO:0003824|catalytic activity|MF;GO:0004089|carbonate dehydratase activity|MF;GO:0005488|binding|MF;GO:0005575|cellular_component|CC;GO:0005576|extracellular region|CC;GO:0005615|extracellular space|CC;GO:0006730|one-carbon metabolic process|BP;…	sp|P23280|CAH6_HUMAN	Carbonic anhydrase 6 EC=4.2.1.1 Carbonate dehydratase VI Carbonic anhydrase VI Short=CA-VI Salivary carbonic anhydrase Secreted carbonic anhydrase Precursor OS=Homo sapiens (Human) Name=CA6 PE=1	tr|B4DUH8|B4DUH8_HUMAN	cDNA FLJ60163, highly similar to Carbonic anhydrase 6 (EC 4.2.1.1) {ECO:0000313|EMBL:BAG62340.1} OS=Homo sapiens (Human) PE=2	COG3338@1|root,KOG0382@2759|Eukaryota,38CWC@33154|Opisthokonta,3BF2Q@33208|Metazoa,3CVHV@33213|Bilateria,48AFZ@7711|Chordata,493AT@7742|Vertebrata,3J6MT@40674|Mammalia,35BWY@314146|Euarchontoglires,4M83W@9443|Primates,4N0ZY@9604|Hominidae	Eukaryotic-type carbonic anhydrase	P	NP_001257431.1	carbonic anhydrase 6 isoform 4 [Homo sapiens]	Carb_anhydrase,Pentaxin	-
gene-SLC2A7	SLC2A7	2444	0	0	0	0	0	0	0	0	0	0	0	0	1	0.0591675	0.0209511	0	0	0	solute carrier family 2 member 7	K08143	ko04973|Carbohydrate digestion and absorption	GO:0003674|molecular_function|MF;GO:0005215|transporter activity|MF;GO:0005575|cellular_component|CC;GO:0005886|plasma membrane|CC;GO:0006810|transport|BP;GO:0008150|biological_process|BP;GO:0008643|carbohydrate transport|BP;GO:0008645|hexose transmembrane transport|BP;GO:0009987|cellular process|BP;GO:0015749|monosaccharide transmembrane transport|BP;GO:0015755|fructose transmembrane transport|B…	sp|Q6PXP3|GTR7_HUMAN	Solute carrier family 2, facilitated glucose transporter member 7 Glucose transporter type 7 Short=GLUT-7 OS=Homo sapiens (Human) Name=SLC2A7 Synonyms=GLUT7 PE=2	tr|B4DXN5|B4DXN5_HUMAN	cDNA FLJ55285, highly similar to Solute carrier family 2, facilitated glucose transporter member 5 {ECO:0000313|EMBL:BAG63447.1} OS=Homo sapiens (Human) PE=2	COG0477@1|root,KOG0569@2759|Eukaryota,38DNJ@33154|Opisthokonta,3BAAV@33208|Metazoa,3D1DB@33213|Bilateria,48QCR@7711|Chordata,49KZ0@7742|Vertebrata,3JNA1@40674|Mammalia,35HIP@314146|Euarchontoglires,4M6U3@9443|Primates,4MY1S@9604|Hominidae	Sugar (and other) transporter	P	XP_011539126.1	solute carrier family 2, facilitated glucose transporter member 7 isoform X1 [Homo sapiens]	Sugar_tr	-
gene-SLC2A5	SLC2A5	7314	1	0.0172299	0.00612505	2	0.0318632	0.0117594	1	0.0186186	0.00699781	3	0.0537534	0.0201249	3	0.0593132	0.0210027	1	0.0187653	0.00679485	solute carrier family 2 member 5	K08143	ko04973|Carbohydrate digestion and absorption	GO:0001775|cell activation|BP;GO:0002252|immune effector process|BP;GO:0002263|cell activation involved in immune response|BP;GO:0002274|myeloid leukocyte activation|BP;GO:0002275|myeloid cell activation involved in immune response|BP;GO:0002283|neutrophil activation involved in immune response|BP;GO:0002366|leukocyte activation involved in immune response|BP;GO:0002376|immune system process|BP;G…	sp|P22732|GTR5_HUMAN	Solute carrier family 2, facilitated glucose transporter member 5 Fructose transporter Glucose transporter type 5, small intestine Short=GLUT-5 OS=Homo sapiens (Human) Name=SLC2A5 Synonyms=GLUT5 PE=1	tr|B4DXN5|B4DXN5_HUMAN	cDNA FLJ55285, highly similar to Solute carrier family 2, facilitated glucose transporter member 5 {ECO:0000313|EMBL:BAG63447.1} OS=Homo sapiens (Human) PE=2	COG0477@1|root,KOG0569@2759|Eukaryota,38DNJ@33154|Opisthokonta,3BAAV@33208|Metazoa,3CS42@33213|Bilateria,480JW@7711|Chordata,48UZH@7742|Vertebrata,3J5M2@40674|Mammalia,35GT2@314146|Euarchontoglires,4MBKM@9443|Primates,4MTJT@9604|Hominidae	fructose transmembrane transporter activity	P	NP_001315548.1	solute carrier family 2, facilitated glucose transporter member 5 isoform 1 [Homo sapiens] &gt;NP_003030.1 solute carrier family 2, facilitated glucose transporter member 5 isoform 1 [Homo sapiens]	Sugar_tr	-
gene-GPR157	GPR157	5197	441	10.6936	3.80146	419	9.39454	3.46714	288	7.54643	2.83633	410	10.3388	3.87079	493	13.7176	4.85738	430	11.356	4.11198	-	-	-	GO:0003674|molecular_function|MF;GO:0004888|transmembrane signaling receptor activity|MF;GO:0004930|G protein-coupled receptor activity|MF;GO:0005575|cellular_component|CC;GO:0005886|plasma membrane|CC;GO:0005929|cilium|CC;GO:0007154|cell communication|BP;GO:0007165|signal transduction|BP;GO:0007166|cell surface receptor signaling pathway|BP;GO:0007186|G protein-coupled receptor signaling pathway…	sp|Q5UAW9|GP157_HUMAN	G-protein coupled receptor 157 OS=Homo sapiens (Human) Name=GPR157 PE=2	tr|A8KA23|A8KA23_HUMAN	cDNA FLJ77244, highly similar to Homo sapiens G protein-coupled receptor 157 (GPR157), mRNA {ECO:0000313|EMBL:BAF85577.1} OS=Homo sapiens (Human) PE=2	2C6U4@1|root,2QU1X@2759|Eukaryota,39GBC@33154|Opisthokonta,3BI9M@33208|Metazoa,3CVP1@33213|Bilateria,47Z26@7711|Chordata,48YCA@7742|Vertebrata,3J5KI@40674|Mammalia,35B7S@314146|Euarchontoglires,4MGAK@9443|Primates,4N4Y8@9604|Hominidae	Slime mold cyclic AMP receptor	T	NP_079256.4	G-protein coupled receptor 157 [Homo sapiens] &gt;Q5UAW9.2 RecName: Full=G-protein coupled receptor 157 [Homo sapiens]	7tm_2	-
gene-MIR34AHG	-	4157	187	5.6689	2.01524	148	4.14855	1.53106	217	7.10856	2.67175	224	7.06167	2.64385	176	6.12234	2.16791	144	4.75436	1.72154	-	-	-	-	-	-	-	-	-	-	-	-	-	-	-
gene-LNCTAM34A	-	982	33	4.23486	1.50545	41	4.86504	1.79549	61	8.45902	3.17933	47	6.27229	2.3483	47	6.92104	2.45072	55	7.68708	2.78347	-	-	-	-	-	-	-	-	-	-	-	-	-	-	-
gene-H6PD	H6PD	9513	363	4.80868	1.70944	335	4.10338	1.51439	500	7.15739	2.69011	523	7.20483	2.69744	551	8.37566	2.9658	570	8.2237	2.97778	hexose-6-phosphate dehydrogenase/glucose 1-dehydrogenase	K13937	ko00030|Pentose phosphate pathway;ko01100|Metabolic pathways;ko01200|Carbon metabolism	GO:0000166|nucleotide binding|MF;GO:0003674|molecular_function|MF;GO:0003824|catalytic activity|MF;GO:0004344|glucose dehydrogenase activity|MF;GO:0004345|glucose-6-phosphate dehydrogenase activity|MF;GO:0005488|binding|MF;GO:0005575|cellular_component|CC;GO:0005622|intracellular anatomical structure|CC;GO:0005737|cytoplasm|CC;GO:0005739|mitochondrion|CC;GO:0005783|endoplasmic reticulum|CC;GO:000…	sp|O95479|G6PE_HUMAN	GDH/6PGL endoplasmic bifunctional protein Glucose 1-dehydrogenase EC=1.1.1.47 Hexose-6-phosphate dehydrogenase 6-phosphogluconolactonase Short=6PGL EC=3.1.1.31 Precursor OS=Homo sapiens (Human) Name=H6PD Synonyms=GDH PE=1	tr|R4GMU1|R4GMU1_HUMAN	GDH/6PGL endoplasmic bifunctional protein {ECO:0000313|Ensembl:ENSP00000473348} OS=Homo sapiens (Human) Name=H6PD {ECO:0000313|Ensembl:ENSP00000473348} PE=1	COG0363@1|root,COG0364@1|root,KOG0563@2759|Eukaryota,KOG3147@2759|Eukaryota,38V5I@33154|Opisthokonta,3BIH2@33208|Metazoa,3CT4G@33213|Bilateria,48530@7711|Chordata,492ZD@7742|Vertebrata,3J752@40674|Mammalia,35AVM@314146|Euarchontoglires,4M9AD@9443|Primates,4N65F@9604|Hominidae	Glucose-6-phosphate dehydrogenase, NAD binding domain	G	NP_004276.2	GDH/6PGL endoplasmic bifunctional protein isoform 2 precursor [Homo sapiens] &gt;XP_006711115.1 GDH/6PGL endoplasmic bifunctional protein isoform X2 [Homo sapiens]	G6PD_C,G6PD_N,Glucosamine_iso	-
gene-LOC124903836	-	474	0	0	0	2	0.491661	0.181452	1	0.287292	0.107979	2	0.552957	0.207024	1	0.305075	0.108026	1	0.289555	0.104847	-	-	-	-	-	-	-	-	-	-	-	-	-	-	-
gene-SPSB1	SPSB1	3106	673	27.3055	9.70685	739	27.7241	10.2318	517	22.6668	8.51934	585	24.6828	9.24107	582	27.0961	9.59466	576	25.4525	9.21629	-	-	-	GO:0000151|ubiquitin ligase complex|CC;GO:0000209|protein polyubiquitination|BP;GO:0003674|molecular_function|MF;GO:0005575|cellular_component|CC;GO:0005622|intracellular anatomical structure|CC;GO:0005737|cytoplasm|CC;GO:0005829|cytosol|CC;GO:0006508|proteolysis|BP;GO:0006511|ubiquitin-dependent protein catabolic process|BP;GO:0006807|nitrogen compound metabolic process|BP;GO:0008150|biological_…	sp|Q96BD6|SPSB1_HUMAN	SPRY domain-containing SOCS box protein 1 Short=SSB-1 OS=Homo sapiens (Human) Name=SPSB1 Synonyms=SSB1 PE=1	tr|A0A024R4G8|A0A024R4G8_HUMAN	SplA/ryanodine receptor domain and SOCS box containing 1, isoform CRA_a {ECO:0000313|EMBL:EAW71618.1} OS=Homo sapiens (Human) ORFNames=hCG_22401 {ECO:0000313|EMBL:EAW71618.1} PE=4	KOG3953@1|root,KOG3953@2759|Eukaryota,38CJF@33154|Opisthokonta,3BEZ9@33208|Metazoa,3CUU1@33213|Bilateria,4833J@7711|Chordata,48VQW@7742|Vertebrata,3J474@40674|Mammalia,35K6B@314146|Euarchontoglires,4MFSW@9443|Primates,3683Y@314294|Cercopithecoidea	SplA ryanodine receptor domain and SOCS box containing 1	S	BAD92796.1	SPRY domain-containing SOCS box protein SSB-1 variant, partial [Homo sapiens]	SOCS_box,SPRY	-
gene-LINC02606	-	2438	2	0.103379	0.0367503	2	0.0955896	0.0352782	0	0	0	2	0.107507	0.0402499	1	0.0593132	0.0210027	0	0	0	-	-	-	-	-	-	-	-	-	-	-	-	-	-	-
gene-SLC25A33	SLC25A33	3865	767	25.0082	8.89018	856	25.8071	9.52434	539	18.9907	7.13766	526	17.8351	6.67735	458	17.1357	6.0677	505	17.933	6.49347	-	-	-	GO:0000002|mitochondrial genome maintenance|BP;GO:0000959|mitochondrial RNA metabolic process|BP;GO:0001558|regulation of cell growth|BP;GO:0002082|regulation of oxidative phosphorylation|BP;GO:0003674|molecular_function|MF;GO:0005215|transporter activity|MF;GO:0005575|cellular_component|CC;GO:0005622|intracellular anatomical structure|CC;GO:0005737|cytoplasm|CC;GO:0005739|mitochondrion|CC;GO:000…	sp|Q9BSK2|S2533_HUMAN	Solute carrier family 25 member 33 Bone marrow stromal cell mitochondrial carrier protein Short=BMSC-MCP Short=HuBMSC-MCP Protein PNC1 OS=Homo sapiens (Human) Name=SLC25A33 PE=1	tr|J3KQA4|J3KQA4_HUMAN	Solute carrier family 25 member 36 {ECO:0000313|Ensembl:ENSP00000391521} OS=Homo sapiens (Human) Name=SLC25A36 {ECO:0000313|Ensembl:ENSP00000391521} PE=1	COG4266@1|root,KOG0757@2759|Eukaryota,39RZH@33154|Opisthokonta,3BERC@33208|Metazoa,3CS59@33213|Bilateria,480AG@7711|Chordata,493PH@7742|Vertebrata,3J1UK@40674|Mammalia,35GW4@314146|Euarchontoglires,4MIY6@9443|Primates	Solute carrier family 25 (pyrimidine nucleotide carrier), member 33	C	NP_115691.1	solute carrier family 25 member 33 [Homo sapiens] &gt;XP_003274374.1 solute carrier family 25 member 33 [Nomascus leucogenys]	Mito_carr	-
gene-TMEM201	TMEM201	7080	605	10.7686	3.82813	614	10.1053	3.72946	438	8.42447	3.16634	497	9.19947	3.44422	482	9.84461	3.48596	467	9.05302	3.27807	transmembrane protein 201	-	-	GO:0000922|spindle pole|CC;GO:0001667|ameboidal-type cell migration|BP;GO:0003674|molecular_function|MF;GO:0003779|actin binding|MF;GO:0005488|binding|MF;GO:0005515|protein binding|MF;GO:0005521|lamin binding|MF;GO:0005575|cellular_component|CC;GO:0005622|intracellular anatomical structure|CC;GO:0005634|nucleus|CC;GO:0005635|nuclear envelope|CC;GO:0005737|cytoplasm|CC;GO:0005819|spindle|CC;GO:000…	sp|Q5SNT2|TM201_HUMAN	Transmembrane protein 201 Spindle-associated membrane protein 1 OS=Homo sapiens (Human) Name=TMEM201 Synonyms=NET5, SAMP1 PE=1	tr|H0Y4R5|H0Y4R5_HUMAN	Transmembrane protein 201 {ECO:0000313|Ensembl:ENSP00000393626} Fragment OS=Homo sapiens (Human) Name=TMEM201 {ECO:0000313|Ensembl:ENSP00000393626} PE=1	KOG4623@1|root,KOG4623@2759|Eukaryota,38DS5@33154|Opisthokonta,3BDH7@33208|Metazoa,3CZ7V@33213|Bilateria,483RT@7711|Chordata,493RP@7742|Vertebrata,3JCKI@40674|Mammalia,35BTM@314146|Euarchontoglires,4MEQ9@9443|Primates,4N058@9604|Hominidae	Protein of unknown function C-terminus (DUF2448)	U	XP_016856039.1	transmembrane protein 201 isoform X2 [Homo sapiens]	DUF2448,Ima1_N	-
gene-LOC124903837	LOC124903837	1100	3	0.343689	0.122178	1	0.105931	0.0390947	4	0.495187	0.186116	5	0.595685	0.223021	1	0.13146	0.0465495	1	0.124772	0.0451796	-	-	-	-	-	-	-	-	-	-	-	EAX08814.1	hCG2040972, partial [Homo sapiens]	-	-
gene-PIK3CD	PIK3CD	8546	650	9.5849	3.40734	679	9.25808	3.41678	780	12.4289	4.67142	754	11.5624	4.32889	769	13.0121	4.60757	780	12.5268	4.53593	phosphatidylinositol-4%2C5-bisphosphate 3-kinase catalytic subunit delta	K00922	ko04062|Chemokine signaling pathway;ko04213|Longevity regulating pathway - multiple species;ko04630|Jak-STAT signaling pathway;ko05160|Hepatitis C;ko04722|Neurotrophin signaling pathway;ko05135|Yersinia infection;ko04360|Axon guidance;ko05142|Chagas disease (American trypanosomiasis);ko04550|Signaling pathways regulating pluripotency of stem cells;ko04150|mTOR signaling pathway;ko04625|C-type lec…	GO:0000166|nucleotide binding|MF;GO:0000902|cell morphogenesis|BP;GO:0001525|angiogenesis|BP;GO:0001568|blood vessel development|BP;GO:0001667|ameboidal-type cell migration|BP;GO:0001727|lipid kinase activity|MF;GO:0001775|cell activation|BP;GO:0001776|leukocyte homeostasis|BP;GO:0001779|natural killer cell differentiation|BP;GO:0001780|neutrophil homeostasis|BP;GO:0001781|neutrophil apoptotic pr…	sp|O00329|PK3CD_HUMAN	Phosphatidylinositol 4,5-bisphosphate 3-kinase catalytic subunit delta isoform Short=PI3-kinase subunit delta Short=PI3K-delta Short=PI3Kdelta Short=PtdIns-3-kinase subunit delta EC=2.7.1.153 Phosphatidylinositol 4,5-bisphosphate 3-kinase 110 kDa catalytic subunit delta Short=PtdIns-3-kinase subunit p110-delta Short=p110delta OS=Homo sapiens (Human) Name=PIK3CD PE=1	tr|Q1WIR0|Q1WIR0_HUMAN	Phosphoinositide-3-kinase C {ECO:0000313|EMBL:ABB83815.1} OS=Homo sapiens (Human) PE=2	COG5032@1|root,KOG0904@2759|Eukaryota,38DZQ@33154|Opisthokonta,3BAV5@33208|Metazoa,3CUHC@33213|Bilateria,480UT@7711|Chordata,48Z1A@7742|Vertebrata,3JAXU@40674|Mammalia,35JP2@314146|Euarchontoglires,4MHAP@9443|Primates,4N4D9@9604|Hominidae	PI3-kinase family, p85-binding domain	T	NP_005017.3	phosphatidylinositol 4,5-bisphosphate 3-kinase catalytic subunit delta isoform isoform 1 [Homo sapiens] &gt;XP_006710750.1 phosphatidylinositol 4,5-bisphosphate 3-kinase catalytic subunit delta isoform isoform X3 [Homo sapiens]	PI3K_C2,PI3K_p85B,PI3K_rbd,PI3Ka,PI3_PI4_kinase	-
gene-LOC105376712	-	441	0	0	0	0	0	0	0	0	0	0	0	0	0	0	0	0	0	0	-	-	-	-	-	-	-	-	-	-	-	-	-	-	-
gene-PIK3CD-AS1	-	1823	0	0	0	0	0	0	0	0	0	0	0	0	0	0	0	0	0	0	-	-	-	-	-	-	-	-	-	-	-	-	-	-	-
gene-PIK3CD-AS2	-	958	36	4.73559	1.68346	47	5.71671	2.10981	41	5.82801	2.19046	19	2.59913	0.973097	16	2.41512	0.85519	16	2.29226	0.830022	-	-	-	-	-	-	-	-	-	-	-	-	-	-	-
gene-LOC124903839	-	335	0	0	0	2	0.695664	0.256741	1	0.406497	0.152782	2	0.782392	0.292923	1	0.431658	0.152849	0	0	0	-	-	-	-	-	-	-	-	-	-	-	-	-	-	-
gene-CLSTN1	CLSTN1	5321	6021	142.598	50.6921	6055	132.597	48.9363	5972	152.837	57.4438	6398	157.576	58.9955	6742	183.223	64.8789	6344	163.636	59.2523	calsyntenin 1	-	-	GO:0000139|Golgi membrane|CC;GO:0003674|molecular_function|MF;GO:0005488|binding|MF;GO:0005509|calcium ion binding|MF;GO:0005575|cellular_component|CC;GO:0005622|intracellular anatomical structure|CC;GO:0005737|cytoplasm|CC;GO:0005794|Golgi apparatus|CC;GO:0007155|cell adhesion|BP;GO:0007156|homophilic cell adhesion via plasma membrane adhesion molecules|BP;GO:0008150|biological_process|BP;GO:000…	sp|O94985|CSTN1_HUMAN	Calsyntenin-1 Alcadein-alpha Short=Alc-alpha Alzheimer-related cadherin-like protein Non-classical cadherin XB31alpha Soluble Alc-alpha Short=SAlc-alpha CTF1-alpha C-terminal fragment 1-alpha Precursor OS=Homo sapiens (Human) Name=CLSTN1 Synonyms=CS1, KIAA0911 PE=1	tr|B4E3Q1|B4E3Q1_HUMAN	cDNA FLJ61580, highly similar to Calsyntenin-1 {ECO:0000313|EMBL:BAG65563.1} OS=Homo sapiens (Human) PE=2	KOG1834@1|root,KOG1834@2759|Eukaryota,38FFN@33154|Opisthokonta,3B9ZD@33208|Metazoa,3CXUZ@33213|Bilateria,485CJ@7711|Chordata,48XVA@7742|Vertebrata,3JBHS@40674|Mammalia,35DAJ@314146|Euarchontoglires,4MDPY@9443|Primates,4MS6R@9604|Hominidae	Concanavalin A-like lectin/glucanases superfamily	W	NP_001289812.1	calsyntenin-1 isoform 3 precursor [Homo sapiens] &gt;BAG65563.1 unnamed protein product [Homo sapiens]	Cadherin,Laminin_G_3	-
gene-CTNNBIP1	CTNNBIP1	4192	676	20.3218	7.22421	648	18.0122	6.64759	701	22.7719	8.55881	953	29.7928	11.1542	886	30.5631	10.8223	1020	33.3956	12.0924	catenin beta interacting protein 1	K04493	ko04310|Wnt signaling pathway	GO:0000122|negative regulation of transcription by RNA polymerase II|BP;GO:0001503|ossification|BP;GO:0001649|osteoblast differentiation|BP;GO:0001657|ureteric bud development|BP;GO:0001658|branching involved in ureteric bud morphogenesis|BP;GO:0001763|morphogenesis of a branching structure|BP;GO:0001822|kidney development|BP;GO:0001823|mesonephros development|BP;GO:0002009|morphogenesis of an ep…	sp|Q9NSA3|CNBP1_HUMAN	Beta-catenin-interacting protein 1 Inhibitor of beta-catenin and Tcf-4 OS=Homo sapiens (Human) Name=CTNNBIP1 Synonyms=ICAT PE=1	tr|A0A024R4D7|A0A024R4D7_HUMAN	Catenin, beta interacting protein 1, isoform CRA_a {ECO:0000313|EMBL:EAW71632.1} OS=Homo sapiens (Human) ORFNames=hCG_18661 {ECO:0000313|EMBL:EAW71632.1} PE=4	2C5B9@1|root,2S3XR@2759|Eukaryota,3A3W9@33154|Opisthokonta,3BRWV@33208|Metazoa,3D8AD@33213|Bilateria,48F94@7711|Chordata,49C3X@7742|Vertebrata,3JHA6@40674|Mammalia,35QG6@314146|Euarchontoglires,4MJUF@9443|Primates,4N92H@9604|Hominidae	Beta-catenin-interacting protein ICAT	K	NP_001012329.1	beta-catenin-interacting protein 1 [Homo sapiens] &gt;NP_001247517.1 beta-catenin-interacting protein 1 [Macaca mulatta]	ICAT	-
gene-LOC105376717	-	595	1	0.211797	0.0752918	1	0.195838	0.0722759	2	0.457736	0.17204	1	0.220253	0.0824615	3	0.729103	0.258174	4	0.922684	0.334101	-	-	-	-	-	-	-	-	-	-	-	-	-	-	-
gene-LOC124903838	-	1454	8	0.693366	0.246485	9	0.721261	0.266188	8	0.749251	0.281606	11	0.991443	0.37119	5	0.497268	0.176081	3	0.283183	0.10254	-	-	-	-	-	-	-	-	-	-	-	-	-	-	-
gene-LZIC	LZIC	5230	1144	27.5652	9.79917	1120	24.9534	9.20931	871	22.6787	8.5238	675	16.9138	6.33243	633	17.502	6.19741	659	17.2939	6.26208	leucine zipper and CTNNBIP1 domain containing	K04493	ko04310|Wnt signaling pathway	GO:0003674|molecular_function|MF;GO:0005488|binding|MF;GO:0005515|protein binding|MF;GO:0008013|beta-catenin binding|MF	sp|Q8WZA0|LZIC_HUMAN	Protein LZIC Leucine zipper and CTNNBIP1 domain-containing protein Leucine zipper and ICAT homologous domain-containing protein OS=Homo sapiens (Human) Name=LZIC PE=1	tr|K7ES95|K7ES95_HUMAN	Protein LZIC {ECO:0000313|Ensembl:ENSP00000468610} Fragment OS=Homo sapiens (Human) Name=LZIC {ECO:0000313|Ensembl:ENSP00000468610} PE=1	2CMAZ@1|root,2QPUB@2759|Eukaryota,38GJ2@33154|Opisthokonta,3BPZE@33208|Metazoa,3CS8R@33213|Bilateria,487FY@7711|Chordata,4909H@7742|Vertebrata,3J7QW@40674|Mammalia,351D5@311790|Afrotheria	Beta-catenin-interacting protein ICAT	S	NP_001303904.1	protein LZIC isoform c [Homo sapiens] &gt;XP_005263563.1 protein LZIC isoform X1 [Homo sapiens]	ICAT	-
gene-NMNAT1	NMNAT1	6281	385	7.72447	2.74598	428	7.94016	2.93039	235	5.09496	1.91494	256	5.34135	1.99977	233	5.36429	1.89948	259	5.65954	2.0493	nicotinamide nucleotide adenylyltransferase 1	K06210	ko01100|Metabolic pathways;ko00760|Nicotinate and nicotinamide metabolism	GO:0000165|MAPK cascade|BP;GO:0000166|nucleotide binding|MF;GO:0000309|nicotinamide-nucleotide adenylyltransferase activity|MF;GO:0003674|molecular_function|MF;GO:0003824|catalytic activity|MF;GO:0004515|nicotinate-nucleotide adenylyltransferase activity|MF;GO:0005488|binding|MF;GO:0005515|protein binding|MF;GO:0005524|ATP binding|MF;GO:0005575|cellular_component|CC;GO:0005622|intracellular anato…	sp|Q9HAN9|NMNA1_HUMAN	Nicotinamide/nicotinic acid mononucleotide adenylyltransferase 1 {ECO:0000305} Short=NMN/NaMN adenylyltransferase 1 EC=2.7.7.1 EC=2.7.7.18 Nicotinamide-nucleotide adenylyltransferase 1 Short=NMN adenylyltransferase 1 Nicotinate-nucleotide adenylyltransferase 1 Short=NaMN adenylyltransferase 1 OS=Homo sapiens (Human) Name=NMNAT1 Synonyms=NMNAT PE=1	tr|Q53GL1|Q53GL1_HUMAN	Nicotinamide-nucleotide adenylyltransferase {ECO:0000256|RuleBase:RU362021} EC=2.7.7.1 {ECO:0000256|RuleBase:RU362021} EC=2.7.7.18 {ECO:0000256|RuleBase:RU362021} Nicotinate-nucleotide adenylyltransferase {ECO:0000256|RuleBase:RU362021} Fragment OS=Homo sapiens (Human) PE=2	COG1057@1|root,KOG3199@2759|Eukaryota,38BZ1@33154|Opisthokonta,3BJ10@33208|Metazoa,3CSJ4@33213|Bilateria,482G0@7711|Chordata,495G7@7742|Vertebrata,3JAHH@40674|Mammalia,35NM5@314146|Euarchontoglires,4MA6N@9443|Primates,4MWTY@9604|Hominidae	adenylyltransferase	H	XP_016857597.1	nicotinamide/nicotinic acid mononucleotide adenylyltransferase 1 isoform X2 [Homo sapiens]	CTP_transf_like	-
gene-LOC124903840	LOC124903840	542	0	0	0	1	0.214988	0.0793435	2	0.502496	0.188863	1	0.241791	0.090525	0	0	0	0	0	0	-	-	-	-	-	-	-	-	KOG4015@1|root,KOG4015@2759|Eukaryota,3A25S@33154|Opisthokonta,3BQGF@33208|Metazoa,3D6MC@33213|Bilateria,48E9S@7711|Chordata,49AYZ@7742|Vertebrata,3JGMG@40674|Mammalia,35PWX@314146|Euarchontoglires,4MJRN@9443|Primates,36AF1@314294|Cercopithecoidea	Belongs to the calycin superfamily. Fatty-acid binding protein (FABP) family	I	-	-	Lipocalin	-
gene-RBP7	RBP7	840	70	10.5016	3.73322	107	14.8429	5.47791	60	9.72689	3.65585	70	10.9209	4.08871	77	13.2555	4.69375	87	14.2151	5.14725	retinol binding protein 7	K14622	ko04977|Vitamin digestion and absorption	GO:0003674|molecular_function|MF;GO:0005488|binding|MF;GO:0008289|lipid binding|MF	sp|Q96R05|RET7_HUMAN	Retinoid-binding protein 7 Cellular retinoic acid-binding protein 4 Short=CRABP4 Short=CRBP4 Cellular retinoic acid-binding protein IV Short=CRABP-IV OS=Homo sapiens (Human) Name=RBP7 PE=1	tr|Q8N4L3|Q8N4L3_HUMAN	RBP7 protein {ECO:0000313|EMBL:AAH33883.1} Fragment OS=Homo sapiens (Human) Name=RBP7 {ECO:0000313|EMBL:AAH33883.1} PE=2	KOG4015@1|root,KOG4015@2759|Eukaryota,3A25S@33154|Opisthokonta,3BQGF@33208|Metazoa,3D6MC@33213|Bilateria,48E9S@7711|Chordata,49AYZ@7742|Vertebrata,3JGMG@40674|Mammalia,35PWX@314146|Euarchontoglires,4MJRN@9443|Primates,4N8V1@9604|Hominidae	Pfam:GVQW	I	AAH33883.1	RBP7 protein, partial [Homo sapiens]	Lipocalin	-
gene-UBE4B	UBE4B	7124	2734	48.3628	17.1925	2734	44.7187	16.5038	1947	37.2172	13.9881	1727	31.7693	11.8942	1874	38.0391	13.4696	1784	34.3701	12.4453	ubiquitination factor E4B	K10597	ko04141|Protein processing in endoplasmic reticulum;ko04120|Ubiquitin mediated proteolysis	GO:0000151|ubiquitin ligase complex|CC;GO:0000209|protein polyubiquitination|BP;GO:0003674|molecular_function|MF;GO:0003824|catalytic activity|MF;GO:0004842|ubiquitin-protein transferase activity|MF;GO:0005488|binding|MF;GO:0005515|protein binding|MF;GO:0005575|cellular_component|CC;GO:0005622|intracellular anatomical structure|CC;GO:0005634|nucleus|CC;GO:0005737|cytoplasm|CC;GO:0006508|proteolys…	sp|O95155|UBE4B_HUMAN	Ubiquitin conjugation factor E4 B {ECO:0000305} EC=2.3.2.27 {ECO:0000250|UniProtKB:Q9ES00} Homozygously deleted in neuroblastoma 1 {ECO:0000312|EMBL:BAB40446.1} RING-type E3 ubiquitin transferase E4 B Ubiquitin fusion degradation protein 2 {ECO:0000312|EMBL:AAD02233.1} OS=Homo sapiens (Human) UFD2 {ECO:0000312|EMBL:AAD02233.1} PE=1	tr|B4E2Y2|B4E2Y2_HUMAN	cDNA FLJ50370, highly similar to Ubiquitin conjugation factor E4 B {ECO:0000313|EMBL:BAG65294.1} OS=Homo sapiens (Human) PE=2	COG5113@1|root,KOG2042@2759|Eukaryota,38DSP@33154|Opisthokonta,3BAI3@33208|Metazoa,3CTAM@33213|Bilateria,481Y6@7711|Chordata,48V5Y@7742|Vertebrata,3JAMU@40674|Mammalia,35EDH@314146|Euarchontoglires,4MR0F@9443|Primates	Ubiquitin elongating factor core	O	NP_006039.2	ubiquitin conjugation factor E4 B isoform 2 [Homo sapiens] &gt;AAH93696.1 Ubiquitination factor E4B [Homo sapiens]	U-box,Ufd2P_core	-
gene-KIF1B	KIF1B	16647	2256	17.0781	6.07111	2137	14.9583	5.52051	1736	14.2009	5.33741	1696	13.3515	4.99871	1971	17.1212	6.0626	1894	15.6154	5.6543	kinesin family member 1B	-	-	GO:0000166|nucleotide binding|MF;GO:0003674|molecular_function|MF;GO:0003774|cytoskeletal motor activity|MF;GO:0003777|microtubule motor activity|MF;GO:0003824|catalytic activity|MF;GO:0005488|binding|MF;GO:0005515|protein binding|MF;GO:0005524|ATP binding|MF;GO:0005575|cellular_component|CC;GO:0005622|intracellular anatomical structure|CC;GO:0005737|cytoplasm|CC;GO:0005739|mitochondrion|CC;GO:00…	sp|O60333|KIF1B_HUMAN	Kinesin-like protein KIF1B Short=Klp OS=Homo sapiens (Human) Name=KIF1B Synonyms=KIAA0591, KIAA1448 PE=1	tr|Q4R9M9|Q4R9M9_HUMAN	Kinesin family member 1Bbeta isoform II {ECO:0000313|EMBL:BAE02544.1} Kinesin-like protein KIF1B {ECO:0000313|Ensembl:ENSP00000478500} OS=Homo sapiens (Human) Synonyms=KIF1B {ECO:0000313|Ensembl:ENSP00000478500} PE=1	COG5059@1|root,KOG0245@2759|Eukaryota,38BIX@33154|Opisthokonta,3B9WY@33208|Metazoa,3CT78@33213|Bilateria,485YS@7711|Chordata,490CU@7742|Vertebrata,3J5AG@40674|Mammalia,35KI3@314146|Euarchontoglires,4MIUH@9443|Primates,36A4W@314294|Cercopithecoidea	Kinesin family member 1B	Z	BAA25517.2	KIAA0591 protein, partial [Homo sapiens]	DUF3694,FHA,KIF1B,Kinesin,Kinesin_assoc,PH	-
gene-PGD	PGD	2473	10156	517.53	183.977	11390	536.678	198.066	7433	409.3	153.836	8786	465.593	174.315	8082	472.584	167.341	8493	471.354	170.676	phosphogluconate dehydrogenase	K00033	ko00480|Glutathione metabolism;ko01100|Metabolic pathways;ko01200|Carbon metabolism;ko00030|Pentose phosphate pathway	GO:0000166|nucleotide binding|MF;GO:0003674|molecular_function|MF;GO:0003824|catalytic activity|MF;GO:0004616|phosphogluconate dehydrogenase (decarboxylating) activity|MF;GO:0005488|binding|MF;GO:0005575|cellular_component|CC;GO:0005576|extracellular region|CC;GO:0005615|extracellular space|CC;GO:0005622|intracellular anatomical structure|CC;GO:0005634|nucleus|CC;GO:0005737|cytoplasm|CC;GO:000582…	sp|P52209|6PGD_HUMAN	6-phosphogluconate dehydrogenase, decarboxylating EC=1.1.1.44 OS=Homo sapiens (Human) Name=PGD Synonyms=PGDH PE=1	tr|B4E2U0|B4E2U0_HUMAN	6-phosphogluconate dehydrogenase, decarboxylating {ECO:0000256|PIRNR:PIRNR000109, ECO:0000256|RuleBase:RU000485} EC=1.1.1.44 {ECO:0000256|PIRNR:PIRNR000109, ECO:0000256|RuleBase:RU000485} OS=Homo sapiens (Human) PE=2	COG0362@1|root,KOG2653@2759|Eukaryota,38BP7@33154|Opisthokonta,3BBQ7@33208|Metazoa,3CW4B@33213|Bilateria,4827Q@7711|Chordata,496KU@7742|Vertebrata,3J3ZN@40674|Mammalia,35CXQ@314146|Euarchontoglires,4MCSS@9443|Primates,4MWTD@9604|Hominidae	6-phosphogluconate dehydrogenase, C-terminal domain	G	NP_002622.2	6-phosphogluconate dehydrogenase, decarboxylating isoform 1 [Homo sapiens] &gt;P52209.3 RecName: Full=6-phosphogluconate dehydrogenase, decarboxylating [Homo sapiens]	6PGD,NAD_binding_2	-
gene-CENPS	CENPS	1557	36	2.91374	1.03581	36	2.69419	0.994316	28	2.4489	0.92042	36	3.03007	1.13444	28	2.60048	0.920826	29	2.55634	0.925645	centromere protein S	K11511	ko03460|Fanconi anemia pathway	GO:0000003|reproduction|BP;GO:0000226|microtubule cytoskeleton organization|BP;GO:0000278|mitotic cell cycle|BP;GO:0000280|nuclear division|BP;GO:0000712|resolution of meiotic recombination intermediates|BP;GO:0003674|molecular_function|MF;GO:0003676|nucleic acid binding|MF;GO:0003677|DNA binding|MF;GO:0003682|chromatin binding|MF;GO:0005488|binding|MF;GO:0005515|protein binding|MF;GO:0005575|cel…	sp|Q8N2Z9|CENPS_HUMAN	Centromere protein S Short=CENP-S Apoptosis-inducing TAF9-like domain-containing protein 1 FANCM-associated histone fold protein 1 {ECO:0000303|PubMed:20347428} FANCM-interacting histone fold protein 1 {ECO:0000303|PubMed:20347429} Fanconi anemia-associated polypeptide of 16 kDa OS=Homo sapiens (Human) ECO:0000303|PubMed:20347429} PE=1	tr|K7ESB0|K7ESB0_HUMAN	Centromere protein S {ECO:0000313|Ensembl:ENSP00000468629} OS=Homo sapiens (Human) Name=CENPS {ECO:0000313|Ensembl:ENSP00000468629} PE=4	2CYS2@1|root,2S62X@2759|Eukaryota,3A48I@33154|Opisthokonta,3BQR4@33208|Metazoa,3D691@33213|Bilateria,48G42@7711|Chordata,49BNZ@7742|Vertebrata,3JH62@40674|Mammalia,35Q75@314146|Euarchontoglires,4MJHK@9443|Primates,4N6VW@9604|Hominidae	CENP-S protein	B	NP_001191810.1	centromere protein S [Pongo abelii] &gt;NP_001257446.1 APITD1-CORT protein isoform 4 [Homo sapiens]	CENP-S	Others
gene-CENPS-CORT	CENPS-CORT	1967	0	0	0	1	0.0592393	0.0218628	3	0.207692	0.0780609	2	0.133249	0.0498877	2	0.147031	0.0520635	2	0.139552	0.0505313	CENPS-CORT readthrough	K05238	ko04080|Neuroactive ligand-receptor interaction	GO:0000003|reproduction|BP;GO:0000280|nuclear division|BP;GO:0000712|resolution of meiotic recombination intermediates|BP;GO:0001664|G protein-coupled receptor binding|MF;GO:0003674|molecular_function|MF;GO:0003682|chromatin binding|MF;GO:0005102|signaling receptor binding|MF;GO:0005179|hormone activity|MF;GO:0005184|neuropeptide hormone activity|MF;GO:0005488|binding|MF;GO:0005515|protein bindin…	sp|O00230|CORT_HUMAN	Cortistatin Cortistatin-29 Cortistatin-17 Precursor OS=Homo sapiens (Human) Name=CORT ORFNames=UNQ307/PRO350 PE=2	tr|Q8IUV6|Q8IUV6_HUMAN	CORT protein {ECO:0000313|EMBL:AAH40034.1} Fragment OS=Homo sapiens (Human) Name=CORT {ECO:0000313|EMBL:AAH40034.1} PE=2	2C68B@1|root,2S2ZK@2759|Eukaryota,3A0CD@33154|Opisthokonta,3BPB9@33208|Metazoa,3D5BN@33213|Bilateria,4832Y@7711|Chordata,49AF4@7742|Vertebrata,3JE2D@40674|Mammalia,35PT4@314146|Euarchontoglires,4MS0M@9443|Primates	APITD1-CORT readthrough	S	EAW71652.1	hCG2006056, isoform CRA_d [Homo sapiens]	CENP-S,Somatostatin	Others
gene-CORT	CORT	914	8	1.10301	0.392111	5	0.637438	0.235253	2	0.297979	0.111996	2	0.286763	0.107362	3	0.474635	0.168067	0	0	0	-	K05238	ko04080|Neuroactive ligand-receptor interaction	GO:0003674|molecular_function|MF;GO:0005102|signaling receptor binding|MF;GO:0005179|hormone activity|MF;GO:0005488|binding|MF;GO:0005515|protein binding|MF;GO:0005575|cellular_component|CC;GO:0005576|extracellular region|CC;GO:0030545|signaling receptor regulator activity|MF;GO:0030546|signaling receptor activator activity|MF;GO:0048018|receptor ligand activity|MF;GO:0098772|molecular function r…	sp|O00230|CORT_HUMAN	Cortistatin Cortistatin-29 Cortistatin-17 Precursor OS=Homo sapiens (Human) Name=CORT ORFNames=UNQ307/PRO350 PE=2	tr|Q8IUV6|Q8IUV6_HUMAN	CORT protein {ECO:0000313|EMBL:AAH40034.1} Fragment OS=Homo sapiens (Human) Name=CORT {ECO:0000313|EMBL:AAH40034.1} PE=2	2BN89@1|root,2S1NT@2759|Eukaryota,3A8FN@33154|Opisthokonta,3BTY2@33208|Metazoa,3DA7T@33213|Bilateria,48G19@7711|Chordata,49CVT@7742|Vertebrata,3JHYM@40674|Mammalia,35QZY@314146|Euarchontoglires,4MN8D@9443|Primates,4N917@9604|Hominidae	Somatostatin/Cortistatin family	T	AAI19725.1	Cortistatin [Homo sapiens] &gt;AIC48544.1 CORT, partial [synthetic construct]	Somatostatin	-
gene-DFFA	DFFA	7390	3500	59.6844	21.2172	3574	56.3539	20.798	2315	42.6588	16.0333	2198	38.9783	14.5932	2111	41.3075	14.6269	2100	39.0018	14.1224	DNA fragmentation factor subunit alpha	K02310	ko04210|Apoptosis	GO:0000785|chromatin|CC;GO:0003674|molecular_function|MF;GO:0004857|enzyme inhibitor activity|MF;GO:0005488|binding|MF;GO:0005515|protein binding|MF;GO:0005575|cellular_component|CC;GO:0005622|intracellular anatomical structure|CC;GO:0005634|nucleus|CC;GO:0005654|nucleoplasm|CC;GO:0005694|chromosome|CC;GO:0005737|cytoplasm|CC;GO:0005829|cytosol|CC;GO:0005886|plasma membrane|CC;GO:0006139|nucleoba…	sp|O00273|DFFA_HUMAN	DNA fragmentation factor subunit alpha DNA fragmentation factor 45 kDa subunit Short=DFF-45 Inhibitor of CAD Short=ICAD OS=Homo sapiens (Human) Name=DFFA Synonyms=DFF1, DFF45 ORFNames=H13 PE=1	tr|Q53HN4|Q53HN4_HUMAN	DNAation factor, 45kDa, alpha polypeptide isoform 1 variant {ECO:0000313|EMBL:BAD96266.1} Fragment OS=Homo sapiens (Human) PE=2	29GUR@1|root,2RQ19@2759|Eukaryota,39V4Z@33154|Opisthokonta,3BCRD@33208|Metazoa,3CR4S@33213|Bilateria,4854C@7711|Chordata,492HQ@7742|Vertebrata,3J70J@40674|Mammalia,359MU@314146|Euarchontoglires,4MBCT@9443|Primates,4N27V@9604|Hominidae	DNA Fragmentation factor 45kDa, C terminal domain	L	NP_004392.1	DNA fragmentation factor subunit alpha isoform 1 [Homo sapiens] &gt;O00273.1 RecName: Full=DNA fragmentation factor subunit alpha; AltName: Full=DNA fragmentation factor 45 kDa subunit; Short=DFF-45; AltName: Full=Inhibitor of CAD; Short=ICAD [Homo sapiens]	CIDE-N,DFF-C	-
gene-PEX14	PEX14	6757	633	11.8056	4.19676	697	12.0197	4.43598	541	10.903	4.09789	628	12.1799	4.56009	576	12.3269	4.36492	596	12.106	4.38356	-	K13343	ko04146|Peroxisome	GO:0000226|microtubule cytoskeleton organization|BP;GO:0001650|fibrillar center|CC;GO:0003674|molecular_function|MF;GO:0003712|transcription coregulator activity|MF;GO:0003714|transcription corepressor activity|MF;GO:0005102|signaling receptor binding|MF;GO:0005488|binding|MF;GO:0005515|protein binding|MF;GO:0005575|cellular_component|CC;GO:0005622|intracellular anatomical structure|CC;GO:0005634…	sp|O75381|PEX14_HUMAN	Peroxisomal membrane protein PEX14 PTS1 receptor-docking protein Peroxin-14 Peroxisomal membrane anchor protein PEX14 OS=Homo sapiens (Human) Name=PEX14 PE=1	tr|B7Z4Z4|B7Z4Z4_HUMAN	cDNA FLJ51918, highly similar to Peroxisomal membrane protein PEX14 {ECO:0000313|EMBL:BAH12730.1} OS=Homo sapiens (Human) PE=2	KOG2629@1|root,KOG2629@2759|Eukaryota,38HJ0@33154|Opisthokonta,3BGMV@33208|Metazoa,3CS0N@33213|Bilateria,485W4@7711|Chordata,48VE8@7742|Vertebrata,3JCP0@40674|Mammalia,35N65@314146|Euarchontoglires,4MDXH@9443|Primates,4MVZM@9604|Hominidae	Peroxisomal membrane anchor protein (Pex14p) conserved region	U	XP_003822139.1	peroxisomal membrane protein PEX14 isoform X3 [Pan paniscus] &gt;XP_003949338.1 peroxisomal membrane protein PEX14 isoform X3 [Pan troglodytes]	Pex14_N	-
gene-CASZ1	CASZ1	9127	84	1.15981	0.412303	73	0.931985	0.343958	64	0.954891	0.358896	139	1.99584	0.747231	134	2.12306	0.75177	132	1.98498	0.718755	castor zinc finger 1	-	-	GO:0000785|chromatin|CC;GO:0000976|transcription cis-regulatory region binding|MF;GO:0000977|RNA polymerase II transcription regulatory region sequence-specific DNA binding|MF;GO:0000981|DNA-binding transcription factor activity, RNA polymerase II-specific|MF;GO:0001067|transcription regulatory region nucleic acid binding|MF;GO:0001216|DNA-binding transcription activator activity|MF;GO:0001228|DN…	sp|Q86V15|CASZ1_HUMAN	Zinc finger protein castor homolog 1 Castor-related protein Putative survival-related protein Zinc finger protein 693 OS=Homo sapiens (Human) Name=CASZ1 Synonyms=CST, SRG, ZNF693 PE=1	tr|B3KRV8|B3KRV8_HUMAN	cDNA FLJ34970 fis, clone NTONG2005363, highly similar to Castor homolog 1 zinc finger protein {ECO:0000313|EMBL:BAG52520.1} OS=Homo sapiens (Human) PE=2	KOG4377@1|root,KOG4377@2759|Eukaryota,38GDE@33154|Opisthokonta,3BE2Z@33208|Metazoa,3CSX2@33213|Bilateria,483EK@7711|Chordata,496AW@7742|Vertebrata,3JE15@40674|Mammalia,35BW4@314146|Euarchontoglires,4M7PC@9443|Primates,4MV5Z@9604|Hominidae	zinc finger	K	XP_016857028.1	zinc finger protein castor homolog 1 isoform X1 [Homo sapiens]	-	Others
gene-LOC105376733	-	2463	0	0	0	0	0	0	0	0	0	0	0	0	0	0	0	0	0	0	-	-	-	-	-	-	-	-	-	-	-	-	-	-	-
gene-LOC105376735	-	1450	0	0	0	0	0	0	0	0	0	0	0	0	0	0	0	0	0	0	-	-	-	-	-	-	-	-	-	-	-	-	-	-	-
gene-C1orf127	C1orf127	3059	0	0	0	0	0	0	1	0.0445166	0.0167316	1	0.042841	0.0160394	1	0.0472721	0.016739	0	0	0	chromosome 1 open reading frame 127	-	-	GO:0007275|multicellular organism development|BP;GO:0007507|heart development|BP;GO:0008150|biological_process|BP;GO:0032501|multicellular organismal process|BP;GO:0032502|developmental process|BP;GO:0048513|animal organ development|BP;GO:0048731|system development|BP;GO:0048856|anatomical structure development|BP;GO:0072359|circulatory system development|BP	sp|Q8N9H9|CA127_HUMAN	Uncharacterized protein C1orf127 OS=Homo sapiens (Human) Name=C1orf127 PE=2	tr|G8JLG8|G8JLG8_HUMAN	Uncharacterized protein C1orf127 {ECO:0000313|Ensembl:ENSP00000366203} OS=Homo sapiens (Human) Name=C1orf127 {ECO:0000313|Ensembl:ENSP00000366203} PE=4	2B6RG@1|root,2S0MU@2759|Eukaryota,39Z8C@33154|Opisthokonta,3BHK7@33208|Metazoa,3D4I5@33213|Bilateria,48366@7711|Chordata,498MD@7742|Vertebrata,3JAEC@40674|Mammalia,35DTH@314146|Euarchontoglires,4M7KB@9443|Primates,4MSZT@9604|Hominidae	Domain of unknown function (DUF4556)	S	NP_001164225.1	uncharacterized protein C1orf127 isoform 1 precursor [Homo sapiens]	DUF4556	-
gene-TARDBP	TARDBP	5142	4054	99.3547	35.3197	4208	95.3581	35.1928	3138	83.1042	31.2347	2998	76.408	28.6067	2756	77.5054	27.4445	2868	76.5521	27.7193	-	K14411	ko03015|mRNA surveillance pathway	GO:0000228|nuclear chromosome|CC;GO:0000785|chromatin|CC;GO:0000976|transcription cis-regulatory region binding|MF;GO:0000977|RNA polymerase II transcription regulatory region sequence-specific DNA binding|MF;GO:0000978|RNA polymerase II cis-regulatory region sequence-specific DNA binding|MF;GO:0000987|cis-regulatory region sequence-specific DNA binding|MF;GO:0001067|transcription regulatory regi…	sp|Q13148|TADBP_HUMAN	TAR DNA-binding protein 43 Short=TDP-43 OS=Homo sapiens (Human) Name=TARDBP Synonyms=TDP43 PE=1	tr|A0A024R4E2|A0A024R4E2_HUMAN	TAR DNA binding protein, isoform CRA_b {ECO:0000313|EMBL:EAW71671.1} OS=Homo sapiens (Human) ORFNames=hCG_2005583 {ECO:0000313|EMBL:EAW71671.1} PE=4	28HBV@1|root,2QPQ8@2759|Eukaryota,38B4N@33154|Opisthokonta,3BCVR@33208|Metazoa,3CS2P@33213|Bilateria,47Z7U@7711|Chordata,490G0@7742|Vertebrata,3JFYE@40674|Mammalia,35CSX@314146|Euarchontoglires,4MBDY@9443|Primates,4N5KB@9604|Hominidae	DNA and RNA-binding protein which regulates transcription and splicing. Involved in the regulation of CFTR splicing. It promotes CFTR exon 9 skipping by binding to the UG repeated motifs in the polymorphic region near the 3'-splice site of this exon. The resulting aberrant splicing is associated with pathological features typical of cystic fibrosis. May also be involved in microRNA biogenesis, ap…	K	NP_031401.1	TAR DNA-binding protein 43 [Homo sapiens] &gt;XP_003822136.1 TAR DNA-binding protein 43 [Pan paniscus]	RRM_1	-
gene-MASP2	MASP2	2687	18	0.844193	0.300103	22	0.954046	0.3521	24	1.21631	0.457152	24	1.17053	0.43824	20	1.07633	0.381128	18	0.919422	0.33292	MBL associated serine protease 2	K03993	ko05150|Staphylococcus aureus infection;ko04610|Complement and coagulation cascades	GO:0001846|opsonin binding|MF;GO:0001848|complement binding|MF;GO:0001855|complement component C4b binding|MF;GO:0001867|complement activation, lectin pathway|BP;GO:0002250|adaptive immune response|BP;GO:0002252|immune effector process|BP;GO:0002253|activation of immune response|BP;GO:0002376|immune system process|BP;GO:0002443|leukocyte mediated immunity|BP;GO:0002449|lymphocyte mediated immunit…	sp|O00187|MASP2_HUMAN	Mannan-binding lectin serine protease 2 EC=3.4.21.104 MBL-associated serine protease 2 Mannose-binding protein-associated serine protease 2 Short=MASP-2 Mannan-binding lectin serine protease 2 A chain Mannan-binding lectin serine protease 2 B chain Precursor OS=Homo sapiens (Human) Name=MASP2 PE=1	tr|Q53HU9|Q53HU9_HUMAN	Complement component 1, r subcomponent variant {ECO:0000313|EMBL:BAD96201.1} Fragment OS=Homo sapiens (Human) PE=2	COG5640@1|root,KOG3627@2759|Eukaryota,38E4Y@33154|Opisthokonta,3BCVE@33208|Metazoa,3CX3J@33213|Bilateria,487K3@7711|Chordata,49144@7742|Vertebrata,3J75H@40674|Mammalia,35DCD@314146|Euarchontoglires,4M91V@9443|Primates,4N1T6@9604|Hominidae	Trypsin-like serine protease	O	NP_006601.2	mannan-binding lectin serine protease 2 isoform 1 preproprotein [Homo sapiens] &gt;O00187.4 RecName: Full=Mannan-binding lectin serine protease 2; AltName: Full=MBL-associated serine protease 2; AltName: Full=Mannose-binding protein-associated serine protease 2; Short=MASP-2; Contains: RecName: Full=Mannan-binding lectin serine protease 2 A chain; Contains: RecName: Full=Mannan-binding lectin ser…	CUB,EGF_CA,Sushi,Trypsin	-
gene-SRM	SRM	1260	2630	263.04	93.5083	3030	280.212	103.415	1863	201.347	75.6762	1533	159.445	59.6952	1301	149.311	52.8707	1408	153.371	55.535	-	K00797	ko01100|Metabolic pathways;ko00480|Glutathione metabolism;ko00330|Arginine and proline metabolism;ko00410|beta-Alanine metabolism;ko00270|Cysteine and methionine metabolism	GO:0003674|molecular_function|MF;GO:0003824|catalytic activity|MF;GO:0004766|spermidine synthase activity|MF;GO:0005488|binding|MF;GO:0005515|protein binding|MF;GO:0005575|cellular_component|CC;GO:0005622|intracellular anatomical structure|CC;GO:0005737|cytoplasm|CC;GO:0005829|cytosol|CC;GO:0006576|biogenic amine metabolic process|BP;GO:0006595|polyamine metabolic process|BP;GO:0006596|polyamine …	sp|P19623|SPEE_HUMAN	Spermidine synthase Short=SPDSY EC=2.5.1.16 Putrescine aminopropyltransferase OS=Homo sapiens (Human) Name=SRM Synonyms=SPS1, SRML1 PE=1	tr|K7EQ47|K7EQ47_HUMAN	Spermidine synthase {ECO:0000313|Ensembl:ENSP00000467669} Fragment OS=Homo sapiens (Human) Name=SRM {ECO:0000313|Ensembl:ENSP00000467669} PE=1	COG0421@1|root,KOG1562@2759|Eukaryota,39J87@33154|Opisthokonta,3BCX8@33208|Metazoa,3D093@33213|Bilateria,4873X@7711|Chordata,48XN6@7742|Vertebrata,3JCNW@40674|Mammalia,35GV8@314146|Euarchontoglires,4MFBE@9443|Primates,4N4HM@9604|Hominidae	Spermidine synthase tetramerisation domain	H	NP_003123.2	spermidine synthase [Homo sapiens] &gt;XP_011725087.1 spermidine synthase [Macaca nemestrina]	Spermine_synt_N,Spermine_synth	-
gene-EXOSC10	EXOSC10	2936	2187	93.8706	33.3701	2284	90.6472	33.4542	1780	82.5593	31.0299	1674	74.7203	27.9748	1608	79.1981	28.0439	1707	79.7972	28.8943	exosome component 10	K12591	ko03018|RNA degradation	GO:0000166|nucleotide binding|MF;GO:0000175|3'-5'-RNA exonuclease activity|MF;GO:0000176|nuclear exosome (RNase complex)|CC;GO:0000178|exosome (RNase complex)|CC;GO:0000184|nuclear-transcribed mRNA catabolic process, nonsense-mediated decay|BP;GO:0000460|maturation of 5.8S rRNA|BP;GO:0000466|maturation of 5.8S rRNA from tricistronic rRNA transcript (SSU-rRNA, 5.8S rRNA, LSU-rRNA)|BP;GO:0000467|ex…	sp|Q01780|EXOSX_HUMAN	Exosome component 10 EC=3.1.13.- Autoantigen PM/Scl 2 P100 polymyositis-scleroderma overlap syndrome-associated autoantigen Polymyositis/scleroderma autoantigen 100 kDa Short=PM/Scl-100 Polymyositis/scleroderma autoantigen 2 OS=Homo sapiens (Human) Name=EXOSC10 Synonyms=PMSCL, PMSCL2, RRP6 PE=1	tr|B4DKG8|B4DKG8_HUMAN	cDNA FLJ60634, highly similar to Exosome component 10 {ECO:0000313|EMBL:BAG59180.1} OS=Homo sapiens (Human) PE=2	COG0349@1|root,KOG2206@2759|Eukaryota,38D24@33154|Opisthokonta,3BK12@33208|Metazoa,3CT1K@33213|Bilateria,48885@7711|Chordata,498RC@7742|Vertebrata,3J7G4@40674|Mammalia,35KCK@314146|Euarchontoglires,4MF4J@9443|Primates,4MTIY@9604|Hominidae	PMC2NT (NUC016) domain	J	XP_005263532.2	exosome component 10 isoform X1 [Homo sapiens]	DNA_pol_A_exo1,HRDC,PMC2NT	-
gene-EXOSC10-AS1	-	607	6	1.24566	0.44282	5	0.959833	0.354235	2	0.448687	0.168639	2	0.431798	0.161663	2	0.47646	0.168713	3	0.678332	0.245622	-	-	-	-	-	-	-	-	-	-	-	-	-	-	-
gene-MTOR	MTOR	8954	2598	36.5644	12.9983	2655	34.5511	12.7514	1723	26.2042	9.84884	1213	17.7535	6.64679	1286	20.7687	7.35414	1304	19.9881	7.23762	mechanistic target of rapamycin kinase	K07203	ko05210|Colorectal cancer;ko05225|Hepatocellular carcinoma;ko04910|Insulin signaling pathway;ko05215|Prostate cancer;ko04659|Th17 cell differentiation;ko04931|Insulin resistance;ko05165|Human papillomavirus infection;ko05167|Kaposi sarcoma-associated herpesvirus infection;ko04136|Autophagy - other;ko04371|Apelin signaling pathway;ko05200|Pathways in cancer;ko05168|Herpes simplex virus 1 infection…	GO:0000003|reproduction|BP;GO:0000139|Golgi membrane|CC;GO:0000166|nucleotide binding|MF;GO:0000182|rDNA binding|MF;GO:0000271|polysaccharide biosynthetic process|BP;GO:0000323|lytic vacuole|CC;GO:0000976|transcription cis-regulatory region binding|MF;GO:0000987|cis-regulatory region sequence-specific DNA binding|MF;GO:0000992|RNA polymerase III cis-regulatory region sequence-specific DNA binding…
;GO:0051248|negative regulation of protein metabolic process|BP;GO:0051252|regulation of RNA metabolic process|BP;GO:0051253|negative regulation of RNA metabolic process|BP;GO:0051254|positive regulation of RNA metabolic process|BP;GO:0051258|protein polymerization|BP;GO:0051336|regulation of hydrolase activity|BP;GO:0051338|regulation of transferase activity|BP;GO:0051345|positive regulation of …	sp|P42345|MTOR_HUMAN	Serine/threonine-protein kinase mTOR EC=2.7.11.1 FK506-binding protein 12-rapamycin complex-associated protein 1 FKBP12-rapamycin complex-associated protein Mammalian target of rapamycin Short=mTOR Mechanistic target of rapamycin Rapamycin and FKBP12 target 1 Rapamycin target protein 1 OS=Homo sapiens (Human) Name=MTOR Synonyms=FRAP, FRAP1, FRAP2, RAFT1, RAPT1 PE=1	tr|B4E2H2|B4E2H2_HUMAN	cDNA FLJ56559, highly similar to FKBP12-rapamycin complex-associated protein {ECO:0000313|EMBL:BAG65134.1} OS=Homo sapiens (Human) PE=2	COG5032@1|root,KOG0891@2759|Eukaryota,38D67@33154|Opisthokonta,3BC11@33208|Metazoa,3CRTQ@33213|Bilateria,4860W@7711|Chordata,4911T@7742|Vertebrata,3J5K8@40674|Mammalia,35DZF@314146|Euarchontoglires,4MCSV@9443|Primates,4N3TX@9604|Hominidae	Mechanistic target of rapamycin	L	NP_001373429.1	serine/threonine-protein kinase mTOR isoform 1 [Homo sapiens] &gt;NP_004949.1 serine/threonine-protein kinase mTOR isoform 1 [Homo sapiens]	DUF3385,FAT,FATC,FRB_dom,PI3_PI4_kinase	-
gene-MTOR-AS1	-	706	0	0	0	0	0	0	2	0.385769	0.144991	1	0.185624	0.0694966	2	0.409647	0.145055	0	0	0	-	-	-	-	-	-	-	-	-	-	-	-	-	-	-
gene-ANGPTL7	ANGPTL7	2467	6	0.306492	0.108955	2	0.0944659	0.0348635	14	0.772789	0.290453	4	0.212486	0.0795534	7	0.410311	0.14529	8	0.445073	0.161159	angiopoietin like 7	K05467	ko04010|MAPK signaling pathway;ko04014|Ras signaling pathway;ko04151|PI3K-Akt signaling pathway;ko04015|Rap1 signaling pathway;ko04066|HIF-1 signaling pathway	GO:0001525|angiogenesis|BP;GO:0001568|blood vessel development|BP;GO:0001654|eye development|BP;GO:0001944|vasculature development|BP;GO:0003674|molecular_function|MF;GO:0005102|signaling receptor binding|MF;GO:0005488|binding|MF;GO:0005515|protein binding|MF;GO:0005575|cellular_component|CC;GO:0005576|extracellular region|CC;GO:0005615|extracellular space|CC;GO:0006950|response to stress|BP;GO:0…	sp|O43827|ANGL7_HUMAN	Angiopoietin-related protein 7 Angiopoietin-like factor Angiopoietin-like protein 7 Cornea-derived transcript 6 protein Precursor OS=Homo sapiens (Human) Name=ANGPTL7 Synonyms=CDT6 ORFNames=UNQ313/PRO356 PE=1	tr|E7ERK4|E7ERK4_HUMAN	Angiopoietin-1 {ECO:0000313|Ensembl:ENSP00000429349} OS=Homo sapiens (Human) Name=ANGPT1 {ECO:0000313|Ensembl:ENSP00000429349} PE=1	KOG2579@1|root,KOG2579@2759|Eukaryota,38FYD@33154|Opisthokonta,3BFPT@33208|Metazoa,3CS9J@33213|Bilateria,48604@7711|Chordata,48ZNR@7742|Vertebrata,3J964@40674|Mammalia,35P0A@314146|Euarchontoglires,4MC9B@9443|Primates,4MVHT@9604|Hominidae	Angiopoietin-like 7	S	NP_066969.1	angiopoietin-related protein 7 precursor [Homo sapiens] &gt;O43827.1 RecName: Full=Angiopoietin-related protein 7; AltName: Full=Angiopoietin-like factor; AltName: Full=Angiopoietin-like protein 7; AltName: Full=Cornea-derived transcript 6 protein; Flags: Precursor [Homo sapiens]	Fibrinogen_C	-
gene-UBIAD1	UBIAD1	8508	444	6.57646	2.33787	566	7.75181	2.86088	339	5.42593	2.03934	381	5.86863	2.19718	365	6.20369	2.19671	356	5.74292	2.07949	UbiA prenyltransferase domain containing 1	-	-	GO:0003674|molecular_function|MF;GO:0003824|catalytic activity|MF;GO:0004659|prenyltransferase activity|MF;GO:0005575|cellular_component|CC;GO:0005622|intracellular anatomical structure|CC;GO:0005634|nucleus|CC;GO:0005737|cytoplasm|CC;GO:0005739|mitochondrion|CC;GO:0005740|mitochondrial envelope|CC;GO:0005783|endoplasmic reticulum|CC;GO:0005789|endoplasmic reticulum membrane|CC;GO:0006743|ubiquin…	sp|Q9Y5Z9|UBIA1_HUMAN	UbiA prenyltransferase domain-containing protein 1 EC=2.5.1.- Transitional epithelial response protein 1 OS=Homo sapiens (Human) Name=UBIAD1 Synonyms=TERE1 PE=1	tr|Q6ZUG4|Q6ZUG4_HUMAN	cDNA FLJ43741 fis, clone TESTI2017727 {ECO:0000313|EMBL:BAC86261.1} OS=Homo sapiens (Human) PE=2	COG1575@1|root,KOG4581@2759|Eukaryota,390J5@33154|Opisthokonta,3BFPF@33208|Metazoa,3CTCD@33213|Bilateria,4826E@7711|Chordata,494E1@7742|Vertebrata,3J7YC@40674|Mammalia,35I9B@314146|Euarchontoglires,4M6HF@9443|Primates,4MZ1K@9604|Hominidae	UbiA prenyltransferase family	H	NP_001317279.1	ubiA prenyltransferase domain-containing protein 1 isoform 3 [Homo sapiens] &gt;XP_018866591.1 ubiA prenyltransferase domain-containing protein 1 isoform X3 [Gorilla gorilla gorilla]	UbiA	-
gene-LOC105376737	-	963	0	0	0	1	0.121001	0.0446565	0	0	0	0	0	0	1	0.150161	0.0531719	0	0	0	-	-	-	-	-	-	-	-	-	-	-	-	-	-	-
gene-LOC105376739	-	1277	0	0	0	0	0	0	0	0	0	1	0.102624	0.0384218	0	0	0	0	0	0	-	-	-	-	-	-	-	-	-	-	-	-	-	-	-
gene-LOC105376740	-	943	0	0	0	0	0	0	0	0	0	0	0	0	0	0	0	0	0	0	-	-	-	-	-	-	-	-	-	-	-	-	-	-	-
gene-LOC124903841	-	539	0	0	0	0	0	0	0	0	0	0	0	0	0	0	0	0	0	0	-	-	-	-	-	-	-	-	-	-	-	-	-	-	-
gene-DISP3	DISP3	7528	0	0	0	0	0	0	1	0.0180893	0.00679888	2	0.0348169	0.0130352	0	0	0	0	0	0	dispatched RND transporter family member 3	K11101	ko05200|Pathways in cancer;ko04340|Hedgehog signaling pathway;ko05217|Basal cell carcinoma	GO:0005575|cellular_component|CC;GO:0005622|intracellular anatomical structure|CC;GO:0005634|nucleus|CC;GO:0005635|nuclear envelope|CC;GO:0005737|cytoplasm|CC;GO:0005783|endoplasmic reticulum|CC;GO:0005789|endoplasmic reticulum membrane|CC;GO:0006066|alcohol metabolic process|BP;GO:0006629|lipid metabolic process|BP;GO:0006810|transport|BP;GO:0006869|lipid transport|BP;GO:0007154|cell communicati…	sp|Q9P2K9|DISP3_HUMAN	Protein dispatched homolog 3 {ECO:0000303|PubMed:15645143} Patched domain-containing protein 2 {ECO:0000305} OS=Homo sapiens (Human) Synonyms=KIAA1337, PTCHD2 PE=2	tr|F1T0I3|F1T0I3_HUMAN	Patched domain-containing protein 2 {ECO:0000313|EMBL:BAJ84057.1} OS=Homo sapiens (Human) Name=PTCHD2 {ECO:0000313|EMBL:BAJ84057.1} PE=2	KOG3664@1|root,KOG3664@2759|Eukaryota,39F7A@33154|Opisthokonta,3BIJN@33208|Metazoa,3CVHG@33213|Bilateria,4802M@7711|Chordata,48W3V@7742|Vertebrata,3J360@40674|Mammalia,35J12@314146|Euarchontoglires,4MF1S@9443|Primates,4MUD4@9604|Hominidae	Dispatched RND transporter family member 3	T	NP_065831.1	protein dispatched homolog 3 [Homo sapiens] &gt;XP_011540130.1 protein dispatched homolog 3 isoform X1 [Homo sapiens]	MMPL,Patched	-
gene-LOC124903842	-	2835	0	0	0	0	0	0	0	0	0	2	0.092452	0.0346135	1	0.0510072	0.0180616	0	0	0	-	-	-	-	-	-	-	-	-	-	-	-	-	-	-
gene-LINC01647	-	1285	0	0	0	1	0.0906799	0.0334663	0	0	0	0	0	0	3	0.3376	0.119544	1	0.106809	0.0386751	-	-	-	-	-	-	-	-	-	-	-	-	-	-	-
gene-FBXO2	FBXO2	1287	1133	110.94	39.4381	1270	114.985	42.4361	1485	157.127	59.0561	2831	288.271	107.927	2542	285.615	101.136	2567	273.752	99.1248	-	K10099	ko04120|Ubiquitin mediated proteolysis;ko04141|Protein processing in endoplasmic reticulum	GO:0000151|ubiquitin ligase complex|CC;GO:0000209|protein polyubiquitination|BP;GO:0001540|amyloid-beta binding|MF;GO:0003674|molecular_function|MF;GO:0003824|catalytic activity|MF;GO:0004842|ubiquitin-protein transferase activity|MF;GO:0005488|binding|MF;GO:0005575|cellular_component|CC;GO:0005622|intracellular anatomical structure|CC;GO:0005737|cytoplasm|CC;GO:0005783|endoplasmic reticulum|CC;G…	sp|Q9UK22|FBX2_HUMAN	F-box only protein 2 OS=Homo sapiens (Human) Name=FBXO2 Synonyms=FBX2 PE=1	tr|A0A024R4F9|A0A024R4F9_HUMAN	F-box protein 44, isoform CRA_b {ECO:0000313|EMBL:EAW71695.1} OS=Homo sapiens (Human) ORFNames=hCG_1640036 {ECO:0000313|EMBL:EAW71695.1} PE=4	2CA0N@1|root,2QS9C@2759|Eukaryota,38XT5@33154|Opisthokonta,3BHW8@33208|Metazoa,3D02N@33213|Bilateria,48C8K@7711|Chordata,492JJ@7742|Vertebrata,3J35B@40674|Mammalia,35MX7@314146|Euarchontoglires,4MKFI@9443|Primates	F-box associated region	S	NP_036300.2	F-box only protein 2 [Homo sapiens] &gt;Q9UK22.2 RecName: Full=F-box only protein 2 [Homo sapiens]	F-box,FBA	-
gene-FBXO44	FBXO44	3598	435	15.2358	5.41618	430	13.9258	5.13947	482	18.2426	6.8565	702	25.5691	9.57291	649	26.0836	9.23616	627	23.9175	8.66047	F-box protein 44	K10100	ko04141|Protein processing in endoplasmic reticulum	GO:0000151|ubiquitin ligase complex|CC;GO:0000209|protein polyubiquitination|BP;GO:0005575|cellular_component|CC;GO:0005622|intracellular anatomical structure|CC;GO:0005737|cytoplasm|CC;GO:0005829|cytosol|CC;GO:0006508|proteolysis|BP;GO:0006511|ubiquitin-dependent protein catabolic process|BP;GO:0006516|glycoprotein catabolic process|BP;GO:0006807|nitrogen compound metabolic process|BP;GO:0006950…	sp|Q9H4M3|FBX44_HUMAN	F-box only protein 44 F-box protein FBX30 F-box/G-domain protein 3 OS=Homo sapiens (Human) Name=FBXO44 Synonyms=FBG3, FBX30, FBX44, FBX6A, FBXO6A PE=1	tr|A0A024R4J6|A0A024R4J6_HUMAN	F-box protein 44, isoform CRA_a {ECO:0000313|EMBL:EAW71694.1} OS=Homo sapiens (Human) ORFNames=hCG_1640036 {ECO:0000313|EMBL:EAW71694.1} PE=4	2CA0N@1|root,2RZA6@2759|Eukaryota,39JYU@33154|Opisthokonta,3BB1G@33208|Metazoa,3D3XE@33213|Bilateria,4847P@7711|Chordata,48Z5R@7742|Vertebrata,3J9Q9@40674|Mammalia,35ASA@314146|Euarchontoglires,4MMW8@9443|Primates,36BNF@314294|Cercopithecoidea	F-box associated region	S	XP_024306742.1	F-box only protein 44 isoform X4 [Homo sapiens]	F-box,F-box-like,FBA	-
gene-FBXO6	FBXO6	1836	256	17.5713	6.24643	265	16.8185	6.20703	265	19.6551	7.38737	509	36.3316	13.6023	446	35.1275	12.4386	490	36.6297	13.2635	-	K10100	ko04141|Protein processing in endoplasmic reticulum	GO:0000075|cell cycle checkpoint signaling|BP;GO:0000077|DNA damage checkpoint signaling|BP;GO:0000151|ubiquitin ligase complex|CC;GO:0000209|protein polyubiquitination|BP;GO:0003674|molecular_function|MF;GO:0003824|catalytic activity|MF;GO:0004842|ubiquitin-protein transferase activity|MF;GO:0005488|binding|MF;GO:0005575|cellular_component|CC;GO:0005622|intracellular anatomical structure|CC;GO:0…	sp|Q9NRD1|FBX6_HUMAN	F-box only protein 6 F-box protein that recognizes sugar chains 2 F-box/G-domain protein 2 OS=Homo sapiens (Human) Name=FBXO6 Synonyms=FBG2, FBS2, FBX6 PE=1	tr|J3KQ72|J3KQ72_HUMAN	F-box only protein 6 {ECO:0000313|Ensembl:ENSP00000388781} Fragment OS=Homo sapiens (Human) Name=FBXO6 {ECO:0000313|Ensembl:ENSP00000388781} PE=1	2CA0N@1|root,2RZA6@2759|Eukaryota,39JYU@33154|Opisthokonta,3BB1G@33208|Metazoa,3CZD7@33213|Bilateria,486J2@7711|Chordata,48ZU8@7742|Vertebrata,3J3MN@40674|Mammalia,35JKU@314146|Euarchontoglires,4MDZ9@9443|Primates,4MXE6@9604|Hominidae	F-box associated region	L	AAF04470.1	F-box protein Fbx6, partial [Homo sapiens]	F-box,F-box-like,FBA	-
gene-MAD2L2	MAD2L2	1279	872	85.9177	30.5429	986	89.8298	33.1526	868	92.4168	34.7349	985	100.926	37.7862	923	104.356	36.9521	956	102.588	37.1469	mitotic arrest deficient 2 like 2	K13728	ko04914|Progesterone-mediated oocyte maturation;ko05100|Bacterial invasion of epithelial cells;ko04110|Cell cycle;ko05131|Shigellosis;ko04114|Oocyte meiosis	GO:0000018|regulation of DNA recombination|BP;GO:0000070|mitotic sister chromatid segregation|BP;GO:0000075|cell cycle checkpoint signaling|BP;GO:0000122|negative regulation of transcription by RNA polymerase II|BP;GO:0000278|mitotic cell cycle|BP;GO:0000280|nuclear division|BP;GO:0000724|double-strand break repair via homologous recombination|BP;GO:0000725|recombinational repair|BP;GO:0000731|DN…	sp|Q9UI95|MD2L2_HUMAN	Mitotic spindle assembly checkpoint protein MAD2B Mitotic arrest deficient 2-like protein 2 Short=MAD2-like protein 2 REV7 homolog Short=hREV7 OS=Homo sapiens (Human) Name=MAD2L2 Synonyms=MAD2B, REV7 PE=1	tr|A0A024R4I4|A0A024R4I4_HUMAN	MAD2 mitotic arrest deficient-like 2 (Yeast), isoform CRA_a {ECO:0000313|EMBL:EAW71698.1} OS=Homo sapiens (Human) ORFNames=hCG_24776 {ECO:0000313|EMBL:EAW71698.1} PE=4	KOG3186@1|root,KOG3186@2759|Eukaryota,39SFK@33154|Opisthokonta,3BHZY@33208|Metazoa,3D0EY@33213|Bilateria,48766@7711|Chordata,48V32@7742|Vertebrata,3J5EC@40674|Mammalia,35NA8@314146|Euarchontoglires	Mitotic spindle assembly checkpoint protein MAD2B	K	NP_001120797.1	mitotic spindle assembly checkpoint protein MAD2B [Homo sapiens] &gt;NP_001244616.1 mitotic spindle assembly checkpoint protein MAD2B [Macaca mulatta]	HORMA	-
gene-DRAXIN	DRAXIN	8767	2	0.0287485	0.0102198	5	0.0664558	0.0245262	0	0	0	1	0.0149482	0.00559651	7	0.11546	0.0408842	4	0.0626209	0.0226748	dorsal inhibitory axon guidance protein	K17985	ko04140|Autophagy - animal;ko04137|Mitophagy - animal	GO:0000902|cell morphogenesis|BP;GO:0001558|regulation of cell growth|BP;GO:0005575|cellular_component|CC;GO:0005576|extracellular region|CC;GO:0006915|apoptotic process|BP;GO:0007154|cell communication|BP;GO:0007165|signal transduction|BP;GO:0007166|cell surface receptor signaling pathway|BP;GO:0007267|cell-cell signaling|BP;GO:0007275|multicellular organism development|BP;GO:0007399|nervous sys…	sp|Q8NBI3|DRAXI_HUMAN	Draxin {ECO:0000255|HAMAP-Rule:MF_03060} Dorsal inhibitory axon guidance protein {ECO:0000255|HAMAP-Rule:MF_03060} Dorsal repulsive axon guidance protein {ECO:0000255|HAMAP-Rule:MF_03060} Neucrin Precursor OS=Homo sapiens (Human) ORFNames=PSEC0258, UNQ3119/PRO10268 PE=1	tr|B3KRW9|B3KRW9_HUMAN	cDNA FLJ34999 fis, clone OCBBF2011722 {ECO:0000313|EMBL:BAG52531.1} OS=Homo sapiens (Human) PE=2	28MVR@1|root,2QUE0@2759|Eukaryota,39U1Y@33154|Opisthokonta,3BGR4@33208|Metazoa,3CX35@33213|Bilateria,48037@7711|Chordata,49750@7742|Vertebrata,3J3FD@40674|Mammalia,35GDF@314146|Euarchontoglires,4MD11@9443|Primates,4MZPX@9604|Hominidae	Draxin	T	XP_016856703.1	draxin isoform X2 [Homo sapiens]	Draxin	-
gene-AGTRAP	AGTRAP	1263	675	67.35	23.9423	813	75.0069	27.682	596	64.2606	24.1524	752	78.0286	29.2134	740	84.7253	30.0011	715	77.6985	28.1344	angiotensin II receptor associated protein	-	-	GO:0000139|Golgi membrane|CC;GO:0001595|angiotensin receptor activity|MF;GO:0001653|peptide receptor activity|MF;GO:0001666|response to hypoxia|BP;GO:0003008|system process|BP;GO:0003013|circulatory system process|BP;GO:0003674|molecular_function|MF;GO:0004888|transmembrane signaling receptor activity|MF;GO:0004930|G protein-coupled receptor activity|MF;GO:0004945|angiotensin type II receptor act…	sp|Q6RW13|ATRAP_HUMAN	Type-1 angiotensin II receptor-associated protein AT1 receptor-associated protein OS=Homo sapiens (Human) Name=AGTRAP Synonyms=ATRAP PE=1	tr|X6R9H3|X6R9H3_HUMAN	Type-1 angiotensin II receptor-associated protein {ECO:0000313|Ensembl:ENSP00000365814} OS=Homo sapiens (Human) Name=AGTRAP {ECO:0000313|Ensembl:ENSP00000365814} PE=1	2DAY9@1|root,2TM4S@2759|Eukaryota,39IBW@33154|Opisthokonta,3CN4P@33208|Metazoa,3E3T0@33213|Bilateria,48P7Q@7711|Chordata,49KAB@7742|Vertebrata,3JP8X@40674|Mammalia,35TFR@314146|Euarchontoglires,4MPGR@9443|Primates,4N8SU@9604|Hominidae	-	-	XP_011540104.1	type-1 angiotensin II receptor-associated protein isoform X2 [Homo sapiens]	-	-
gene-C1orf167	C1orf167	6008	2	0.0419505	0.014913	2	0.0387895	0.0143156	3	0.0679975	0.0255569	1	0.0218127	0.00816654	1	0.0240688	0.00852272	1	0.0228444	0.0082719	-	-	-	-	sp|Q5SNV9|CA167_HUMAN	Uncharacterized protein C1orf167 OS=Homo sapiens (Human) Name=C1orf167 PE=2	tr|H7BXQ2|H7BXQ2_HUMAN	Uncharacterized protein C1orf167 {ECO:0000313|Ensembl:ENSP00000317749} Fragment OS=Homo sapiens (Human) Name=C1orf167 {ECO:0000313|Ensembl:ENSP00000317749} PE=1	2E0YH@1|root,2S8BN@2759|Eukaryota,39R1T@33154|Opisthokonta,3BJWH@33208|Metazoa,3D50U@33213|Bilateria,48CGG@7711|Chordata,497RF@7742|Vertebrata,3J9H8@40674|Mammalia,35MVE@314146|Euarchontoglires,4MFRQ@9443|Primates,4MUJ0@9604|Hominidae	Chromosome 1 open reading frame	S	XP_024302280.1	uncharacterized protein C1orf167 isoform X2 [Homo sapiens]	DUF4684	-
gene-C1orf167-AS1	-	1868	0	0	0	0	0	0	0	0	0	0	0	0	1	0.0774119	0.0274114	2	0.146948	0.0532094	-	-	-	-	-	-	-	-	-	-	-	-	-	-	-
gene-MTHFR	MTHFR	7709	587	9.59571	3.41118	575	8.69128	3.2076	439	7.75476	2.91463	940	15.9797	5.98271	958	17.9702	6.3632	865	15.4003	5.57639	methylenetetrahydrofolate reductase	K00297	ko01100|Metabolic pathways;ko01523|Antifolate resistance;ko01200|Carbon metabolism;ko00670|One carbon pool by folate	GO:0000096|sulfur amino acid metabolic process|BP;GO:0000097|sulfur amino acid biosynthetic process|BP;GO:0000166|nucleotide binding|MF;GO:0001101|response to acid chemical|BP;GO:0001666|response to hypoxia|BP;GO:0001838|embryonic epithelial tube formation|BP;GO:0001841|neural tube formation|BP;GO:0001843|neural tube closure|BP;GO:0002009|morphogenesis of an epithelium|BP;GO:0003674|molecular_fun…	sp|P42898|MTHR_HUMAN	Methylenetetrahydrofolate reductase {ECO:0000305} EC=1.5.1.20 {ECO:0000269|PubMed:25736335} OS=Homo sapiens (Human) Name=MTHFR PE=1	tr|Q59GJ6|Q59GJ6_HUMAN	Methylenetetrahydrofolate reductase {ECO:0000256|RuleBase:RU003862} EC=1.5.1.20 {ECO:0000256|RuleBase:RU003862} Fragment OS=Homo sapiens (Human) PE=2	COG0685@1|root,KOG0564@2759|Eukaryota,38D0F@33154|Opisthokonta,3BH35@33208|Metazoa,3CT0Y@33213|Bilateria,482MM@7711|Chordata,495HX@7742|Vertebrata,3J6GM@40674|Mammalia,35JT8@314146|Euarchontoglires,4M6Z3@9443|Primates,4N4HC@9604|Hominidae	Methylenetetrahydrofolate reductase	E	XP_016856817.1	methylenetetrahydrofolate reductase isoform X4 [Homo sapiens]	MTHFR	-
gene-CLCN6	CLCN6	5599	627	14.1122	5.01674	669	13.9229	5.13838	442	10.7501	4.04044	513	12.0073	4.49547	585	15.1088	5.35	482	11.8154	4.2783	chloride voltage-gated channel 6	-	-	GO:0000166|nucleotide binding|MF;GO:0000323|lytic vacuole|CC;GO:0003674|molecular_function|MF;GO:0005215|transporter activity|MF;GO:0005216|monoatomic ion channel activity|MF;GO:0005244|voltage-gated monoatomic ion channel activity|MF;GO:0005247|voltage-gated chloride channel activity|MF;GO:0005253|monoatomic anion channel activity|MF;GO:0005254|chloride channel activity|MF;GO:0005488|binding|MF;…	sp|P51797|CLCN6_HUMAN	Chloride transport protein 6 Chloride channel protein 6 Short=ClC-6 OS=Homo sapiens (Human) Name=CLCN6 Synonyms=KIAA0046 PE=1	tr|B7Z9L3|B7Z9L3_HUMAN	Chloride channel protein {ECO:0000256|RuleBase:RU361221} OS=Homo sapiens (Human) PE=2	COG0038@1|root,KOG0474@2759|Eukaryota,38FIV@33154|Opisthokonta,3BDDG@33208|Metazoa,3CTJP@33213|Bilateria,48A0G@7711|Chordata,490F2@7742|Vertebrata,3J2RF@40674|Mammalia,35P0Y@314146|Euarchontoglires,4M9IM@9443|Primates	chloride channel, voltage-sensitive 6	P	XP_001140805.3	chloride transport protein 6 isoform X1 [Pan troglodytes] &gt;XP_003822115.2 chloride transport protein 6 [Pan paniscus]	CBS,Voltage_CLC	-
gene-NPPA	NPPA	855	25	3.68477	1.3099	21	2.86198	1.05624	31	4.93739	1.85572	18	2.75896	1.03294	16	2.70607	0.958213	12	1.92631	0.69751	-	K12334	ko04066|HIF-1 signaling pathway;ko04923|Regulation of lipolysis in adipocytes;ko04024|cAMP signaling pathway;ko05143|African trypanosomiasis;ko04921|Oxytocin signaling pathway;ko04924|Renin secretion;ko04270|Vascular smooth muscle contraction;ko04022|cGMP-PKG signaling pathway;ko04714|Thermogenesis;ko04925|Aldosterone synthesis and secretion	GO:0000003|reproduction|BP;GO:0000165|MAPK cascade|BP;GO:0001664|G protein-coupled receptor binding|MF;GO:0001932|regulation of protein phosphorylation|BP;GO:0001933|negative regulation of protein phosphorylation|BP;GO:0002027|regulation of heart rate|BP;GO:0003008|system process|BP;GO:0003012|muscle system process|BP;GO:0003013|circulatory system process|BP;GO:0003015|heart process|BP;GO:0003018…	sp|P01160|ANF_HUMAN	Natriuretic peptides A CDD-ANF Cardiodilatin Short=CDD Cardiodilatin-related peptide Short=CDP Prepronatriodilatin Atrial natriuretic factor Short=ANF Atrial natriuretic peptide Short=ANP Precursor OS=Homo sapiens (Human) Name=NPPA Synonyms=ANP, PND PE=1	tr|A0A087X094|A0A087X094_HUMAN	Natriuretic peptides A {ECO:0000313|Ensembl:ENSP00000483195} OS=Homo sapiens (Human) Name=NPPA {ECO:0000313|Ensembl:ENSP00000483195} PE=1	2C80T@1|root,2S9RQ@2759|Eukaryota,3A563@33154|Opisthokonta,3BRQB@33208|Metazoa,3D6UV@33213|Bilateria,48E29@7711|Chordata,49AYY@7742|Vertebrata,3JGDZ@40674|Mammalia,35PMQ@314146|Euarchontoglires,4MJ4D@9443|Primates,4MXPU@9604|Hominidae	natriuretic peptide	G	NP_006163.1	natriuretic peptides A preproprotein [Homo sapiens] &gt;P01160.2 RecName: Full=Natriuretic peptides A; AltName: Full=Atrial natriuretic factor prohormone; Short=proANF; AltName: Full=Atrial natriuretic peptide prohormone; Short=preproANP; Short=proANP; AltName: Full=Atriopeptigen; AltName: Full=Cardiodilatin; Short=CDD; AltName: Full=preproCDD-ANF; Contains: RecName: Full=Long-acting natriuretic …	ANP	-
gene-NPPB	NPPB	708	7078	1259.84	447.86	7767	1278.3	471.77	10762	2069.96	777.995	9663	1788.62	669.648	8220	1678.89	594.493	9238	1790.83	648.455	-	K12335	ko04270|Vascular smooth muscle contraction;ko04714|Thermogenesis;ko04022|cGMP-PKG signaling pathway	GO:0001525|angiogenesis|BP;GO:0001558|regulation of cell growth|BP;GO:0001568|blood vessel development|BP;GO:0001906|cell killing|BP;GO:0001944|vasculature development|BP;GO:0002376|immune system process|BP;GO:0003008|system process|BP;GO:0003013|circulatory system process|BP;GO:0003014|renal system process|BP;GO:0003018|vascular process in circulatory system|BP;GO:0003073|regulation of systemic …	sp|P16860|ANFB_HUMAN	Natriuretic peptides B Gamma-brain natriuretic peptide Brain natriuretic peptide 32 Short=BNP(1-32) Short=BNP-32 BNP(1-30) BNP(1-29) BNP(1-28) BNP(2-31) BNP(3-32) BNP(3-30) BNP(3-29) BNP(4-32) BNP(4-31) BNP(4-30) BNP(4-29) BNP(4-27) BNP(5-32) BNP(5-31) BNP(5-29) Precursor OS=Homo sapiens (Human) Name=NPPB PE=1	-	-	2D06Q@1|root,2SD0X@2759|Eukaryota,3A337@33154|Opisthokonta,3BQJU@33208|Metazoa,3D9W6@33213|Bilateria,48FSQ@7711|Chordata,49CE6@7742|Vertebrata,3JHPY@40674|Mammalia,35QW9@314146|Euarchontoglires,4MK86@9443|Primates,4N6KE@9604|Hominidae	natriuretic peptide	O	NP_002512.1	natriuretic peptides B preproprotein [Homo sapiens] &gt;P16860.1 RecName: Full=Natriuretic peptides B; AltName: Full=Gamma-brain natriuretic peptide; Contains: RecName: Full=Brain natriuretic peptide 32; Short=BNP(1-32); Short=BNP-32; Contains: RecName: Full=BNP(1-30); Contains: RecName: Full=BNP(1-29); Contains: RecName: Full=BNP(1-28); Contains: RecName: Full=BNP(2-31); Contains: RecName: Full=…	ANP	-
gene-LOC124903843	-	506	5	1.24525	0.442674	4	0.921136	0.339954	6	1.61474	0.606901	3	0.776981	0.290897	2	0.571563	0.202389	3	0.813731	0.29465	-	-	-	-	-	-	-	-	-	-	-	-	-	-	-
gene-KIAA2013	KIAA2013	2819	2116	94.5927	33.6268	2269	93.7894	34.6139	1868	90.2368	33.9155	2324	108.039	40.4491	2319	118.957	42.1225	2307	112.321	40.6713	-	-	-	GO:0005575|cellular_component|CC;GO:0016020|membrane|CC;GO:0110165|cellular anatomical entity|CC	sp|Q8IYS2|K2013_HUMAN	Uncharacterized protein KIAA2013 Precursor OS=Homo sapiens (Human) Name=KIAA2013 PE=1	tr|B2RXJ9|B2RXJ9_HUMAN	LOC728138 protein {ECO:0000313|EMBL:AAI57881.1} OS=Homo sapiens (Human) Name=LOC728138 {ECO:0000313|EMBL:AAI57881.1} PE=2	KOG3778@1|root,KOG3778@2759|Eukaryota,38QPY@33154|Opisthokonta,3B97U@33208|Metazoa,3CUS7@33213|Bilateria,485A5@7711|Chordata,48Z8E@7742|Vertebrata,3JD6J@40674|Mammalia,35DXX@314146|Euarchontoglires,4MDGV@9443|Primates,4N6DD@9604|Hominidae	Uncharacterized conserved protein (DUF2152)	S	BAC23109.1	KIAA2013 protein, partial [Homo sapiens]	DUF2152	-
gene-PLOD1	PLOD1	3117	5674	229.398	81.5488	6018	224.973	83.0283	4547	198.651	74.6629	6265	263.405	98.6171	6267	290.742	102.951	6068	267.189	96.7484	procollagen-lysine%2C2-oxoglutarate 5-dioxygenase 1	K00473	ko00310|Lysine degradation	GO:0001666|response to hypoxia|BP;GO:0003674|molecular_function|MF;GO:0003824|catalytic activity|MF;GO:0005488|binding|MF;GO:0005506|iron ion binding|MF;GO:0005575|cellular_component|CC;GO:0005576|extracellular region|CC;GO:0005615|extracellular space|CC;GO:0005622|intracellular anatomical structure|CC;GO:0005737|cytoplasm|CC;GO:0005783|endoplasmic reticulum|CC;GO:0005789|endoplasmic reticulum me…	sp|Q02809|PLOD1_HUMAN	Procollagen-lysine,2-oxoglutarate 5-dioxygenase 1 EC=1.14.11.4 {ECO:0000250|UniProtKB:P24802} Lysyl hydroxylase 1 Short=LH1 Precursor OS=Homo sapiens (Human) Name=PLOD1 Synonyms=LLH, PLOD PE=1	tr|A0A024R4H0|A0A024R4H0_HUMAN	Procollagen-lysine 1, 2-oxoglutarate 5-dioxygenase 1, isoform CRA_a {ECO:0000313|EMBL:EAW71725.1} OS=Homo sapiens (Human) ORFNames=hCG_25059 {ECO:0000313|EMBL:EAW71725.1} PE=4	KOG1971@1|root,KOG1971@2759|Eukaryota,38DIW@33154|Opisthokonta,3BCUS@33208|Metazoa,3CS3C@33213|Bilateria,47Z5G@7711|Chordata,48XG2@7742|Vertebrata,3JBC4@40674|Mammalia,35JWQ@314146|Euarchontoglires,4ME10@9443|Primates,362ES@314294|Cercopithecoidea	5-dioxygenase 1	O	NP_001303249.1	procollagen-lysine,2-oxoglutarate 5-dioxygenase 1 isoform 1 precursor [Homo sapiens] &gt;BAG61199.1 unnamed protein product [Homo sapiens]	2OG-FeII_Oxy	-
gene-MFN2	MFN2	4791	6016	158.241	56.2531	6087	148.044	54.6371	4184	118.923	44.6974	7019	191.994	71.8815	7437	224.469	79.484	7228	207.063	74.9768	mitofusin 2	K06030	ko04621|NOD-like receptor signaling pathway;ko04137|Mitophagy - animal	GO:0000045|autophagosome assembly|BP;GO:0000166|nucleotide binding|MF;GO:0000422|autophagy of mitochondrion|BP;GO:0000423|mitophagy|BP;GO:0001659|temperature homeostasis|BP;GO:0003674|molecular_function|MF;GO:0003824|catalytic activity|MF;GO:0003924|GTPase activity|MF;GO:0005488|binding|MF;GO:0005515|protein binding|MF;GO:0005525|GTP binding|MF;GO:0005575|cellular_component|CC;GO:0005622|intracel…	sp|O95140|MFN2_HUMAN	Mitofusin-2 EC=3.6.5.- Transmembrane GTPase MFN2 OS=Homo sapiens (Human) Name=MFN2 Synonyms=CPRP1, KIAA0214 PE=1	tr|B7Z3H8|B7Z3H8_HUMAN	cDNA FLJ57997, highly similar to Transmembrane GTPase MFN2 (EC 3.6.5.-) {ECO:0000313|EMBL:BAH12214.1} OS=Homo sapiens (Human) PE=2	COG0699@1|root,KOG0448@2759|Eukaryota,38BYZ@33154|Opisthokonta,3BFW5@33208|Metazoa,3CRX6@33213|Bilateria,482IJ@7711|Chordata,48Y1Y@7742|Vertebrata,3JDW7@40674|Mammalia,35B9X@314146|Euarchontoglires,4MCSA@9443|Primates,4N2IC@9604|Hominidae	fzo-like conserved region	U	NP_001121132.1	mitofusin-2 [Homo sapiens] &gt;NP_055689.1 mitofusin-2 [Homo sapiens]	Dynamin_N,Fzo_mitofusin	-
gene-MIIP	MIIP	2144	1770	104.036	36.984	1880	102.176	37.7089	1443	91.6523	34.4476	2343	143.214	53.6186	2130	143.661	50.8701	2236	143.139	51.8301	-	-	-	GO:0000086|G2/M transition of mitotic cell cycle|BP;GO:0000278|mitotic cell cycle|BP;GO:0007049|cell cycle|BP;GO:0007346|regulation of mitotic cell cycle|BP;GO:0008150|biological_process|BP;GO:0009987|cellular process|BP;GO:0010389|regulation of G2/M transition of mitotic cell cycle|BP;GO:0010564|regulation of cell cycle process|BP;GO:0010948|negative regulation of cell cycle process|BP;GO:001097…	sp|Q5JXC2|MIIP_HUMAN	Migration and invasion-inhibitory protein IGFBP2-binding protein Invasion-inhibitory protein 45 Short=IIp45 OS=Homo sapiens (Human) Name=MIIP Synonyms=IIP45 PE=1	-	-	2ASNU@1|root,2RZQ8@2759|Eukaryota,39XMA@33154|Opisthokonta,3BN6R@33208|Metazoa,3E4J1@33213|Bilateria,48R8G@7711|Chordata,49MU7@7742|Vertebrata,3J310@40674|Mammalia,35KDN@314146|Euarchontoglires,4M924@9443|Primates,4N3MX@9604|Hominidae	Migration and invasion-inhibitory	S	NP_068752.2	migration and invasion-inhibitory protein [Homo sapiens] &gt;XP_011540197.1 migration and invasion-inhibitory protein isoform X1 [Homo sapiens]	MIIP	-
gene-TNFRSF8	TNFRSF8	4181	18	0.542537	0.192867	24	0.668875	0.246855	16	0.521125	0.195865	18	0.564198	0.211232	20	0.691727	0.244939	26	0.853499	0.30905	TNF receptor superfamily member 8	K05145	ko04060|Cytokine-cytokine receptor interaction	GO:0001816|cytokine production|BP;GO:0001817|regulation of cytokine production|BP;GO:0001819|positive regulation of cytokine production|BP;GO:0003674|molecular_function|MF;GO:0004888|transmembrane signaling receptor activity|MF;GO:0005575|cellular_component|CC;GO:0005576|extracellular region|CC;GO:0005615|extracellular space|CC;GO:0005622|intracellular anatomical structure|CC;GO:0005737|cytoplasm…	sp|P28908|TNR8_HUMAN	Tumor necrosis factor receptor superfamily member 8 CD30L receptor Ki-1 antigen Lymphocyte activation antigen CD30 Precursor OS=Homo sapiens (Human) Name=TNFRSF8 Synonyms=CD30, D1S166E PE=1	tr|A5D8T4|A5D8T4_HUMAN	TNFRSF8 protein {ECO:0000313|EMBL:AAI41805.1} Fragment OS=Homo sapiens (Human) Name=TNFRSF8 {ECO:0000313|EMBL:AAI41805.1} PE=2	2EI86@1|root,2SNQ9@2759|Eukaryota,39ZFH@33154|Opisthokonta,3BHS0@33208|Metazoa,3D4ER@33213|Bilateria,483UW@7711|Chordata,490ZQ@7742|Vertebrata,3JBKS@40674|Mammalia,35GSZ@314146|Euarchontoglires,4MAC1@9443|Primates,4MSTE@9604|Hominidae	Tumor necrosis factor receptor / nerve growth factor receptor repeats.	T	XP_011540743.1	tumor necrosis factor receptor superfamily member 8 isoform X1 [Homo sapiens]	TNFR_c6	-
gene-TNFRSF1B	TNFRSF1B	6396	350	6.89599	2.45146	364	6.63143	2.44739	394	8.3886	3.15286	791	16.2072	6.06787	850	19.2174	6.80485	826	17.7248	6.4181	-	K05141	ko04060|Cytokine-cytokine receptor interaction;ko04668|TNF signaling pathway;ko04061|Viral protein interaction with cytokine and cytokine receptor;ko05170|Human immunodeficiency virus 1 infection;ko04920|Adipocytokine signaling pathway;ko05014|Amyotrophic lateral sclerosis (ALS)	GO:0001775|cell activation|BP;GO:0001816|cytokine production|BP;GO:0001817|regulation of cytokine production|BP;GO:0002237|response to molecule of bacterial origin|BP;GO:0002250|adaptive immune response|BP;GO:0002252|immune effector process|BP;GO:0002263|cell activation involved in immune response|BP;GO:0002274|myeloid leukocyte activation|BP;GO:0002275|myeloid cell activation involved in immune …	sp|P20333|TNR1B_HUMAN	Tumor necrosis factor receptor superfamily member 1B Tumor necrosis factor receptor 2 Short=TNF-R2 Tumor necrosis factor receptor type II Short=TNF-RII Short=TNFR-II p75 p80 TNF-alpha receptor Tumor necrosis factor receptor superfamily member 1b, membrane form Tumor necrosis factor-binding protein 2 TBP-2 TBPII Precursor OS=Homo sapiens (Human) Name=TNFRSF1B Synonyms=TNFBR, TNFR2 PE=1	tr|Q8IVS6|Q8IVS6_HUMAN	Similar to tumor necrosis factor receptor superfamily, member 1B {ECO:0000313|EMBL:AAH42167.1} TNFRSF1B protein {ECO:0000313|EMBL:AAH11844.1} Fragment OS=Homo sapiens (Human) Name=TNFRSF1B {ECO:0000313|EMBL:AAH11844.1} PE=2	2AHDA@1|root,2RZ23@2759|Eukaryota,39SNX@33154|Opisthokonta,3BIN2@33208|Metazoa,3D34M@33213|Bilateria,485R5@7711|Chordata,4978G@7742|Vertebrata,3J2WP@40674|Mammalia,359M5@314146|Euarchontoglires,4M936@9443|Primates,4MU7Q@9604|Hominidae	Tumor necrosis factor receptor / nerve growth factor receptor repeats.	T	XP_011540365.1	tumor necrosis factor receptor superfamily member 1B isoform X3 [Homo sapiens]	TNFR_c6	-
gene-LOC124903844	-	2329	0	0	0	0	0	0	2	0.11694	0.0439519	1	0.0562691	0.0210668	1	0.0620891	0.0219856	0	0	0	-	-	-	-	-	-	-	-	-	-	-	-	-	-	-
gene-VPS13D	VPS13D	16357	1178	9.07567	3.22631	1082	7.70793	2.84469	952	7.92566	2.97886	1025	8.2122	3.0746	1261	11.148	3.94748	1127	9.4565	3.42417	vacuolar protein sorting 13 homolog D	-	-	GO:0000422|autophagy of mitochondrion|BP;GO:0000423|mitophagy|BP;GO:0005575|cellular_component|CC;GO:0005576|extracellular region|CC;GO:0005615|extracellular space|CC;GO:0006605|protein targeting|BP;GO:0006623|protein targeting to vacuole|BP;GO:0006810|transport|BP;GO:0006886|intracellular protein transport|BP;GO:0006914|autophagy|BP;GO:0006996|organelle organization|BP;GO:0007005|mitochondrion o…	sp|Q5THJ4|VP13D_HUMAN	Vacuolar protein sorting-associated protein 13D OS=Homo sapiens (Human) Synonyms=KIAA0453 {ECO:0000312|EMBL:BAA32298.3} PE=1	tr|H3BLS7|H3BLS7_HUMAN	Vacuolar protein sorting-associated protein 13D {ECO:0000313|Ensembl:ENSP00000011700} Fragment OS=Homo sapiens (Human) Name=VPS13D {ECO:0000313|Ensembl:ENSP00000011700} PE=1	COG5043@1|root,KOG1796@1|root,KOG1796@2759|Eukaryota,KOG1809@2759|Eukaryota,38B64@33154|Opisthokonta,3BCV8@33208|Metazoa,3CRN8@33213|Bilateria,488IP@7711|Chordata,496DF@7742|Vertebrata,3J1KW@40674|Mammalia,35IBN@314146|Euarchontoglires,4MDSS@9443|Primates,4MSSS@9604|Hominidae	Vacuolar sorting-associated protein 13, N-terminal	U	NP_060626.2	vacuolar protein sorting-associated protein 13D isoform 2 [Homo sapiens]	Chorein_N,SHR-BD,UBA,VPS13,VPS13_C,VPS13_mid_rpt	-
gene-LOC124903845	-	801	0	0	0	0	0	0	1	0.170008	0.0638976	0	0	0	1	0.180531	0.0639257	0	0	0	-	-	-	-	-	-	-	-	-	-	-	-	-	-	-
gene-LINC02766	-	8537	0	0	0	3	0.0409478	0.0151122	2	0.0319026	0.0119906	1	0.0153509	0.00574729	0	0	0	0	0	0	-	-	-	-	-	-	-	-	-	-	-	-	-	-	-
gene-DHRS3	DHRS3	19241	215	1.40815	0.500583	222	1.34443	0.496176	244	1.72689	0.649051	354	2.4111	0.9027	263	1.97657	0.6999	320	2.28261	0.826528	dehydrogenase/reductase 3	K11146	ko01100|Metabolic pathways;ko00830|Retinol metabolism	GO:0000166|nucleotide binding|MF;GO:0001501|skeletal system development|BP;GO:0001503|ossification|BP;GO:0001523|retinoid metabolic process|BP;GO:0001750|photoreceptor outer segment|CC;GO:0003007|heart morphogenesis|BP;GO:0003008|system process|BP;GO:0003151|outflow tract morphogenesis|BP;GO:0003205|cardiac chamber development|BP;GO:0003206|cardiac chamber morphogenesis|BP;GO:0003279|cardiac sept…	sp|O75911|DHRS3_HUMAN	Short-chain dehydrogenase/reductase 3 EC=1.1.1.300 DD83.1 Retinal short-chain dehydrogenase/reductase 1 Short=retSDR1 Retinol dehydrogenase 17 Short chain dehydrogenase/reductase family 16C member 1 OS=Homo sapiens (Human) Name=DHRS3 Synonyms=RDH17, SDR16C1 ORFNames=UNQ2424/PRO4983 PE=1	tr|Q53HI7|Q53HI7_HUMAN	Dehydrogenase/reductase (SDR family) member 3 variant {ECO:0000313|EMBL:BAD96313.1} Fragment OS=Homo sapiens (Human) PE=2	COG1028@1|root,KOG1201@2759|Eukaryota,39RXY@33154|Opisthokonta,3BC5N@33208|Metazoa,3CSYS@33213|Bilateria,47ZSE@7711|Chordata,48XYY@7742|Vertebrata,3J3B4@40674|Mammalia,35PDX@314146|Euarchontoglires,4MBKB@9443|Primates,36980@314294|Cercopithecoidea	Belongs to the short-chain dehydrogenases reductases (SDR) family	Q	XP_006711099.1	short-chain dehydrogenase/reductase 3 isoform X2 [Homo sapiens]	adh_short	-
gene-AADACL4	AADACL4	2438	0	0	0	0	0	0	0	0	0	0	0	0	0	0	0	0	0	0	-	K14349	ko04976|Bile secretion;ko04927|Cortisol synthesis and secretion;ko04979|Cholesterol metabolism;ko04934|Cushing syndrome	GO:0003674|molecular_function|MF;GO:0003824|catalytic activity|MF;GO:0016787|hydrolase activity|MF;GO:0016788|hydrolase activity, acting on ester bonds|MF;GO:0052689|carboxylic ester hydrolase activity|MF	sp|Q5VUY2|ADCL4_HUMAN	Arylacetamide deacetylase-like 4 EC=3.1.1.- OS=Homo sapiens (Human) Name=AADACL4 PE=3	tr|L8E711|L8E711_HUMAN	Alternative protein AADACL4 {ECO:0000313|EMBL:CCQ43035.1} OS=Homo sapiens (Human) Name=AADACL4 {ECO:0000313|EMBL:CCQ43035.1} PE=4	COG0657@1|root,KOG1515@2759|Eukaryota,38FAH@33154|Opisthokonta,3BDWG@33208|Metazoa,3CZMQ@33213|Bilateria,4869V@7711|Chordata,48YBB@7742|Vertebrata,3J7J4@40674|Mammalia,35NIN@314146|Euarchontoglires,4M67V@9443|Primates,4MTP1@9604|Hominidae	alpha/beta hydrolase fold	V	NP_001013652.1	arylacetamide deacetylase-like 4 [Homo sapiens] &gt;Q5VUY2.1 RecName: Full=Arylacetamide deacetylase-like 4 [Homo sapiens]	Abhydrolase_3	-
gene-LOC124903846	-	1547	70	5.70223	2.02709	73	5.49853	2.02929	44	3.87315	1.45572	35	2.96495	1.11006	26	2.43034	0.86058	33	2.92775	1.06013	-	-	-	-	-	-	-	-	-	-	-	-	-	-	-
gene-AADACL3	AADACL3	4055	4326	134.441	47.7926	4485	128.88	47.5644	3512	117.941	44.3282	5286	170.835	63.9594	5475	195.244	69.1355	5451	184.5	66.8068	arylacetamide deacetylase like 3	K14349	ko04976|Bile secretion;ko04927|Cortisol synthesis and secretion;ko04979|Cholesterol metabolism;ko04934|Cushing syndrome	GO:0003674|molecular_function|MF;GO:0003824|catalytic activity|MF;GO:0016787|hydrolase activity|MF;GO:0016788|hydrolase activity, acting on ester bonds|MF;GO:0052689|carboxylic ester hydrolase activity|MF	sp|Q5VUY0|ADCL3_HUMAN	Arylacetamide deacetylase-like 3 EC=3.1.1.- OS=Homo sapiens (Human) Name=AADACL3 PE=2	tr|A0A0R4J2G3|A0A0R4J2G3_HUMAN	Arylacetamide deacetylase-like 1 {ECO:0000313|EMBL:EAW78462.1} Neutral cholesterol ester hydrolase 1 {ECO:0000313|Ensembl:ENSP00000418571} OS=Homo sapiens (Human) ORFNames=hCG_20251 {ECO:0000313|EMBL:EAW78462.1} PE=1	COG0657@1|root,KOG1515@2759|Eukaryota,38FAH@33154|Opisthokonta,3BDWG@33208|Metazoa,3CZMQ@33213|Bilateria,4869V@7711|Chordata,48YBB@7742|Vertebrata,3J7J4@40674|Mammalia,35B9V@314146|Euarchontoglires,4MHS5@9443|Primates,4MWMI@9604|Hominidae	Arylacetamide deacetylase-like 3	V	BAG54581.1	unnamed protein product [Homo sapiens]	Abhydrolase_3	-
gene-CFAP107	CFAP107	3564	135	4.77346	1.69692	98	3.20407	1.18249	87	3.32417	1.24939	76	2.79457	1.04627	58	2.35329	0.833294	68	2.61867	0.948214	cilia and flagella associated protein 107	-	-	-	sp|Q8N1D5|CA158_HUMAN	Uncharacterized protein C1orf158 OS=Homo sapiens (Human) Name=C1orf158 PE=2	tr|Q5VUY5|Q5VUY5_HUMAN	Uncharacterized protein C1orf158 {ECO:0000313|Ensembl:ENSP00000365383} OS=Homo sapiens (Human) Name=C1orf158 {ECO:0000313|Ensembl:ENSP00000365383} PE=1	2AT57@1|root,2RZRC@2759|Eukaryota,39YMH@33154|Opisthokonta,3BIHY@33208|Metazoa,3E3ZF@33213|Bilateria,48QP1@7711|Chordata,49M92@7742|Vertebrata,3J7R3@40674|Mammalia,35KTS@314146|Euarchontoglires,4MBJZ@9443|Primates,4N5BB@9604|Hominidae	Chromosome 1 open reading frame 158	S	NP_689503.3	uncharacterized protein C1orf158 isoform 1 [Homo sapiens] &gt;AAH29894.1 Chromosome 1 open reading frame 158 [Homo sapiens]	-	-
gene-PRAMEF12	PRAMEF12	2889	4	0.174481	0.0620265	6	0.242001	0.0893129	17	0.801315	0.301175	18	0.816516	0.305698	6	0.300323	0.106344	13	0.617598	0.22363	-	-	-	GO:0005575|cellular_component|CC;GO:0005622|intracellular anatomical structure|CC;GO:0005737|cytoplasm|CC;GO:0006139|nucleobase-containing compound metabolic process|BP;GO:0006351|DNA-templated transcription|BP;GO:0006355|regulation of DNA-templated transcription|BP;GO:0006725|cellular aromatic compound metabolic process|BP;GO:0006807|nitrogen compound metabolic process|BP;GO:0006915|apoptotic pr…	sp|O95522|PRA12_HUMAN	PRAME family member 12 {ECO:0000312|HGNC:HGNC:22125} OS=Homo sapiens (Human) Name=PRAMEF12 {ECO:0000312|HGNC:HGNC:22125} PE=3	tr|A0A0G2JM45|A0A0G2JM45_HUMAN	PRAME family member 5 {ECO:0000313|Ensembl:ENSP00000478534} OS=Homo sapiens (Human) Name=PRAMEF5 {ECO:0000313|Ensembl:ENSP00000478534} PE=4	28Q3T@1|root,2QWSJ@2759|Eukaryota,3AFI0@33154|Opisthokonta,3BWYW@33208|Metazoa,3DETQ@33213|Bilateria,484I8@7711|Chordata,499AH@7742|Vertebrata,3JGBT@40674|Mammalia,35H4P@314146|Euarchontoglires,4MRNN@9443|Primates,4MW3H@9604|Hominidae	PRAME family member	K	NP_001074299.2	PRAME family member 12 [Homo sapiens] &gt;O95522.2 RecName: Full=PRAME family member 12 [Homo sapiens]	-	-
gene-PRAMEF1	PRAMEF1	2439	4	0.206674	0.0734705	0	0	0	1	0.0558329	0.0209848	2	0.107463	0.0402334	1	0.0592888	0.0209941	0	0	0	PRAME family member 1	-	-	GO:0005575|cellular_component|CC;GO:0005622|intracellular anatomical structure|CC;GO:0005737|cytoplasm|CC;GO:0006139|nucleobase-containing compound metabolic process|BP;GO:0006351|DNA-templated transcription|BP;GO:0006355|regulation of DNA-templated transcription|BP;GO:0006725|cellular aromatic compound metabolic process|BP;GO:0006807|nitrogen compound metabolic process|BP;GO:0006915|apoptotic pr…	sp|O95521|PRAM1_HUMAN	PRAME family member 1 {ECO:0000305} OS=Homo sapiens (Human) Name=PRAMEF1 {ECO:0000312|HGNC:HGNC:28840} PE=2	tr|B3KWQ4|B3KWQ4_HUMAN	cDNA FLJ43580 fis, clone SKNMC2003924, highly similar to PRAME family member 1 {ECO:0000313|EMBL:BAG54216.1} OS=Homo sapiens (Human) PE=2	28Q3T@1|root,2QWSJ@2759|Eukaryota,3AFI0@33154|Opisthokonta,3BWYW@33208|Metazoa,3DETQ@33213|Bilateria,484I8@7711|Chordata,49IH0@7742|Vertebrata,3JIKH@40674|Mammalia,35VBS@314146|Euarchontoglires,4MKWX@9443|Primates,4N3KR@9604|Hominidae	PRAME family member	K	NP_075389.2	PRAME family member 1 isoform 1 [Homo sapiens] &gt;O95521.3 RecName: Full=PRAME family member 1 [Homo sapiens]	-	-
gene-LINC01784	-	442	0	0	0	0	0	0	0	0	0	0	0	0	0	0	0	0	0	0	-	-	-	-	-	-	-	-	-	-	-	-	-	-	-
gene-PRAMEF11	PRAMEF11	1907	0	0	0	0	0	0	0	0	0	0	0	0	0	0	0	0	0	0	-	-	-	GO:0006139|nucleobase-containing compound metabolic process|BP;GO:0006351|DNA-templated transcription|BP;GO:0006355|regulation of DNA-templated transcription|BP;GO:0006725|cellular aromatic compound metabolic process|BP;GO:0006807|nitrogen compound metabolic process|BP;GO:0006915|apoptotic process|BP;GO:0008150|biological_process|BP;GO:0008152|metabolic process|BP;GO:0008219|cell death|BP;GO:0008…	sp|Q5VWM5|PRAM9_HUMAN	PRAME family member 9/15 {ECO:0000305} OS=Homo sapiens (Human) Name=PRAMEF15 {ECO:0000312|HGNC:HGNC:26764} PE=2	tr|A0A087WW85|A0A087WW85_HUMAN	PRAME family member 11 {ECO:0000313|Ensembl:ENSP00000480027} OS=Homo sapiens (Human) Name=PRAMEF11 {ECO:0000313|Ensembl:ENSP00000480027} PE=4	28Q3T@1|root,2QWSJ@2759|Eukaryota,3AFI0@33154|Opisthokonta,3BWYW@33208|Metazoa,3DETQ@33213|Bilateria,484I8@7711|Chordata,4975W@7742|Vertebrata,3J958@40674|Mammalia,35KKX@314146|Euarchontoglires,4M64H@9443|Primates,4N0PQ@9604|Hominidae	negative regulation of cell differentiation	K	CAB41253.1	hypothetical protein, partial [Homo sapiens]	-	-
gene-HNRNPCL1	HNRNPCL1	1134	0	0	0	0	0	0	0	0	0	0	0	0	0	0	0	0	0	0	-	K12884	ko03040|Spliceosome	GO:0003674|molecular_function|MF;GO:0003676|nucleic acid binding|MF;GO:0003723|RNA binding|MF;GO:0005488|binding|MF;GO:0005515|protein binding|MF;GO:0005575|cellular_component|CC;GO:0005622|intracellular anatomical structure|CC;GO:0005634|nucleus|CC;GO:0042802|identical protein binding|MF;GO:0043226|organelle|CC;GO:0043227|membrane-bounded organelle|CC;GO:0043229|intracellular organelle|CC;GO:004…	sp|O60812|HNRC1_HUMAN	Heterogeneous nuclear ribonucleoprotein C-like 1 Short=hnRNP C-like-1 hnRNP core protein C-like 1 OS=Homo sapiens (Human) Name=HNRNPCL1 Synonyms=HNRPCL1 PE=1	tr|A0A0G2JNQ3|A0A0G2JNQ3_HUMAN	Heterogeneous nuclear ribonucleoprotein C-like 2 {ECO:0000313|Ensembl:ENSP00000481869} OS=Homo sapiens (Human) Name=HNRNPCL2 {ECO:0000313|Ensembl:ENSP00000481869} PE=4	KOG0118@1|root,KOG0118@2759|Eukaryota,39QQW@33154|Opisthokonta,3BCXK@33208|Metazoa,3CV8H@33213|Bilateria,487J5@7711|Chordata,48YFY@7742|Vertebrata,3J6F6@40674|Mammalia,359ZK@314146|Euarchontoglires,4MP6H@9443|Primates,4MYK2@9604|Hominidae	RNA binding	A	NP_001013653.1	heterogeneous nuclear ribonucleoprotein C-like 1 [Homo sapiens] &gt;O60812.1 RecName: Full=Heterogeneous nuclear ribonucleoprotein C-like 1; Short=hnRNP C-like-1; AltName: Full=hnRNP core protein C-like 1 [Homo sapiens]	RRM_1	-
gene-PRAMEF2	PRAMEF2	1936	0	0	0	0	0	0	0	0	0	0	0	0	0	0	0	0	0	0	-	-	-	GO:0005575|cellular_component|CC;GO:0005622|intracellular anatomical structure|CC;GO:0005737|cytoplasm|CC;GO:0006139|nucleobase-containing compound metabolic process|BP;GO:0006351|DNA-templated transcription|BP;GO:0006355|regulation of DNA-templated transcription|BP;GO:0006725|cellular aromatic compound metabolic process|BP;GO:0006807|nitrogen compound metabolic process|BP;GO:0006915|apoptotic pr…	sp|O60811|PRAM2_HUMAN	PRAME family member 2 {ECO:0000312|HGNC:HGNC:28841} OS=Homo sapiens (Human) Name=PRAMEF2 {ECO:0000312|HGNC:HGNC:28841} PE=2	tr|B7ZM17|B7ZM17_HUMAN	PRAMEF1 protein {ECO:0000313|EMBL:AAI44200.1} OS=Homo sapiens (Human) Name=PRAMEF1 {ECO:0000313|EMBL:AAI44200.1} PE=2	28Q3T@1|root,2QWSJ@2759|Eukaryota,3AFI0@33154|Opisthokonta,3BWYW@33208|Metazoa,3DETQ@33213|Bilateria,484I8@7711|Chordata,49IH0@7742|Vertebrata,3JIKH@40674|Mammalia,35VBS@314146|Euarchontoglires,4MKWX@9443|Primates,4N7UN@9604|Hominidae	negative regulation of cell differentiation	K	NP_075390.1	PRAME family member 2 [Homo sapiens] &gt;O60811.2 RecName: Full=PRAME family member 2 [Homo sapiens]	-	-
gene-PRAMEF4	PRAMEF4	1840	0	0	0	0	0	0	0	0	0	0	0	0	0	0	0	0	0	0	-	-	-	GO:0005575|cellular_component|CC;GO:0005622|intracellular anatomical structure|CC;GO:0005737|cytoplasm|CC;GO:0006139|nucleobase-containing compound metabolic process|BP;GO:0006351|DNA-templated transcription|BP;GO:0006355|regulation of DNA-templated transcription|BP;GO:0006725|cellular aromatic compound metabolic process|BP;GO:0006807|nitrogen compound metabolic process|BP;GO:0006915|apoptotic pr…	sp|O60810|PRAM4_HUMAN	PRAME family member 4 {ECO:0000312|HGNC:HGNC:31971} OS=Homo sapiens (Human) Name=PRAMEF4 {ECO:0000312|HGNC:HGNC:31971} PE=2	tr|B7ZW04|B7ZW04_HUMAN	PRAME family member 9 {ECO:0000313|EMBL:AAI71794.1} OS=Homo sapiens (Human) Name=PRAMEF9 {ECO:0000313|EMBL:AAI71794.1} PE=2	28Q3T@1|root,2QWSJ@2759|Eukaryota,3AFI0@33154|Opisthokonta,3BWYW@33208|Metazoa,3DETQ@33213|Bilateria,484I8@7711|Chordata,4975W@7742|Vertebrata,3J958@40674|Mammalia,35KKX@314146|Euarchontoglires,4M64H@9443|Primates,4N0PQ@9604|Hominidae	negative regulation of cell differentiation	K	CAB41253.1	hypothetical protein, partial [Homo sapiens]	-	-
gene-PRAMEF10	PRAMEF10	1525	0	0	0	0	0	0	0	0	0	0	0	0	0	0	0	0	0	0	-	-	-	GO:0005575|cellular_component|CC;GO:0005622|intracellular anatomical structure|CC;GO:0005737|cytoplasm|CC;GO:0006139|nucleobase-containing compound metabolic process|BP;GO:0006351|DNA-templated transcription|BP;GO:0006355|regulation of DNA-templated transcription|BP;GO:0006725|cellular aromatic compound metabolic process|BP;GO:0006807|nitrogen compound metabolic process|BP;GO:0006915|apoptotic pr…	sp|O60809|PRA10_HUMAN	PRAME family member 10 {ECO:0000312|HGNC:HGNC:27997} OS=Homo sapiens (Human) Name=PRAMEF10 {ECO:0000312|HGNC:HGNC:27997} PE=2	tr|A0A140TA27|A0A140TA27_HUMAN	PRAME family member 18 {ECO:0000313|Ensembl:ENSP00000446004} OS=Homo sapiens (Human) Name=PRAMEF18 {ECO:0000313|Ensembl:ENSP00000446004} PE=4	28Q3T@1|root,2QWSJ@2759|Eukaryota,3AFI0@33154|Opisthokonta,3BWYW@33208|Metazoa,3DETQ@33213|Bilateria,484I8@7711|Chordata,49IB3@7742|Vertebrata,3JPGQ@40674|Mammalia,35TAY@314146|Euarchontoglires,4MPAI@9443|Primates,4N7YJ@9604|Hominidae	negative regulation of cell differentiation	K	NP_001034450.3	PRAME family member 10 [Homo sapiens] &gt;O60809.4 RecName: Full=PRAME family member 10 [Homo sapiens]	-	-
gene-PRAMEF7	PRAMEF7	1866	0	0	0	0	0	0	0	0	0	0	0	0	0	0	0	0	0	0	-	-	-	GO:0005575|cellular_component|CC;GO:0005622|intracellular anatomical structure|CC;GO:0005737|cytoplasm|CC;GO:0006139|nucleobase-containing compound metabolic process|BP;GO:0006351|DNA-templated transcription|BP;GO:0006355|regulation of DNA-templated transcription|BP;GO:0006725|cellular aromatic compound metabolic process|BP;GO:0006807|nitrogen compound metabolic process|BP;GO:0006915|apoptotic pr…	sp|Q5VXH5|PRAM7_HUMAN	PRAME family member 7 {ECO:0000312|HGNC:HGNC:28415} OS=Homo sapiens (Human) Name=PRAMEF7 {ECO:0000312|HGNC:HGNC:28415} PE=2	tr|A0A0G2JM45|A0A0G2JM45_HUMAN	PRAME family member 5 {ECO:0000313|Ensembl:ENSP00000478534} OS=Homo sapiens (Human) Name=PRAMEF5 {ECO:0000313|Ensembl:ENSP00000478534} PE=4	28Q3T@1|root,2QWSJ@2759|Eukaryota,3AFI0@33154|Opisthokonta,3BWYW@33208|Metazoa,3DETQ@33213|Bilateria,484I8@7711|Chordata,499AH@7742|Vertebrata,3JGBT@40674|Mammalia,35H4P@314146|Euarchontoglires,4MRNN@9443|Primates,4N9KR@9604|Hominidae	negative regulation of cell differentiation	K	NP_001012277.2	PRAME family member 7 [Homo sapiens] &gt;Q5VXH5.2 RecName: Full=PRAME family member 7 [Homo sapiens]	-	-
gene-PRAMEF6	PRAMEF6	1720	0	0	0	0	0	0	0	0	0	0	0	0	0	0	0	0	0	0	-	-	-	GO:0005575|cellular_component|CC;GO:0005622|intracellular anatomical structure|CC;GO:0005737|cytoplasm|CC;GO:0006139|nucleobase-containing compound metabolic process|BP;GO:0006351|DNA-templated transcription|BP;GO:0006355|regulation of DNA-templated transcription|BP;GO:0006725|cellular aromatic compound metabolic process|BP;GO:0006807|nitrogen compound metabolic process|BP;GO:0006915|apoptotic pr…	sp|Q5VXH4|PRAM6_HUMAN	PRAME family member 6 {ECO:0000312|HGNC:HGNC:30583} OS=Homo sapiens (Human) Name=PRAMEF6 {ECO:0000312|HGNC:HGNC:30583} PE=2	tr|A0A0G2JM45|A0A0G2JM45_HUMAN	PRAME family member 5 {ECO:0000313|Ensembl:ENSP00000478534} OS=Homo sapiens (Human) Name=PRAMEF5 {ECO:0000313|Ensembl:ENSP00000478534} PE=4	28Q3T@1|root,2QWSJ@2759|Eukaryota,3AFI0@33154|Opisthokonta,3BWYW@33208|Metazoa,3DETQ@33213|Bilateria,484I8@7711|Chordata,4975W@7742|Vertebrata,3JB5U@40674|Mammalia,35U0U@314146|Euarchontoglires,4MR4Y@9443|Primates,4N9KP@9604|Hominidae	negative regulation of cell differentiation	K	CAB41253.1	hypothetical protein, partial [Homo sapiens]	-	-
gene-PRAMEF27	PRAMEF27	1947	0	0	0	0	0	0	0	0	0	0	0	0	0	0	0	0	0	0	-	-	-	GO:0005575|cellular_component|CC;GO:0005622|intracellular anatomical structure|CC;GO:0005737|cytoplasm|CC;GO:0006139|nucleobase-containing compound metabolic process|BP;GO:0006351|DNA-templated transcription|BP;GO:0006355|regulation of DNA-templated transcription|BP;GO:0006725|cellular aromatic compound metabolic process|BP;GO:0006807|nitrogen compound metabolic process|BP;GO:0006915|apoptotic pr…	sp|A3QJZ7|PRA27_HUMAN	PRAME family member 27 {ECO:0000312|HGNC:HGNC:51234} OS=Homo sapiens (Human) Name=PRAMEF27 {ECO:0000312|HGNC:HGNC:51234} PE=3	tr|A0A0G2JP20|A0A0G2JP20_HUMAN	PRAME family member 9/15 {ECO:0000313|Ensembl:ENSP00000482656} OS=Homo sapiens (Human) Name=PRAMEF9 {ECO:0000313|Ensembl:ENSP00000482656} PE=4	28Q3T@1|root,2QWSJ@2759|Eukaryota,3AFI0@33154|Opisthokonta,3BWYW@33208|Metazoa,3DETQ@33213|Bilateria,484I8@7711|Chordata,4975W@7742|Vertebrata,3J958@40674|Mammalia,35KKX@314146|Euarchontoglires,4M64H@9443|Primates,4N0PQ@9604|Hominidae	negative regulation of cell differentiation	K	NP_001287820.1	PRAME family member 27 [Homo sapiens] &gt;A3QJZ7.2 RecName: Full=PRAME family member 27 [Homo sapiens]	-	-
gene-HNRNPCL3	HNRNPCL3	1897	0	0	0	0	0	0	0	0	0	0	0	0	0	0	0	0	0	0	-	K12884	ko03040|Spliceosome	GO:0003674|molecular_function|MF;GO:0003676|nucleic acid binding|MF;GO:0003723|RNA binding|MF;GO:0005488|binding|MF;GO:0005575|cellular_component|CC;GO:0005622|intracellular anatomical structure|CC;GO:0005634|nucleus|CC;GO:0043226|organelle|CC;GO:0043227|membrane-bounded organelle|CC;GO:0043229|intracellular organelle|CC;GO:0043231|intracellular membrane-bounded organelle|CC;GO:0097159|organic cy…	sp|B7ZW38|HNRC3_HUMAN	Heterogeneous nuclear ribonucleoprotein C-like 3 {ECO:0000312|HGNC:HGNC:51235} OS=Homo sapiens (Human) Name=HNRNPCL3 {ECO:0000312|HGNC:HGNC:51235} PE=2	tr|A0A0G2JPF8|A0A0G2JPF8_HUMAN	Uncharacterized protein {ECO:0000313|Ensembl:ENSP00000483545} OS=Homo sapiens (Human) PE=4	KOG0118@1|root,KOG0118@2759|Eukaryota,39QQW@33154|Opisthokonta,3BCXK@33208|Metazoa,3CV8H@33213|Bilateria,487J5@7711|Chordata,48YFY@7742|Vertebrata,3J6F6@40674|Mammalia,359ZK@314146|Euarchontoglires,4MP6H@9443|Primates,4MYK2@9604|Hominidae	RNA binding	A	NP_001289480.1	heterogeneous nuclear ribonucleoprotein C-like 4 [Homo sapiens] &gt;NP_001369287.1 heterogeneous nuclear ribonucleoprotein C-like 3 [Homo sapiens]	RRM_1	-
gene-PRAMEF25	PRAMEF25	1919	0	0	0	0	0	0	0	0	0	0	0	0	0	0	0	0	0	0	-	-	-	GO:0005575|cellular_component|CC;GO:0005622|intracellular anatomical structure|CC;GO:0005737|cytoplasm|CC;GO:0006139|nucleobase-containing compound metabolic process|BP;GO:0006351|DNA-templated transcription|BP;GO:0006355|regulation of DNA-templated transcription|BP;GO:0006725|cellular aromatic compound metabolic process|BP;GO:0006807|nitrogen compound metabolic process|BP;GO:0006915|apoptotic pr…	sp|A6NGN4|PRA25_HUMAN	PRAME family member 25 {ECO:0000312|HGNC:HGNC:49179} OS=Homo sapiens (Human) Name=PRAMEF25 {ECO:0000312|HGNC:HGNC:49179} PE=3	tr|B7ZW04|B7ZW04_HUMAN	PRAME family member 9 {ECO:0000313|EMBL:AAI71794.1} OS=Homo sapiens (Human) Name=PRAMEF9 {ECO:0000313|EMBL:AAI71794.1} PE=2	28Q3T@1|root,2QWSJ@2759|Eukaryota,3AFI0@33154|Opisthokonta,3BWYW@33208|Metazoa,3DETQ@33213|Bilateria,484I8@7711|Chordata,4975W@7742|Vertebrata,3J958@40674|Mammalia,35KKX@314146|Euarchontoglires,4M64H@9443|Primates,4N0PQ@9604|Hominidae	negative regulation of cell differentiation	K	CAB41253.1	hypothetical protein, partial [Homo sapiens]	-	-
gene-HNRNPCL2	HNRNPCL2	1156	0	0	0	0	0	0	0	0	0	0	0	0	0	0	0	0	0	0	-	K12884	ko03040|Spliceosome	GO:0003674|molecular_function|MF;GO:0003676|nucleic acid binding|MF;GO:0003723|RNA binding|MF;GO:0005488|binding|MF;GO:0005515|protein binding|MF;GO:0005575|cellular_component|CC;GO:0005622|intracellular anatomical structure|CC;GO:0005634|nucleus|CC;GO:0042802|identical protein binding|MF;GO:0043226|organelle|CC;GO:0043227|membrane-bounded organelle|CC;GO:0043229|intracellular organelle|CC;GO:004…	sp|B2RXH8|HNRC2_HUMAN	Heterogeneous nuclear ribonucleoprotein C-like 2 Short=hnRNP C-like-2 OS=Homo sapiens (Human) Name=HNRNPCL2 Synonyms=HNRNPCP5 PE=1	tr|A0A0G2JNQ3|A0A0G2JNQ3_HUMAN	Heterogeneous nuclear ribonucleoprotein C-like 2 {ECO:0000313|Ensembl:ENSP00000481869} OS=Homo sapiens (Human) Name=HNRNPCL2 {ECO:0000313|Ensembl:ENSP00000481869} PE=4	KOG0118@1|root,KOG0118@2759|Eukaryota,39QQW@33154|Opisthokonta,3BCXK@33208|Metazoa,3CV8H@33213|Bilateria,487J5@7711|Chordata,48YFY@7742|Vertebrata,3J6F6@40674|Mammalia,359ZK@314146|Euarchontoglires,4MP6H@9443|Primates,4MYK2@9604|Hominidae	RNA binding	A	NP_001130033.3	heterogeneous nuclear ribonucleoprotein C-like 2 [Homo sapiens] &gt;B2RXH8.1 RecName: Full=Heterogeneous nuclear ribonucleoprotein C-like 2; Short=hnRNP C-like-2 [Homo sapiens]	RRM_1	-
gene-PRAMEF26	PRAMEF26	1909	0	0	0	0	0	0	0	0	0	0	0	0	0	0	0	0	0	0	-	-	-	GO:0005575|cellular_component|CC;GO:0005622|intracellular anatomical structure|CC;GO:0005737|cytoplasm|CC;GO:0006139|nucleobase-containing compound metabolic process|BP;GO:0006351|DNA-templated transcription|BP;GO:0006355|regulation of DNA-templated transcription|BP;GO:0006725|cellular aromatic compound metabolic process|BP;GO:0006807|nitrogen compound metabolic process|BP;GO:0006915|apoptotic pr…	sp|A6NGN4|PRA25_HUMAN	PRAME family member 25 {ECO:0000312|HGNC:HGNC:49179} OS=Homo sapiens (Human) Name=PRAMEF25 {ECO:0000312|HGNC:HGNC:49179} PE=3	tr|B7ZW04|B7ZW04_HUMAN	PRAME family member 9 {ECO:0000313|EMBL:AAI71794.1} OS=Homo sapiens (Human) Name=PRAMEF9 {ECO:0000313|EMBL:AAI71794.1} PE=2	28Q3T@1|root,2QWSJ@2759|Eukaryota,3AFI0@33154|Opisthokonta,3BWYW@33208|Metazoa,3DETQ@33213|Bilateria,484I8@7711|Chordata,4975W@7742|Vertebrata,3J958@40674|Mammalia,35KKX@314146|Euarchontoglires,4M64H@9443|Primates,4N0PQ@9604|Hominidae	negative regulation of cell differentiation	K	CAB41253.1	hypothetical protein, partial [Homo sapiens]	-	-
gene-HNRNPCL4	HNRNPCL4	1718	0	0	0	0	0	0	0	0	0	0	0	0	0	0	0	0	0	0	-	K12884	ko03040|Spliceosome	GO:0003674|molecular_function|MF;GO:0003676|nucleic acid binding|MF;GO:0003723|RNA binding|MF;GO:0005488|binding|MF;GO:0005575|cellular_component|CC;GO:0005622|intracellular anatomical structure|CC;GO:0005634|nucleus|CC;GO:0043226|organelle|CC;GO:0043227|membrane-bounded organelle|CC;GO:0043229|intracellular organelle|CC;GO:0043231|intracellular membrane-bounded organelle|CC;GO:0097159|organic cy…	sp|B7ZW38|HNRC3_HUMAN	Heterogeneous nuclear ribonucleoprotein C-like 3 {ECO:0000312|HGNC:HGNC:51235} OS=Homo sapiens (Human) Name=HNRNPCL3 {ECO:0000312|HGNC:HGNC:51235} PE=2	tr|A0A0G2JPF8|A0A0G2JPF8_HUMAN	Uncharacterized protein {ECO:0000313|Ensembl:ENSP00000483545} OS=Homo sapiens (Human) PE=4	KOG0118@1|root,KOG0118@2759|Eukaryota,39QQW@33154|Opisthokonta,3BCXK@33208|Metazoa,3CV8H@33213|Bilateria,487J5@7711|Chordata,48YFY@7742|Vertebrata,3J6F6@40674|Mammalia,359ZK@314146|Euarchontoglires,4MP6H@9443|Primates,4MYK2@9604|Hominidae	RNA binding	A	NP_001289480.1	heterogeneous nuclear ribonucleoprotein C-like 4 [Homo sapiens] &gt;NP_001369287.1 heterogeneous nuclear ribonucleoprotein C-like 3 [Homo sapiens]	RRM_1	-
gene-PRAMEF9	PRAMEF9	2465	0	0	0	0	0	0	0	0	0	0	0	0	0	0	0	0	0	0	-	-	-	GO:0006139|nucleobase-containing compound metabolic process|BP;GO:0006351|DNA-templated transcription|BP;GO:0006355|regulation of DNA-templated transcription|BP;GO:0006725|cellular aromatic compound metabolic process|BP;GO:0006807|nitrogen compound metabolic process|BP;GO:0006915|apoptotic process|BP;GO:0008150|biological_process|BP;GO:0008152|metabolic process|BP;GO:0008219|cell death|BP;GO:0008…	sp|A3QJZ7|PRA27_HUMAN	PRAME family member 27 {ECO:0000312|HGNC:HGNC:51234} OS=Homo sapiens (Human) Name=PRAMEF27 {ECO:0000312|HGNC:HGNC:51234} PE=3	tr|A0A096LNW4|A0A096LNW4_HUMAN	PRAME family member 9/15 {ECO:0000313|Ensembl:ENSP00000485258} OS=Homo sapiens (Human) Name=PRAMEF9 {ECO:0000313|Ensembl:ENSP00000485258} PE=4	28Q3T@1|root,2QWSJ@2759|Eukaryota,3AFI0@33154|Opisthokonta,3BWYW@33208|Metazoa,3DETQ@33213|Bilateria,484I8@7711|Chordata,4975W@7742|Vertebrata,3J958@40674|Mammalia,35KKX@314146|Euarchontoglires,4M64H@9443|Primates,4N0PQ@9604|Hominidae	negative regulation of cell differentiation	K	CAB41253.1	hypothetical protein, partial [Homo sapiens]	-	-
gene-PRAMEF13	PRAMEF13	2456	0	0	0	0	0	0	0	0	0	0	0	0	0	0	0	0	0	0	-	-	-	GO:0005575|cellular_component|CC;GO:0005622|intracellular anatomical structure|CC;GO:0005737|cytoplasm|CC;GO:0006139|nucleobase-containing compound metabolic process|BP;GO:0006351|DNA-templated transcription|BP;GO:0006355|regulation of DNA-templated transcription|BP;GO:0006725|cellular aromatic compound metabolic process|BP;GO:0006807|nitrogen compound metabolic process|BP;GO:0006915|apoptotic pr…	sp|Q5VWM6|PRA13_HUMAN	Putative PRAME family member 13 {ECO:0000305} OS=Homo sapiens (Human) Name=PRAMEF13 {ECO:0000312|HGNC:HGNC:13262} PE=5	tr|A6NFR9|A6NFR9_HUMAN	PRAME family member 14 {ECO:0000313|Ensembl:ENSP00000334410} OS=Homo sapiens (Human) Name=PRAMEF14 {ECO:0000313|Ensembl:ENSP00000334410} PE=4	28Q3T@1|root,2QWSJ@2759|Eukaryota,3AFI0@33154|Opisthokonta,3BWYW@33208|Metazoa,3DETQ@33213|Bilateria,484I8@7711|Chordata,49IH0@7742|Vertebrata,3JIKH@40674|Mammalia,35VBS@314146|Euarchontoglires,4MKWX@9443|Primates,4N3KR@9604|Hominidae	PRAME family member	K	NP_001278309.1	PRAME family member-like [Homo sapiens] &gt;Q5VWM6.2 PUTATIVE PSEUDOGENE: RecName: Full=Putative PRAME family member 13 [Homo sapiens]	-	-
gene-PRAMEF18	PRAMEF18	2125	0	0	0	0	0	0	0	0	0	0	0	0	0	0	0	0	0	0	-	-	-	GO:0005575|cellular_component|CC;GO:0005622|intracellular anatomical structure|CC;GO:0005737|cytoplasm|CC;GO:0006139|nucleobase-containing compound metabolic process|BP;GO:0006351|DNA-templated transcription|BP;GO:0006355|regulation of DNA-templated transcription|BP;GO:0006725|cellular aromatic compound metabolic process|BP;GO:0006807|nitrogen compound metabolic process|BP;GO:0006915|apoptotic pr…	sp|Q5VWM3|PRA18_HUMAN	PRAME family member 18 {ECO:0000312|HGNC:HGNC:30693} OS=Homo sapiens (Human) Name=PRAMEF18 {ECO:0000312|HGNC:HGNC:30693} PE=3	tr|A0A0J9YWP7|A0A0J9YWP7_HUMAN	PRAME family member 18 {ECO:0000313|Ensembl:ENSP00000488059} OS=Homo sapiens (Human) Name=PRAMEF18 {ECO:0000313|Ensembl:ENSP00000488059} PE=4	28Q3T@1|root,2QWSJ@2759|Eukaryota,3AFI0@33154|Opisthokonta,3BWYW@33208|Metazoa,3DETQ@33213|Bilateria,484I8@7711|Chordata,49KBD@7742|Vertebrata,3JMQQ@40674|Mammalia,35V35@314146|Euarchontoglires,4MQFY@9443|Primates,4N1UP@9604|Hominidae	PRAME family member	K	NP_001093320.2	PRAME family member 18 [Homo sapiens] &gt;Q5VWM3.2 RecName: Full=PRAME family member 18 [Homo sapiens]	-	-
gene-PRAMEF5	PRAMEF5	1855	0	0	0	0	0	0	0	0	0	0	0	0	0	0	0	0	0	0	-	-	-	GO:0005575|cellular_component|CC;GO:0005622|intracellular anatomical structure|CC;GO:0005737|cytoplasm|CC;GO:0006139|nucleobase-containing compound metabolic process|BP;GO:0006351|DNA-templated transcription|BP;GO:0006355|regulation of DNA-templated transcription|BP;GO:0006725|cellular aromatic compound metabolic process|BP;GO:0006807|nitrogen compound metabolic process|BP;GO:0006915|apoptotic pr…	sp|Q5TYX0|PRAM5_HUMAN	PRAME family member 5 {ECO:0000312|HGNC:HGNC:27995} OS=Homo sapiens (Human) PRAMEF5L {ECO:0000312|HGNC:HGNC:27995} PE=2	tr|A0A0G2JM45|A0A0G2JM45_HUMAN	PRAME family member 5 {ECO:0000313|Ensembl:ENSP00000478534} OS=Homo sapiens (Human) Name=PRAMEF5 {ECO:0000313|Ensembl:ENSP00000478534} PE=4	28Q3T@1|root,2QWSJ@2759|Eukaryota,3AFI0@33154|Opisthokonta,3BWYW@33208|Metazoa,3DETQ@33213|Bilateria,484I8@7711|Chordata,4975W@7742|Vertebrata,3JB5U@40674|Mammalia,35U0U@314146|Euarchontoglires,4MR4Y@9443|Primates,4N9KP@9604|Hominidae	negative regulation of cell differentiation	K	CAB41253.1	hypothetical protein, partial [Homo sapiens]	-	-
gene-PRAMEF8	PRAMEF8	1595	0	0	0	0	0	0	0	0	0	0	0	0	0	0	0	0	0	0	PRAME family member 8	-	-	GO:0005575|cellular_component|CC;GO:0005622|intracellular anatomical structure|CC;GO:0005737|cytoplasm|CC;GO:0006139|nucleobase-containing compound metabolic process|BP;GO:0006351|DNA-templated transcription|BP;GO:0006355|regulation of DNA-templated transcription|BP;GO:0006725|cellular aromatic compound metabolic process|BP;GO:0006807|nitrogen compound metabolic process|BP;GO:0006915|apoptotic pr…	sp|Q5VWM4|PRAM8_HUMAN	PRAME family member 8 {ECO:0000312|HGNC:HGNC:24074} OS=Homo sapiens (Human) Name=PRAMEF8 {ECO:0000312|HGNC:HGNC:24074} Synonyms=PRAMEF24 PE=2	tr|A0A0G2JM45|A0A0G2JM45_HUMAN	PRAME family member 5 {ECO:0000313|Ensembl:ENSP00000478534} OS=Homo sapiens (Human) Name=PRAMEF5 {ECO:0000313|Ensembl:ENSP00000478534} PE=4	28Q3T@1|root,2QWSJ@2759|Eukaryota,3AFI0@33154|Opisthokonta,3BWYW@33208|Metazoa,3DETQ@33213|Bilateria,484I8@7711|Chordata,499AH@7742|Vertebrata,3JGBT@40674|Mammalia,35H4P@314146|Euarchontoglires,4MRNN@9443|Primates,4N9KR@9604|Hominidae	negative regulation of cell differentiation	K	NP_001012276.2	PRAME family member 8 [Homo sapiens] &gt;XP_016856758.1 PRAME family member 8 isoform X1 [Homo sapiens]	-	-
gene-PRAMEF33	PRAMEF33	1518	0	0	0	0	0	0	0	0	0	0	0	0	0	0	0	0	0	0	-	-	-	GO:0005575|cellular_component|CC;GO:0005622|intracellular anatomical structure|CC;GO:0005737|cytoplasm|CC;GO:0006139|nucleobase-containing compound metabolic process|BP;GO:0006351|DNA-templated transcription|BP;GO:0006355|regulation of DNA-templated transcription|BP;GO:0006725|cellular aromatic compound metabolic process|BP;GO:0006807|nitrogen compound metabolic process|BP;GO:0006915|apoptotic pr…	sp|A0A0G2JMD5|PRA33_HUMAN	PRAME family member 33 {ECO:0000305} OS=Homo sapiens (Human) Name=PRAMEF33 {ECO:0000312|HGNC:HGNC:49193} PE=3	tr|A0A140TA27|A0A140TA27_HUMAN	PRAME family member 18 {ECO:0000313|Ensembl:ENSP00000446004} OS=Homo sapiens (Human) Name=PRAMEF18 {ECO:0000313|Ensembl:ENSP00000446004} PE=4	28Q3T@1|root,2QWSJ@2759|Eukaryota,3AFI0@33154|Opisthokonta,3BWYW@33208|Metazoa,3DETQ@33213|Bilateria,484I8@7711|Chordata,49IB3@7742|Vertebrata,3JPGQ@40674|Mammalia,35TAY@314146|Euarchontoglires,4MPAI@9443|Primates,4N7YJ@9604|Hominidae	negative regulation of cell differentiation	K	NP_001278310.1	PRAME family member 33 [Homo sapiens] &gt;A0A0G2JMD5.1 RecName: Full=PRAME family member 33 [Homo sapiens]	-	-
gene-PRAMEF15	PRAMEF15	1865	0	0	0	0	0	0	0	0	0	0	0	0	2	0.155073	0.054911	0	0	0	-	-	-	GO:0005575|cellular_component|CC;GO:0005622|intracellular anatomical structure|CC;GO:0005737|cytoplasm|CC;GO:0006139|nucleobase-containing compound metabolic process|BP;GO:0006351|DNA-templated transcription|BP;GO:0006355|regulation of DNA-templated transcription|BP;GO:0006725|cellular aromatic compound metabolic process|BP;GO:0006807|nitrogen compound metabolic process|BP;GO:0006915|apoptotic pr…	sp|Q5VWM5|PRAM9_HUMAN	PRAME family member 9/15 {ECO:0000305} OS=Homo sapiens (Human) Name=PRAMEF15 {ECO:0000312|HGNC:HGNC:26764} PE=2	tr|B7ZW04|B7ZW04_HUMAN	PRAME family member 9 {ECO:0000313|EMBL:AAI71794.1} OS=Homo sapiens (Human) Name=PRAMEF9 {ECO:0000313|EMBL:AAI71794.1} PE=2	28Q3T@1|root,2QWSJ@2759|Eukaryota,3AFI0@33154|Opisthokonta,3BWYW@33208|Metazoa,3DETQ@33213|Bilateria,484I8@7711|Chordata,4975W@7742|Vertebrata,3J958@40674|Mammalia,35KKX@314146|Euarchontoglires,4M64H@9443|Primates,4N0PQ@9604|Hominidae	negative regulation of cell differentiation	K	CAB41253.1	hypothetical protein, partial [Homo sapiens]	-	-
gene-PRAMEF14	PRAMEF14	2164	0	0	0	0	0	0	0	0	0	0	0	0	0	0	0	0	0	0	-	-	-	GO:0006139|nucleobase-containing compound metabolic process|BP;GO:0006351|DNA-templated transcription|BP;GO:0006355|regulation of DNA-templated transcription|BP;GO:0006725|cellular aromatic compound metabolic process|BP;GO:0006807|nitrogen compound metabolic process|BP;GO:0006915|apoptotic process|BP;GO:0008150|biological_process|BP;GO:0008152|metabolic process|BP;GO:0008219|cell death|BP;GO:0008…	sp|O95521|PRAM1_HUMAN	PRAME family member 1 {ECO:0000305} OS=Homo sapiens (Human) Name=PRAMEF1 {ECO:0000312|HGNC:HGNC:28840} PE=2	tr|A6NFR9|A6NFR9_HUMAN	PRAME family member 14 {ECO:0000313|Ensembl:ENSP00000334410} OS=Homo sapiens (Human) Name=PRAMEF14 {ECO:0000313|Ensembl:ENSP00000334410} PE=4	28Q3T@1|root,2QWSJ@2759|Eukaryota,3AFI0@33154|Opisthokonta,3BWYW@33208|Metazoa,3DETQ@33213|Bilateria,484I8@7711|Chordata,49IH0@7742|Vertebrata,3JIKH@40674|Mammalia,35VBS@314146|Euarchontoglires,4MKWX@9443|Primates,4N3KR@9604|Hominidae	PRAME family member	K	NP_001019832.2	PRAME family member 14 [Homo sapiens]	-	-
gene-PRAMEF19	PRAMEF19	2123	0	0	0	0	0	0	0	0	0	1	0.061729	0.023111	1	0.0681137	0.0241189	2	0.129297	0.0468182	-	-	-	GO:0005575|cellular_component|CC;GO:0005622|intracellular anatomical structure|CC;GO:0005737|cytoplasm|CC;GO:0006139|nucleobase-containing compound metabolic process|BP;GO:0006351|DNA-templated transcription|BP;GO:0006355|regulation of DNA-templated transcription|BP;GO:0006725|cellular aromatic compound metabolic process|BP;GO:0006807|nitrogen compound metabolic process|BP;GO:0006915|apoptotic pr…	sp|Q5SWL8|PRA19_HUMAN	PRAME family member 19 {ECO:0000312|HGNC:HGNC:24908} OS=Homo sapiens (Human) Name=PRAMEF19 {ECO:0000312|HGNC:HGNC:24908} PE=3	tr|A0A0J9YWP7|A0A0J9YWP7_HUMAN	PRAME family member 18 {ECO:0000313|Ensembl:ENSP00000488059} OS=Homo sapiens (Human) Name=PRAMEF18 {ECO:0000313|Ensembl:ENSP00000488059} PE=4	28Q3T@1|root,2QWSJ@2759|Eukaryota,3AFI0@33154|Opisthokonta,3BWYW@33208|Metazoa,3DETQ@33213|Bilateria,484I8@7711|Chordata,49KBD@7742|Vertebrata,3JMQQ@40674|Mammalia,35V35@314146|Euarchontoglires,4MQFY@9443|Primates,4N1UP@9604|Hominidae	PRAME family member	K	NP_001093260.3	PRAME family member 19 [Homo sapiens] &gt;Q5SWL8.2 RecName: Full=PRAME family member 19 [Homo sapiens]	-	-
gene-PRAMEF17	PRAMEF17	1578	0	0	0	0	0	0	1	0.0862968	0.0324347	0	0	0	0	0	0	0	0	0	-	-	-	GO:0005575|cellular_component|CC;GO:0005622|intracellular anatomical structure|CC;GO:0005737|cytoplasm|CC;GO:0006139|nucleobase-containing compound metabolic process|BP;GO:0006351|DNA-templated transcription|BP;GO:0006355|regulation of DNA-templated transcription|BP;GO:0006725|cellular aromatic compound metabolic process|BP;GO:0006807|nitrogen compound metabolic process|BP;GO:0006915|apoptotic pr…	sp|Q5VTA0|PRA17_HUMAN	PRAME family member 17 {ECO:0000312|HGNC:HGNC:29485} OS=Homo sapiens (Human) Name=PRAMEF17 {ECO:0000312|HGNC:HGNC:29485} PE=2	tr|A0A140TA27|A0A140TA27_HUMAN	PRAME family member 18 {ECO:0000313|Ensembl:ENSP00000446004} OS=Homo sapiens (Human) Name=PRAMEF18 {ECO:0000313|Ensembl:ENSP00000446004} PE=4	28Q3T@1|root,2QWSJ@2759|Eukaryota,3AFI0@33154|Opisthokonta,3BWYW@33208|Metazoa,3DETQ@33213|Bilateria,484I8@7711|Chordata,49J6G@7742|Vertebrata,3JM1P@40674|Mammalia,35TFW@314146|Euarchontoglires,4MQF9@9443|Primates,4MUMX@9604|Hominidae	PRAME family member 17	K	NP_001093321.1	PRAME family member 17 [Homo sapiens] &gt;Q5VTA0.1 RecName: Full=PRAME family member 17 [Homo sapiens]	-	-
gene-PRAMEF20	PRAMEF20	1597	0	0	0	0	0	0	0	0	0	0	0	0	0	0	0	0	0	0	-	-	-	GO:0005575|cellular_component|CC;GO:0005622|intracellular anatomical structure|CC;GO:0005737|cytoplasm|CC;GO:0006139|nucleobase-containing compound metabolic process|BP;GO:0006351|DNA-templated transcription|BP;GO:0006355|regulation of DNA-templated transcription|BP;GO:0006725|cellular aromatic compound metabolic process|BP;GO:0006807|nitrogen compound metabolic process|BP;GO:0006915|apoptotic pr…	sp|Q5VT98|PRA20_HUMAN	PRAME family member 20 {ECO:0000312|HGNC:HGNC:25224} OS=Homo sapiens (Human) Synonyms=PRAMEF21 {ECO:0000312|HGNC:HGNC:25224} PE=3	tr|B7ZW04|B7ZW04_HUMAN	PRAME family member 9 {ECO:0000313|EMBL:AAI71794.1} OS=Homo sapiens (Human) Name=PRAMEF9 {ECO:0000313|EMBL:AAI71794.1} PE=2	28Q3T@1|root,2QWSJ@2759|Eukaryota,3AFI0@33154|Opisthokonta,3BWYW@33208|Metazoa,3DETQ@33213|Bilateria,484I8@7711|Chordata,4975W@7742|Vertebrata,3J958@40674|Mammalia,35KKX@314146|Euarchontoglires,4M64H@9443|Primates,4N0MA@9604|Hominidae	negative regulation of cell differentiation	K	EAW51688.1	hCG2042963 [Homo sapiens]	-	-
gene-LRRC38	LRRC38	3565	1	0.035349	0.0125662	0	0	0	2	0.0763963	0.0287136	0	0	0	1	0.0405625	0.0143631	0	0	0	-	-	-	GO:0003674|molecular_function|MF;GO:0005215|transporter activity|MF;GO:0005216|monoatomic ion channel activity|MF;GO:0005244|voltage-gated monoatomic ion channel activity|MF;GO:0005249|voltage-gated potassium channel activity|MF;GO:0005261|monoatomic cation channel activity|MF;GO:0005267|potassium channel activity|MF;GO:0005488|binding|MF;GO:0005515|protein binding|MF;GO:0005575|cellular_componen…	sp|Q5VT99|LRC38_HUMAN	Leucine-rich repeat-containing protein 38 BK channel auxiliary gamma subunit LRRC38 Precursor OS=Homo sapiens (Human) Name=LRRC38 PE=1	tr|Q6ZT81|Q6ZT81_HUMAN	cDNA FLJ44884 fis, clone BRAMY2037609 {ECO:0000313|EMBL:BAC86713.1} OS=Homo sapiens (Human) PE=2	COG4886@1|root,KOG0619@2759|Eukaryota,3917E@33154|Opisthokonta,3BHQN@33208|Metazoa,3CRKF@33213|Bilateria,480S5@7711|Chordata,48YRM@7742|Vertebrata,3J7E4@40674|Mammalia,35N3Y@314146|Euarchontoglires,4MKX4@9443|Primates,4N60C@9604|Hominidae	Leucine Rich Repeat	T	NP_001010847.1	leucine-rich repeat-containing protein 38 precursor [Homo sapiens] &gt;Q5VT99.1 RecName: Full=Leucine-rich repeat-containing protein 38; AltName: Full=BK channel auxiliary gamma subunit LRRC38; Flags: Precursor [Homo sapiens]	LRRNT,LRR_8	-
gene-LOC102724856	-	859	0	0	0	0	0	0	0	0	0	0	0	0	0	0	0	0	0	0	-	-	-	-	-	-	-	-	-	-	-	-	-	-	-
gene-LOC107984918	-	471	0	0	0	0	0	0	0	0	0	0	0	0	0	0	0	0	0	0	-	-	-	-	-	-	-	-	-	-	-	-	-	-	-
gene-PDPN	PDPN	3513	0	0	0	1	0.0331693	0.0122414	1	0.0387636	0.0145693	2	0.074609	0.0279331	0	0	0	0	0	0	podoplanin	K09228	ko05168|Herpes simplex virus 1 infection	GO:0000902|cell morphogenesis|BP;GO:0001726|ruffle|CC;GO:0001775|cell activation|BP;GO:0001837|epithelial to mesenchymal transition|BP;GO:0001944|vasculature development|BP;GO:0001945|lymph vessel development|BP;GO:0001946|lymphangiogenesis|BP;GO:0002009|morphogenesis of an epithelium|BP;GO:0002011|morphogenesis of an epithelial sheet|BP;GO:0002376|immune system process|BP;GO:0002520|immune syste…	sp|Q86YL7|PDPN_HUMAN	Podoplanin Aggrus Glycoprotein 36 Short=Gp36 PA2.26 antigen T1-alpha Short=T1A Precursor OS=Homo sapiens (Human) ORFNames=PSEC0003, PSEC0025 PE=1	tr|H0YA72|H0YA72_HUMAN	Podoplanin {ECO:0000313|Ensembl:ENSP00000426302} OS=Homo sapiens (Human) Name=PDPN {ECO:0000313|Ensembl:ENSP00000426302} PE=1	28JHM@1|root,2QRWU@2759|Eukaryota,3A3D9@33154|Opisthokonta,3BQUG@33208|Metazoa,3D75D@33213|Bilateria,48EVB@7711|Chordata,49BTP@7742|Vertebrata,3JH1C@40674|Mammalia,35Q8X@314146|Euarchontoglires,4MJGS@9443|Primates,4MTFN@9604|Hominidae	Podoplanin	P	NP_938203.2	podoplanin isoform b [Homo sapiens]	Podoplanin	-
gene-LOC105378612	-	1123	0	0	0	0	0	0	0	0	0	0	0	0	0	0	0	0	0	0	-	-	-	-	-	-	-	-	-	-	-	-	-	-	-
gene-LOC105376756	-	499	0	0	0	0	0	0	0	0	0	0	0	0	0	0	0	0	0	0	-	-	-	-	-	-	-	-	-	-	-	-	-	-	-
gene-PRDM2	PRDM2	14212	1140	10.1085	3.59347	1091	8.94507	3.30126	920	8.81525	3.31321	750	6.91585	2.58925	810	8.24166	2.91835	834	8.05417	2.91639	PR/SET domain 2	K11432	ko00310|Lysine degradation	GO:0000122|negative regulation of transcription by RNA polymerase II|BP;GO:0000976|transcription cis-regulatory region binding|MF;GO:0000977|RNA polymerase II transcription regulatory region sequence-specific DNA binding|MF;GO:0000981|DNA-binding transcription factor activity, RNA polymerase II-specific|MF;GO:0001067|transcription regulatory region nucleic acid binding|MF;GO:0001216|DNA-binding t…	sp|Q13029|PRDM2_HUMAN	PR domain zinc finger protein 2 EC=2.1.1.43 GATA-3-binding protein G3B Lysine N-methyltransferase 8 MTB-ZF MTE-binding protein PR domain-containing protein 2 Retinoblastoma protein-interacting zinc finger protein Zinc finger protein RIZ OS=Homo sapiens (Human) Name=PRDM2 Synonyms=KMT8, RIZ PE=1	tr|A0A024QZ72|A0A024QZ72_HUMAN	PR domain containing 2, with ZNF domain, isoform CRA_b {ECO:0000313|EMBL:EAW51698.1} OS=Homo sapiens (Human) ORFNames=hCG_16377 {ECO:0000313|EMBL:EAW51698.1} PE=4	KOG2461@1|root,KOG2461@2759|Eukaryota,39PJ8@33154|Opisthokonta,3B9VT@33208|Metazoa,3CXHF@33213|Bilateria,47YX8@7711|Chordata,48V3X@7742|Vertebrata,3JG71@40674|Mammalia,359C0@314146|Euarchontoglires,4MC5S@9443|Primates,4MZ5C@9604|Hominidae	C2H2-type zinc finger	K	NP_036363.2	PR domain zinc finger protein 2 isoform a [Homo sapiens] &gt;XP_016857744.1 PR domain zinc finger protein 2 isoform X1 [Homo sapiens]	SET,zf-C2H2,zf-C2H2_6	zf-C2H2
gene-KAZN	KAZN	14992	443	3.72375	1.32376	460	3.5753	1.3195	472	4.2873	1.61138	900	7.86724	2.94545	877	8.45911	2.99535	856	7.83654	2.83759	kazrin%2C periplakin interacting protein	-	-	GO:0005575|cellular_component|CC;GO:0005622|intracellular anatomical structure|CC;GO:0005634|nucleus|CC;GO:0005654|nucleoplasm|CC;GO:0005737|cytoplasm|CC;GO:0005829|cytosol|CC;GO:0016604|nuclear body|CC;GO:0016607|nuclear speck|CC;GO:0031974|membrane-enclosed lumen|CC;GO:0031981|nuclear lumen|CC;GO:0043226|organelle|CC;GO:0043227|membrane-bounded organelle|CC;GO:0043229|intracellular organelle|CC…	sp|Q674X7|KAZRN_HUMAN	Kazrin OS=Homo sapiens (Human) Name=KAZN Synonyms=KAZ, KIAA1026 ORFNames=HRIHFB2003 PE=1	tr|A0A1B0GWK2|A0A1B0GWK2_HUMAN	Kazrin {ECO:0000313|Ensembl:ENSP00000490958} OS=Homo sapiens (Human) Name=KAZN {ECO:0000313|Ensembl:ENSP00000490958} PE=1	KOG0249@1|root,KOG0249@2759|Eukaryota,38C1J@33154|Opisthokonta,3BDHT@33208|Metazoa,3D0HH@33213|Bilateria,47ZRV@7711|Chordata,496AS@7742|Vertebrata,3J55C@40674|Mammalia,35DWJ@314146|Euarchontoglires,4MFTS@9443|Primates,35Z25@314294|Cercopithecoidea	Kazrin, periplakin interacting protein	S	XP_005245852.1	kazrin isoform X3 [Homo sapiens] &gt;XP_513047.3 kazrin isoform X2 [Pan troglodytes]	SAM_1,SAM_2	-
gene-LOC107985467	-	50707	0	0	0	0	0	0	1	0.00268555	0.00100937	1	0.00258447	0.00096761	2	0.00570357	0.00201962	0	0	0	-	-	-	-	-	-	-	-	-	-	-	-	-	-	-
gene-LOC124903847	-	27563	1	0.00457204	0.00162532	0	0	0	0	0	0	0	0	0	0	0	0	0	0	0	-	-	-	-	-	-	-	-	-	-	-	-	-	-	-
gene-KAZN-AS1	-	1247	5	0.50529	0.179626	5	0.467216	0.172431	44	4.80494	1.80594	24	2.52223	0.944306	35	4.05869	1.43718	31	3.41197	1.23546	-	-	-	-	-	-	-	-	-	-	-	-	-	-	-
gene-LOC124903850	-	9010	0	0	0	0	0	0	0	0	0	0	0	0	0	0	0	0	0	0	-	-	-	-	-	-	-	-	-	-	-	-	-	-	-
gene-LOC105376759	-	322	0	0	0	0	0	0	0	0	0	0	0	0	0	0	0	0	0	0	-	-	-	-	-	-	-	-	-	-	-	-	-	-	-
gene-LOC124903848	-	7499	0	0	0	0	0	0	2	0.0363186	0.0136503	1	0.0174758	0.00654282	1	0.0192833	0.00682818	1	0.0183023	0.00662722	-	-	-	-	-	-	-	-	-	-	-	-	-	-	-
gene-LOC107985469	-	446	0	0	0	0	0	0	0	0	0	0	0	0	0	0	0	0	0	0	-	-	-	-	-	-	-	-	-	-	-	-	-	-	-
gene-LOC124903849	-	276	0	0	0	0	0	0	0	0	0	0	0	0	0	0	0	0	0	0	-	-	-	-	-	-	-	-	-	-	-	-	-	-	-
gene-TMEM51-AS1	-	6979	1	0.0180569	0.00641906	6	0.100178	0.0369716	4	0.0780492	0.0293348	4	0.0751115	0.0281213	11	0.227921	0.0807063	10	0.19666	0.0712101	-	-	-	-	-	-	-	-	-	-	-	-	-	-	-
gene-TMEM51	TMEM51	2660	204	9.66463	3.43569	214	9.37446	3.45973	264	13.5153	5.07971	348	17.145	6.41897	315	17.1243	6.06369	336	17.3367	6.27759	transmembrane protein 51	-	-	-	sp|Q9NW97|TMM51_HUMAN	Transmembrane protein 51 OS=Homo sapiens (Human) Name=TMEM51 Synonyms=C1orf72 PE=1	tr|A0A024QZ97|A0A024QZ97_HUMAN	Transmembrane protein 51, isoform CRA_b {ECO:0000313|EMBL:EAW51714.1} OS=Homo sapiens (Human) ORFNames=hCG_25381 {ECO:0000313|EMBL:EAW51714.1} PE=4	28MJ3@1|root,2QU2P@2759|Eukaryota,39J72@33154|Opisthokonta,3BH7G@33208|Metazoa,3D3TK@33213|Bilateria,48107@7711|Chordata,493U8@7742|Vertebrata,3JF54@40674|Mammalia,35ADK@314146|Euarchontoglires,4M6YH@9443|Primates,4MYHY@9604|Hominidae	Transmembrane protein 51	S	NP_001129688.1	transmembrane protein 51 isoform 1 [Homo sapiens] &gt;NP_001129689.1 transmembrane protein 51 isoform 1 [Homo sapiens]	TMEM51	-
gene-TMEM51-AS2	-	723	0	0	0	2	0.322334	0.11896	1	0.188349	0.0707911	3	0.543779	0.203587	2	0.400015	0.141645	2	0.379666	0.137476	-	-	-	-	-	-	-	-	-	-	-	-	-	-	-
gene-FHAD1	FHAD1	12119	5	0.0519924	0.0184828	8	0.0769197	0.0283879	8	0.0898928	0.0337863	12	0.129764	0.0485828	18	0.214778	0.0760526	17	0.192527	0.0697135	forkhead associated phosphopeptide binding domain 1	-	-	GO:0005575|cellular_component|CC;GO:0005622|intracellular anatomical structure|CC;GO:0005634|nucleus|CC;GO:0043226|organelle|CC;GO:0043227|membrane-bounded organelle|CC;GO:0043229|intracellular organelle|CC;GO:0043231|intracellular membrane-bounded organelle|CC;GO:0110165|cellular anatomical entity|CC	sp|B1AJZ9|FHAD1_HUMAN	Forkhead-associated domain-containing protein 1 Short=FHA domain-containing protein 1 OS=Homo sapiens (Human) Name=FHAD1 Synonyms=KIAA1937 PE=2	tr|H0YE38|H0YE38_HUMAN	Forkhead-associated domain-containing protein 1 {ECO:0000313|Ensembl:ENSP00000434909} Fragment OS=Homo sapiens (Human) Name=FHAD1 {ECO:0000313|Ensembl:ENSP00000434909} PE=1	2CMPS@1|root,2QR8Q@2759|Eukaryota,38H89@33154|Opisthokonta,3BKPB@33208|Metazoa,3CW0P@33213|Bilateria,486IE@7711|Chordata,496JB@7742|Vertebrata,3J34G@40674|Mammalia,35GZT@314146|Euarchontoglires,4M60C@9443|Primates,4MZES@9604|Hominidae	Forkhead-associated (FHA) phosphopeptide binding domain 1	S	XP_011538882.1	forkhead-associated domain-containing protein 1 isoform X6 [Homo sapiens] &gt;XP_011538883.1 forkhead-associated domain-containing protein 1 isoform X6 [Homo sapiens]	FHA	-
gene-LOC124903853	-	2677	1	0.0470748	0.0167346	2	0.0870554	0.0321286	3	0.152607	0.0573574	1	0.0489543	0.0183282	0	0	0	1	0.0512698	0.0185646	-	-	-	-	-	-	-	-	-	-	-	-	-	-	-
gene-LOC124903852	-	741	0	0	0	0	0	0	0	0	0	1	0.176857	0.066214	1	0.195149	0.0691019	0	0	0	-	-	-	-	-	-	-	-	-	-	-	-	-	-	-
gene-FHAD1-AS1	-	3112	0	0	0	4	0.149773	0.0552753	3	0.131275	0.0493399	7	0.29478	0.110364	3	0.139401	0.0493617	5	0.220516	0.0798483	-	-	-	-	-	-	-	-	-	-	-	-	-	-	-
gene-LOC124903851	-	4645	0	0	0	0	0	0	0	0	0	0	0	0	1	0.0311314	0.0110236	0	0	0	-	-	-	-	-	-	-	-	-	-	-	-	-	-	-
gene-EFHD2-AS1	-	2791	1	0.045152	0.0160511	2	0.0834996	0.0308163	2	0.0975825	0.0366764	4	0.187819	0.0703183	1	0.0518113	0.0183463	3	0.147527	0.0534191	-	-	-	-	-	-	-	-	-	-	-	-	-	-	-
gene-EFHD2	EFHD2	2768	2437	110.95	39.4416	2579	108.567	40.0678	1996	98.1966	36.9072	3075	145.586	54.5063	2729	142.568	50.483	2913	144.439	52.3009	EF-hand domain family member D2	-	-	GO:0003674|molecular_function|MF;GO:0005488|binding|MF;GO:0005509|calcium ion binding|MF;GO:0005515|protein binding|MF;GO:0005575|cellular_component|CC;GO:0016020|membrane|CC;GO:0043167|ion binding|MF;GO:0043169|cation binding|MF;GO:0045121|membrane raft|CC;GO:0045296|cadherin binding|MF;GO:0046872|metal ion binding|MF;GO:0050839|cell adhesion molecule binding|MF;GO:0098857|membrane microdomain|C…	sp|Q96C19|EFHD2_HUMAN	EF-hand domain-containing protein D2 Swiprosin-1 OS=Homo sapiens (Human) Name=EFHD2 Synonyms=SWS1 PE=1	tr|A0A024QZ77|A0A024QZ77_HUMAN	EF-hand domain family, member D2, isoform CRA_a {ECO:0000313|EMBL:EAW51723.1} Testicular tissue protein Li 62 {ECO:0000313|EMBL:AEE60975.1} OS=Homo sapiens (Human) ORFNames=hCG_25379 {ECO:0000313|EMBL:EAW51723.1} PE=2	KOG0041@1|root,KOG0041@2759|Eukaryota,39GAQ@33154|Opisthokonta,3BHRZ@33208|Metazoa,3CXRD@33213|Bilateria,483NA@7711|Chordata,493GV@7742|Vertebrata,3J8H2@40674|Mammalia,35HPT@314146|Euarchontoglires,4MIYT@9443|Primates,3616I@314294|Cercopithecoidea	EF-hand domain-containing protein D2	S	XP_005246057.1	EF-hand domain-containing protein D2 isoform X1 [Homo sapiens] &gt;XP_025222942.1 EF-hand domain-containing protein D2 isoform X3 [Theropithecus gelada]	EF-hand_1,EF-hand_5,EF-hand_6,EF-hand_7	-
gene-CTRC	CTRC	3482	1	0.0361916	0.0128658	1	0.0334646	0.0123504	0	0	0	1	0.0376366	0.0140909	2	0.0830589	0.029411	1	0.0394168	0.0142727	-	K01346	ko04972|Pancreatic secretion;ko04974|Protein digestion and absorption	GO:0003674|molecular_function|MF;GO:0003824|catalytic activity|MF;GO:0004175|endopeptidase activity|MF;GO:0004252|serine-type endopeptidase activity|MF;GO:0005575|cellular_component|CC;GO:0005576|extracellular region|CC;GO:0006508|proteolysis|BP;GO:0006725|cellular aromatic compound metabolic process|BP;GO:0006766|vitamin metabolic process|BP;GO:0006767|water-soluble vitamin metabolic process|BP;…	sp|Q99895|CTRC_HUMAN	Chymotrypsin-C EC=3.4.21.2 Caldecrin Precursor OS=Homo sapiens (Human) Name=CTRC Synonyms=CLCR PE=1	tr|Q6ICV2|Q6ICV2_HUMAN	ELA2A protein {ECO:0000313|EMBL:CAG29287.1} Fragment OS=Homo sapiens (Human) Name=ELA2A {ECO:0000313|EMBL:CAG29287.1} PE=2	COG5640@1|root,KOG3627@2759|Eukaryota,38CGF@33154|Opisthokonta,3BBU3@33208|Metazoa,3CSPP@33213|Bilateria,47ZI0@7711|Chordata,491E1@7742|Vertebrata,3J4Q4@40674|Mammalia,35IM9@314146|Euarchontoglires,4ME6P@9443|Primates,4N3D7@9604|Hominidae	Chymotrypsin C (caldecrin)	O	XP_011538852.1	chymotrypsin-C isoform X1 [Homo sapiens]	Trypsin	-
gene-CELA2A	CELA2A	916	0	0	0	0	0	0	1	0.148664	0.0558755	0	0	0	1	0.157866	0.0559001	0	0	0	-	K01346	ko04972|Pancreatic secretion;ko04974|Protein digestion and absorption	GO:0001775|cell activation|BP;GO:0002790|peptide secretion|BP;GO:0002791|regulation of peptide secretion|BP;GO:0003674|molecular_function|MF;GO:0003824|catalytic activity|MF;GO:0004175|endopeptidase activity|MF;GO:0004252|serine-type endopeptidase activity|MF;GO:0005575|cellular_component|CC;GO:0005576|extracellular region|CC;GO:0005615|extracellular space|CC;GO:0005622|intracellular anatomical s…	sp|P08217|CEL2A_HUMAN	Chymotrypsin-like elastase family member 2A EC=3.4.21.71 Elastase-2A Precursor OS=Homo sapiens (Human) Name=CELA2A Synonyms=ELA2A PE=1	tr|Q6ICV2|Q6ICV2_HUMAN	ELA2A protein {ECO:0000313|EMBL:CAG29287.1} Fragment OS=Homo sapiens (Human) Name=ELA2A {ECO:0000313|EMBL:CAG29287.1} PE=2	COG5640@1|root,KOG3627@2759|Eukaryota,38CGF@33154|Opisthokonta,3BBNJ@33208|Metazoa,3E41F@33213|Bilateria,48QR3@7711|Chordata,49MAU@7742|Vertebrata,3JAK1@40674|Mammalia,35U9S@314146|Euarchontoglires,4MRT3@9443|Primates,4N2AZ@9604|Hominidae	Chymotrypsin-like elastase family, member 2A	O	NP_254275.1	chymotrypsin-like elastase family member 2A preproprotein [Homo sapiens] &gt;P08217.1 RecName: Full=Chymotrypsin-like elastase family member 2A; AltName: Full=Elastase-2A; Flags: Precursor [Homo sapiens]	Trypsin	-
gene-LOC105376767	-	1391	1	0.0905962	0.0322061	1	0.0837697	0.030916	0	0	0	2	0.188427	0.0705458	0	0	0	0	0	0	-	-	-	-	-	-	-	-	-	-	-	-	-	-	-
gene-CELA2B	CELA2B	915	4	0.550904	0.195841	5	0.636741	0.234996	5	0.744133	0.279683	3	0.429675	0.160867	6	0.948233	0.335767	7	1.04999	0.3802	-	K01346	ko04972|Pancreatic secretion;ko04974|Protein digestion and absorption	GO:0003674|molecular_function|MF;GO:0003824|catalytic activity|MF;GO:0004175|endopeptidase activity|MF;GO:0004252|serine-type endopeptidase activity|MF;GO:0005575|cellular_component|CC;GO:0005576|extracellular region|CC;GO:0005615|extracellular space|CC;GO:0006508|proteolysis|BP;GO:0006807|nitrogen compound metabolic process|BP;GO:0008150|biological_process|BP;GO:0008152|metabolic process|BP;GO:0…	sp|P08218|CEL2B_HUMAN	Chymotrypsin-like elastase family member 2B EC=3.4.21.71 Elastase-2B Precursor OS=Homo sapiens (Human) Name=CELA2B Synonyms=ELA2B PE=2	tr|Q6ISP9|Q6ISP9_HUMAN	Elastase 2B {ECO:0000313|EMBL:AAH69412.1} OS=Homo sapiens (Human) Name=ELA2B {ECO:0000313|EMBL:AAH69412.1} PE=1	COG5640@1|root,KOG3627@2759|Eukaryota,38CGF@33154|Opisthokonta,3BBNJ@33208|Metazoa,3E41F@33213|Bilateria,48QR3@7711|Chordata,49MAU@7742|Vertebrata,3JAK1@40674|Mammalia,35U9S@314146|Euarchontoglires,4MRT3@9443|Primates,4N3Y8@9604|Hominidae	Trypsin-like peptidase domain	O	NP_056933.3	chymotrypsin-like elastase family member 2B preproprotein [Homo sapiens] &gt;P08218.2 RecName: Full=Chymotrypsin-like elastase family member 2B; AltName: Full=Elastase-2B; Flags: Precursor [Homo sapiens]	Trypsin	-
gene-CASP9	CASP9	3991	316	9.97797	3.54707	374	10.9195	4.02996	372	12.693	4.77066	351	11.5256	4.31513	350	12.6815	4.4905	345	11.8644	4.29608	caspase 9	K04399	ko05134|Legionellosis;ko04370|VEGF signaling pathway;ko05223|Non-small cell lung cancer;ko01524|Platinum drug resistance;ko04919|Thyroid hormone signaling pathway;ko05222|Small cell lung cancer;ko05164|Influenza A;ko05170|Human immunodeficiency virus 1 infection;ko05213|Endometrial cancer;ko05416|Viral myocarditis;ko05152|Tuberculosis;ko05162|Measles;ko05212|Pancreatic cancer;ko05145|Toxoplasmosi…	GO:0000902|cell morphogenesis|BP;GO:0003674|molecular_function|MF;GO:0003824|catalytic activity|MF;GO:0004175|endopeptidase activity|MF;GO:0004197|cysteine-type endopeptidase activity|MF;GO:0005488|binding|MF;GO:0005515|protein binding|MF;GO:0005575|cellular_component|CC;GO:0005622|intracellular anatomical structure|CC;GO:0005737|cytoplasm|CC;GO:0005829|cytosol|CC;GO:0006508|proteolysis|BP;GO:000…	sp|P55211|CASP9_HUMAN	Caspase-9 Short=CASP-9 EC=3.4.22.62 {ECO:0000269|PubMed:23516580} Apoptotic protease Mch-6 Apoptotic protease-activating factor 3 Short=APAF-3 ICE-like apoptotic protease 6 Short=ICE-LAP6 Caspase-9 subunit p35 Caspase-9 subunit p10 Precursor OS=Homo sapiens (Human) Name=CASP9 Synonyms=MCH6 PE=1	tr|A8K7U6|A8K7U6_HUMAN	cDNA FLJ75893, highly similar to Homo sapiens caspase 9, apoptosis-related cysteine peptidase (CASP9), transcript variant alpha, mRNA {ECO:0000313|EMBL:BAF84800.1} OS=Homo sapiens (Human) PE=2	KOG3573@1|root,KOG3573@2759|Eukaryota,39U59@33154|Opisthokonta,3BMRZ@33208|Metazoa,3CTA7@33213|Bilateria,486YK@7711|Chordata,48XV5@7742|Vertebrata,3J5N4@40674|Mammalia,35DDW@314146|Euarchontoglires,4M86Y@9443|Primates,4N4NP@9604|Hominidae	Caspase domain	D	NP_001220.2	caspase-9 isoform alpha precursor [Homo sapiens] &gt;P55211.3 RecName: Full=Caspase-9; Short=CASP-9; AltName: Full=Apoptotic protease Mch-6; AltName: Full=Apoptotic protease-activating factor 3; Short=APAF-3; AltName: Full=ICE-like apoptotic protease 6; Short=ICE-LAP6; Contains: RecName: Full=Caspase-9 subunit p35; Contains: RecName: Full=Caspase-9 subunit p10; Flags: Precursor [Homo sapiens]	CARD,Peptidase_C14	-
gene-DNAJC16	DNAJC16	6264	540	10.8637	3.86195	565	10.5102	3.87889	452	9.82627	3.69321	367	7.6781	2.87463	362	8.35683	2.95914	381	8.34802	3.02279	DnaJ heat shock protein family (Hsp40) member C16	K09530	ko04141|Protein processing in endoplasmic reticulum	-	sp|Q9Y2G8|DJC16_HUMAN	DnaJ homolog subfamily C member 16 Precursor OS=Homo sapiens (Human) Name=DNAJC16 Synonyms=KIAA0962 PE=2	tr|Q5TDG9|Q5TDG9_HUMAN	DnaJ (Hsp40) homolog, subfamily C, member 16, isoform CRA_a {ECO:0000313|EMBL:EAW51732.1} DnaJ homolog subfamily C member 16 {ECO:0000313|Ensembl:ENSP00000431886} cDNA FLJ34529 fis, clone HLUNG2008139, highly similar to DnaJ homolog subfamily C member 16 {ECO:0000313|EMBL:BAG52425.1} OS=Homo sapiens (Human) ORFNames=hCG_25372 {ECO:0000313|EMBL:EAW51732.1} PE=1	COG0484@1|root,KOG0715@2759|Eukaryota,39RUI@33154|Opisthokonta,3BCIH@33208|Metazoa,3D1K0@33213|Bilateria,480G9@7711|Chordata,492F3@7742|Vertebrata,3J2PN@40674|Mammalia,359YA@314146|Euarchontoglires,4M6YG@9443|Primates,4MSF7@9604|Hominidae	cell redox homeostasis	O	EAW51732.1	DnaJ (Hsp40) homolog, subfamily C, member 16, isoform CRA_a [Homo sapiens] &gt;EAW51734.1 DnaJ (Hsp40) homolog, subfamily C, member 16, isoform CRA_a [Homo sapiens]	DnaJ,Thioredoxin	-
gene-AGMAT	AGMAT	3095	18	0.732907	0.260541	8	0.301192	0.111158	4	0.175995	0.0661479	4	0.169371	0.0634114	4	0.186889	0.0661771	4	0.177382	0.0642295	-	K01480	ko01100|Metabolic pathways;ko00330|Arginine and proline metabolism	GO:0003674|molecular_function|MF;GO:0003824|catalytic activity|MF;GO:0005488|binding|MF;GO:0005575|cellular_component|CC;GO:0005622|intracellular anatomical structure|CC;GO:0005737|cytoplasm|CC;GO:0005739|mitochondrion|CC;GO:0006082|organic acid metabolic process|BP;GO:0006520|amino acid metabolic process|BP;GO:0006525|arginine metabolic process|BP;GO:0006576|biogenic amine metabolic process|BP;G…	sp|Q9BSE5|SPEB_HUMAN	Agmatinase, mitochondrial EC=3.5.3.11 {ECO:0000269|PubMed:11914032} Agmatine ureohydrolase Short=AUH Precursor OS=Homo sapiens (Human) Name=AGMAT PE=1	tr|A0A024QZ78|A0A024QZ78_HUMAN	Agmatine ureohydrolase (Agmatinase), isoform CRA_a {ECO:0000313|EMBL:EAW51738.1} OS=Homo sapiens (Human) ORFNames=hCG_25375 {ECO:0000313|EMBL:EAW51738.1} PE=3	COG0010@1|root,KOG2964@2759|Eukaryota,38BX2@33154|Opisthokonta,3BEYH@33208|Metazoa,3CU68@33213|Bilateria,4825I@7711|Chordata,496WN@7742|Vertebrata,3J2RY@40674|Mammalia,359NZ@314146|Euarchontoglires,4M9E4@9443|Primates,4N36M@9604|Hominidae	Agmatine ureohydrolase (agmatinase)	E	NP_079034.3	agmatinase, mitochondrial precursor [Homo sapiens] &gt;Q9BSE5.2 RecName: Full=Agmatinase, mitochondrial; AltName: Full=Agmatine ureohydrolase; Short=AUH; Flags: Precursor [Homo sapiens]	Arginase	-
gene-LOC124903854	-	811	0	0	0	0	0	0	0	0	0	0	0	0	0	0	0	1	0.169235	0.0612794	-	-	-	-	-	-	-	-	-	-	-	-	-	-	-
gene-DDI2	DDI2	10667	1512	17.8627	6.35001	1407	15.3697	5.67234	1120	14.2981	5.37394	1116	13.7108	5.13322	1302	17.6504	6.24995	1191	15.3243	5.54887	-	-	-	GO:0003674|molecular_function|MF;GO:0005575|cellular_component|CC;GO:0005622|intracellular anatomical structure|CC;GO:0005634|nucleus|CC;GO:0005654|nucleoplasm|CC;GO:0005737|cytoplasm|CC;GO:0005794|Golgi apparatus|CC;GO:0005886|plasma membrane|CC;GO:0006139|nucleobase-containing compound metabolic process|BP;GO:0006351|DNA-templated transcription|BP;GO:0006355|regulation of DNA-templated transcri…	sp|Q92681|RSCA1_HUMAN	Regulatory solute carrier protein family 1 member 1 Transporter regulator RS1 Short=hRS1 OS=Homo sapiens (Human) Name=RSC1A1 PE=2	tr|H0YII4|H0YII4_HUMAN	Protein DDI1 homolog 2 {ECO:0000313|Ensembl:ENSP00000449475} Fragment OS=Homo sapiens (Human) Name=DDI2 {ECO:0000313|Ensembl:ENSP00000449475} PE=1	KOG0012@1|root,KOG0012@2759|Eukaryota,38HDU@33154|Opisthokonta,3BESB@33208|Metazoa,3CTRJ@33213|Bilateria,4810W@7711|Chordata,48WGC@7742|Vertebrata,3J6SY@40674|Mammalia,35971@314146|Euarchontoglires,4MAH6@9443|Primates,4N055@9604|Hominidae	Ubiquitin associated domain	K	NP_006502.1	regulatory solute carrier protein family 1 member 1 [Homo sapiens] &gt;Q92681.1 RecName: Full=Regulatory solute carrier protein family 1 member 1; AltName: Full=Transporter regulator RS1; Short=hRS1 [Homo sapiens]	Asp_protease,ubiquitin	-
gene-RSC1A1	RSC1A1	2321	2	0.10859	0.0386029	0	0	0	3	0.176014	0.066155	4	0.225852	0.0845577	4	0.249212	0.0882456	2	0.118267	0.0428243	-	-	-	GO:0003674|molecular_function|MF;GO:0005575|cellular_component|CC;GO:0005622|intracellular anatomical structure|CC;GO:0005634|nucleus|CC;GO:0005654|nucleoplasm|CC;GO:0005737|cytoplasm|CC;GO:0005794|Golgi apparatus|CC;GO:0005886|plasma membrane|CC;GO:0006139|nucleobase-containing compound metabolic process|BP;GO:0006351|DNA-templated transcription|BP;GO:0006355|regulation of DNA-templated transcri…	sp|Q92681|RSCA1_HUMAN	Regulatory solute carrier protein family 1 member 1 Transporter regulator RS1 Short=hRS1 OS=Homo sapiens (Human) Name=RSC1A1 PE=2	-	-	KOG0012@1|root,KOG0012@2759|Eukaryota,38HDU@33154|Opisthokonta,3BESB@33208|Metazoa,3CTRJ@33213|Bilateria,4810W@7711|Chordata,48WGC@7742|Vertebrata,3J6SY@40674|Mammalia,35971@314146|Euarchontoglires,4MAH6@9443|Primates,4N055@9604|Hominidae	Ubiquitin associated domain	K	NP_006502.1	regulatory solute carrier protein family 1 member 1 [Homo sapiens] &gt;Q92681.1 RecName: Full=Regulatory solute carrier protein family 1 member 1; AltName: Full=Transporter regulator RS1; Short=hRS1 [Homo sapiens]	Asp_protease,ubiquitin	-
gene-PLEKHM2	PLEKHM2	4479	2686	75.5722	26.8652	2665	69.3315	25.5874	2401	72.9983	27.4365	3542	103.635	38.8003	3282	105.96	37.5202	3405	104.339	37.7808	pleckstrin homology and RUN domain containing M2	K15348	ko05132|Salmonella infection	GO:0000323|lytic vacuole|CC;GO:0001906|cell killing|BP;GO:0001909|leukocyte mediated cytotoxicity|BP;GO:0002228|natural killer cell mediated immunity|BP;GO:0002252|immune effector process|BP;GO:0002376|immune system process|BP;GO:0002443|leukocyte mediated immunity|BP;GO:0002449|lymphocyte mediated immunity|BP;GO:0003674|molecular_function|MF;GO:0005488|binding|MF;GO:0005515|protein binding|MF;GO…	sp|Q8IWE5|PKHM2_HUMAN	Pleckstrin homology domain-containing family M member 2 Short=PH domain-containing family M member 2 Salmonella-induced filaments A and kinesin-interacting protein Short=SifA and kinesin-interacting protein OS=Homo sapiens (Human) Name=PLEKHM2 Synonyms=KIAA0842, SKIP PE=1	tr|Q5VVD7|Q5VVD7_HUMAN	Pleckstrin homology domain-containing family M member 2 {ECO:0000313|Ensembl:ENSP00000364950} OS=Homo sapiens (Human) Name=PLEKHM2 {ECO:0000313|Ensembl:ENSP00000364950} PE=1	KOG1829@1|root,KOG1829@2759|Eukaryota,38EN9@33154|Opisthokonta,3BJJI@33208|Metazoa,3D1DP@33213|Bilateria,48226@7711|Chordata,490C1@7742|Vertebrata,3JA4B@40674|Mammalia,35JHT@314146|Euarchontoglires,4MDTD@9443|Primates,4MZ4X@9604|Hominidae	Pleckstrin homology domain.	T	XP_016856246.1	pleckstrin homology domain-containing family M member 2 isoform X1 [Homo sapiens]	PH,RUN	-
gene-SLC25A34	SLC25A34	3240	33	1.28353	0.456282	15	0.539461	0.199093	43	1.80728	0.679267	47	1.90104	0.711739	68	3.03493	1.07466	54	2.28749	0.828293	solute carrier family 25 member 34	-	-	GO:0001701|in utero embryonic development|BP;GO:0001824|blastocyst development|BP;GO:0001835|blastocyst hatching|BP;GO:0005575|cellular_component|CC;GO:0005622|intracellular anatomical structure|CC;GO:0005737|cytoplasm|CC;GO:0005739|mitochondrion|CC;GO:0005740|mitochondrial envelope|CC;GO:0005743|mitochondrial inner membrane|CC;GO:0007275|multicellular organism development|BP;GO:0008150|biologica…	sp|Q6PIV7|S2534_HUMAN	Solute carrier family 25 member 34 OS=Homo sapiens (Human) Name=SLC25A34 PE=2	tr|Q9H387|Q9H387_HUMAN	PRO2550 {ECO:0000313|EMBL:AAG35515.1} OS=Homo sapiens (Human) PE=2	KOG0755@1|root,KOG0755@2759|Eukaryota,38FT2@33154|Opisthokonta,3B94D@33208|Metazoa,3CYHW@33213|Bilateria,484WV@7711|Chordata,48VS0@7742|Vertebrata,3J2T7@40674|Mammalia,35AEH@314146|Euarchontoglires,4M8P0@9443|Primates,4N45E@9604|Hominidae	Mitochondrial carrier protein	C	XP_016856572.1	solute carrier family 25 member 34 isoform X1 [Homo sapiens]	Mito_carr	-
gene-SLC25A34-AS1	-	633	0	0	0	1	0.184082	0.0679371	0	0	0	0	0	0	0	0	0	0	0	0	-	-	-	-	-	-	-	-	-	-	-	-	-	-	-
gene-TMEM82	TMEM82	1443	11	0.960646	0.3415	5	0.403755	0.14901	7	0.660592	0.248284	3	0.272455	0.102005	2	0.200423	0.0709695	4	0.380455	0.137762	-	-	-	-	sp|A0PJX8|TMM82_HUMAN	Transmembrane protein 82 OS=Homo sapiens (Human) Name=TMEM82 PE=2	-	-	28NWV@1|root,2QVH3@2759|Eukaryota,39RZU@33154|Opisthokonta,3BIIM@33208|Metazoa,3CS60@33213|Bilateria,4897M@7711|Chordata,48W7S@7742|Vertebrata,3J7QN@40674|Mammalia,35JGU@314146|Euarchontoglires,4MECR@9443|Primates,4MVVR@9604|Hominidae	Transmembrane protein 82	S	NP_001013663.1	transmembrane protein 82 [Homo sapiens] &gt;A0PJX8.2 RecName: Full=Transmembrane protein 82 [Homo sapiens]	TMEM82	-
gene-FBLIM1	FBLIM1	4841	2805	73.0188	25.9575	3082	74.1842	27.3784	2365	66.527	25.0042	3659	99.0528	37.0848	3534	105.564	37.38	3598	102.008	36.937	filamin binding LIM protein 1	K06273	ko04510|Focal adhesion	GO:0000902|cell morphogenesis|BP;GO:0001650|fibrillar center|CC;GO:0001725|stress fiber|CC;GO:0003674|molecular_function|MF;GO:0005488|binding|MF;GO:0005515|protein binding|MF;GO:0005575|cellular_component|CC;GO:0005622|intracellular anatomical structure|CC;GO:0005634|nucleus|CC;GO:0005730|nucleolus|CC;GO:0005737|cytoplasm|CC;GO:0005829|cytosol|CC;GO:0005856|cytoskeleton|CC;GO:0005925|focal adhes…	sp|Q8WUP2|FBLI1_HUMAN	Filamin-binding LIM protein 1 Short=FBLP-1 Migfilin Mitogen-inducible 2-interacting protein Short=MIG2-interacting protein OS=Homo sapiens (Human) Name=FBLIM1 Synonyms=FBLP1 PE=1	tr|E7EWE8|E7EWE8_HUMAN	Filamin-binding LIM protein 1 {ECO:0000313|Ensembl:ENSP00000424920} Fragment OS=Homo sapiens (Human) Name=FBLIM1 {ECO:0000313|Ensembl:ENSP00000424920} PE=1	KOG1704@1|root,KOG1701@2759|Eukaryota,39R3E@33154|Opisthokonta,3BIVF@33208|Metazoa,3D055@33213|Bilateria,48AAM@7711|Chordata,4966F@7742|Vertebrata,3JB37@40674|Mammalia,35FNP@314146|Euarchontoglires,4M725@9443|Primates,35XSR@314294|Cercopithecoidea	Filamin binding LIM protein 1	T	NP_001337080.1	filamin-binding LIM protein 1 isoform a [Homo sapiens] &gt;NP_060026.2 filamin-binding LIM protein 1 isoform a [Homo sapiens]	LIM	-
gene-UQCRHL	UQCRHL	276	177	80.8167	28.7296	223	94.1477	34.7461	134	66.1146	24.8492	132	62.6764	23.4657	105	55.013	19.48	116	57.6845	20.8874	-	K00416	ko05010|Alzheimer disease;ko00190|Oxidative phosphorylation;ko04260|Cardiac muscle contraction;ko04714|Thermogenesis;ko05012|Parkinson disease;ko05016|Huntington disease;ko04932|Non-alcoholic fatty liver disease (NAFLD);ko01100|Metabolic pathways	GO:0003674|molecular_function|MF;GO:0003824|catalytic activity|MF;GO:0005215|transporter activity|MF;GO:0005575|cellular_component|CC;GO:0005622|intracellular anatomical structure|CC;GO:0005737|cytoplasm|CC;GO:0005739|mitochondrion|CC;GO:0005740|mitochondrial envelope|CC;GO:0005743|mitochondrial inner membrane|CC;GO:0005746|mitochondrial respirasome|CC;GO:0005750|mitochondrial respiratory chain c…	sp|A0A096LP55|QCR6L_HUMAN	Cytochrome b-c1 complex subunit 6-like, mitochondrial {ECO:0000305} Precursor OS=Homo sapiens (Human) Name=UQCRHL {ECO:0000312|HGNC:HGNC:51714} PE=3	tr|Q567R0|Q567R0_HUMAN	UQCRH protein {ECO:0000313|EMBL:AAH93060.1} Ubiquinol-cytochrome c reductase hinge protein, isoform CRA_c {ECO:0000313|EMBL:EAX06925.1} OS=Homo sapiens (Human) ORFNames=hCG_22091 {ECO:0000313|EMBL:EAX06925.1} PE=2	KOG4763@1|root,KOG4763@2759|Eukaryota,3A8K9@33154|Opisthokonta,3BUDH@33208|Metazoa,3DAQE@33213|Bilateria,48FCB@7711|Chordata,49C70@7742|Vertebrata,3JHHH@40674|Mammalia,35QNU@314146|Euarchontoglires,4MJZG@9443|Primates	a component of the ubiquinol-cytochrome c reductase complex (complex III or cytochrome b-c1 complex), which is part of the mitochondrial respiratory chain. This protein may mediate formation of the complex between cytochromes c and c1	C	NP_001083060.1	cytochrome b-c1 complex subunit 6-like, mitochondrial [Homo sapiens] &gt;A0A096LP55.1 RecName: Full=Cytochrome b-c1 complex subunit 6-like, mitochondrial; Flags: Precursor [Homo sapiens]	UCR_hinge	-
gene-SPEN-AS1	-	2732	32	1.47607	0.524728	31	1.32219	0.487968	35	1.74457	0.655698	22	1.05531	0.395103	22	1.16447	0.412335	18	0.904278	0.327436	-	-	-	-	-	-	-	-	-	-	-	-	-	-	-
gene-SPEN	SPEN	12385	1451	14.7641	5.24851	1276	12.0052	4.43063	828	9.10408	3.42177	857	9.06827	3.3951	978	11.419	4.04344	896	9.92938	3.5954	-	K11294	ko05130|Pathogenic Escherichia coli infection	GO:0000122|negative regulation of transcription by RNA polymerase II|BP;GO:0000375|RNA splicing, via transesterification reactions|BP;GO:0000377|RNA splicing, via transesterification reactions with bulged adenosine as nucleophile|BP;GO:0000398|mRNA splicing, via spliceosome|BP;GO:0003674|molecular_function|MF;GO:0003676|nucleic acid binding|MF;GO:0003677|DNA binding|MF;GO:0003712|transcription co…	sp|Q96T58|MINT_HUMAN	Msx2-interacting protein SMART/HDAC1-associated repressor protein SPEN homolog OS=Homo sapiens (Human) Name=SPEN Synonyms=KIAA0929, MINT, SHARP PE=1	tr|H0Y5U7|H0Y5U7_HUMAN	Msx2-interacting protein {ECO:0000313|Ensembl:ENSP00000400914} Fragment OS=Homo sapiens (Human) Name=SPEN {ECO:0000313|Ensembl:ENSP00000400914} PE=1	KOG0112@1|root,KOG0112@2759|Eukaryota,38GY1@33154|Opisthokonta,3BHVE@33208|Metazoa,3CXSK@33213|Bilateria,484X5@7711|Chordata,490HW@7742|Vertebrata,3J9SP@40674|Mammalia,35G24@314146|Euarchontoglires,4MH8W@9443|Primates,4MVZ1@9604|Hominidae	Spen family transcriptional repressor	A	NP_055816.2	msx2-interacting protein [Homo sapiens] &gt;Q96T58.1 RecName: Full=Msx2-interacting protein; AltName: Full=SMART/HDAC1-associated repressor protein; AltName: Full=SPEN homolog [Homo sapiens]	RRM_1,SPOC	-
gene-ZBTB17	ZBTB17	2763	466	21.2541	7.55562	499	21.0443	7.76659	473	23.3121	8.76188	545	25.8497	9.67796	430	22.5047	7.96885	461	22.8997	8.29192	zinc finger and BTB domain containing 17	K10500	ko05200|Pathways in cancer;ko04110|Cell cycle;ko05202|Transcriptional misregulation in cancer;ko05222|Small cell lung cancer	GO:0000976|transcription cis-regulatory region binding|MF;GO:0000977|RNA polymerase II transcription regulatory region sequence-specific DNA binding|MF;GO:0000978|RNA polymerase II cis-regulatory region sequence-specific DNA binding|MF;GO:0000981|DNA-binding transcription factor activity, RNA polymerase II-specific|MF;GO:0000987|cis-regulatory region sequence-specific DNA binding|MF;GO:0001046|co…	sp|Q13105|ZBT17_HUMAN	Zinc finger and BTB domain-containing protein 17 Myc-interacting zinc finger protein 1 Short=Miz-1 Zinc finger protein 151 Zinc finger protein 60 OS=Homo sapiens (Human) Name=ZBTB17 Synonyms=MIZ1, ZNF151, ZNF60 PE=1	tr|B2RCP2|B2RCP2_HUMAN	cDNA, FLJ96187, highly similar to Homo sapiens zinc finger and BTB domain containing 17 (ZBTB17), mRNA {ECO:0000313|EMBL:BAG37639.1} OS=Homo sapiens (Human) PE=2	KOG1721@1|root,KOG1721@2759|Eukaryota,3986S@33154|Opisthokonta,3B9WB@33208|Metazoa,3CSJY@33213|Bilateria,482N7@7711|Chordata,48X8A@7742|Vertebrata,3JEP6@40674|Mammalia,35EK8@314146|Euarchontoglires,4MCC9@9443|Primates,4MU9E@9604|Hominidae	zinc-finger C2H2-type	K	XP_011540388.1	zinc finger and BTB domain-containing protein 17 isoform X3 [Homo sapiens] &gt;XP_011540389.1 zinc finger and BTB domain-containing protein 17 isoform X3 [Homo sapiens]	BTB,zf-C2H2	ZBTB
gene-LOC124903855	-	15806	16	0.127566	0.0453485	18	0.132698	0.0489735	39	0.336004	0.126287	21	0.174115	0.0651877	16	0.14638	0.051833	5	0.0434168	0.0157211	-	-	-	-	-	-	-	-	-	-	-	-	-	-	-
gene-SRARP	SRARP	3039	0	0	0	0	0	0	0	0	0	0	0	0	0	0	0	0	0	0	-	-	-	GO:0003674|molecular_function|MF;GO:0005488|binding|MF;GO:0005515|protein binding|MF;GO:0005575|cellular_component|CC;GO:0005622|intracellular anatomical structure|CC;GO:0005634|nucleus|CC;GO:0005737|cytoplasm|CC;GO:0007154|cell communication|BP;GO:0007165|signal transduction|BP;GO:0008134|transcription factor binding|MF;GO:0008150|biological_process|BP;GO:0009719|response to endogenous stimulus|…	sp|Q8NEQ6|CA064_HUMAN	Uncharacterized protein C1orf64 OS=Homo sapiens (Human) Name=C1orf64 PE=2	tr|Q6ZPB2|Q6ZPB2_HUMAN	cDNA FLJ26134 fis, clone TMS03713 {ECO:0000313|EMBL:BAC85205.1} OS=Homo sapiens (Human) PE=2	2FBZ7@1|root,2TD74@2759|Eukaryota,3AK56@33154|Opisthokonta,3BRZ0@33208|Metazoa,3D7YJ@33213|Bilateria,48ERA@7711|Chordata,49BPD@7742|Vertebrata,3JH8I@40674|Mammalia,35Q3Z@314146|Euarchontoglires,4MJMF@9443|Primates,4MTGW@9604|Hominidae	Domain of unknown function (DUF4654)	S	NP_849162.1	steroid receptor-associated and regulated protein [Homo sapiens] &gt;Q8NEQ6.1 RecName: Full=Steroid receptor-associated and regulated protein; AltName: Full=ER-related factor; AltName: Full=Steroid receptor-regulated protein [Homo sapiens]	DUF4654	-
gene-HSPB7	HSPB7	2620	28	1.34677	0.478764	30	1.33424	0.492414	27	1.40334	0.527448	37	1.85072	0.692897	40	2.20772	0.781748	43	2.25256	0.815647	heat shock protein family B (small) member 7	K09543	ko05205|Proteoglycans in cancer	GO:0003674|molecular_function|MF;GO:0005488|binding|MF;GO:0005515|protein binding|MF;GO:0005575|cellular_component|CC;GO:0005622|intracellular anatomical structure|CC;GO:0005634|nucleus|CC;GO:0005654|nucleoplasm|CC;GO:0005737|cytoplasm|CC;GO:0005856|cytoskeleton|CC;GO:0007275|multicellular organism development|BP;GO:0007507|heart development|BP;GO:0008092|cytoskeletal protein binding|MF;GO:000815…	sp|Q9UBY9|HSPB7_HUMAN	Heat shock protein beta-7 Short=HspB7 Cardiovascular heat shock protein Short=cvHsp OS=Homo sapiens (Human) Name=HSPB7 Synonyms=CVHSP PE=1	tr|Q8N241|Q8N241_HUMAN	Heat shock 27kDa protein family, member 7 (Cardiovascular), isoform CRA_c {ECO:0000313|EMBL:EAW51762.1} Heat shock protein beta-7 {ECO:0000313|Ensembl:ENSP00000364870} cDNA FLJ34956 fis, clone NTONG2003158, highly similar to Heat shock 27kD protein family, member 7 {ECO:0000313|EMBL:BAC03846.1} OS=Homo sapiens (Human) ORFNames=hCG_23506 {ECO:0000313|EMBL:EAW51762.1} PE=1	KOG3591@1|root,KOG3591@2759|Eukaryota,3A076@33154|Opisthokonta,3BQ06@33208|Metazoa,3D0EU@33213|Bilateria,4830Z@7711|Chordata,495PB@7742|Vertebrata,3JDM2@40674|Mammalia,35FVM@314146|Euarchontoglires,4MJ10@9443|Primates	Hsp20/alpha crystallin family	O	NP_001336611.1	heat shock protein beta-7 isoform 1 [Homo sapiens] &gt;EAW51762.1 heat shock 27kDa protein family, member 7 (cardiovascular), isoform CRA_c [Homo sapiens]	HSP20	-
gene-CLCNKA	CLCNKA	2491	7	0.354129	0.125889	4	0.187111	0.0690553	1	0.0546674	0.0205467	1	0.0526097	0.0196967	3	0.174154	0.0616674	3	0.165294	0.0598525	chloride voltage-gated channel Ka	K05018	ko04966|Collecting duct acid secretion	GO:0003008|system process|BP;GO:0003674|molecular_function|MF;GO:0005215|transporter activity|MF;GO:0005216|monoatomic ion channel activity|MF;GO:0005244|voltage-gated monoatomic ion channel activity|MF;GO:0005247|voltage-gated chloride channel activity|MF;GO:0005253|monoatomic anion channel activity|MF;GO:0005254|chloride channel activity|MF;GO:0005488|binding|MF;GO:0005515|protein binding|MF;GO…	sp|P51800|CLCKA_HUMAN	Chloride channel protein ClC-Ka Short=Chloride channel Ka ClC-K1 OS=Homo sapiens (Human) Name=CLCNKA PE=1	tr|A8K449|A8K449_HUMAN	Chloride channel protein {ECO:0000256|RuleBase:RU361221} OS=Homo sapiens (Human) PE=2	COG0038@1|root,KOG0476@2759|Eukaryota,38GI3@33154|Opisthokonta,3BCFC@33208|Metazoa,3CX0A@33213|Bilateria,48934@7711|Chordata,491XQ@7742|Vertebrata,3JETD@40674|Mammalia,35ICX@314146|Euarchontoglires,4ME3P@9443|Primates,4MWHM@9604|Hominidae	voltage-gated chloride channel activity	P	NP_004061.3	chloride channel protein ClC-Ka isoform 1 [Homo sapiens] &gt;P51800.1 RecName: Full=Chloride channel protein ClC-Ka; Short=Chloride channel Ka; AltName: Full=ClC-K1 [Homo sapiens]	CBS,Voltage_CLC	-
gene-CLCNKB	CLCNKB	2938	24	1.02943	0.365952	26	1.03118	0.380568	21	0.973351	0.365834	14	0.624476	0.2338	26	1.27969	0.453137	22	1.02773	0.37214	chloride voltage-gated channel Kb	K05018	ko04966|Collecting duct acid secretion	GO:0003008|system process|BP;GO:0003674|molecular_function|MF;GO:0005215|transporter activity|MF;GO:0005216|monoatomic ion channel activity|MF;GO:0005244|voltage-gated monoatomic ion channel activity|MF;GO:0005247|voltage-gated chloride channel activity|MF;GO:0005253|monoatomic anion channel activity|MF;GO:0005254|chloride channel activity|MF;GO:0005488|binding|MF;GO:0005575|cellular_component|CC…	sp|P51801|CLCKB_HUMAN	Chloride channel protein ClC-Kb Short=Chloride channel Kb ClC-K2 OS=Homo sapiens (Human) Name=CLCNKB PE=1	tr|A8K8H0|A8K8H0_HUMAN	Chloride channel protein {ECO:0000256|RuleBase:RU361221} OS=Homo sapiens (Human) PE=2	COG0038@1|root,KOG0476@2759|Eukaryota,38GI3@33154|Opisthokonta,3BCFC@33208|Metazoa,3CX0A@33213|Bilateria,48934@7711|Chordata,491XQ@7742|Vertebrata,3JETD@40674|Mammalia,35ICX@314146|Euarchontoglires,4ME3P@9443|Primates,4MWHM@9604|Hominidae	voltage-gated chloride channel activity	P	NP_000076.2	chloride channel protein ClC-Kb isoform 1 [Homo sapiens] &gt;P51801.3 RecName: Full=Chloride channel protein ClC-Kb; Short=Chloride channel Kb; AltName: Full=ClC-K2 [Homo sapiens]	CBS,Voltage_CLC	-
gene-FAM131C	FAM131C	1720	12	0.879204	0.312549	6	0.406478	0.150015	15	1.18759	0.446354	20	1.52385	0.570518	36	3.02663	1.07172	29	2.31409	0.837924	-	-	-	GO:0005575|cellular_component|CC;GO:0005622|intracellular anatomical structure|CC;GO:0005634|nucleus|CC;GO:0005654|nucleoplasm|CC;GO:0005737|cytoplasm|CC;GO:0005829|cytosol|CC;GO:0031974|membrane-enclosed lumen|CC;GO:0031981|nuclear lumen|CC;GO:0043226|organelle|CC;GO:0043227|membrane-bounded organelle|CC;GO:0043229|intracellular organelle|CC;GO:0043231|intracellular membrane-bounded organelle|CC…	sp|Q96AQ9|F131C_HUMAN	Protein FAM131C OS=Homo sapiens (Human) Name=FAM131C Synonyms=C1orf117 PE=1	tr|O94871|O94871_HUMAN	KIAA0773 protein {ECO:0000313|EMBL:BAA34493.2} Fragment OS=Homo sapiens (Human) Name=KIAA0773 {ECO:0000313|EMBL:BAA34493.2} PE=2	2CCR9@1|root,2S1N6@2759|Eukaryota,39ZE7@33154|Opisthokonta,3BMH6@33208|Metazoa,3D5WS@33213|Bilateria,47YZ1@7711|Chordata,4969Q@7742|Vertebrata,3JDX9@40674|Mammalia,35GE0@314146|Euarchontoglires,4MI5Q@9443|Primates,4MTT7@9604|Hominidae	Putative cell signalling	S	NP_872429.2	protein FAM131C [Homo sapiens] &gt;Q96AQ9.2 RecName: Full=Protein FAM131C [Homo sapiens]	FAM131	-
gene-EPHA2	EPHA2	6173	3024	61.7337	21.9457	3092	58.3657	21.5404	3387	74.7172	28.0825	4851	102.985	38.557	4852	113.66	40.2469	4871	108.301	39.2154	EPH receptor A2	K05103	ko04015|Rap1 signaling pathway;ko04014|Ras signaling pathway;ko04360|Axon guidance;ko04010|MAPK signaling pathway;ko04151|PI3K-Akt signaling pathway	GO:0000165|MAPK cascade|BP;GO:0000166|nucleotide binding|MF;GO:0000902|cell morphogenesis|BP;GO:0001501|skeletal system development|BP;GO:0001503|ossification|BP;GO:0001525|angiogenesis|BP;GO:0001568|blood vessel development|BP;GO:0001570|vasculogenesis|BP;GO:0001618|virus receptor activity|MF;GO:0001649|osteoblast differentiation|BP;GO:0001654|eye development|BP;GO:0001667|ameboidal-type cell mi…	sp|P29317|EPHA2_HUMAN	Ephrin type-A receptor 2 EC=2.7.10.1 Epithelial cell kinase Tyrosine-protein kinase receptor ECK Precursor OS=Homo sapiens (Human) Name=EPHA2 Synonyms=ECK PE=1	tr|A0A024QZA8|A0A024QZA8_HUMAN	EPH receptor A2, isoform CRA_a {ECO:0000313|EMBL:EAW51770.1} OS=Homo sapiens (Human) ORFNames=hCG_24712 {ECO:0000313|EMBL:EAW51770.1} PE=3	COG0515@1|root,KOG0196@2759|Eukaryota,39R41@33154|Opisthokonta,3BHKQ@33208|Metazoa,3CXSW@33213|Bilateria,48ASQ@7711|Chordata,492CQ@7742|Vertebrata,3J37T@40674|Mammalia,35DZT@314146|Euarchontoglires,4MI20@9443|Primates	EPH receptor A2	T	NP_004422.2	ephrin type-A receptor 2 isoform 1 precursor [Homo sapiens] &gt;P29317.2 RecName: Full=Ephrin type-A receptor 2; AltName: Full=Epithelial cell kinase; AltName: Full=Tyrosine-protein kinase receptor ECK; Flags: Precursor [Homo sapiens]	EphA2_TM,Ephrin_lbd,Ephrin_rec_like,Pkinase_Tyr,SAM_1,fn3	-
gene-EPHA2-AS1	-	11112	93	1.0547	0.374935	116	1.21641	0.448928	101	1.23774	0.465207	126	1.486	0.556348	104	1.3534	0.479236	110	1.35866	0.491966	-	-	-	-	-	-	-	-	-	-	-	-	-	-	-
gene-ARHGEF19	ARHGEF19	3396	0	0	0	0	0	0	0	0	0	0	0	0	0	0	0	0	0	0	-	K07525	ko04360|Axon guidance	GO:0001736|establishment of planar polarity|BP;GO:0001738|morphogenesis of a polarized epithelium|BP;GO:0002009|morphogenesis of an epithelium|BP;GO:0003674|molecular_function|MF;GO:0005085|guanyl-nucleotide exchange factor activity|MF;GO:0005575|cellular_component|CC;GO:0005622|intracellular anatomical structure|CC;GO:0005737|cytoplasm|CC;GO:0005829|cytosol|CC;GO:0006915|apoptotic process|BP;GO:…	sp|Q8IW93|ARHGJ_HUMAN	Rho guanine nucleotide exchange factor 19 Ephexin-2 OS=Homo sapiens (Human) Name=ARHGEF19 PE=1	tr|B4DN02|B4DN02_HUMAN	cDNA FLJ60716, highly similar to Homo sapiens Rho guanine nucleotide exchange factor (GEF) 19 (ARHGEF19), mRNA {ECO:0000313|EMBL:BAG60064.1} OS=Homo sapiens (Human) PE=2	COG5422@1|root,KOG3523@2759|Eukaryota,38H1Z@33154|Opisthokonta,3BGEH@33208|Metazoa,3D24W@33213|Bilateria,47Z3X@7711|Chordata,48XDP@7742|Vertebrata,3JENF@40674|Mammalia,35J9Q@314146|Euarchontoglires,4M6WI@9443|Primates,4MT78@9604|Hominidae	Guanine nucleotide exchange factor for Rho/Rac/Cdc42-like GTPases	T	NP_694945.2	rho guanine nucleotide exchange factor 19 [Homo sapiens] &gt;XP_011539008.1 rho guanine nucleotide exchange factor 19 isoform X1 [Homo sapiens]	RhoGEF,SH3_2,SH3_9	-
gene-CPLANE2	CPLANE2	1585	0	0	0	0	0	0	0	0	0	0	0	0	0	0	0	0	0	0	-	-	-	GO:0000166|nucleotide binding|MF;GO:0003674|molecular_function|MF;GO:0003824|catalytic activity|MF;GO:0003924|GTPase activity|MF;GO:0005488|binding|MF;GO:0005525|GTP binding|MF;GO:0005575|cellular_component|CC;GO:0005622|intracellular anatomical structure|CC;GO:0005737|cytoplasm|CC;GO:0005815|microtubule organizing center|CC;GO:0005856|cytoskeleton|CC;GO:0005929|cilium|CC;GO:0006810|transport|BP;…	sp|Q9BU20|RSG1_HUMAN	REM2- and Rab-like small GTPase 1 OS=Homo sapiens (Human) Name=RSG1 Synonyms=C1orf89 PE=1	tr|H0Y6L8|H0Y6L8_HUMAN	REM2- and Rab-like small GTPase 1 {ECO:0000313|Ensembl:ENSP00000406390} Fragment OS=Homo sapiens (Human) Name=RSG1 {ECO:0000313|Ensembl:ENSP00000406390} PE=4	COG1100@1|root,KOG0395@2759|Eukaryota,38GFI@33154|Opisthokonta,3BHFG@33208|Metazoa,3CVW8@33213|Bilateria,48D4R@7711|Chordata,48ZUS@7742|Vertebrata,3JARW@40674|Mammalia,35KGY@314146|Euarchontoglires,4M9EI@9443|Primates,4MV9K@9604|Hominidae	REM2 and RAB-like small GTPase 1	U	XP_011540428.1	ciliogenesis and planar polarity effector 2 isoform X1 [Homo sapiens]	Ras	-
gene-FBXO42	FBXO42	6689	49	0.923149	0.328171	3	0.0522606	0.0192873	1	0.0203583	0.00765166	0	0	0	2	0.0432368	0.0153101	3	0.061556	0.0222892	-	K14966	ko05168|Herpes simplex virus 1 infection	GO:0003674|molecular_function|MF;GO:0005488|binding|MF;GO:0005515|protein binding|MF;GO:0005575|cellular_component|CC;GO:0005576|extracellular region|CC;GO:0005615|extracellular space|CC;GO:0005622|intracellular anatomical structure|CC;GO:0005737|cytoplasm|CC;GO:0005829|cytosol|CC;GO:0016020|membrane|CC;GO:0031982|vesicle|CC;GO:0042802|identical protein binding|MF;GO:0042803|protein homodimerizat…	sp|Q6P3S6|FBX42_HUMAN	F-box only protein 42 Just one F-box and Kelch domain-containing protein OS=Homo sapiens (Human) Name=FBXO42 Synonyms=FBX42, JFK, KIAA1332 PE=1	tr|A0A024QZB0|A0A024QZB0_HUMAN	F-box protein 42, isoform CRA_a {ECO:0000313|EMBL:EAW51775.1} OS=Homo sapiens (Human) ORFNames=hCG_24716 {ECO:0000313|EMBL:EAW51775.1} PE=4	KOG0379@1|root,KOG0379@2759|Eukaryota,38BY0@33154|Opisthokonta,3BI7N@33208|Metazoa,3CX1D@33213|Bilateria,47YZJ@7711|Chordata,4947A@7742|Vertebrata,3J52W@40674|Mammalia,35NYJ@314146|Euarchontoglires,4M775@9443|Primates,4MUA1@9604|Hominidae	F-box protein 42	S	NP_061867.1	F-box only protein 42 [Homo sapiens] &gt;XP_006710761.1 F-box only protein 42 isoform X1 [Homo sapiens]	F-box-like,Kelch_3,Kelch_4,Kelch_5	-
gene-SZRD1	SZRD1	3551	9	0.319395	0.113542	35	1.1485	0.423865	31	1.18881	0.446815	11	0.405958	0.151988	12	0.48867	0.173037	15	0.579763	0.209931	SUZ RNA binding domain containing 1	-	-	-	sp|Q7Z422|SZRD1_HUMAN	SUZ domain-containing protein 1 Putative MAPK-activating protein PM18/PM20/PM22 OS=Homo sapiens (Human) Name=SZRD1 Synonyms=C1orf144 PE=1	tr|B4DQ06|B4DQ06_HUMAN	cDNA FLJ51932 {ECO:0000313|EMBL:BAG60768.1} OS=Homo sapiens (Human) PE=2	2APPH@1|root,2RZH5@2759|Eukaryota,39SIS@33154|Opisthokonta,3BIF8@33208|Metazoa,3D2WY@33213|Bilateria,485XG@7711|Chordata,495AC@7742|Vertebrata,3JGR1@40674|Mammalia,4JCI1@91561|Cetartiodactyla	SUZ domain	S	CAB43245.1	hypothetical protein, partial [Homo sapiens]	SUZ,SUZ-C	-
gene-SPATA21	SPATA21	4551	0	0	0	0	0	0	0	0	0	0	0	0	0	0	0	0	0	0	spermatogenesis associated 21	-	-	GO:0003674|molecular_function|MF;GO:0005488|binding|MF;GO:0005509|calcium ion binding|MF;GO:0043167|ion binding|MF;GO:0043169|cation binding|MF;GO:0046872|metal ion binding|MF	sp|Q7Z572|SPT21_HUMAN	Spermatogenesis-associated protein 21 OS=Homo sapiens (Human) Name=SPATA21 PE=2	tr|Q6ZRN2|Q6ZRN2_HUMAN	cDNA FLJ46227 fis, clone TESTI4014891 {ECO:0000313|EMBL:BAC87278.1} OS=Homo sapiens (Human) PE=2	COG5126@1|root,KOG0027@2759|Eukaryota,3A3VK@33154|Opisthokonta,3BRXM@33208|Metazoa,3D16J@33213|Bilateria,48C7V@7711|Chordata,491KK@7742|Vertebrata,3JES3@40674|Mammalia,359G3@314146|Euarchontoglires,4MGDD@9443|Primates,4N22B@9604|Hominidae	Spermatogenesis associated 21	T	BAC87278.1	unnamed protein product [Homo sapiens]	EF-hand_8	-
gene-NECAP2	NECAP2	2261	15	0.836041	0.297205	39	2.00992	0.741779	546	32.8847	12.3597	427	24.7495	9.26607	631	40.3565	14.2902	473	28.7125	10.3967	NECAP endocytosis associated 2	-	-	GO:0005575|cellular_component|CC;GO:0005622|intracellular anatomical structure|CC;GO:0005737|cytoplasm|CC;GO:0005886|plasma membrane|CC;GO:0005905|clathrin-coated pit|CC;GO:0006810|transport|BP;GO:0006897|endocytosis|BP;GO:0008104|protein localization|BP;GO:0008150|biological_process|BP;GO:0009987|cellular process|BP;GO:0012505|endomembrane system|CC;GO:0012506|vesicle membrane|CC;GO:0015031|prot…	sp|Q9NVZ3|NECP2_HUMAN	Adaptin ear-binding coat-associated protein 2 NECAP endocytosis-associated protein 2 Short=NECAP-2 OS=Homo sapiens (Human) Name=NECAP2 PE=1	tr|A0A024QZ81|A0A024QZ81_HUMAN	NECAP endocytosis associated 2, isoform CRA_c {ECO:0000313|EMBL:EAW51783.1} OS=Homo sapiens (Human) ORFNames=hCG_24721 {ECO:0000313|EMBL:EAW51783.1} PE=4	KOG2500@1|root,KOG2500@2759|Eukaryota,38GCN@33154|Opisthokonta,3BE3J@33208|Metazoa,3CRW7@33213|Bilateria,47ZMF@7711|Chordata,48V90@7742|Vertebrata,3JF6A@40674|Mammalia,35NH1@314146|Euarchontoglires,4M5TI@9443|Primates	NECAP endocytosis associated 2	S	NP_060560.1	adaptin ear-binding coat-associated protein 2 isoform 1 [Homo sapiens] &gt;Q9NVZ3.1 RecName: Full=Adaptin ear-binding coat-associated protein 2; AltName: Full=NECAP endocytosis-associated protein 2; Short=NECAP-2 [Homo sapiens]	DUF1681	-
gene-LINC01772	-	3245	1	0.0388349	0.0138054	1	0.0359087	0.0132524	1	0.041965	0.0157726	1	0.0403854	0.0151201	2	0.0891251	0.031559	1	0.0422956	0.0153151	-	-	-	-	-	-	-	-	-	-	-	-	-	-	-
gene-LINC01783	-	1546	0	0	0	0	0	0	0	0	0	0	0	0	0	0	0	0	0	0	-	-	-	-	-	-	-	-	-	-	-	-	-	-	-
gene-LOC124903856	LOC124903856	678	0	0	0	0	0	0	0	0	0	0	0	0	0	0	0	0	0	0	-	-	-	-	sp|A6NCW3|F231B_HUMAN	Protein FAM231B OS=Homo sapiens (Human) Name=FAM231B PE=3	-	-	2FDSU@1|root,2TF2K@2759|Eukaryota,39ANT@33154|Opisthokonta,3CER8@33208|Metazoa,3DW4K@33213|Bilateria,48PI7@7711|Chordata,49KMH@7742|Vertebrata,3JMIA@40674|Mammalia,35UWI@314146|Euarchontoglires,4MN5Y@9443|Primates,4MUI9@9604|Hominidae	Domain of unknown function (DUF4741)	S	A6NCW3.1	PUTATIVE PSEUDOGENE: RecName: Full=Putative protein FAM231BP [Homo sapiens]	DUF4741	-
gene-NBPF1	NBPF1	7228	13	0.226653	0.0805731	12	0.193454	0.071396	12	0.226081	0.0849728	13	0.235703	0.0882456	8	0.16005	0.0566735	17	0.322805	0.116887	NBPF member 1	-	-	GO:0005575|cellular_component|CC;GO:0005622|intracellular anatomical structure|CC;GO:0005737|cytoplasm|CC;GO:0110165|cellular anatomical entity|CC	sp|Q3BBV0|NBPF1_HUMAN	Neuroblastoma breakpoint family member 1 OS=Homo sapiens (Human) Name=NBPF1 Synonyms=KIAA1693 PE=2	tr|S4R3K2|S4R3K2_HUMAN	Neuroblastoma breakpoint family member 1 {ECO:0000313|Ensembl:ENSP00000474456} OS=Homo sapiens (Human) Name=NBPF1 {ECO:0000313|Ensembl:ENSP00000474456} PE=4	29KSC@1|root,2RU1I@2759|Eukaryota,3AIU0@33154|Opisthokonta,3BXGN@33208|Metazoa,3DGHD@33213|Bilateria,48DWU@7711|Chordata,49GPK@7742|Vertebrata,3JG4I@40674|Mammalia,35R0K@314146|Euarchontoglires,4MP30@9443|Primates,4N81B@9604|Hominidae	Repeat of unknown function (DUF1220)	S	NP_060410.3	neuroblastoma breakpoint family member 1 [Homo sapiens] &gt;Q3BBV0.2 RecName: Full=Neuroblastoma breakpoint family member 1 [Homo sapiens]	DUF1220	-
gene-LOC124903857	LOC124903857	1007	0	0	0	0	0	0	0	0	0	0	0	0	0	0	0	0	0	0	FAM231A/C-like protein LOC102723383	-	-	-	sp|P0DMU4|F231A_HUMAN	Protein FAM231A OS=Homo sapiens (Human) Name=FAM231A PE=3	-	-	2FDSU@1|root,2TF2K@2759|Eukaryota,39ANT@33154|Opisthokonta,3CER8@33208|Metazoa,3DW4K@33213|Bilateria,48PI7@7711|Chordata,49KMH@7742|Vertebrata,3JMIA@40674|Mammalia,35UWI@314146|Euarchontoglires,4MN5Y@9443|Primates,4MUI9@9604|Hominidae	Domain of unknown function (DUF4741)	S	XP_034813440.1	FAM231A/C-like protein [Pan paniscus] &gt;XP_034813446.1 FAM231A/C-like protein [Pan paniscus]	DUF4741	-
gene-LOC124903858	-	3695	0	0	0	0	0	0	0	0	0	0	0	0	0	0	0	1	0.0371446	0.0134499	-	-	-	-	-	-	-	-	-	-	-	-	-	-	-
gene-LOC124903859	-	2447	0	0	0	0	0	0	0	0	0	0	0	0	0	0	0	0	0	0	-	-	-	-	-	-	-	-	-	-	-	-	-	-	-
gene-LOC112267871	-	1292	0	0	0	0	0	0	0	0	0	0	0	0	0	0	0	0	0	0	-	-	-	-	-	-	-	-	-	-	-	-	-	-	-
gene-LOC105376805	-	630	0	0	0	0	0	0	0	0	0	0	0	0	0	0	0	0	0	0	-	-	-	-	-	-	-	-	-	-	-	-	-	-	-
gene-CROCC	CROCC	6819	46	0.850108	0.302205	23	0.393026	0.14505	16	0.319522	0.120093	39	0.74952	0.280616	38	0.805838	0.285345	27	0.543442	0.196779	ciliary rootlet coiled-coil%2C rootletin	-	-	GO:0000226|microtubule cytoskeleton organization|BP;GO:0001894|tissue homeostasis|BP;GO:0001895|retina homeostasis|BP;GO:0001917|photoreceptor inner segment|CC;GO:0003674|molecular_function|MF;GO:0003779|actin binding|MF;GO:0005198|structural molecule activity|MF;GO:0005200|structural constituent of cytoskeleton|MF;GO:0005488|binding|MF;GO:0005515|protein binding|MF;GO:0005575|cellular_component|…	sp|Q5TZA2|CROCC_HUMAN	Rootletin Ciliary rootlet coiled-coil protein OS=Homo sapiens (Human) Synonyms=KIAA0445 {ECO:0000312|EMBL:BAA32290.2} PE=1	tr|B1AKD8|B1AKD8_HUMAN	Rootletin {ECO:0000313|Ensembl:ENSP00000402626} Fragment OS=Homo sapiens (Human) Name=CROCC {ECO:0000313|Ensembl:ENSP00000402626} PE=1	2CMIF@1|root,2QQF0@2759|Eukaryota,38H6E@33154|Opisthokonta,3BIU0@33208|Metazoa,3D19S@33213|Bilateria,48473@7711|Chordata,48YNK@7742|Vertebrata,3JCAC@40674|Mammalia,35MHI@314146|Euarchontoglires,4MD57@9443|Primates,4N0YZ@9604|Hominidae	Ciliary rootlet coiled-coil, rootletin	Z	XP_016858402.2	rootletin isoform X2 [Homo sapiens]	Rootletin	-
gene-MFAP2	MFAP2	1678	50	3.75504	1.33488	68	4.72206	1.74272	25	2.02885	0.762544	20	1.56199	0.584798	9	0.775596	0.274637	27	2.20842	0.799663	microfibril associated protein 2	-	-	GO:0001527|microfibril|CC;GO:0001654|eye development|BP;GO:0001659|temperature homeostasis|BP;GO:0005575|cellular_component|CC;GO:0005576|extracellular region|CC;GO:0007275|multicellular organism development|BP;GO:0007423|sensory organ development|BP;GO:0008150|biological_process|BP;GO:0008152|metabolic process|BP;GO:0009653|anatomical structure morphogenesis|BP;GO:0009790|embryo development|BP;G…	sp|P55001|MFAP2_HUMAN	Microfibrillar-associated protein 2 Short=MFAP-2 Microfibril-associated glycoprotein 1 Short=MAGP Short=MAGP-1 Precursor OS=Homo sapiens (Human) Name=MFAP2 Synonyms=MAGP1 PE=2	tr|A0A024RA94|A0A024RA94_HUMAN	Microfibrillar-associated protein 2, isoform CRA_d {ECO:0000313|EMBL:EAW94822.1} OS=Homo sapiens (Human) ORFNames=hCG_25122 {ECO:0000313|EMBL:EAW94822.1} PE=4	29RSS@1|root,2RXC2@2759|Eukaryota,39TTT@33154|Opisthokonta,3BDY0@33208|Metazoa,3CYTN@33213|Bilateria,4829U@7711|Chordata,494TY@7742|Vertebrata,3J7KP@40674|Mammalia,35GZJ@314146|Euarchontoglires,4ME28@9443|Primates	Microfibrillar-associated protein 2	S	NP_002394.1	microfibrillar-associated protein 2 isoform a precursor [Homo sapiens] &gt;NP_059453.1 microfibrillar-associated protein 2 isoform a precursor [Homo sapiens]	MAGP,ShK	-
gene-LOC105376806	-	829	0	0	0	0	0	0	0	0	0	0	0	0	1	0.174434	0.0617666	0	0	0	-	-	-	-	-	-	-	-	-	-	-	-	-	-	-
gene-ATP13A2	ATP13A2	3996	154	4.8566	1.72647	9	0.262441	0.0968563	33	1.12458	0.422674	2	0.065591	0.0245568	232	8.39551	2.97283	65	2.23253	0.808394	ATPase cation transporting 13A2	-	-	GO:0000166|nucleotide binding|MF;GO:0000296|spermine transport|BP;GO:0000323|lytic vacuole|CC;GO:0000421|autophagosome membrane|CC;GO:0000422|autophagy of mitochondrion|BP;GO:0003674|molecular_function|MF;GO:0003824|catalytic activity|MF;GO:0005215|transporter activity|MF;GO:0005488|binding|MF;GO:0005507|copper ion binding|MF;GO:0005524|ATP binding|MF;GO:0005543|phospholipid binding|MF;GO:0005575…	sp|Q9NQ11|AT132_HUMAN	Cation-transporting ATPase 13A2 EC=3.6.3.- OS=Homo sapiens (Human) Synonyms=PARK9 {ECO:0000303|PubMed:21542062} PE=1	tr|Q8N4D4|Q8N4D4_HUMAN	Cation-transporting ATPase {ECO:0000256|RuleBase:RU362082} EC=3.6.3.- {ECO:0000256|RuleBase:RU362082} Fragment OS=Homo sapiens (Human) Name=ATP13A2 {ECO:0000313|EMBL:AAH34575.1} PE=2	COG0474@1|root,KOG0208@2759|Eukaryota,38CWV@33154|Opisthokonta,3BDNI@33208|Metazoa,3CRXC@33213|Bilateria,488XP@7711|Chordata,492WB@7742|Vertebrata,3JAWX@40674|Mammalia,35I89@314146|Euarchontoglires,4M5Q3@9443|Primates,4N0II@9604|Hominidae	P5-type ATPase cation transporter	P	XP_016856339.1	polyamine-transporting ATPase 13A2 isoform X15 [Homo sapiens]	Cation_ATPase,Cation_ATPase_N,E1-E2_ATPase,Hydrolase,P5-ATPase	-
gene-SDHB	SDHB	1015	5	0.620784	0.220683	8	0.918413	0.338949	6	0.804984	0.302553	5	0.64557	0.241697	4	0.569874	0.201791	1	0.135221	0.0489631	succinate dehydrogenase complex iron sulfur subunit B	K00235	ko01100|Metabolic pathways;ko05010|Alzheimer disease;ko05016|Huntington disease;ko04714|Thermogenesis;ko00190|Oxidative phosphorylation;ko04932|Non-alcoholic fatty liver disease (NAFLD);ko05012|Parkinson disease;ko01200|Carbon metabolism;ko00020|Citrate cycle (TCA cycle)	GO:0000104|succinate dehydrogenase activity|MF;GO:0003674|molecular_function|MF;GO:0003824|catalytic activity|MF;GO:0005488|binding|MF;GO:0005575|cellular_component|CC;GO:0005622|intracellular anatomical structure|CC;GO:0005634|nucleus|CC;GO:0005654|nucleoplasm|CC;GO:0005737|cytoplasm|CC;GO:0005739|mitochondrion|CC;GO:0005740|mitochondrial envelope|CC;GO:0005743|mitochondrial inner membrane|CC;GO…	sp|P21912|SDHB_HUMAN	Succinate dehydrogenase [ubiquinone] iron-sulfur subunit, mitochondrial EC=1.3.5.1 Iron-sulfur subunit of complex II Short=Ip Precursor OS=Homo sapiens (Human) Name=SDHB Synonyms=SDH, SDH1 PE=1	tr|A0A087WWT1|A0A087WWT1_HUMAN	Succinate dehydrogenase [ubiquinone] iron-sulfur subunit, mitochondrial {ECO:0000256|RuleBase:RU361237} EC=1.3.5.1 {ECO:0000256|RuleBase:RU361237} Fragment OS=Homo sapiens (Human) Name=SDHB {ECO:0000313|Ensembl:ENSP00000480482} PE=1	COG0479@1|root,KOG3049@2759|Eukaryota,38CDD@33154|Opisthokonta,3BA88@33208|Metazoa,3CY46@33213|Bilateria,48AF3@7711|Chordata,496XX@7742|Vertebrata,3J1U1@40674|Mammalia,35MRM@314146|Euarchontoglires,4MDJJ@9443|Primates,4N19R@9604|Hominidae	Iron-sulfur protein (IP) subunit of succinate dehydrogenase (SDH) that is involved in complex II of the mitochondrial electron transport chain and is responsible for transferring electrons from succinate to ubiquinone (coenzyme Q)	C	NP_002991.2	succinate dehydrogenase [ubiquinone] iron-sulfur subunit, mitochondrial precursor [Homo sapiens] &gt;XP_001155516.1 succinate dehydrogenase [ubiquinone] iron-sulfur subunit, mitochondrial [Pan troglodytes]	Fer2_3,Fer4_17	-
gene-PADI2	PADI2	4664	91	2.45878	0.874073	15	0.374755	0.138307	7	0.204381	0.0768168	51	1.43302	0.536512	23	0.713106	0.252509	44	1.2948	0.468845	peptidyl arginine deiminase 2	-	-	GO:0000323|lytic vacuole|CC;GO:0001775|cell activation|BP;GO:0001959|regulation of cytokine-mediated signaling pathway|BP;GO:0001960|negative regulation of cytokine-mediated signaling pathway|BP;GO:0002252|immune effector process|BP;GO:0002263|cell activation involved in immune response|BP;GO:0002274|myeloid leukocyte activation|BP;GO:0002275|myeloid cell activation involved in immune response|BP…	sp|Q9Y2J8|PADI2_HUMAN	Protein-arginine deiminase type-2 EC=3.5.3.15 PAD-H19 Peptidylarginine deiminase II Protein-arginine deiminase type II OS=Homo sapiens (Human) Name=PADI2 Synonyms=KIAA0994, PAD2, PDI2 PE=1	tr|A0A024RA98|A0A024RA98_HUMAN	Peptidyl arginine deiminase, type II, isoform CRA_a {ECO:0000313|EMBL:EAW94831.1} OS=Homo sapiens (Human) ORFNames=hCG_25130 {ECO:0000313|EMBL:EAW94831.1} PE=4	2CH50@1|root,2QVJA@2759|Eukaryota,38I5H@33154|Opisthokonta,3BAGM@33208|Metazoa,3CTFM@33213|Bilateria,47YWV@7711|Chordata,48WAI@7742|Vertebrata,3JANH@40674|Mammalia,35K24@314146|Euarchontoglires,4MG38@9443|Primates,4MSPI@9604|Hominidae	Protein-arginine deiminase (PAD) N-terminal domain	K	NP_031391.2	protein-arginine deiminase type-2 [Homo sapiens] &gt;XP_003814496.1 protein-arginine deiminase type-2 isoform X2 [Pan paniscus]	PAD,PAD_M,PAD_N	-
gene-LOC124903861	-	421	0	0	0	0	0	0	0	0	0	0	0	0	0	0	0	0	0	0	-	-	-	-	-	-	-	-	-	-	-	-	-	-	-
gene-LOC105376808	-	823	0	0	0	0	0	0	0	0	0	0	0	0	0	0	0	0	0	0	-	-	-	-	-	-	-	-	-	-	-	-	-	-	-
gene-LINC02783	-	590	0	0	0	0	0	0	0	0	0	0	0	0	0	0	0	0	0	0	-	-	-	-	-	-	-	-	-	-	-	-	-	-	-
gene-PADI1	PADI1	5638	18	0.402332	0.143025	10	0.206676	0.0762756	79	1.90811	0.717165	18	0.418395	0.156645	47	1.20547	0.426856	13	0.316467	0.114592	peptidyl arginine deiminase 1	-	-	GO:0003674|molecular_function|MF;GO:0003824|catalytic activity|MF;GO:0004668|protein-arginine deiminase activity|MF;GO:0005488|binding|MF;GO:0005509|calcium ion binding|MF;GO:0005575|cellular_component|CC;GO:0005622|intracellular anatomical structure|CC;GO:0005634|nucleus|CC;GO:0005654|nucleoplasm|CC;GO:0005737|cytoplasm|CC;GO:0005829|cytosol|CC;GO:0006325|chromatin organization|BP;GO:0008150|bio…	sp|Q9ULC6|PADI1_HUMAN	Protein-arginine deiminase type-1 EC=3.5.3.15 Peptidylarginine deiminase I Protein-arginine deiminase type I OS=Homo sapiens (Human) Name=PADI1 Synonyms=PAD1, PDI1 PE=1	tr|B2RBF9|B2RBF9_HUMAN	cDNA, FLJ95487, highly similar to Homo sapiens peptidyl arginine deiminase, type I (PADI1), mRNA {ECO:0000313|EMBL:BAG37206.1} OS=Homo sapiens (Human) PE=2	2CH50@1|root,2QVJA@2759|Eukaryota,38I5H@33154|Opisthokonta,3BAGM@33208|Metazoa,3CTFM@33213|Bilateria,47YWV@7711|Chordata,48WAI@7742|Vertebrata,3J6IV@40674|Mammalia,35GR1@314146|Euarchontoglires,4MBKI@9443|Primates,4N309@9604|Hominidae	Protein-arginine deiminase (PAD) N-terminal domain	S	NP_037490.2	protein-arginine deiminase type-1 [Homo sapiens] &gt;Q9ULC6.2 RecName: Full=Protein-arginine deiminase type-1; AltName: Full=Peptidylarginine deiminase I; AltName: Full=Protein-arginine deiminase type I [Homo sapiens]	PAD,PAD_M,PAD_N	-
gene-PADI3	PADI3	5172	2	0.0487313	0.0173235	2	0.0450594	0.0166296	1	0.0263295	0.00989597	0	0	0	0	0	0	0	0	0	peptidyl arginine deiminase 3	-	-	GO:0003674|molecular_function|MF;GO:0003824|catalytic activity|MF;GO:0004668|protein-arginine deiminase activity|MF;GO:0005488|binding|MF;GO:0005509|calcium ion binding|MF;GO:0005515|protein binding|MF;GO:0005575|cellular_component|CC;GO:0005622|intracellular anatomical structure|CC;GO:0005634|nucleus|CC;GO:0005737|cytoplasm|CC;GO:0005829|cytosol|CC;GO:0006325|chromatin organization|BP;GO:0008150…	sp|Q9ULW8|PADI3_HUMAN	Protein-arginine deiminase type-3 EC=3.5.3.15 {ECO:0000269|PubMed:27866708} Peptidylarginine deiminase III Protein-arginine deiminase type III OS=Homo sapiens (Human) Name=PADI3 Synonyms=PAD3, PDI3 PE=1	tr|B2RBF9|B2RBF9_HUMAN	cDNA, FLJ95487, highly similar to Homo sapiens peptidyl arginine deiminase, type I (PADI1), mRNA {ECO:0000313|EMBL:BAG37206.1} OS=Homo sapiens (Human) PE=2	2CH50@1|root,2QVJA@2759|Eukaryota,38I5H@33154|Opisthokonta,3BAGM@33208|Metazoa,3CTFM@33213|Bilateria,47YWV@7711|Chordata,48WAI@7742|Vertebrata,3J8NJ@40674|Mammalia,35B8G@314146|Euarchontoglires,4MIKD@9443|Primates,4N6CX@9604|Hominidae	Protein-arginine deiminase (PAD) N-terminal domain	S	NP_057317.2	protein-arginine deiminase type-3 [Homo sapiens] &gt;Q9ULW8.2 RecName: Full=Protein-arginine deiminase type-3; AltName: Full=Peptidylarginine deiminase III; AltName: Full=Protein-arginine deiminase type III [Homo sapiens]	PAD,PAD_M,PAD_N	-
gene-PADI4	PADI4	3012	4	0.167356	0.0594935	6	0.232119	0.0856657	6	0.271268	0.101956	16	0.696153	0.260635	2	0.0960196	0.0340003	8	0.36454	0.131999	peptidyl arginine deiminase 4	-	-	GO:0002376|immune system process|BP;GO:0003674|molecular_function|MF;GO:0003824|catalytic activity|MF;GO:0004668|protein-arginine deiminase activity|MF;GO:0005488|binding|MF;GO:0005509|calcium ion binding|MF;GO:0005515|protein binding|MF;GO:0005575|cellular_component|CC;GO:0005622|intracellular anatomical structure|CC;GO:0005634|nucleus|CC;GO:0005654|nucleoplasm|CC;GO:0005737|cytoplasm|CC;GO:0005…	sp|Q9UM07|PADI4_HUMAN	Protein-arginine deiminase type-4 EC=3.5.3.15 HL-60 PAD Peptidylarginine deiminase IV Protein-arginine deiminase type IV OS=Homo sapiens (Human) Name=PADI4 Synonyms=PAD4, PADI5, PDI5 PE=1	tr|B2RBF9|B2RBF9_HUMAN	cDNA, FLJ95487, highly similar to Homo sapiens peptidyl arginine deiminase, type I (PADI1), mRNA {ECO:0000313|EMBL:BAG37206.1} OS=Homo sapiens (Human) PE=2	2CH50@1|root,2QVJA@2759|Eukaryota,38I5H@33154|Opisthokonta,3BAGM@33208|Metazoa,3CTFM@33213|Bilateria,47YWV@7711|Chordata,48WAI@7742|Vertebrata,3JAP6@40674|Mammalia,35J9E@314146|Euarchontoglires,4M9TV@9443|Primates	Peptidyl arginine deiminase, type IV	K	XP_011539453.1	protein-arginine deiminase type-4 isoform X2 [Homo sapiens]	PAD,PAD_M,PAD_N	-
gene-PADI6	PADI6	2396	0	0	0	0	0	0	0	0	0	0	0	0	0	0	0	0	0	0	-	-	-	GO:0003674|molecular_function|MF;GO:0003824|catalytic activity|MF;GO:0004668|protein-arginine deiminase activity|MF;GO:0005488|binding|MF;GO:0005509|calcium ion binding|MF;GO:0005575|cellular_component|CC;GO:0005622|intracellular anatomical structure|CC;GO:0005634|nucleus|CC;GO:0005737|cytoplasm|CC;GO:0005856|cytoskeleton|CC;GO:0006412|translation|BP;GO:0006417|regulation of translation|BP;GO:000…	sp|Q6TGC4|PADI6_HUMAN	Protein-arginine deiminase type-6 EC=3.5.3.15 Peptidyl arginine deiminase-like protein Peptidylarginine deiminase VI Short=hPADVI Protein-arginine deiminase type VI OS=Homo sapiens (Human) Name=PADI6 Synonyms=PAD6 PE=1	tr|B2RBF9|B2RBF9_HUMAN	cDNA, FLJ95487, highly similar to Homo sapiens peptidyl arginine deiminase, type I (PADI1), mRNA {ECO:0000313|EMBL:BAG37206.1} OS=Homo sapiens (Human) PE=2	2CH50@1|root,2QVJA@2759|Eukaryota,39ZHP@33154|Opisthokonta,3BHCH@33208|Metazoa,3CZHP@33213|Bilateria,48BY9@7711|Chordata,490W0@7742|Vertebrata,3J8UM@40674|Mammalia,35GP3@314146|Euarchontoglires,4MFB2@9443|Primates,4N21R@9604|Hominidae	Peptidyl arginine	J	NP_997304.3	protein-arginine deiminase type-6 [Homo sapiens] &gt;Q6TGC4.3 RecName: Full=Protein-arginine deiminase type-6; AltName: Full=Peptidyl arginine deiminase-like protein; AltName: Full=Peptidylarginine deiminase VI; Short=hPADVI; AltName: Full=Protein-arginine deiminase type VI [Homo sapiens]	PAD,PAD_M,PAD_N	-
gene-RCC2	RCC2	4054	407	12.6517	4.49755	323	9.28395	3.42633	79	2.65366	0.997379	413	13.3508	4.99844	36	1.28411	0.454702	33	1.11722	0.404544	regulator of chromosome condensation 2	K10594	ko04120|Ubiquitin mediated proteolysis	GO:0000086|G2/M transition of mitotic cell cycle|BP;GO:0000226|microtubule cytoskeleton organization|BP;GO:0000278|mitotic cell cycle|BP;GO:0000775|chromosome, centromeric region|CC;GO:0001667|ameboidal-type cell migration|BP;GO:0001952|regulation of cell-matrix adhesion|BP;GO:0001953|negative regulation of cell-matrix adhesion|BP;GO:0003674|molecular_function|MF;GO:0003676|nucleic acid binding|M…	sp|Q9P258|RCC2_HUMAN	Protein RCC2 RCC1-like protein TD-60 Telophase disk protein of 60 kDa OS=Homo sapiens (Human) Name=RCC2 Synonyms=KIAA1470, TD60 PE=1	tr|A0A024RAC5|A0A024RAC5_HUMAN	Regulator of chromosome condensation 2, isoform CRA_a {ECO:0000313|EMBL:EAW94839.1} OS=Homo sapiens (Human) ORFNames=hCG_25129 {ECO:0000313|EMBL:EAW94839.1} PE=4	COG5184@1|root,KOG1427@2759|Eukaryota,38D92@33154|Opisthokonta,3BEPU@33208|Metazoa,3CUMF@33213|Bilateria,483WZ@7711|Chordata,493P2@7742|Vertebrata,3JC4C@40674|Mammalia,35EG5@314146|Euarchontoglires,4MAST@9443|Primates,4N434@9604|Hominidae	Regulator of chromosome condensation (RCC1) repeat	DZ	NP_001129676.1	protein RCC2 [Homo sapiens] &gt;NP_061185.1 protein RCC2 [Homo sapiens]	RCC1	-
gene-LOC124903862	-	1004	0	0	0	0	0	0	0	0	0	0	0	0	0	0	0	0	0	0	-	-	-	-	-	-	-	-	-	-	-	-	-	-	-
gene-ARHGEF10L	ARHGEF10L	10152	211	2.61919	0.931099	240	2.7547	1.01665	318	4.26557	1.60322	382	4.93118	1.8462	411	5.8543	2.073	411	5.55649	2.01199	Rho guanine nucleotide exchange factor 10 like	K04436	ko04010|MAPK signaling pathway	GO:0003674|molecular_function|MF;GO:0005085|guanyl-nucleotide exchange factor activity|MF;GO:0005096|GTPase activator activity|MF;GO:0005575|cellular_component|CC;GO:0005622|intracellular anatomical structure|CC;GO:0005737|cytoplasm|CC;GO:0005829|cytosol|CC;GO:0006950|response to stress|BP;GO:0006984|ER-nucleus signaling pathway|BP;GO:0006991|response to sterol depletion|BP;GO:0006996|organelle o…	sp|Q9HCE6|ARGAL_HUMAN	Rho guanine nucleotide exchange factor 10-like protein GrinchGEF OS=Homo sapiens (Human) Name=ARHGEF10L Synonyms=GRINCHGEF, KIAA1626 PE=1	tr|B3KX74|B3KX74_HUMAN	cDNA FLJ44929 fis, clone BRAMY3015547, highly similar to Homo sapiens Rho guanine nucleotide exchange factor (GEF) 10-like, transcript variant 1, mRNA {ECO:0000313|EMBL:BAG54386.1} OS=Homo sapiens (Human) PE=2	KOG3522@1|root,KOG3522@2759|Eukaryota,38VJ5@33154|Opisthokonta,3BCXI@33208|Metazoa,3CU9B@33213|Bilateria,480TS@7711|Chordata,48UXZ@7742|Vertebrata,3JER1@40674|Mammalia,35J4G@314146|Euarchontoglires,4M6CK@9443|Primates,4N257@9604|Hominidae	Rho guanyl-nucleotide exchange factor activity	T	XP_005245980.2	rho guanine nucleotide exchange factor 10-like protein isoform X1 [Homo sapiens] &gt;XP_006710791.1 rho guanine nucleotide exchange factor 10-like protein isoform X1 [Homo sapiens]	RhoGEF	-
gene-LINC02810	-	2111	0	0	0	0	0	0	0	0	0	0	0	0	0	0	0	0	0	0	-	-	-	-	-	-	-	-	-	-	-	-	-	-	-
gene-ACTL8	ACTL8	1999	2	0.126082	0.0448211	0	0	0	1	0.0681223	0.0256038	0	0	0	0	0	0	0	0	0	-	K05692	ko04520|Adherens junction;ko05410|Hypertrophic cardiomyopathy (HCM);ko04390|Hippo signaling pathway;ko05131|Shigellosis;ko04919|Thyroid hormone signaling pathway;ko05225|Hepatocellular carcinoma;ko05164|Influenza A;ko04530|Tight junction;ko05100|Bacterial invasion of epithelial cells;ko05135|Yersinia infection;ko05416|Viral myocarditis;ko04611|Platelet activation;ko04510|Focal adhesion;ko05110|Vi…	GO:0005575|cellular_component|CC;GO:0005622|intracellular anatomical structure|CC;GO:0005737|cytoplasm|CC;GO:0005856|cytoskeleton|CC;GO:0005869|dynactin complex|CC;GO:0005875|microtubule associated complex|CC;GO:0008150|biological_process|BP;GO:0009888|tissue development|BP;GO:0009987|cellular process|BP;GO:0015629|actin cytoskeleton|CC;GO:0015630|microtubule cytoskeleton|CC;GO:0030154|cell diffe…	sp|Q9H568|ACTL8_HUMAN	Actin-like protein 8 Cancer/testis antigen 57 Short=CT57 OS=Homo sapiens (Human) Name=ACTL8 PE=1	tr|Q53GK6|Q53GK6_HUMAN	Beta actin variant {ECO:0000313|EMBL:BAD96645.1} Fragment OS=Homo sapiens (Human) PE=2	COG5277@1|root,KOG0676@2759|Eukaryota,39UU3@33154|Opisthokonta,3BEWT@33208|Metazoa,3D3KC@33213|Bilateria,48CN0@7711|Chordata,495PQ@7742|Vertebrata,3JET7@40674|Mammalia,35FIE@314146|Euarchontoglires,4MH1X@9443|Primates,4MVCW@9604|Hominidae	Actin	Z	NP_110439.2	actin-like protein 8 [Homo sapiens] &gt;XP_011540514.1 actin-like protein 8 isoform X1 [Homo sapiens]	Actin	-
gene-LOC105376809	-	1516	0	0	0	0	0	0	0	0	0	0	0	0	0	0	0	0	0	0	-	-	-	-	-	-	-	-	-	-	-	-	-	-	-
gene-LOC105376812	-	1298	0	0	0	0	0	0	0	0	0	0	0	0	0	0	0	0	0	0	-	-	-	-	-	-	-	-	-	-	-	-	-	-	-
gene-LINC01654	-	2471	0	0	0	0	0	0	0	0	0	0	0	0	0	0	0	0	0	0	-	-	-	-	-	-	-	-	-	-	-	-	-	-	-
gene-IGSF21	IGSF21	2210	0	0	0	0	0	0	1	0.0616183	0.0231593	1	0.059299	0.0222012	0	0	0	1	0.0621037	0.0224876	-	K06255	ko05205|Proteoglycans in cancer;ko04512|ECM-receptor interaction;ko05161|Hepatitis B	GO:0005575|cellular_component|CC;GO:0005886|plasma membrane|CC;GO:0005911|cell-cell junction|CC;GO:0005912|adherens junction|CC;GO:0007155|cell adhesion|BP;GO:0007156|homophilic cell adhesion via plasma membrane adhesion molecules|BP;GO:0007157|heterophilic cell-cell adhesion via plasma membrane cell adhesion molecules|BP;GO:0007275|multicellular organism development|BP;GO:0007399|nervous system …	sp|Q96ID5|IGS21_HUMAN	Immunoglobulin superfamily member 21 Short=IgSF21 Precursor OS=Homo sapiens (Human) Name=IGSF21 PE=2	tr|Q59EG0|Q59EG0_HUMAN	Basement membrane-specific heparan sulfate proteoglycan core protein variant {ECO:0000313|EMBL:BAD93088.1} Fragment OS=Homo sapiens (Human) PE=2	28IBF@1|root,2QQMY@2759|Eukaryota,38ERV@33154|Opisthokonta,3BBJR@33208|Metazoa,3CY2R@33213|Bilateria,4880U@7711|Chordata,491A4@7742|Vertebrata,3J5YV@40674|Mammalia,35BZ0@314146|Euarchontoglires,4MAN1@9443|Primates,368KU@314294|Cercopithecoidea	superfamily member 21	T	NP_116269.3	immunoglobulin superfamily member 21 precursor [Homo sapiens] &gt;Q96ID5.1 RecName: Full=Immunoglobulin superfamily member 21; Short=IgSF21; Flags: Precursor [Homo sapiens]	V-set	-
gene-IGSF21-AS1	-	935	0	0	0	0	0	0	0	0	0	0	0	0	0	0	0	0	0	0	-	-	-	-	-	-	-	-	-	-	-	-	-	-	-
gene-LOC124903864	-	562	0	0	0	0	0	0	0	0	0	0	0	0	0	0	0	0	0	0	-	-	-	-	-	-	-	-	-	-	-	-	-	-	-
gene-LOC124903863	-	7700	0	0	0	0	0	0	0	0	0	0	0	0	0	0	0	0	0	0	-	-	-	-	-	-	-	-	-	-	-	-	-	-	-
gene-LOC124903865	-	1103	0	0	0	0	0	0	0	0	0	0	0	0	0	0	0	0	0	0	-	-	-	-	-	-	-	-	-	-	-	-	-	-	-
gene-KLHDC7A	KLHDC7A	5045	9	0.224811	0.0799183	5	0.115484	0.0426206	7	0.188946	0.0710156	7	0.181835	0.0680777	0	0	0	2	0.05441	0.0197017	-	-	-	-	sp|Q5VTJ3|KLD7A_HUMAN	Kelch domain-containing protein 7A OS=Homo sapiens (Human) Name=KLHDC7A PE=1	tr|A7E2V3|A7E2V3_HUMAN	KLHDC7A protein {ECO:0000313|EMBL:AAI51206.1} Fragment OS=Homo sapiens (Human) Name=KLHDC7A {ECO:0000313|EMBL:AAI51206.1} PE=2	KOG1072@1|root,KOG1072@2759|Eukaryota,38DFY@33154|Opisthokonta,3BF1U@33208|Metazoa,3CW33@33213|Bilateria,488ET@7711|Chordata,495R3@7742|Vertebrata,3J641@40674|Mammalia,35DZW@314146|Euarchontoglires,4M5SG@9443|Primates,4N447@9604|Hominidae	Kelch motif	S	NP_689588.2	kelch domain-containing protein 7A [Homo sapiens] &gt;Q5VTJ3.5 RecName: Full=Kelch domain-containing protein 7A [Homo sapiens]	Kelch_1,Kelch_6	-
gene-PAX7	PAX7	6473	0	0	0	0	0	0	0	0	0	1	0.0202457	0.00757988	2	0.0446796	0.0158209	0	0	0	paired box 7	K09381	ko05202|Transcriptional misregulation in cancer	GO:0000785|chromatin|CC;GO:0000976|transcription cis-regulatory region binding|MF;GO:0000977|RNA polymerase II transcription regulatory region sequence-specific DNA binding|MF;GO:0000978|RNA polymerase II cis-regulatory region sequence-specific DNA binding|MF;GO:0000981|DNA-binding transcription factor activity, RNA polymerase II-specific|MF;GO:0000987|cis-regulatory region sequence-specific DNA …	sp|P23759|PAX7_HUMAN	Paired box protein Pax-7 HuP1 OS=Homo sapiens (Human) Name=PAX7 Synonyms=HUP1 PE=1	tr|A0A024R470|A0A024R470_HUMAN	Paired box gene 3 (Waardenburg syndrome 1), isoform CRA_e {ECO:0000313|EMBL:EAW70795.1} OS=Homo sapiens (Human) ORFNames=hCG_1811890 {ECO:0000313|EMBL:EAW70795.1} PE=4	KOG0849@1|root,KOG0849@2759|Eukaryota,38GFY@33154|Opisthokonta,3BFBS@33208|Metazoa,3CUFX@33213|Bilateria,488SI@7711|Chordata,492JK@7742|Vertebrata,3JFV7@40674|Mammalia,4JAPG@91561|Cetartiodactyla	Paired box	K	NP_001128726.1	paired box protein Pax-7 isoform 3 [Homo sapiens] &gt;XP_001157066.1 paired box protein Pax-7 isoform X3 [Pan troglodytes]	Homeobox,PAX,Pax7	PAX
gene-TAS1R2	TAS1R2	2520	0	0	0	0	0	0	0	0	0	0	0	0	0	0	0	0	0	0	-	K04625	ko04742|Taste transduction;ko04973|Carbohydrate digestion and absorption	GO:0000910|cytokinesis|BP;GO:0001582|detection of chemical stimulus involved in sensory perception of sweet taste|BP;GO:0003008|system process|BP;GO:0003674|molecular_function|MF;GO:0004888|transmembrane signaling receptor activity|MF;GO:0004930|G protein-coupled receptor activity|MF;GO:0005575|cellular_component|CC;GO:0005886|plasma membrane|CC;GO:0007049|cell cycle|BP;GO:0007154|cell communicat…	sp|Q8TE23|TS1R2_HUMAN	Taste receptor type 1 member 2 G-protein coupled receptor 71 Sweet taste receptor T1R2 Precursor OS=Homo sapiens (Human) Name=TAS1R2 Synonyms=GPR71, T1R2, TR2 PE=3	tr|B2RE49|B2RE49_HUMAN	cDNA, FLJ96929, highly similar to Homo sapiens taste receptor, type 1, member 1 (TAS1R1), mRNA {ECO:0000313|EMBL:BAG38146.1} OS=Homo sapiens (Human) PE=2	KOG1056@1|root,KOG1056@2759|Eukaryota,38GBJ@33154|Opisthokonta,3BFNT@33208|Metazoa,3CVH6@33213|Bilateria,485E3@7711|Chordata,48YW3@7742|Vertebrata,3J2KU@40674|Mammalia,35AN3@314146|Euarchontoglires,4MD54@9443|Primates,4N4VW@9604|Hominidae	sensory perception of taste	T	NP_689418.2	taste receptor type 1 member 2 precursor [Homo sapiens] &gt;Q8TE23.2 RecName: Full=Taste receptor type 1 member 2; AltName: Full=G-protein coupled receptor 71; AltName: Full=Sweet taste receptor T1R2; Flags: Precursor [Homo sapiens]	7tm_3,ANF_receptor,NCD3G	-
gene-ALDH4A1	ALDH4A1	3337	3335	125.944	44.7718	3635	126.929	46.8445	2399	97.8985	36.7952	3060	120.172	44.9918	3232	140.055	49.5933	3008	123.718	44.7978	aldehyde dehydrogenase 4 family member A1	K00294	ko01100|Metabolic pathways;ko00250|Alanine, aspartate and glutamate metabolism;ko00330|Arginine and proline metabolism	GO:0003674|molecular_function|MF;GO:0003824|catalytic activity|MF;GO:0003842|1-pyrroline-5-carboxylate dehydrogenase activity|MF;GO:0004029|aldehyde dehydrogenase (NAD+) activity|MF;GO:0004030|aldehyde dehydrogenase [NAD(P)+] activity|MF;GO:0005488|binding|MF;GO:0005515|protein binding|MF;GO:0005575|cellular_component|CC;GO:0005622|intracellular anatomical structure|CC;GO:0005737|cytoplasm|CC;GO:…	sp|P30038|AL4A1_HUMAN	Delta-1-pyrroline-5-carboxylate dehydrogenase, mitochondrial Short=P5C dehydrogenase EC=1.2.1.88 Aldehyde dehydrogenase family 4 member A1 L-glutamate gamma-semialdehyde dehydrogenase Precursor OS=Homo sapiens (Human) Name=ALDH4A1 Synonyms=ALDH4, P5CDH PE=1	tr|A0A024RAD8|A0A024RAD8_HUMAN	Aldehyde dehydrogenase 4 family, member A1, isoform CRA_a {ECO:0000313|EMBL:EAW94860.1} OS=Homo sapiens (Human) ORFNames=hCG_25108 {ECO:0000313|EMBL:EAW94860.1} PE=3	COG1012@1|root,KOG2455@2759|Eukaryota,38D6T@33154|Opisthokonta,3BDB2@33208|Metazoa,3D0Y4@33213|Bilateria,48A5P@7711|Chordata,48X27@7742|Vertebrata,3JEQE@40674|Mammalia,35ESI@314146|Euarchontoglires,4MHFR@9443|Primates,4N6GR@9604|Hominidae	Aldehyde dehydrogenase family	C	NP_003739.2	delta-1-pyrroline-5-carboxylate dehydrogenase, mitochondrial isoform a precursor [Homo sapiens] &gt;NP_733844.1 delta-1-pyrroline-5-carboxylate dehydrogenase, mitochondrial isoform a precursor [Homo sapiens]	ANF_receptor,Aldedh	-
gene-LOC124903866	-	702	4	0.718058	0.255263	5	0.829941	0.306298	2	0.387967	0.145818	3	0.560046	0.209678	2	0.411981	0.145882	2	0.391024	0.141588	-	-	-	-	-	-	-	-	-	-	-	-	-	-	-
gene-IFFO2	IFFO2	6179	2075	42.3191	15.044	2078	39.187	14.4623	2047	45.113	16.9557	2212	46.9144	17.5645	2489	58.2494	20.626	2471	54.8864	19.8742	-	K07606	ko05206|MicroRNAs in cancer;ko05169|Epstein-Barr virus infection	GO:0005575|cellular_component|CC;GO:0005622|intracellular anatomical structure|CC;GO:0005856|cytoskeleton|CC;GO:0005882|intermediate filament|CC;GO:0043226|organelle|CC;GO:0043228|non-membrane-bounded organelle|CC;GO:0043229|intracellular organelle|CC;GO:0043232|intracellular non-membrane-bounded organelle|CC;GO:0045111|intermediate filament cytoskeleton|CC;GO:0099080|supramolecular complex|CC;GO…	sp|Q5TF58|IFFO2_HUMAN	Intermediate filament family orphan 2 OS=Homo sapiens (Human) Name=IFFO2 PE=2	tr|H0Y4W3|H0Y4W3_HUMAN	Intermediate filament family orphan 2 {ECO:0000313|Ensembl:ENSP00000394655} Fragment OS=Homo sapiens (Human) Name=IFFO2 {ECO:0000313|Ensembl:ENSP00000394655} PE=4	28PJH@1|root,2QW7N@2759|Eukaryota,39V64@33154|Opisthokonta,3BFCN@33208|Metazoa,3CYZN@33213|Bilateria,487GI@7711|Chordata,494HD@7742|Vertebrata,3J87Q@40674|Mammalia,35BFW@314146|Euarchontoglires,4Q421@9989|Rodentia	Intermediate filament family orphan 2	S	XP_011538932.1	intermediate filament family orphan 2 isoform X1 [Homo sapiens] &gt;XP_016810711.1 intermediate filament family orphan 2 isoform X3 [Pan troglodytes]	Filament	-
gene-LOC105376815	-	4411	1	0.0285693	0.0101561	0	0	0	2	0.061744	0.0232065	0	0	0	1	0.0327829	0.0116084	4	0.124461	0.0450669	-	-	-	-	-	-	-	-	-	-	-	-	-	-	-
gene-UBR4	UBR4	16027	7780	61.1736	21.7466	7007	50.9441	18.8014	5461	46.4004	17.4396	7179	58.7018	21.9776	8329	75.1494	26.6102	7900	67.6527	24.4968	-	K10691	ko05165|Human papillomavirus infection;ko05203|Viral carcinogenesis	GO:0001775|cell activation|BP;GO:0002252|immune effector process|BP;GO:0002263|cell activation involved in immune response|BP;GO:0002274|myeloid leukocyte activation|BP;GO:0002275|myeloid cell activation involved in immune response|BP;GO:0002283|neutrophil activation involved in immune response|BP;GO:0002366|leukocyte activation involved in immune response|BP;GO:0002376|immune system process|BP;G…	sp|Q5T4S7|UBR4_HUMAN	E3 ubiquitin-protein ligase UBR4 EC=2.3.2.27 600 kDa retinoblastoma protein-associated factor N-recognin-4 RING-type E3 ubiquitin transferase UBR4 Retinoblastoma-associated factor of 600 kDa Short=RBAF600 Short=p600 Zinc finger UBR1-type protein 1 OS=Homo sapiens (Human) Name=UBR4 Synonyms=KIAA0462, KIAA1307, RBAF600, ZUBR1 PE=1	tr|A0A024RAC9|A0A024RAC9_HUMAN	Zinc finger, UBR1 type 1, isoform CRA_c {ECO:0000313|EMBL:EAW94869.1} OS=Homo sapiens (Human) ORFNames=hCG_1984462 {ECO:0000313|EMBL:EAW94869.1} PE=4	KOG1776@1|root,KOG1776@2759|Eukaryota,38F32@33154|Opisthokonta,3BFMN@33208|Metazoa,3CR83@33213|Bilateria,486EQ@7711|Chordata,48XTT@7742|Vertebrata,3JE7R@40674|Mammalia,35F6D@314146|Euarchontoglires,4MEFX@9443|Primates,4N4QB@9604|Hominidae	E3 ubiquitin-protein ligase UBR4	O	XP_016856319.2	E3 ubiquitin-protein ligase UBR4 isoform X23 [Homo sapiens]	E3_UbLigase_R4,zf-UBR	-
gene-EMC1-AS1	-	939	10	1.34206	0.477089	6	0.74456	0.274787	8	1.16018	0.436055	3	0.418692	0.156756	9	1.38599	0.490778	5	0.730827	0.26463	-	-	-	-	-	-	-	-	-	-	-	-	-	-	-
gene-EMC1	EMC1	6649	3300	62.5453	22.2342	3336	58.4634	21.5765	2556	52.3488	19.6753	2505	49.3732	18.485	2721	59.1775	20.9546	2682	55.3621	20.0465	ER membrane protein complex subunit 1	-	-	GO:0005575|cellular_component|CC;GO:0005622|intracellular anatomical structure|CC;GO:0005737|cytoplasm|CC;GO:0005783|endoplasmic reticulum|CC;GO:0005789|endoplasmic reticulum membrane|CC;GO:0006996|organelle organization|BP;GO:0007029|endoplasmic reticulum organization|BP;GO:0008104|protein localization|BP;GO:0008150|biological_process|BP;GO:0009987|cellular process|BP;GO:0010256|endomembrane sys…	sp|Q8N766|EMC1_HUMAN	ER membrane protein complex subunit 1 Precursor OS=Homo sapiens (Human) Name=EMC1 Synonyms=KIAA0090 ORFNames=PSEC0263 PE=1	tr|H7C5A2|H7C5A2_HUMAN	ER membrane protein complex subunit 1 {ECO:0000313|Ensembl:ENSP00000419345} Fragment OS=Homo sapiens (Human) Name=EMC1 {ECO:0000313|Ensembl:ENSP00000419345} PE=1	KOG2103@1|root,KOG2103@2759|Eukaryota,394KZ@33154|Opisthokonta,3BFFF@33208|Metazoa,3CWE1@33213|Bilateria,482G6@7711|Chordata,4944E@7742|Vertebrata,3J3TP@40674|Mammalia,35EVJ@314146|Euarchontoglires,4MH97@9443|Primates,4MXAA@9604|Hominidae	ER membrane protein complex subunit 1	S	NP_055862.1	ER membrane protein complex subunit 1 isoform 1 precursor [Homo sapiens] &gt;Q8N766.1 RecName: Full=ER membrane protein complex subunit 1; Flags: Precursor [Homo sapiens]	DUF1620,PQQ_2	-
gene-MRTO4	MRTO4	2434	1446	74.866	26.6141	1622	77.6505	28.6577	1016	56.8427	21.3644	908	48.8883	18.3035	785	46.6373	16.5142	818	46.1257	16.702	-	K09228	ko05168|Herpes simplex virus 1 infection	GO:0000027|ribosomal large subunit assembly|BP;GO:0000956|nuclear-transcribed mRNA catabolic process|BP;GO:0003674|molecular_function|MF;GO:0003676|nucleic acid binding|MF;GO:0003723|RNA binding|MF;GO:0005488|binding|MF;GO:0005575|cellular_component|CC;GO:0005622|intracellular anatomical structure|CC;GO:0005634|nucleus|CC;GO:0005730|nucleolus|CC;GO:0005737|cytoplasm|CC;GO:0006139|nucleobase-conta…	sp|Q9UKD2|MRT4_HUMAN	mRNA turnover protein 4 homolog {ECO:0000250|UniProtKB:P33201} Ribosome assembly factor MRTO4 {ECO:0000250|UniProtKB:P33201, ECO:0000305} OS=Homo sapiens (Human) Name=MRTO4 Synonyms=C1orf33, MRT4 PE=1	tr|A0A024RAE1|A0A024RAE1_HUMAN	Ribosome assembly factor mrt4 {ECO:0000256|RuleBase:RU364039} OS=Homo sapiens (Human) ORFNames=hCG_41080 {ECO:0000313|EMBL:EAW94875.1} PE=3	COG0244@1|root,KOG0816@2759|Eukaryota,394J2@33154|Opisthokonta,3BHV3@33208|Metazoa,3CTPH@33213|Bilateria,48068@7711|Chordata,491RR@7742|Vertebrata,3JA4Q@40674|Mammalia,35CBR@314146|Euarchontoglires,4MEYA@9443|Primates,4MYNU@9604|Hominidae	Component of the ribosome assembly machinery. Nuclear paralog of the ribosomal protein P0, it binds pre-60S subunits at an early stage of assembly in the nucleolus, and is replaced by P0 in cytoplasmic pre-60S subunits and mature 80S ribosomes	A	NP_057267.2	mRNA turnover protein 4 homolog [Homo sapiens] &gt;XP_001158877.1 mRNA turnover protein 4 homolog isoform X1 [Pan troglodytes]	Ribosomal_L10	-
gene-AKR7A3	AKR7A3	1626	17	1.31754	0.468374	18	1.28993	0.476061	18	1.50749	0.56659	26	2.09552	0.78455	22	1.95653	0.692804	26	2.19464	0.794672	aldo-keto reductase family 7 member A3	K15303	ko00980|Metabolism of xenobiotics by cytochrome P450	GO:0003674|molecular_function|MF;GO:0003824|catalytic activity|MF;GO:0004033|aldo-keto reductase (NADP) activity|MF;GO:0005488|binding|MF;GO:0005515|protein binding|MF;GO:0005575|cellular_component|CC;GO:0005576|extracellular region|CC;GO:0005615|extracellular space|CC;GO:0005622|intracellular anatomical structure|CC;GO:0005737|cytoplasm|CC;GO:0005829|cytosol|CC;GO:0006081|cellular aldehyde metab…	sp|O95154|ARK73_HUMAN	Aflatoxin B1 aldehyde reductase member 3 EC=1.-.-.- AFB1 aldehyde reductase 2 Short=AFB1-AR 2 OS=Homo sapiens (Human) Name=AKR7A3 Synonyms=AFAR2 PE=1	tr|V9HWA2|V9HWA2_HUMAN	Aldo-keto reductase family 7, member A2 (Aflatoxin aldehyde reductase) {ECO:0000313|EMBL:EAW94881.1} Epididymis secretory sperm binding protein Li 166mP {ECO:0000313|EMBL:ACJ13645.1} OS=Homo sapiens (Human) ORFNames=hCG_40469 {ECO:0000313|EMBL:EAW94881.1} PE=2	COG0667@1|root,2QU2T@2759|Eukaryota,38G7V@33154|Opisthokonta,3BIAK@33208|Metazoa,3CTKA@33213|Bilateria,48AF2@7711|Chordata,49AIH@7742|Vertebrata,3JFTB@40674|Mammalia,35KZQ@314146|Euarchontoglires,4MQCC@9443|Primates,4N85A@9604|Hominidae	Aldo/keto reductase family	C	XP_011539348.1	aflatoxin B1 aldehyde reductase member 3 isoform X1 [Homo sapiens]	Aldo_ket_red	-
gene-LOC124903867	-	1395	37	3.34245	1.18821	18	1.50353	0.554893	33	3.22138	1.21076	29	2.72435	1.01998	27	2.79882	0.991055	25	2.45966	0.890637	-	-	-	-	-	-	-	-	-	-	-	-	-	-	-
gene-LOC100506730	-	2490	114	5.76956	2.05102	102	4.77326	1.76162	120	6.56272	2.4666	101	5.31571	1.99017	100	5.80745	2.05641	86	4.74034	1.71646	-	-	-	-	-	-	-	-	-	-	-	-	-	-	-
gene-AKR7A2	AKR7A2	2619	1650	79.3936	28.2237	1736	77.2375	28.5053	1678	87.2486	32.7924	1850	92.5712	34.6581	1741	96.1276	34.0386	1820	95.3775	34.5359	aldo-keto reductase family 7 member A2	K15303	ko00980|Metabolism of xenobiotics by cytochrome P450	GO:0003674|molecular_function|MF;GO:0003824|catalytic activity|MF;GO:0016491|oxidoreductase activity|MF;GO:0016614|oxidoreductase activity, acting on CH-OH group of donors|MF;GO:0016616|oxidoreductase activity, acting on the CH-OH group of donors, NAD or NADP as acceptor|MF;GO:0047834|D-threo-aldose 1-dehydrogenase activity|MF	sp|O43488|ARK72_HUMAN	Aflatoxin B1 aldehyde reductase member 2 EC=1.1.1.n11 AFB1 aldehyde reductase 1 Short=AFB1-AR 1 Aldoketoreductase 7 Succinic semialdehyde reductase Short=SSA reductase OS=Homo sapiens (Human) Name=AKR7A2 Synonyms=AFAR, AFAR1, AKR7 PE=1	tr|H3BLU7|H3BLU7_HUMAN	Aflatoxin B1 aldehyde reductase member 2 {ECO:0000313|Ensembl:ENSP00000339084} Fragment OS=Homo sapiens (Human) Name=AKR7A2 {ECO:0000313|Ensembl:ENSP00000339084} PE=1	COG0667@1|root,2QU2T@2759|Eukaryota,38G7V@33154|Opisthokonta,3BIAK@33208|Metazoa,3CTKA@33213|Bilateria,48AZ1@7711|Chordata,498QM@7742|Vertebrata,3J8QV@40674|Mammalia,35I6B@314146|Euarchontoglires,4M65X@9443|Primates,4MSZ1@9604|Hominidae	Aldo-keto reductase family 7, member A2 (aflatoxin aldehyde reductase)	C	NP_001307908.1	aflatoxin B1 aldehyde reductase member 2 isoform 2 [Homo sapiens]	Aldo_ket_red	-
gene-SLC66A1	SLC66A1	8497	461	6.8371	2.43053	484	6.63734	2.44957	436	6.98752	2.62626	542	8.35936	3.12969	508	8.64535	3.0613	503	8.12479	2.94196	solute carrier family 66 member 1	-	-	GO:0000323|lytic vacuole|CC;GO:0003674|molecular_function|MF;GO:0005215|transporter activity|MF;GO:0005342|organic acid transmembrane transporter activity|MF;GO:0005575|cellular_component|CC;GO:0005622|intracellular anatomical structure|CC;GO:0005737|cytoplasm|CC;GO:0005764|lysosome|CC;GO:0005765|lysosomal membrane|CC;GO:0005773|vacuole|CC;GO:0005774|vacuolar membrane|CC;GO:0006810|transport|BP;G…	sp|Q6ZP29|LAAT1_HUMAN	Lysosomal amino acid transporter 1 homolog PQ-loop repeat-containing protein 2 OS=Homo sapiens (Human) Name=PQLC2 PE=1	tr|A0A024RA97|A0A024RA97_HUMAN	PQ loop repeat containing 2, isoform CRA_c {ECO:0000313|EMBL:EAW94887.1} OS=Homo sapiens (Human) ORFNames=hCG_41084 {ECO:0000313|EMBL:EAW94887.1} PE=4	KOG2913@1|root,KOG2913@2759|Eukaryota,38F10@33154|Opisthokonta,3BFYI@33208|Metazoa,3CSCR@33213|Bilateria,48720@7711|Chordata,48Z38@7742|Vertebrata,3JCTT@40674|Mammalia,35N40@314146|Euarchontoglires,4METH@9443|Primates,4MWK1@9604|Hominidae	PQ loop repeat containing 2	S	NP_001035214.1	lysosomal amino acid transporter 1 homolog isoform 1 [Homo sapiens] &gt;NP_060235.2 lysosomal amino acid transporter 1 homolog isoform 1 [Homo sapiens]	PQ-loop	-
gene-CAPZB	CAPZB	4672	8795	237.23	84.3331	10076	251.304	92.7462	8888	259.062	97.3684	9884	277.249	103.8	8397	259.9	92.03	8957	263.13	95.2785	capping actin protein of muscle Z-line subunit beta	K10365	ko04144|Endocytosis	GO:0003674|molecular_function|MF;GO:0003779|actin binding|MF;GO:0005488|binding|MF;GO:0005515|protein binding|MF;GO:0005575|cellular_component|CC;GO:0005622|intracellular anatomical structure|CC;GO:0005737|cytoplasm|CC;GO:0005856|cytoskeleton|CC;GO:0006996|organelle organization|BP;GO:0007010|cytoskeleton organization|BP;GO:0007015|actin filament organization|BP;GO:0008064|regulation of actin pol…	sp|P47756|CAPZB_HUMAN	F-actin-capping protein subunit beta CapZ beta OS=Homo sapiens (Human) Name=CAPZB PE=1	tr|B2R7T8|B2R7T8_HUMAN	cDNA, FLJ93598, highly similar to Homo sapiens capping protein (actin filament) muscle Z-line, beta (CAPZB), mRNA {ECO:0000313|EMBL:BAG35935.1} OS=Homo sapiens (Human) PE=2	KOG3174@1|root,KOG3174@2759|Eukaryota,38E7G@33154|Opisthokonta,3BCT8@33208|Metazoa,3CW5Q@33213|Bilateria,482GF@7711|Chordata,48ZIU@7742|Vertebrata,3JBNN@40674|Mammalia,352MK@311790|Afrotheria	F-actin capping protein, beta subunit	Z	NP_001005903.1	F-actin-capping protein subunit beta [Rattus norvegicus] &gt;NP_001106915.1 F-actin-capping protein subunit beta [Sus scrofa]	F_actin_cap_B	-
gene-LOC124903868	-	456	2	0.552716	0.196485	0	0	0	4	1.19453	0.448964	2	0.574784	0.215196	2	0.634235	0.224581	1	0.300985	0.108986	-	-	-	-	-	-	-	-	-	-	-	-	-	-	-
gene-LOC124903869	-	494	0	0	0	1	0.235878	0.087053	1	0.275661	0.103607	0	0	0	0	0	0	0	0	0	-	-	-	-	-	-	-	-	-	-	-	-	-	-	-
gene-LOC105376819	-	1092	0	0	0	3	0.32012	0.118143	0	0	0	2	0.24002	0.0898619	4	0.52969	0.187562	2	0.251372	0.0910212	-	-	-	-	-	-	-	-	-	-	-	-	-	-	-
gene-LOC105376818	-	140	0	0	0	0	0	0	0	0	0	0	0	0	0	0	0	0	0	0	-	-	-	-	-	-	-	-	-	-	-	-	-	-	-
gene-LOC105376817	-	332	0	0	0	0	0	0	0	0	0	0	0	0	0	0	0	0	0	0	-	-	-	-	-	-	-	-	-	-	-	-	-	-	-
gene-MICOS10-DT	-	207	0	0	0	0	0	0	0	0	0	0	0	0	0	0	0	0	0	0	-	-	-	-	-	-	-	-	-	-	-	-	-	-	-
gene-MICOS10	MICOS10	4228	1477	44.0233	15.6499	1805	49.7458	18.3592	1725	55.5592	20.8819	1527	47.3308	17.7203	1128	38.5797	13.661	1342	43.564	15.7744	mitochondrial contact site and cristae organizing system subunit 10	K09228	ko05168|Herpes simplex virus 1 infection	GO:0005575|cellular_component|CC;GO:0005622|intracellular anatomical structure|CC;GO:0005737|cytoplasm|CC;GO:0005739|mitochondrion|CC;GO:0005740|mitochondrial envelope|CC;GO:0005743|mitochondrial inner membrane|CC;GO:0016020|membrane|CC;GO:0019866|organelle inner membrane|CC;GO:0031090|organelle membrane|CC;GO:0031966|mitochondrial membrane|CC;GO:0031967|organelle envelope|CC;GO:0031975|envelope|…	sp|Q5TGZ0|MIC10_HUMAN	MICOS complex subunit MIC10 Mitochondrial inner membrane organizing system protein 1 OS=Homo sapiens (Human) Name=MINOS1 Synonyms=C1orf151, MIC10 PE=1	tr|R4GMY4|R4GMY4_HUMAN	MICOS complex subunit MIC10 {ECO:0000256|RuleBase:RU363011} OS=Homo sapiens (Human) ORFNames=hCG_2040001 {ECO:0000313|EMBL:EAW94893.1} PE=3	KOG4604@1|root,KOG4604@2759|Eukaryota,3A8K4@33154|Opisthokonta,3BSID@33208|Metazoa,3D9CK@33213|Bilateria,48G06@7711|Chordata,49D1N@7742|Vertebrata,3JHSY@40674|Mammalia,35QUN@314146|Euarchontoglires	Domain of unknown function (DUF543)	S	EAW94893.1	chromosome 1 open reading frame 151 [Homo sapiens] &gt;PNI33499.1 MINOS1-NBL1 isoform 3 [Pan troglodytes]	DUF543	-
gene-MICOS10-NBL1	MICOS10-NBL1	2204	0	0	0	0	0	0	0	0	0	0	0	0	0	0	0	0	0	0	MICOS10-NBL1 readthrough	K19558	ko04350|TGF-beta signaling pathway	GO:0005575|cellular_component|CC;GO:0005576|extracellular region|CC;GO:0110165|cellular anatomical entity|CC	sp|P41271|NBL1_HUMAN	Neuroblastoma suppressor of tumorigenicity 1 DAN domain family member 1 Protein N03 Zinc finger protein DAN Precursor OS=Homo sapiens (Human) Name=NBL1 Synonyms=DAN, DAND1 PE=1	tr|A0A087WTY6|A0A087WTY6_HUMAN	Neuroblastoma suppressor of tumorigenicity 1 {ECO:0000313|Ensembl:ENSP00000478223} OS=Homo sapiens (Human) Name=NBL1 {ECO:0000313|Ensembl:ENSP00000478223} PE=1	2C9I3@1|root,2RYP0@2759|Eukaryota,39TZE@33154|Opisthokonta,3BGT3@33208|Metazoa,3D39F@33213|Bilateria,487NK@7711|Chordata,497Q8@7742|Vertebrata,3J7YS@40674|Mammalia,35C7I@314146|Euarchontoglires,4MCUA@9443|Primates,4MT74@9604|Hominidae	DAN domain	T	NP_001191015.1	neuroblastoma suppressor of tumorigenicity 1 isoform 3 [Homo sapiens]	DAN	-
gene-NBL1	NBL1	3139	9	0.361317	0.128445	5	0.185606	0.0684998	2	0.0867642	0.0326104	4	0.166997	0.0625226	2	0.0921347	0.0326247	5	0.218619	0.0791614	NBL1%2C DAN family BMP antagonist	K19558	ko04350|TGF-beta signaling pathway	GO:0005575|cellular_component|CC;GO:0005576|extracellular region|CC;GO:0110165|cellular anatomical entity|CC	sp|P41271|NBL1_HUMAN	Neuroblastoma suppressor of tumorigenicity 1 DAN domain family member 1 Protein N03 Zinc finger protein DAN Precursor OS=Homo sapiens (Human) Name=NBL1 Synonyms=DAN, DAND1 PE=1	tr|A0A087WTY6|A0A087WTY6_HUMAN	Neuroblastoma suppressor of tumorigenicity 1 {ECO:0000313|Ensembl:ENSP00000478223} OS=Homo sapiens (Human) Name=NBL1 {ECO:0000313|Ensembl:ENSP00000478223} PE=1	2C9I3@1|root,2RYP0@2759|Eukaryota,39TZE@33154|Opisthokonta,3BGT3@33208|Metazoa,3D39F@33213|Bilateria,487NK@7711|Chordata,497Q8@7742|Vertebrata,3J7YS@40674|Mammalia,35C7I@314146|Euarchontoglires,4MCUA@9443|Primates,4MT74@9604|Hominidae	DAN domain	T	NP_877421.2	neuroblastoma suppressor of tumorigenicity 1 isoform 1 [Homo sapiens] &gt;EAW94895.1 neuroblastoma, suppression of tumorigenicity 1, isoform CRA_b [Homo sapiens]	DAN	-
gene-HTR6	HTR6	3800	0	0	0	0	0	0	0	0	0	0	0	0	1	0.0380541	0.0134749	2	0.0722365	0.0261566	-	K04162	ko04024|cAMP signaling pathway;ko04726|Serotonergic synapse;ko04020|Calcium signaling pathway;ko04080|Neuroactive ligand-receptor interaction	GO:0002376|immune system process|BP;GO:0002437|inflammatory response to antigenic stimulus|BP;GO:0002682|regulation of immune system process|BP;GO:0002683|negative regulation of immune system process|BP;GO:0002861|regulation of inflammatory response to antigenic stimulus|BP;GO:0002862|negative regulation of inflammatory response to antigenic stimulus|BP;GO:0003674|molecular_function|MF;GO:0004888…	sp|P50406|5HT6R_HUMAN	5-hydroxytryptamine receptor 6 Short=5-HT-6 Short=5-HT6 Serotonin receptor 6 OS=Homo sapiens (Human) Name=HTR6 PE=1	tr|Q59GI0|Q59GI0_HUMAN	5-hydroxytryptamine (Serotonin) receptor 6 variant {ECO:0000313|EMBL:BAD92366.1} Fragment OS=Homo sapiens (Human) PE=2	KOG3656@1|root,KOG3656@2759|Eukaryota,38U1K@33154|Opisthokonta,3BBNB@33208|Metazoa,3D17P@33213|Bilateria,48422@7711|Chordata,48WWA@7742|Vertebrata,3J2VR@40674|Mammalia,35IB4@314146|Euarchontoglires,4MJ08@9443|Primates,4N530@9604|Hominidae	serotonin receptor activity	T	NP_000862.1	5-hydroxytryptamine receptor 6 [Homo sapiens] &gt;P50406.1 RecName: Full=5-hydroxytryptamine receptor 6; Short=5-HT-6; Short=5-HT6; AltName: Full=Serotonin receptor 6 [Homo sapiens]	7tm_1	-
gene-TMCO4	TMCO4	6063	848	17.6257	6.26575	908	17.4507	6.44034	912	20.4837	7.69882	1580	34.1514	12.7861	1508	35.9665	12.7357	1450	32.8239	11.8854	transmembrane and coiled-coil domains 4	-	-	-	sp|Q5TGY1|TMCO4_HUMAN	Transmembrane and coiled-coil domain-containing protein 4 OS=Homo sapiens (Human) Name=TMCO4 PE=2	tr|A0A024RA95|A0A024RA95_HUMAN	Transmembrane and coiled-coil domains 4, isoform CRA_d {ECO:0000313|EMBL:EAW94903.1} OS=Homo sapiens (Human) ORFNames=hCG_37782 {ECO:0000313|EMBL:EAW94903.1} PE=4	KOG2385@1|root,KOG2385@2759|Eukaryota,38DI9@33154|Opisthokonta,3BDEH@33208|Metazoa,3CT7E@33213|Bilateria,4826Z@7711|Chordata,4920R@7742|Vertebrata,3J493@40674|Mammalia,35CM2@314146|Euarchontoglires,4MIJ2@9443|Primates,4N5HY@9604|Hominidae	Protein of unknown function (DUF726)	S	XP_011539481.1	transmembrane and coiled-coil domain-containing protein 4 isoform X3 [Homo sapiens] &gt;XP_011539482.1 transmembrane and coiled-coil domain-containing protein 4 isoform X3 [Homo sapiens]	DUF726	-
gene-RNF186	RNF186	1255	0	0	0	0	0	0	0	0	0	0	0	0	0	0	0	0	0	0	-	-	-	GO:0000209|protein polyubiquitination|BP;GO:0003674|molecular_function|MF;GO:0003824|catalytic activity|MF;GO:0004842|ubiquitin-protein transferase activity|MF;GO:0005488|binding|MF;GO:0005575|cellular_component|CC;GO:0005622|intracellular anatomical structure|CC;GO:0005737|cytoplasm|CC;GO:0005783|endoplasmic reticulum|CC;GO:0005789|endoplasmic reticulum membrane|CC;GO:0006508|proteolysis|BP;GO:0…	sp|Q9NXI6|RN186_HUMAN	RING finger protein 186 OS=Homo sapiens (Human) Name=RNF186 PE=2	-	-	KOG2177@1|root,KOG2177@2759|Eukaryota,39Y4P@33154|Opisthokonta,3BN3K@33208|Metazoa,3D1ZP@33213|Bilateria,48C74@7711|Chordata,493PU@7742|Vertebrata,3JEGV@40674|Mammalia,35KVE@314146|Euarchontoglires,4MHBM@9443|Primates,4N1U2@9604|Hominidae	RING finger protein 186	O	NP_061935.1	E3 ubiquitin-protein ligase RNF186 [Homo sapiens] &gt;Q9NXI6.1 RecName: Full=E3 ubiquitin-protein ligase RNF186; AltName: Full=RING finger protein 186 [Homo sapiens]	zf-RING_2,zf-RING_5,zf-RING_UBOX	-
gene-LOC105376823	-	1106	0	0	0	1	0.105356	0.0388826	0	0	0	0	0	0	0	0	0	2	0.24819	0.089869	-	-	-	-	-	-	-	-	-	-	-	-	-	-	-
gene-OTUD3	OTUD3	13741	686	6.29133	2.23651	657	5.57136	2.05616	784	7.76962	2.92021	853	8.13524	3.04578	839	8.82934	3.12645	755	7.54117	2.73064	-	-	-	GO:0003674|molecular_function|MF;GO:0003824|catalytic activity|MF;GO:0004843|cysteine-type deubiquitinase activity|MF;GO:0005575|cellular_component|CC;GO:0005622|intracellular anatomical structure|CC;GO:0005737|cytoplasm|CC;GO:0005829|cytosol|CC;GO:0006508|proteolysis|BP;GO:0006807|nitrogen compound metabolic process|BP;GO:0007154|cell communication|BP;GO:0007165|signal transduction|BP;GO:0008150…	sp|Q5T2D3|OTUD3_HUMAN	OTU domain-containing protein 3 EC=3.4.19.12 OS=Homo sapiens (Human) Name=OTUD3 Synonyms=KIAA0459 PE=1	tr|Q0VDK5|Q0VDK5_HUMAN	OTUD3 protein {ECO:0000313|EMBL:AAI19637.1} OS=Homo sapiens (Human) Name=OTUD3 {ECO:0000313|EMBL:AAI19637.1} PE=2	2CNAH@1|root,2QUTD@2759|Eukaryota,39V2Y@33154|Opisthokonta,3BFKU@33208|Metazoa,3CWS6@33213|Bilateria,48AEE@7711|Chordata,4909W@7742|Vertebrata,3J600@40674|Mammalia,359AY@314146|Euarchontoglires,4MAID@9443|Primates,361CD@314294|Cercopithecoidea	OTU domain-containing protein 3	S	XP_005245849.1	OTU domain-containing protein 3 isoform X1 [Homo sapiens]	OTU	-
gene-PLA2G2E	PLA2G2E	785	0	0	0	0	0	0	0	0	0	0	0	0	0	0	0	0	0	0	-	K01047	ko04972|Pancreatic secretion;ko00590|Arachidonic acid metabolism;ko00564|Glycerophospholipid metabolism;ko00592|alpha-Linolenic acid metabolism;ko04270|Vascular smooth muscle contraction;ko04975|Fat digestion and absorption;ko04014|Ras signaling pathway;ko00565|Ether lipid metabolism;ko01100|Metabolic pathways;ko00591|Linoleic acid metabolism	GO:0003674|molecular_function|MF;GO:0003824|catalytic activity|MF;GO:0004620|phospholipase activity|MF;GO:0004623|phospholipase A2 activity|MF;GO:0005488|binding|MF;GO:0005509|calcium ion binding|MF;GO:0005543|phospholipid binding|MF;GO:0005575|cellular_component|CC;GO:0005576|extracellular region|CC;GO:0005622|intracellular anatomical structure|CC;GO:0005737|cytoplasm|CC;GO:0006575|cellular modi…	sp|Q9NZK7|PA2GE_HUMAN	Group IIE secretory phospholipase A2 Short=GIIE sPLA2 Short=sPLA2-IIE EC=3.1.1.4 Phosphatidylcholine 2-acylhydrolase 2E Precursor OS=Homo sapiens (Human) Name=PLA2G2E PE=1	tr|A0A024RA96|A0A024RA96_HUMAN	Phospholipase A(2) {ECO:0000256|RuleBase:RU361236} EC=3.1.1.4 {ECO:0000256|RuleBase:RU361236} OS=Homo sapiens (Human) ORFNames=hCG_1738998 {ECO:0000313|EMBL:EAW94908.1} PE=3	KOG4087@1|root,KOG4087@2759|Eukaryota,3A28Q@33154|Opisthokonta,3BQGG@33208|Metazoa,3D68I@33213|Bilateria,48E4I@7711|Chordata,49AXM@7742|Vertebrata,3JGN2@40674|Mammalia,35PSG@314146|Euarchontoglires,4MJ97@9443|Primates,4N37I@9604|Hominidae	Phospholipase A2, group IIE	I	EAW94906.1	phospholipase A2, group IIE [Homo sapiens]	Phospholip_A2_1	-
gene-PLA2G2A	PLA2G2A	1225	0	0	0	0	0	0	1	0.111164	0.0417812	6	0.641881	0.240316	2	0.236091	0.0835992	3	0.336121	0.121708	phospholipase A2 group IIA	K01047	ko04972|Pancreatic secretion;ko00592|alpha-Linolenic acid metabolism;ko00590|Arachidonic acid metabolism;ko00564|Glycerophospholipid metabolism;ko01100|Metabolic pathways;ko00591|Linoleic acid metabolism;ko04270|Vascular smooth muscle contraction;ko04975|Fat digestion and absorption;ko04014|Ras signaling pathway;ko00565|Ether lipid metabolism	GO:0000165|MAPK cascade|BP;GO:0001775|cell activation|BP;GO:0002274|myeloid leukocyte activation|BP;GO:0002376|immune system process|BP;GO:0002682|regulation of immune system process|BP;GO:0002694|regulation of leukocyte activation|BP;GO:0003674|molecular_function|MF;GO:0003824|catalytic activity|MF;GO:0004620|phospholipase activity|MF;GO:0004623|phospholipase A2 activity|MF;GO:0005488|binding|MF…	sp|P14555|PA2GA_HUMAN	Phospholipase A2, membrane associated EC=3.1.1.4 {ECO:0000269|PubMed:2925633} GIIC sPLA2 Group IIA phospholipase A2 Non-pancreatic secretory phospholipase A2 Short=NPS-PLA2 Phosphatidylcholine 2-acylhydrolase 2A Precursor OS=Homo sapiens (Human) Name=PLA2G2A Synonyms=PLA2B, PLA2L, RASF-A PE=1	tr|A0A024RA96|A0A024RA96_HUMAN	Phospholipase A(2) {ECO:0000256|RuleBase:RU361236} EC=3.1.1.4 {ECO:0000256|RuleBase:RU361236} OS=Homo sapiens (Human) ORFNames=hCG_1738998 {ECO:0000313|EMBL:EAW94908.1} PE=3	KOG4087@1|root,KOG4087@2759|Eukaryota,3A39H@33154|Opisthokonta,3BRA8@33208|Metazoa,3D7GI@33213|Bilateria,48ENE@7711|Chordata,49BH4@7742|Vertebrata,3JH58@40674|Mammalia,35Q9A@314146|Euarchontoglires,4MMKW@9443|Primates,4MX32@9604|Hominidae	Phospholipase A2, group IIA (platelets, synovial fluid)	I	NP_000291.1	phospholipase A2, membrane associated precursor [Homo sapiens] &gt;NP_001155199.1 phospholipase A2, membrane associated precursor [Homo sapiens]	Phospholip_A2_1	-
gene-PLA2G5	PLA2G5	2909	0	0	0	1	0.0400563	0.0147831	1	0.0468121	0.0175943	1	0.0450501	0.0168665	0	0	0	2	0.0943618	0.0341681	phospholipase A2 group V	K01047	ko00590|Arachidonic acid metabolism;ko00564|Glycerophospholipid metabolism;ko01100|Metabolic pathways;ko04975|Fat digestion and absorption;ko00591|Linoleic acid metabolism;ko04270|Vascular smooth muscle contraction;ko04014|Ras signaling pathway;ko00565|Ether lipid metabolism;ko04972|Pancreatic secretion;ko00592|alpha-Linolenic acid metabolism	GO:0000165|MAPK cascade|BP;GO:0000323|lytic vacuole|CC;GO:0001845|phagolysosome assembly|BP;GO:0002252|immune effector process|BP;GO:0002376|immune system process|BP;GO:0002434|immune complex clearance|BP;GO:0002436|immune complex clearance by monocytes and macrophages|BP;GO:0002682|regulation of immune system process|BP;GO:0002684|positive regulation of immune system process|BP;GO:0002697|regula…	sp|P39877|PA2G5_HUMAN	Calcium-dependent phospholipase A2 EC=3.1.1.4 Group V phospholipase A2 PLA2-10 Phosphatidylcholine 2-acylhydrolase 5 Precursor OS=Homo sapiens (Human) Name=PLA2G5 PE=1	tr|B3KUQ4|B3KUQ4_HUMAN	Phospholipase A(2) {ECO:0000256|RuleBase:RU361236} EC=3.1.1.4 {ECO:0000256|RuleBase:RU361236} OS=Homo sapiens (Human) PE=2	KOG4087@1|root,KOG4087@2759|Eukaryota,3A39H@33154|Opisthokonta,3BRA8@33208|Metazoa,3D6NT@33213|Bilateria,48EQB@7711|Chordata,49AWR@7742|Vertebrata,3JGFR@40674|Mammalia,35PQM@314146|Euarchontoglires,4MJBX@9443|Primates,4MS7K@9604|Hominidae	Phospholipase A2	I	XP_005245948.1	phospholipase A2 group V isoform X1 [Homo sapiens] &gt;XP_005245949.1 phospholipase A2 group V isoform X1 [Homo sapiens]	Phospholip_A2_1	-
gene-PLA2G2D	PLA2G2D	2651	0	0	0	0	0	0	0	0	0	0	0	0	0	0	0	3	0.155318	0.0562402	phospholipase A2 group IID	K01047	ko00592|alpha-Linolenic acid metabolism;ko04975|Fat digestion and absorption;ko00590|Arachidonic acid metabolism;ko04972|Pancreatic secretion;ko04270|Vascular smooth muscle contraction;ko00564|Glycerophospholipid metabolism;ko01100|Metabolic pathways;ko00591|Linoleic acid metabolism;ko04014|Ras signaling pathway;ko00565|Ether lipid metabolism	GO:0003674|molecular_function|MF;GO:0003824|catalytic activity|MF;GO:0004620|phospholipase activity|MF;GO:0004623|phospholipase A2 activity|MF;GO:0005488|binding|MF;GO:0005509|calcium ion binding|MF;GO:0005575|cellular_component|CC;GO:0005576|extracellular region|CC;GO:0006629|lipid metabolic process|BP;GO:0006644|phospholipid metabolic process|BP;GO:0006793|phosphorus metabolic process|BP;GO:000…	sp|Q9UNK4|PA2GD_HUMAN	Group IID secretory phospholipase A2 Short=GIID sPLA2 Short=sPLA2-IID EC=3.1.1.4 PLA2IID Phosphatidylcholine 2-acylhydrolase 2D Secretory-type PLA, stroma-associated homolog Precursor OS=Homo sapiens (Human) Name=PLA2G2D Synonyms=SPLASH PE=1	tr|B4DW69|B4DW69_HUMAN	Phospholipase A(2) {ECO:0000256|RuleBase:RU361236} EC=3.1.1.4 {ECO:0000256|RuleBase:RU361236} OS=Homo sapiens (Human) PE=2	KOG4087@1|root,KOG4087@2759|Eukaryota,3A39H@33154|Opisthokonta,3BRA8@33208|Metazoa,3D6NT@33213|Bilateria,48EQB@7711|Chordata,49AUX@7742|Vertebrata,3JGFZ@40674|Mammalia,35Q7V@314146|Euarchontoglires,4MJ8Q@9443|Primates,4N1UG@9604|Hominidae	Phospholipase A2	I	BAG62931.1	unnamed protein product [Homo sapiens]	Phospholip_A2_1	-
gene-PLA2G2F	PLA2G2F	2721	93	4.30716	1.53116	101	4.32521	1.59626	76	3.80353	1.42956	228	10.9811	4.11125	191	10.1505	3.59429	171	8.62537	3.12322	phospholipase A2 group IIF	K01047	ko04014|Ras signaling pathway;ko01100|Metabolic pathways;ko00565|Ether lipid metabolism;ko04270|Vascular smooth muscle contraction;ko00592|alpha-Linolenic acid metabolism;ko00590|Arachidonic acid metabolism;ko04972|Pancreatic secretion;ko04975|Fat digestion and absorption;ko00591|Linoleic acid metabolism;ko00564|Glycerophospholipid metabolism	GO:0001676|long-chain fatty acid metabolic process|BP;GO:0001775|cell activation|BP;GO:0002376|immune system process|BP;GO:0002682|regulation of immune system process|BP;GO:0002683|negative regulation of immune system process|BP;GO:0002694|regulation of leukocyte activation|BP;GO:0002695|negative regulation of leukocyte activation|BP;GO:0003674|molecular_function|MF;GO:0003824|catalytic activity|…	sp|Q9BZM2|PA2GF_HUMAN	Group IIF secretory phospholipase A2 Short=GIIF sPLA2 Short=sPLA2-IIF EC=3.1.1.4 Phosphatidylcholine 2-acylhydrolase 2F Precursor OS=Homo sapiens (Human) Name=PLA2G2F PE=1	tr|B4DW69|B4DW69_HUMAN	Phospholipase A(2) {ECO:0000256|RuleBase:RU361236} EC=3.1.1.4 {ECO:0000256|RuleBase:RU361236} OS=Homo sapiens (Human) PE=2	KOG4087@1|root,KOG4087@2759|Eukaryota,39RX9@33154|Opisthokonta,3BFGE@33208|Metazoa,3D3R8@33213|Bilateria,489NJ@7711|Chordata,48WIW@7742|Vertebrata,3JFD1@40674|Mammalia,35P04@314146|Euarchontoglires,4MEU2@9443|Primates,4N28S@9604|Hominidae	Phospholipase A2	I	XP_011540257.1	group IIF secretory phospholipase A2 isoform X1 [Homo sapiens]	Phospholip_A2_1	-
gene-LOC117779438	-	6355	13	0.257789	0.0916416	10	0.183357	0.0676698	6	0.128569	0.0483228	20	0.412433	0.154413	14	0.318564	0.112803	15	0.323956	0.117303	-	-	-	-	-	-	-	-	-	-	-	-	-	-	-
gene-PLA2G2C	PLA2G2C	2812	2	0.0896296	0.0318625	2	0.082876	0.0305862	1	0.0484269	0.0182013	5	0.233021	0.0872414	5	0.257122	0.0910464	2	0.0976168	0.0353468	phospholipase A2 group IIC	K01047	ko00592|alpha-Linolenic acid metabolism;ko04972|Pancreatic secretion;ko00565|Ether lipid metabolism;ko04014|Ras signaling pathway;ko04270|Vascular smooth muscle contraction;ko00591|Linoleic acid metabolism;ko04975|Fat digestion and absorption;ko01100|Metabolic pathways;ko00564|Glycerophospholipid metabolism;ko00590|Arachidonic acid metabolism	GO:0003674|molecular_function|MF;GO:0003824|catalytic activity|MF;GO:0004620|phospholipase activity|MF;GO:0004623|phospholipase A2 activity|MF;GO:0005488|binding|MF;GO:0005509|calcium ion binding|MF;GO:0005543|phospholipid binding|MF;GO:0005575|cellular_component|CC;GO:0005576|extracellular region|CC;GO:0006629|lipid metabolic process|BP;GO:0006644|phospholipid metabolic process|BP;GO:0006793|pho…	sp|Q5R387|PA2GC_HUMAN	Putative inactive group IIC secretory phospholipase A2 Phosphatidylcholine 2-acylhydrolase-like protein GIIC Precursor OS=Homo sapiens (Human) Name=PLA2G2C PE=3	tr|J3KMZ3|J3KMZ3_HUMAN	Phospholipase A(2) {ECO:0000256|RuleBase:RU361236} EC=3.1.1.4 {ECO:0000256|RuleBase:RU361236} OS=Homo sapiens (Human) Name=PLA2G2C {ECO:0000313|Ensembl:ENSP00000247992} PE=3	KOG4087@1|root,KOG4087@2759|Eukaryota,3A1DQ@33154|Opisthokonta,3BQ78@33208|Metazoa,3D6DJ@33213|Bilateria,48ECA@7711|Chordata,49B8D@7742|Vertebrata,3JGK6@40674|Mammalia,35PV1@314146|Euarchontoglires,4MJ7F@9443|Primates,4N6TD@9604|Hominidae	Phospholipase A2	I	NP_001354898.1	putative inactive group IIC secretory phospholipase A2 isoform 2 precursor [Homo sapiens] &gt;Q5R387.3 RecName: Full=Putative inactive group IIC secretory phospholipase A2; AltName: Full=Phosphatidylcholine 2-acylhydrolase-like protein GIIC; Flags: Precursor [Homo sapiens]	Phospholip_A2_1	-
gene-UBXN10	UBXN10	8088	115	1.79182	0.636974	105	1.51273	0.558289	72	1.21225	0.455626	260	4.21281	1.57725	262	4.6843	1.6587	268	4.54782	1.64675	UBX domain protein 10	-	-	GO:0005575|cellular_component|CC;GO:0005929|cilium|CC;GO:0006996|organelle organization|BP;GO:0008150|biological_process|BP;GO:0008283|cell population proliferation|BP;GO:0009987|cellular process|BP;GO:0016043|cellular component organization|BP;GO:0022607|cellular component assembly|BP;GO:0030030|cell projection organization|BP;GO:0030031|cell projection assembly|BP;GO:0042995|cell projection|CC;…	sp|Q96LJ8|UBX10_HUMAN	UBX domain-containing protein 10 {ECO:0000305} UBX domain-containing protein 3 OS=Homo sapiens (Human) Synonyms=UBXD3 {ECO:0000312|HGNC:HGNC:26354} PE=1	tr|Q3ZCW1|Q3ZCW1_HUMAN	UBXN10 protein {ECO:0000313|EMBL:AAH36417.1} Fragment OS=Homo sapiens (Human) Name=UBXN10 {ECO:0000313|EMBL:AAH36417.1} PE=2	2CI3C@1|root,2S4IN@2759|Eukaryota,38H7V@33154|Opisthokonta,3BKVN@33208|Metazoa,3CZBK@33213|Bilateria,482Z8@7711|Chordata,4956F@7742|Vertebrata,3J7SU@40674|Mammalia,35ING@314146|Euarchontoglires,4MIW6@9443|Primates,4MYU1@9604|Hominidae	Domain present in ubiquitin-regulatory proteins	S	NP_689589.1	UBX domain-containing protein 10 [Homo sapiens] &gt;XP_005245799.1 UBX domain-containing protein 10 isoform X1 [Homo sapiens]	UBX	-
gene-LOC105376825	-	3043	2	0.0828257	0.0294437	2	0.0765847	0.0282643	3	0.134252	0.0504587	3	0.129199	0.0483713	5	0.237603	0.0841349	2	0.0902066	0.0326635	-	-	-	-	-	-	-	-	-	-	-	-	-	-	-
gene-LOC105376826	-	2148	1	0.0586682	0.020856	2	0.108495	0.0400411	3	0.190191	0.0714832	1	0.0610106	0.022842	1	0.067321	0.0238382	4	0.255585	0.0925467	-	-	-	-	-	-	-	-	-	-	-	-	-	-	-
gene-LINC01757	-	480	0	0	0	0	0	0	0	0	0	0	0	0	0	0	0	1	0.285936	0.103537	-	-	-	-	-	-	-	-	-	-	-	-	-	-	-
gene-LOC105376828	-	1568	0	0	0	0	0	0	0	0	0	0	0	0	0	0	0	0	0	0	-	-	-	-	-	-	-	-	-	-	-	-	-	-	-
gene-VWA5B1	VWA5B1	11567	13	0.141631	0.0503486	13	0.130959	0.0483318	6	0.070637	0.0265489	1	0.0113297	0.00424177	2	0.0250031	0.00885355	5	0.0593279	0.0214825	von Willebrand factor A domain containing 5B1	K10798	ko03410|Base excision repair;ko04210|Apoptosis;ko04217|Necroptosis	GO:0005575|cellular_component|CC;GO:0005576|extracellular region|CC;GO:0110165|cellular anatomical entity|CC	sp|Q5TIE3|VW5B1_HUMAN	von Willebrand factor A domain-containing protein 5B1 Precursor OS=Homo sapiens (Human) Name=VWA5B1 PE=1	tr|B4DIV5|B4DIV5_HUMAN	cDNA FLJ59297, weakly similar to Loss of heterozygosity 11 chromosomal region 2gene A protein homolog {ECO:0000313|EMBL:BAG58617.1} Fragment OS=Homo sapiens (Human) PE=2	COG2304@1|root,2QVJP@2759|Eukaryota,39STR@33154|Opisthokonta,3BINK@33208|Metazoa,3CZA3@33213|Bilateria,47YVJ@7711|Chordata,4900R@7742|Vertebrata,3JEIH@40674|Mammalia,35AJ5@314146|Euarchontoglires,4M81R@9443|Primates,4MSHH@9604|Hominidae	Von Willebrand factor A domain containing 5B1	S	NP_001034589.2	von Willebrand factor A domain-containing protein 5B1 isoform 1 precursor [Homo sapiens] &gt;XP_011538985.1 von Willebrand factor A domain-containing protein 5B1 isoform X1 [Homo sapiens]	VIT_2,VWA_3	-
gene-LOC124903870	-	859	3	0.440114	0.156456	0	0	0	1	0.158529	0.0595832	1	0.152562	0.0571182	0	0	0	0	0	0	-	-	-	-	-	-	-	-	-	-	-	-	-	-	-
gene-LINC01141	-	3783	0	0	0	0	0	0	1	0.0359969	0.0135295	0	0	0	0	0	0	2	0.0725611	0.0262742	-	-	-	-	-	-	-	-	-	-	-	-	-	-	-
gene-LOC124903871	-	986	0	0	0	0	0	0	0	0	0	0	0	0	0	0	0	0	0	0	-	-	-	-	-	-	-	-	-	-	-	-	-	-	-
gene-CAMK2N1	CAMK2N1	2326	515	27.9019	9.91887	493	24.6974	9.11481	400	23.4181	8.80171	994	56.0036	20.9674	902	56.0766	19.8566	994	58.6525	21.2379	-	-	-	GO:0000165|MAPK cascade|BP;GO:0001678|intracellular glucose homeostasis|BP;GO:0001932|regulation of protein phosphorylation|BP;GO:0001933|negative regulation of protein phosphorylation|BP;GO:0002790|peptide secretion|BP;GO:0002791|regulation of peptide secretion|BP;GO:0002793|positive regulation of peptide secretion|BP;GO:0003008|system process|BP;GO:0003013|circulatory system process|BP;GO:00030…	sp|Q7Z7J9|CK2N1_HUMAN	Calcium/calmodulin-dependent protein kinase II inhibitor 1 CaMKII inhibitory protein alpha Short=CaMKIIN-alpha OS=Homo sapiens (Human) Name=CAMK2N1 PE=1	tr|Q9P1J2|Q9P1J2_HUMAN	PRO1489 {ECO:0000313|EMBL:AAF71060.1} OS=Homo sapiens (Human) PE=2	2CV3Q@1|root,2S6QW@2759|Eukaryota,3A5JJ@33154|Opisthokonta,3BSIZ@33208|Metazoa,3D9S0@33213|Bilateria,48FYB@7711|Chordata,49CXE@7742|Vertebrata,3JI00@40674|Mammalia,4J5YU@91561|Cetartiodactyla	calcium calmodulin-dependent protein kinase II inhibitor 1	T	NP_001247456.1	calcium/calmodulin-dependent protein kinase II inhibitor 1 [Macaca mulatta] &gt;NP_061054.2 calcium/calmodulin-dependent protein kinase II inhibitor 1 [Homo sapiens]	CaM-KIIN	-
gene-MUL1	MUL1	2809	952	42.7093	15.1827	1041	43.183	15.9371	839	40.6736	15.2872	1095	51.086	19.1263	1065	54.8255	19.4136	1122	54.8215	19.8507	-	-	-	GO:0000209|protein polyubiquitination|BP;GO:0000266|mitochondrial fission|BP;GO:0000422|autophagy of mitochondrion|BP;GO:0000902|cell morphogenesis|BP;GO:0001558|regulation of cell growth|BP;GO:0001816|cytokine production|BP;GO:0001817|regulation of cytokine production|BP;GO:0001818|negative regulation of cytokine production|BP;GO:0001959|regulation of cytokine-mediated signaling pathway|BP;GO:00…	sp|Q969V5|MUL1_HUMAN	Mitochondrial ubiquitin ligase activator of NFKB 1 EC=2.3.2.27 E3 SUMO-protein ligase MUL1 E3 ubiquitin-protein ligase MUL1 Growth inhibition and death E3 ligase Mitochondrial-anchored protein ligase Short=MAPL Putative NF-kappa-B-activating protein 266 RING finger protein 218 RING-type E3 ubiquitin transferase NFKB 1 {ECO:0000305} OS=Homo sapiens (Human) Name=MUL1 Synonyms=C1orf166, GIDE, MAPL, …	tr|A0A024RAA0|A0A024RAA0_HUMAN	Chromosome 1 open reading frame 166, isoform CRA_a {ECO:0000313|EMBL:EAW94927.1} OS=Homo sapiens (Human) ORFNames=hCG_38180 {ECO:0000313|EMBL:EAW94927.1} PE=4	KOG1571@1|root,KOG1571@2759|Eukaryota,39RNE@33154|Opisthokonta,3BFXC@33208|Metazoa,3CSRD@33213|Bilateria,48522@7711|Chordata,4906B@7742|Vertebrata,3J7AW@40674|Mammalia,35HH3@314146|Euarchontoglires,4MC02@9443|Primates	Mitochondrial E3 ubiquitin protein ligase 1	O	NP_078820.2	mitochondrial ubiquitin ligase activator of NFKB 1 [Homo sapiens] &gt;XP_003814451.1 mitochondrial ubiquitin ligase activator of NFKB 1 [Pan paniscus]	GIDE,zf-C3HC4_3	-
gene-FAM43B	FAM43B	2448	3	0.154435	0.0549003	5	0.237998	0.0878353	4	0.22251	0.0836306	16	0.856541	0.320684	9	0.531638	0.188252	11	0.616725	0.223314	-	-	-	-	sp|Q6ZT52|FA43B_HUMAN	Protein FAM43B OS=Homo sapiens (Human) Name=FAM43B PE=2	-	-	KOG4448@1|root,KOG4448@2759|Eukaryota,38CV1@33154|Opisthokonta,3BJR4@33208|Metazoa,3D1KF@33213|Bilateria,484BA@7711|Chordata,496W9@7742|Vertebrata,3J7Z4@40674|Mammalia,35CK7@314146|Euarchontoglires,4MJAZ@9443|Primates,4N0PR@9604|Hominidae	Family with sequence similarity 43, member B	S	NP_997217.1	protein FAM43B [Homo sapiens] &gt;XP_004024872.2 protein FAM43B [Gorilla gorilla gorilla]	PID_2	-
[truncated: 42,281 more rows]

## Sheet: Statistical_Table
Statistical Table of Peak Appraisal Results
Sample ID	Valid Pairs	Total Peaks	Average Width	Average Enrichment
CUT&Tag_repeat 1	491023	3528	471.9	5.23
CUT&Tag_repeat 2	454696	4012	474.79	5.18
TS-1-igg	91768	49	342.02	5.18

## Sheet: CUT&Tag_repeat 1
seqnames	start	end	width	strand	peakName	colorScore	fold_enrichment	X.log10.pvalue	X.log10.qvalue	relative_summit_position	annotation	geneChr	geneStart	geneEnd	geneLength	geneStrand	geneId	transcriptId	distanceToTSS
NT_113888.1	134041	134393	353	*	TS_cut-tag-1_peak_1	14	2.85918	4.71692	1.42036	176	Distal Intergenic	27	61657	115073	53417	2	gene-MAFIP	rna-NR_046442.2	-18968
NT_113889.1	97154	97409	256	*	TS_cut-tag-1_peak_2	14	2.85918	4.71692	1.42036	128	Exon (rna-NR_037871.2/gene-LOC100233156, exon 1 of 5)	28	38790	97457	58668	2	gene-LOC100233156	rna-NR_037871.2	48
[truncated: 4,003 more rows]

## Sheet: CUT&Tag_repeat 2
seqnames	start	end	width	strand	peakName	colorScore	fold_enrichment	X.log10.pvalue	X.log10.qvalue	relative_summit_position	annotation	geneChr	geneStart	geneEnd	geneLength	geneStrand	geneId	transcriptId	distanceToTSS
[truncated: 3,518 more rows]

[truncated: 1 more sheets: IgG]
