# Supplementary material for: Cross-species insights into placental evolution and diseases at the single-cell resolution
Source: Nat Commun. 2026 May 9;17:6259. doi: 10.1038/s41467-026-72652-w (PMC13377192; doi:10.1038/s41467-026-72652-w)
Supplement: Supplementary file 14 — Source Data [file 41467_2026_72652_MOESM14_ESM.xlsx]

## Sheet: Fig6B
Fig6B
celltype	pvalue
CTB	2.03494e-08
DC	0.487179
Decidual cell	0.416227
dM	0.473273
dNK	0.491243
dS	0.44785
Endo	0.426325
Epi	0.0738997
EVT	1.08381e-06
fFB	0.350866
Granulocytes	0.455713
HB	0.463914
ILC3	0.499488
Mesenchyme	0.0858222
MO	0.462237
Myelocyte	0.459432
Plasma	0.304802
STB	9.5887e-08
Tcells	0.497986
VSMC	0.448851

## Sheet: Fig6D
Fig6D
	PCC
TNMD	-0.00743547
DPM1	0.0191772
SCYL3	0.00352311
C1orf112	0.00967204
FGR	-0.139227
CFH	-0.00427764
FUCA2	0.0322068
GCLC	-0.0076202
NFYA	-0.012389
STPG1	0.00939501
NIPAL3	-0.00101662
LAS1L	0.0023477
ENPP4	-0.0263887
SEMA3F	0.0460877
CFTR	-0.00201594
ANKIB1	0.0193533
CYP51A1	-0.0113686
KRIT1	0.0181889
RAD52	-0.00881041
BAD	0.0241484
LAP3	-0.173399
CD99	-0.0990903
HS3ST1	-0.0693694
AOC1	0.094069
WNT16	-0.000657622
HECW1	-0.00241394
MAD1L1	-0.0471944
LASP1	-0.0537749
SNX11	-0.0225408
TMEM176A	-0.101851
M6PR	-0.127435
KLHL13	-0.00235527
CYP26B1	0.00313198
ICA1	-0.00838356
DBNDD1	0.00696015
ALS2	0.00833672
CASP10	-0.0620359
CFLAR	-0.103589
TFPI	0.0679268
NDUFAF7	-0.00295543
RBM5	0.00974588
MTMR7	0.0238456
SLC7A2	0.0910672
ARF5	-0.0826658
SARM1	-0.0209422
POLDIP2	-0.0255367
PLXND1	-0.104131
AK2	0.00651543
CD38	-0.0958183
FKBP4	0.0644684
KDM1A	0.0472379
RBM6	-0.0160727
CAMKK1	-0.0137263
RECQL	-0.0447111
VPS50	-0.0165925
HSPB6	-0.048919
ARHGAP33	-0.0110732
NDUFAB1	0.0605
PDK4	0.00586004
SLC22A16	-0.00330673
ZMYND10	-0.00654878
ABCB5	-0.0142617
ARX	0.00950957
SLC25A13	0.0183354
ST7	0.0280211
CDC27	-0.0035081
SLC4A1	0.00610643
CALCR	-0.00455841
HCCS	-0.00311794
DVL2	-0.00505208
PRSS22	0.0990528
UPF1	0.0286389
SKAP2	-0.126728
SLC25A5	0.0429513
CCDC109B	-0.0878174
HOXA11	-0.00987114
POLR2J	-0.0266747
DHX33	0.00790753
MEOX1	-0.0104375
THSD7A	0.0967413
LIG3	0.0192397
RPAP3	0.0122942
ACSM3	0.00439373
AC004381.6	-0.00767012
CIAPIN1	0.0266805
SPPL2B	0.0379198
FAM214B	-0.028599
COPZ2	-0.0181497
PRKAR2B	-0.0294033
MSL3	-0.0392302
CREBBP	-0.0247206
BZRAP1	-0.0160544
MPO	0.00329872
PON1	0.00415949
GCFC2	0.00826009
WDR54	-0.0143484
CROT	0.1538
ABCB4	-0.00679084
KMT2E	-0.0865596
RHBDD2	-0.0185781
SOX8	-0.00487011
IBTK	-0.0143211
ZNF195	-0.00065938
MYCBP2	-0.0439312
FBXL3	0.0170349
ITGAL	-0.111147
PDK2	0.000954561
ITGA3	0.0464162
ZFX	0.031359
LAMP2	0.0144126
ITGA2B	-0.000434344
ASB4	0.00168577
GDE1	0.0603657
C19orf60	-0.161614
CRLF1	0.0125493
OSBPL7	-0.0330026
TMEM98	-0.00891515
YBX2	-0.00205921
KRT33A	0
MAP3K14	-0.0371401
ABCC8	-0.00459642
CACNG3	0
TMEM132A	0.0984556
AP2B1	0.0356491
TAC1	-0.000407768
ZNF263	-0.0157752
CX3CL1	-0.00482525
SPATA20	-0.0371175
CACNA1G	0.00259648
TNFRSF12A	0.161066
DLX6	0.0551377
MAP3K9	0.0147399
RALA	-0.0270146
BAIAP2L1	0.0591398
KDM7A	-0.048929
ETV1	-0.00169269
AGK	-0.00863067
ALDH3B1	-0.0389964
TTC22	0.00401907
PHTF2	-0.0186156
CCL26	0.00199172
FARP2	-0.00905701
USH1C	0
GGCT	0.12486
DBF4	-0.00201586
TBXA2R	-0.00568073
IFRD1	0.0739158
LGALS14	0.0597962
COX10	0.0127155
GTF2IRD1	0.000733959
PAF1	0.00847474
VPS41	-0.0177458
ARHGAP44	0.00590219
ELAC2	0.00531038
SCIN	0.113798
ARSD	0.00375233
PNPLA4	-0.00139038
MYH13	-0.0044305
ADIPOR2	0.0155248
CDKL3	0.00258323
UPP2	0
PRSS21	-0.0279339
MARK4	-0.0235562
PROM1	0.0153242
CCDC124	-0.0189012
CEACAM21	-0.0308478
PAFAH1B1	0.0273565
NOS2	0.0309236
DNAH9	0.00311866
KIAA0100	0.00259317
SLC13A2	0
GAS7	-0.073468
TRAPPC6A	-0.00211568
MATK	-0.0891743
CEACAM7	0
CD79B	-0.0263468
SCN4A	0
ST7L	-0.00627506
TKTL1	-0.0167451
PAX6	-0.0062312
RPUSD1	-0.0231144
RHBDF1	0.0500452
LUC7L	-0.015381
CACNA2D2	-0.00482951
BAIAP3	0.0111864
TSR3	-0.00147151
PIGQ	-0.00934114
CRAMP1	0.00120413
TEAD3	0.0971483
SELE	-0.0160357
DNAJC11	-0.000226838
FMO3	-0.0046341
MYLIP	0.151266
NOX1	-0.00214631
E2F2	0.00722048
PSMB1	0.15278
SYN1	-0.028132
JARID2	-0.0130344
CDKL5	0.0567011
CAMK1G	-0.0158922
CDK11A	-0.00865364
NADK	-0.0365203
TFAP2B	0.0235692
TFAP2D	0
DLEC1	-0.0151411
CYTH3	0.079825
ADAM22	0.0139302
SYPL1	0.0650587
CYB561	0.0304094
SPAG9	0.0914762
CELSR3	0.00028392
AASS	0.018874
PLEKHG6	0.059066
SS18L2	-0.0353751
MPND	-0.0383758
MGST1	-0.0506868
CRY1	0.00768001
PGLYRP1	0.0227072
NFIX	-0.0272291
ST3GAL1	-0.0631248
MMP25	0.0103156
IL32	-0.12023
PKD1	-0.00136482
MAPK8IP2	0.0174057
MED24	-0.00606427
RHOBTB2	0.0140469
HEATR5B	0.0158014
SEC62	0.0477299
RPS20	-0.101728
CSDE1	0.0320171
UBE3C	0.00522616
REV3L	-0.0321826
TENM1	0.00386389
PAX7	0
MASP2	-0.00292987
IYD	-0.00259215
FAM76A	0.00871642
TRAF3IP3	-0.106382
POMT2	0.00441386
VTA1	0.00318218
MLXIPL	-0.0230661
BAZ1B	0.019475
RANBP9	0.0052514
ETV7	0.00803668
SPRTN	-0.0062953
METTL13	0.00716121
DYRK4	-0.0414405
ZNF207	-0.0231021
UQCRC1	-0.000700319
STARD3NL	-0.0472465
CD9	-0.00326231
HHATL	0.00594303
NCAPD2	0.0133711
IFFO1	-0.0475265
GIPR	-0.00626507
PHF7	-0.00476084
SEMA3G	-0.00345155
NISCH	-0.000292671
STAB1	-0.116498
FUZ	-0.00182964
SLC6A13	0.00350983
IDS	-0.0558659
PRSS3	-0.0187748
ZNF200	0.00244621
CD4	-0.199213
LRRC23	-0.00646291
BTK	-0.113108
HFE	-0.0269371
SCMH1	0.00736719
FYN	-0.0825261
HIVEP2	0.00969976
FMO1	0.00524783
TCEB3	-0.0233216
LYPLA2	0.0198212
CLCN6	-0.0348751
MRC2	-0.0325268
SLC6A7	-0.0128087
TSPAN9	0.06854
BTBD7	0.0405371
APBA3	-0.0115498
MKS1	0.00019598
ABHD5	0.0474395
ANOS1	-0.0340266
AKAP8L	0.00164338
MBTD1	-0.00157084
UTP18	0.00714819
RNF216	-0.0137818
TTC19	-0.0284489
PTBP1	0.0663049
DPF1	0.00641236
SYT7	0.0985035
LARS2	0.00478605
PIK3C2A	0.0581307
PLAUR	-0.219026
ANLN	0.057197
WIZ	0.00826027
RABGAP1	0.00652537
DCN	-0.0354128
QPCTL	0.00301557
PPP5C	-0.0193448
CEP68	-0.00623285
MAP4K3	0.011552
ZBTB32	-0.00890538
TYROBP	-0.365805
TMEM159	-0.0299929
GABRA3	0.0130217
BRCA1	0.0207845
ERCC1	-0.083466
CD22	-0.0503327
SEMA3B	0.0155579
MBTPS2	-0.000531888
PRICKLE3	-0.00821882
LTF	0.0145488
EXTL3	0.0571036
NR1H4	-0.000584788
ELOVL5	-0.0395258
ALOX5	-0.111974
KDM5D	0.0100439
CALCOCO1	-0.00089218
UBR7	-0.013939
MAP4K5	-0.00538796
EHD3	0.0422207
PSMC4	0.0473706
MAN2B2	0.00948464
SLC7A14	-0.00149044
CLDN11	-0.0156056
SLC25A39	-0.0802031
MVP	-0.0135601
NUB1	-0.0109225
PGM3	0.0611681
RWDD2A	0.016956
CLK1	-0.0633561
POLR3B	0.0274255
ANGEL1	-0.0214163
RNF14	0.0110854
DNASE1L1	-0.043468
DDX11	-0.0137168
HEBP1	-0.00770754
GPRC5A	0.0780257
MAMLD1	-0.00348223
CD6	-0.0489574
TACC3	-0.0162555
UFL1	0.0319845
POLA2	-0.000612436
ZC3H3	-0.0211684
CAPN1	0.117637
ACPP	0.004146
MDH1	0.0104082
SLC30A9	0.00649391
MTMR11	-0.00312604
COX15	0.00342757
CCDC88C	-0.0549159
YAF2	-0.0242514
ZMYND11	-0.0138208
WAS	-0.150628
DPEP1	-0.00434556
BID	-0.135835
MATR3	0.0232344
NPC1L1	0.000874901
XYLT2	0.00776835
RGPD5	-0.0263838
STMN4	-0.00628279
NUDCD3	-0.00451466
ISL1	0.0707579
CHDH	0.00867234
IL20RA	0.0162124
CLCA1	0
CLCA4	0
GLT8D1	0.0141575
ATP2C1	-0.0654778
IGF1	-0.0410709
SLC38A5	-0.0197603
RALBP1	0.104345
RUFY3	-0.0404766
CNTN1	-0.000997427
SLC11A1	-0.112195
WWTR1	0.0846953
AGPS	-0.0300147
CXorf56	0.0170663
ATP1A2	0.00497489
TTC27	0.00536477
ZNF582	-0.00274601
VSIG2	0.0107282
PHLDB1	-0.0209698
MARCO	-0.119255
CYP24A1	0.00045771
PRDM11	-0.0100955
SYT13	-0.00267568
SNAI2	-0.0280869
CD74	-0.423059
HGF	-0.0458472
ZRANB1	-0.000172596
NCDN	-0.00359237
ADGRA2	-0.0437094
ZFP64	-0.00380423
MNAT1	0.00844725
SAMD4A	-0.0213329
RUNX3	-0.0986601
MRE11A	-0.0185638
PLEKHB1	-0.0206316
SERPINB1	-0.0256449
CYP3A43	-0.0103208
SLC7A9	0.00561344
SPAST	-0.00716091
NRXN3	0.0168888
OSBPL5	-0.0245349
AQR	-0.0105382
CPS1	0.0187393
C8B	0.00189732
FHL1	-0.0209991
RTFDC1	-0.0497267
GABRA1	0
NLRP2	0.157079
SLC45A4	0.019136
RNF10	-0.00256533
ZNF839	0.00108624
ZDHHC6	-0.0078073
GRAMD1B	0.0123857
RNH1	-0.0573665
NDUFS1	0.0112904
RB1CC1	0.0332222
ERP44	-0.015122
ALAS1	0.0342832
BIRC3	-0.164401
AKAP11	-0.0387114
GLRX2	-0.00208196
SNAPC1	-0.0240371
DERA	0.0224696
STRAP	0.0240239
ABCC2	0.0190579
DEF6	-0.0827609
PLEKHO1	-0.192686
GCLM	0.0570426
UBR2	-0.000952817
EHD2	-0.037749
DEPDC1	0.0401769
CCDC28A	0.0137385
RRAGD	-0.0584406
HSF2	-0.00249383
PHF20	0.0110261
HSD17B6	-0.00131946
NR1H3	-0.0985488
TYMP	-0.301639
NCAPH2	0.00858649
TOMM34	0.0804777
SEC63	0.0384241
KPNA6	0.0486772
VIM	-0.389489
RTEL1-TNFRSF6B	-0.00459714
FAS	-0.0186868
RNASET2	-0.223745
CD44	-0.268734
KCNG1	0.0774322
AGPAT4	-0.0234047
SLAMF7	-0.16562
BTN3A1	-0.0541724
MIPEP	0.00135263
PRKCH	-0.0498858
INSRR	0
IFNGR1	-0.0323884
B4GALT7	0.0301337
SH2D2A	-0.0821433
VRK2	-0.0357324
TNFRSF1B	-0.112082
VEZT	0.0279912
POU2F2	-0.139806
BRD9	-0.0164112
SNX1	-0.0262658
TBPL1	0.0150616
ARNTL2	-0.0153963
BCLAF1	0.0413874
SLC39A9	0.0191889
ANK1	0.00599773
IBSP	-0.0168881
TFB1M	0.00162865
RABEP1	0.0184295
HMGB3	0.294469
NUP160	-0.00927322
BAK1	-0.0322697
MUSK	0.00610911
IKZF2	0.0196345
GRN	-0.10782
FAM13B	-0.00883342
ARHGAP31	-0.0210154
CENPQ	-0.0013583
SARS	0.105184
RANBP3	-0.00637964
ARID4A	-0.026594
TSSC1	-0.0175067
PNPLA6	-0.034716
IFT88	-0.00738382
ALG1	-0.0139139
ZCCHC8	-0.00443311
ABCF2	-0.0123216
CHPF2	-0.0111431
LRRC7	-0.00971567
FUT8	0.0859644
UBA6	-0.0249295
GAB2	-0.00993071
ATP6V0A1	-0.0160473
PIAS1	-0.0111651
SLC4A7	0.00292112
APBA2	-0.0370298
MAP2K3	-0.00707478
EFCAB1	0.00415811
TMSB10	-0.188499
ASTE1	0.000546797
RNF19A	0.00652274
PEX3	0.0427624
GABARAPL2	0.0453247
MYOC	-0.00643718
SH3YL1	0.137226
FAM136A	0.0274621
VCL	0.106621
DEPDC1B	0.0243751
DAPK2	-0.0448731
NSMAF	-0.0214284
ADSS	0.00915151
STAP1	-0.0306109
TIMP2	0.029776
RFC1	0.0568235
TBC1D23	0.02031
CUL3	0.0270904
MYOM2	-0.0214006
OTC	0
CYP46A1	-0.00405969
ZZZ3	-0.0295891
SLC18A1	0
USP2	-0.00773181
CASR	-0.0101344
TUBG2	0.00266028
RPL26L1	-0.00668647
FLT4	0.0047644
NSUN2	-0.00658251
FBXO42	-0.0138138
MFAP3	0.0132314
MRI1	-0.012049
METTL1	0.00876397
AGA	0.00386376
PI4K2B	0.00115426
BOD1L1	0.0293265
MAT2B	-0.0444791
TLL1	0.00905336
EDC4	-0.00357085
TRIO	0.0393387
VCAN	-0.0979303
CLEC16A	-0.00492454
MSR1	-0.214119
CDH1	0.259023
SKIV2L2	-0.0314714
DNAH5	0.00465159
ZFYVE16	-0.0330734
FAM65A	-0.0284072
C6	0.00566474
RAI14	0.12323
SOX30	-0.00169019
PNKP	-0.0260204
BEST2	-0.0201256
PHLPP2	0.0120249
SPDL1	0.0180666
STAU2	-0.0105447
PQLC2	0.0117936
CTNS	-0.0250659
RTN4R	0.0050648
PHF23	0.00573753
CDH10	0.0151316
INPP4A	-0.0484047
RAB27B	0.01017
PSMA4	-0.013923
MYO16	-0.000519715
LSG1	0.0172465
PARP3	-0.0220018
TNC	-0.0102904
THAP3	-0.00574746
FAM65C	-0.01432
TDP1	-0.00705801
AIFM2	0.0169952
C2orf83	0.0105069
SPATA7	-0.0206585
MED17	-0.0180246
RETSAT	0.00781824
CAPG	-0.213111
AP2S1	-0.0247457
USH2A	0.00595424
ZPBP	0
TG	5.14194e-05
ADAM28	-0.0635138
BARX2	0.02157
DCUN1D1	-0.0253025
JADE2	-0.0148555
ZIC2	-0.00819181
LCP2	-0.152262
TRIT1	0.022944
ADRB1	0.114249
GUCA2B	0.00457806
CUL7	0.00897576
CTNNA1	0.0870583
PHKA2	0.0275503
CNTLN	-0.071634
EPHA3	-0.00889269
HSPA5	0.207057
DSG2	0.215139
GEMIN8	-8.35428e-05
OFD1	-0.0026421
GPM6B	-0.0180041
MAGEC2	0
PREX2	0.00205771
WDR37	-0.0277904
YTHDC2	-0.0323246
CTPS2	-0.00465667
ATP6V1H	-0.0152471
POLR2B	-0.00816181
FAM214A	-0.00510173
ARAP2	-0.0496818
TPR	0.106008
CP	0.0278609
KIAA0556	-0.0118688
DTNBP1	-0.0174604
XK	-0.0060872
ANO2	0.0179847
C12orf4	-0.00108075
SCML1	-0.0348056
WWC3	0.0867802
ARHGAP6	-0.018279
FAM184B	-0.0299405
MAP4	0.0463697
GOPC	0.0393153
ROS1	-0.00258198
USP28	-0.00242988
HDAC9	-0.0381305
TSPAN17	-0.0379982
NOP16	-0.0015011
CC2D2A	0.0160955
RRM2B	0.00423458
ZNF800	-0.0220485
TNFRSF17	-0.00951955
SNX29	-0.0210937
LMO3	0.00100217
MRPS10	0.0337908
GUCA1A	-0.00554209
RSF1	0.0418508
VPS13D	0.00812374
CELF2	-0.157476
FAM120A	0.0371113
R3HDM1	-0.0369905
COL9A2	-0.0132079
KITLG	-0.00166165
ERCC8	-0.00852531
ADAMTS6	0.0669422
H6PD	0.00319753
VAMP3	0.0268457
PER3	-0.0285864
UTS2	-0.0229556
TNFRSF9	-0.0241952
EPN3	0.0547049
LTBP1	0.111469
RCN1	0.144699
ELN	-0.000982851
RFC2	0.00274072
ARID1B	0.00043727
CLPTM1L	0.0124833
NEDD4L	0.126029
FOXP3	-0.0237458
PPP1R3F	-0.00185749
HEXB	0.133157
PTCD2	0.0124548
KIAA2022	-0.00151612
JKAMP	-0.00458935
DKK3	0.00797855
ARHGEF5	0.0845678
NFE2L3	0.248727
MCUR1	-0.0200235
LIMA1	0.233813
LETMD1	-0.00414412
SLC4A8	-0.0210684
LAMC3	-0.0154795
PTGER3	0.022913
TNIP3	-0.0583648
MAPK9	0.0740251
COL23A1	-0.00909015
BCAR1	0.0576182
FAM160A2	-0.0160137
HERPUD1	0.077779
HOMER3	-0.0471302
RAD51	0.00125509
POLQ	0.0099761
PIK3CB	0.0602055
CYBA	-0.373656
THOC3	-0.00075249
HEBP2	0.199708
MPHOSPH9	-0.0203083
PLEKHA5	0.0952629
PRSS8	0.198233
SIKE1	-0.000218543
RRP12	-0.010255
FNIP2	-0.0746933
MSMO1	0.0731217
TTC17	0.00521291
ALX4	0
FSTL4	0.00356904
FOXN3	-0.0486863
METTL24	-0.000389986
AKR7A2	0.03403
MRTO4	0.0175072
NNAT	-0.00316838
USE1	-0.0169992
MCF2L2	-0.0034845
NRIP2	-0.0106363
LAMA3	0.0634407
AP5M1	-0.025532
ANAPC4	0.0113702
KCNQ1	-0.0412956
TRAPPC3	0.0329445
THRAP3	0.04708
PHPT1	0.0531386
ENTPD2	0.0225656
LY75	-0.0396534
ARID4B	0.00771463
OPN3	0.109119
SDCCAG8	-0.0261829
PTPRN	-0.00213715
HHAT	-0.000241871
KIF1B	-0.0225683
FOXC1	0.126787
TBC1D22A	-0.0311443
SYNE2	0.292235
PLEKHH1	-0.000844523
ATP9A	-0.00227331
SPO11	0
CBLN4	-0.00504553
CHRDL2	-0.0196825
FAM168A	-0.0350886
RELT	-0.0782885
GALC	-0.0423282
NOP58	0.0136382
SZRD1	-0.0164515
KCNH2	-0.000254684
CUL1	0.000486771
FAM114A2	-0.00843743
CYFIP2	0.0134435
TAB2	-0.0440799
GINM1	0.051167
EIF2AK2	0.0174254
USP36	-0.0257166
KMT2C	0.0638122
MCOLN3	0.0380542
CCDC85A	-0.00489815
PUM2	0.000731504
MRPL43	0.0249297
ITIH4	-0.00936877
ITIH1	-0.00274015
C4orf27	-0.0177875
ZFR	0.00621751
ZNF280C	-0.0048035
NPFFR2	0.0260426
PHF21B	-0.00368887
TRAF1	-0.0927841
RC3H2	0.00397391
IL17RB	0.00140248
TRAF3IP2	0.0150247
GYG2	0.00173228
DCBLD2	0.0297449
SERPINB3	0
SOAT1	-0.0576956
PKP2	0.194291
MSH4	-0.00479563
F7	-0.00286927
GDI2	-0.0530041
PRDM1	-0.140223
ATG5	0.0154236
TMCC3	0.0266433
PITHD1	0.0402858
MTA3	0.0623198
USP13	0.0107108
ATP11B	-0.0237491
LAMC2	0.0968881
CDK14	-0.0226726
SEC61A1	0.0105152
PPP1R12A	-0.0064921
RASGRF1	-0.012243
CAMK2B	-0.00868423
CROCC	-0.020829
POLR3E	-0.0132471
ATP2B4	0.0985685
ZC3H11A	-0.0343329
RIOK2	0.00163016
YIPF1	0.0287626
NDC1	-0.00688334
DGKG	-0.00909759
FLYWCH1	0.0048755
UNKL	0.011563
TBXAS1	-0.139224
PARP12	-0.057431
ALDH18A1	0.0246244
TARBP1	0.0251687
GATB	-0.00633435
MXD1	-0.0299304
CDK17	-0.00406008
DNAJC25	0.0127601
SLC2A3	-0.0549807
PSD	-0.00806629
CTDP1	-0.0227648
YBX3	0.0472928
STYK1	-0.00991642
WNK1	-0.0307155
CCAR1	0.0344178
OGFR	-0.0664485
GNA15	-0.109985
CREB3L3	0
PIGV	0.0273199
PTPRU	0.0635393
SNRNP40	-0.00583301
RIMBP2	-0.00210962
COL11A1	-0.016128
QSER1	0.00521707
MPC1	-0.054399
ACAA1	-0.046768
BCAT1	0.0872216
HDAC7	-0.0272827
LZTS1	0.02746
PRDM6	-0.00923686
WNT8A	0
SPAG4	0.0231939
NCKAP1	0.0770686
MRPS35	0.0297597
GUCY1B3	-0.0202347
SFSWAP	-1.167e-05
TNK2	-0.0115445
MON2	-0.00580223
CDH3	0.0245444
ARSF	0
GPBP1	-0.000344913
DGAT2	0.00780994
ZNF112	0.00711878
CS	-0.042403
LTK	-0.0102269
MRPS24	-0.0110084
ELMO2	-0.0241107
WAPL	-0.0178651
VMP1	-0.0588579
APPBP2	0.0174239
POLD1	-0.00266594
SEZ6	-0.00889007
EIF4B	0.0525896
SLC6A16	-0.00713038
GLTSCR1	-0.0114097
SPHK2	-0.0104594
RPL18	0.0770896
CA11	-0.0320844
ISOC2	-0.034925
U2AF2	-0.0102221
EPN1	-0.0268117
MED29	-0.0206167
AHRR	0.00351811
ZNF275	-0.0189958
MTMR1	0.0199213
GPC1	0.124799
ADCK1	0.00109702
HAGH	-0.0360396
RNF4	0.00162998
CASP8	-0.0283907
LIMCH1	0.0886037
ASUN	-0.0284813
TM7SF3	-0.0253872
DLX3	0.0869605
SPA17	0.0040711
TSPAN32	-0.0537048
WISP2	-0.00784931
DMRT3	-0.0100044
ST3GAL6	0.0173925
ATP2C2	0.0295459
NGFR	-0.0204229
CDON	0.000658105
TAF2	0.0141475
HIPK2	-0.0626777
TNPO3	-0.0233004
BORCS8-MEF2B	-0.0153014
RFXANK	-0.016227
TMEM161A	-0.0103322
LPAR2	-0.0122544
CTSA	-0.074934
SUGP2	-0.0184624
SLC12A2	-0.0144718
SNX24	0.0505032
EYA2	0.0010867
CNN2	-0.0546285
ABCA7	0.0361449
SNCAIP	0.0105899
DDX20	-0.013361
BTBD1	-0.0415482
FAR2	0.0550078
BCAS1	-0.0125102
POU1F1	0
CHI3L2	0.0100018
SBNO2	-0.0373802
PMS1	0.00362906
HMG20B	0.0465003
CALCRL	-0.0397287
TAF11	0.0255414
ANKS1A	0.0140305
AP3D1	0.00378779
ZNF76	0.0134641
SLC9A3R2	-0.0191949
NTHL1	-0.0132447
UHRF1BP1	-0.0326587
GNAI3	-0.0290739
IPO5	0.00650973
OAT	0.046566
WDR3	0.0105529
PKN2	0.0620866
WDR18	0.0182808
TRAM2	0.0760103
NTN1	0.0142638
GLP2R	0.000367891
MCM10	0.0172066
DGKA	0.00649311
ERBB3	0.127391
ROPN1	0
ANKRD44	-0.112895
KARS	-0.0412178
ADAT1	-0.0161592
PDIA5	0.0988124
TBC1D22B	0.00708656
NDUFB4	-0.00654941
SPEN	-0.00462755
MYLK	-0.0126758
ZC3H15	0.0854793
MAP2K4	0.00377341
TMEM206	-0.032348
SNAP91	0.012405
SLK	0.101701
CYB5R4	-0.0631456
COL17A1	0.192495
GSTO2	0.00595665
SEC61A2	-0.00689354
PRKCQ	-0.0253709
TLE2	0.0183459
ASB1	-0.0237406
FAM107B	0.0239659
ME1	-0.0612916
TBC1D1	0.00244325
CDK13	0.0272
MTHFD2	-0.0870595
SLC9A7	-0.0268813
FOXJ2	-0.0143115
YBX1	-0.188936
PDE4A	-0.04752
PPP2R5A	-0.0239973
CTNNA2	0
ELAVL1	-0.0266176
TIE1	-0.0213163
DIP2B	0.00702612
SMARCD1	0.0057461
KDM4A	-0.000416413
NFYC	-0.00304386
ZMYND12	-0.00563357
SLC9A3	0.0103815
NGEF	-0.00307409
ASPM	0.0443602
CD84	-0.178345
ELOVL1	0.00920614
SPI1	-0.245345
ZNRD1	-0.0359689
MPPED2	-0.0139485
CLDN18	0.0110837
ZBTB11	-0.000880226
ATXN3	-0.0303829
GOLGA5	0.0346737
FGFR2	0.0817729
LRRC40	0.00489228
ISOC1	0.0109179
EML1	0.0070792
TRMT11	0.0125606
THUMPD1	0.0216273
MSANTD3	0.0652739
KIF26A	0.00182019
ATG2B	-0.00267594
ARFGEF1	0.013057
ACSM2B	0
ZFAT	0.124573
MTFR1	0.0136498
STAG3	-0.0165388
FECH	-0.0126787
MYO9A	0.0150436
DDX3Y	0.0728404
PFKP	0.0453647
IDI1	0.10291
SP100	-0.042495
KLF6	-0.0863972
PLPP1	-0.0621642
NEO1	-0.00144105
TRAM1	-0.0216139
PHKA1	0.0143614
TNFRSF1A	-0.0523568
CACNB1	-0.0206796
EVI5	0.0501342
STOML1	-0.00239271
PKM	-0.0219347
DHX29	0.0429563
DNTTIP2	0.0038449
METTL22	-0.0189126
TP53BP1	0.00854013
TRO	0.00500833
RRP15	0.012667
RHOA	-0.133427
DHX8	-0.0158508
PRKCZ	0.13879
ZFY	0.0200911
IARS2	0.0596559
SYT1	0.00681894
NAV3	0.0162931
IDH3G	-0.0566641
ROGDI	-0.0203097
PDZD4	-0.0184767
ATP2B3	0.010391
ROCK1	0.0626088
CBFB	-0.0668755
PDK3	-0.0227226
HYAL2	-0.0131555
HDAC4	-0.0206241
RASSF1	-0.0573053
FGFR3	0.0072977
IFI35	-0.0857695
HEATR6	-0.0120518
COASY	0.0383125
PLEKHH3	0.035919
MEF2A	-0.119754
OTUD5	-0.00873469
TFE3	-0.00395487
TBC1D25	-0.011524
ACSL4	0.0017643
INPP5A	0.0125806
GPKOW	-0.00657312
GRIPAP1	-0.0342369
FTSJ1	-0.0129191
PRR11	-0.018049
REEP1	0.0279062
ATP11A	0.0167302
POLR1A	0.00380128
LAPTM4A	0.0705063
TTC7A	-0.0253592
IP6K2	0.0500263
STON1-GTF2A1L	0.00893453
SRBD1	-0.0049696
KIF2A	0.0231564
RASGRP2	-0.0322201
PSME4	-0.016218
IFT80	-0.00846359
SIRT2	-0.0393781
ERLEC1	0.0826169
PPP2R5B	-0.0173062
PYGM	-0.00886192
PAGE1	-0.00118323
PITX1	-0.0255804
TRPC7	0
MAST4	0.13996
ADGRF5	-0.0333371
SDK2	0.0238117
ADAM7	0
NUP133	0.0095894
NUCKS1	0.0720169
VPS35	0.0275628
DNAJA2	0.0338691
BCL3	-0.062867
KCNAB2	-0.113126
ABCC9	-0.0236332
GAL	-0.000149849
CLEC2D	-0.0606848
FUNDC1	-0.000919456
MAOB	-0.0162985
RORA	-0.0452567
DRD4	0.001196
TGFBR3	0.0609519
KIAA1107	0.000614872
PLA2G10	0.0208627
HES2	0.0644629
ATP1B3	-0.0809162
NEDD4	0.106826
PIGB	-0.00744625
MAPK6	0.00840865
GNB5	-0.0111018
RAB27A	-0.0323886
CECR5	-0.0514306
UFD1L	-0.0212222
LRP6	0.0103111
GUCY2C	-0.0101095
SCT	-0.0331867
PHRF1	-0.010745
IKBKAP	-0.0158932
NUCB2	0.0985498
PFN2	0.0215699
PTPN3	0.0698177
SPTB	0.000666706
DAPP1	-0.0156309
FGF10	-0.000161779
SLC44A1	-0.0146497
TMEM260	0.00735617
SMG6	0.00841533
EXOC5	-0.0226171
CLTCL1	0.00209628
FGF22	-0.00240287
FSTL3	0.177709
DGCR2	0.00712455
RNF126	-0.0200929
MNT	0.00316369
ZXDC	-0.0192067
JMJD6	-0.00794936
POLB	-0.0234323
ST6GALNAC1	0.0246678
WIPI1	0.0532068
FRMPD1	-0.00981363
GBA2	0.003379
NDST1	0.0163868
ASNS	-0.000833769
AP3M2	-0.0161313
CNGB1	0.0184082
ST6GALNAC2	0.00755459
CHAT	-0.00233698
PABPC1	-0.0913478
TESK2	0.0129461
CFAP20	0.0437918
CSNK2A2	0.00672138
PTPN21	0.0609232
EIF2B3	-0.0147716
CAMK2A	-0.00557949
TCOF1	-0.0619408
CDC42	0.0916924
OSBPL3	-0.0197284
EPHA8	0
SLC12A3	0.0119854
RAD18	0.0193329
ATP2B1	0.00147066
TRPM5	0
NCK2	0.0345575
MAP4K4	0.00570708
MGAT4A	-0.0968062
RPL31	-0.0843842
WDR1	-0.0630341
SNX13	0.0245686
MS4A12	0
ARHGAP10	0.0360396
RPS6KA2	-0.0358442
ING3	0.00181695
VASH1	-0.105509
LMCD1	-0.0120387
WBSCR22	-0.0296381
SEL1L	0.0299381
TRIP13	0.00113496
ATP6AP1	-0.0527577
TCF3	-0.00227043
TRIB2	-0.012529
DAZAP1	-0.0214641
MBD3	0.124551
PRLH	0
HLTF	0.0199749
FAM50A	-0.0594915
FAM3A	-0.00235615
CPSF1	-0.0206759
MYO3B	-0.00868828
CYBRD1	-0.0180765
CDH19	-0.00565844
PDCD2	-0.027051
SLC6A15	0.0123824
RDH11	-0.0354236
PRKACA	-0.0612148
ADGRL1	-0.0126317
SPP2	-0.00106089
ACTN1	0.0584379
ZFYVE26	-0.0145495
RPS6KA6	0.00649162
EPN2	0.103114
PTPN18	-0.115549
LIMS2	0.00781913
ASIC4	0.00859631
SPEG	-0.0127436
LNX1	0.0431625
ALDH3A2	-0.0353001
TFRC	0.124605
SREBF1	-0.0101148
TRPC5	0
AFF4	0.0294622
UBE2D1	-0.0536928
MPP5	0.0304807
RHOBTB1	0.112402
SMC1A	-0.00622909
HSD17B10	0.00238568
MARK2	-0.0069723
HMMR	0.04333
CHFR	-0.0245452
TRHDE	-0.0105867
P4HA2	0.0150191
FCGR2B	-0.0437793
NFATC3	-0.0330857
TRNT1	0.00844911
ACADVL	0.127164
STK10	-0.0590042
FBXW11	-0.00399581
ACAP1	-0.107381
CRMP1	-0.00248961
EVC	0.0074893
DERL2	0.00984573
SIDT1	-0.0330487
NDE1	-0.0280712
MRVI1	-0.0163969
TMEM38A	0.00561372
AP1M1	-0.0483399
PVR	0.0326788
XRCC1	-0.0178896
SCARB1	0.00481756
CYP2W1	-0.0323238
MCM2	0.0460895
MOV10L1	-0.00557472
PANX2	-0.000320296
SELO	-0.027429
TP63	0.0867814
ALPK1	-0.0315321
LLGL2	0.0248395
PDE8A	-0.0186408
CLCN4	-0.00831332
NLE1	0.0021843
SDHA	0.00106105
SMARCE1	-0.0277437
FNDC8	0
GSDMB	-0.000793265
KDM5A	0.0193912
ADAM11	-0.00688819
PPP2R3A	0.0677754
FERMT2	0.122947
ABCB11	-0.0077503
DHRS9	-0.032267
CD5L	-0.0279948
PTGS2	-0.135985
IGF2BP2	0.0536598
MAP3K13	0.0351596
ST6GAL1	-0.0662421
TBX21	-0.0336838
FRY	-0.0323029
PICALM	-0.020388
NSF	-0.0176388
GLI2	-0.00295323
CLASP1	-0.0190171
MRPS34	0.00715548
NOTCH3	0.0201462
CLNS1A	-0.0340309
PPP2R2C	-0.00559644
TEAD2	-0.00681442
EED	0.00133164
CDHR2	-0.00397969
SNCB	-0.0050239
TSG101	0.0964355
NCBP3	0.0574409
ATP2A3	-0.0163327
CA12	0.00378457
MGLL	0.111296
NTN4	0.0520626
BCS1L	-0.00396532
NUAK1	0.0255759
DPP8	-0.0106351
SLC24A1	0.00807705
ZNF532	-0.0195315
SCARF1	-0.0322228
LMAN1	0.17337
HACD3	0.135183
IPCEF1	-0.0235681
ZZEF1	-0.0186165
NOX3	0
ENO1	-0.0124282
SLC12A1	0
MYDGF	0.043225
ANO8	0.00970718
TUBE1	-0.0181136
ARHGEF10L	-0.0808741
TXK	-0.0511867
WSCD2	0.0014527
KCNQ2	0.00110499
TACR2	-0.00618317
ACTR6	0.0236722
TIPIN	-0.0448592
SRI	0.0343073
EIF4G3	-0.0372005
NUP37	0.0200356
SEMA3A	0.00584528
GTSE1	0.00989464
SEMA3C	0.00779413
TTC38	-0.0375092
ACAT1	-0.0566553
GRAMD4	-0.0302576
CELSR1	0.0241886
WNT8B	0
ZNF638	0.018975
SLC25A40	-0.0220437
TIMM21	0.0157468
ADD2	-0.0168753
RASAL2	0.0433036
VPS9D1	-0.0202221
ZNF37A	-0.00964625
MARK3	-0.0285587
SLC25A3	0.130574
FNDC3B	0.125335
FOSL2	-0.0441071
CACNG5	0
CACNG4	0.0144433
FRYL	0.00702351
TMEM131	0.00131319
FSCN1	0.0162394
ACTB	-0.283296
MOCOS	-0.00100511
PLD1	-0.0180404
ATP12A	-0.0103831
WDR62	-0.00214095
DLG1	0.0413345
RAB7A	-0.0107013
BCAP29	0.00087398
SEC31B	-0.0142267
SART3	0.0058057
ARHGAP15	-0.086938
TUBA3D	-0.000466491
PAX2	0.00958044
EXOSC7	0.0190154
KIFAP3	-0.00880285
MKRN2	-0.000592818
MCM6	0.0243763
REXO2	0.138747
RBM7	0.0015363
RBMS2	0.0287345
BAZ2A	0.00768478
PTPN23	0.0125357
MLH1	0.00236351
UNG	0.0213989
FMO4	-0.00623848
KLHL20	-0.00390898
RGS11	0.00201758
SLC46A1	0.0062601
PLXNA2	0.0345273
SPAG5	-0.00233879
ANKRD13A	0.0411916
TPD52	0.0738013
ACACB	-0.000406526
TRAF4	0.123173
PAG1	-0.0838988
GPATCH1	0.00760457
ICAM3	-0.0995995
NT5C2	-0.0224428
MCAM	0.076678
GPC4	0.034808
MBNL3	0.259054
CAMSAP3	0.0152132
RAP1GAP	0.013086
XAB2	0.000197544
ARHGEF1	-0.0982956
STXBP2	-0.0707458
MAP2K7	0.00922378
NMRK2	0.00596882
DGKD	0.0155842
CTTNBP2	-0.00460284
ACTL6B	0
RARB	0.00145946
TOP2B	0.0150508
TM9SF3	0.0781104
NFKB2	-0.0723833
UBE2T	0.0328811
PPP1R12B	0.0777462
DNAJC10	-0.00504012
GTF3C1	-0.0181022
IL4R	-0.029115
USP33	0.0237001
PAK3	0.00472336
CAPN6	0.15153
DCX	-0.00231897
SNRPA	-0.0158717
SPAG6	-0.00358946
EXOSC5	-0.0110579
DYNC1I2	0.0381084
APBB1IP	-0.157839
LRCH4	-0.0614417
FAM76B	-0.0112375
SIRT6	-0.00237272
TYR	0
POLD3	0.00604929
ACTN2	0.00226584
CAPZB	-0.101398
GPR137B	-0.0536735
NAALAD2	0.020055
JADE1	0.00539396
SLC25A43	-0.0053564
UBE2A	0.119194
FGFR1	0.0803076
FKBP6	-0.00468969
SMC1B	0.0140951
FBLN1	0.240311
ITGA8	-0.00303678
CST7	-0.104492
MAP2	-0.00810288
PIAS2	-0.0551202
AMPH	0.0029112
ARAF	-0.0170785
MCCC1	0.0104712
LAMP3	-0.0328915
FAP	-0.00599457
NEBL	0.0823588
ACER3	-0.0541722
UBE2K	0.064893
PIK3C3	-9.4957e-05
N4BP2	0.0560003
TIGAR	-0.0300273
TULP3	0.0139229
SYNJ2	0.0441683
ADCY2	0.0248972
PPP2R5C	-0.0580068
RBFOX1	-0.000106711
GNB1	-0.0175161
HOXA9	-0.0202188
EDN1	0.0165928
MLLT10	0.0377803
ZCWPW1	-0.00366269
ADCYAP1R1	-0.00721917
FGF20	-0.00594139
P2RY10	-0.0293176
ITM2A	-0.0830645
NRDC	-0.00947109
VDAC3	0.0235681
PCM1	0.00597602
TNRC6C	-0.0303859
CBFA2T2	-0.0121439
BRINP1	-0.000140062
ITCH	-6.34312e-05
PKD2L2	-0.00362062
TP53INP2	-0.00159831
SDF4	-0.0262357
MYH7B	-0.0109229
BPIFB2	0
TP73	0.00337174
TOLLIP	-0.0205923
UBE2D4	-0.0275024
CLUL1	0.00793126
RUNX1T1	-0.0141731
CDH17	0
THOC1	0.0139677
FKBP7	-0.0198437
OSBPL6	-0.000497671
SLC1A3	-0.0340249
XRCC5	0.0451713
LXN	-0.0162656
SP140	-0.0620803
MKNK1	-0.043963
TNS1	-0.0384267
REXO1	0.0148443
SAR1A	0.0362994
CDC14A	-0.00356426
RAPGEF3	0.00124903
CEACAM1	0.017274
SENP1	-0.00535377
DUSP13	0.00417553
CIC	-0.0146922
LIPE	-0.0208997
FDFT1	0.117779
PAFAH1B3	0.0014196
OPHN1	0.0477088
AFM	-0.00434829
KIF22	-0.0106027
SCGN	-0.00227654
LRRC16A	-0.0124552
PGM1	0.0996375
DDX1	0.0685958
DNM2	-0.0092416
EPB41L2	-0.0506432
RIMS1	0
MOXD1	0.000107288
STX7	0.00329599
RABL2B	-0.00992487
KEAP1	-0.00722641
DDX43	0.033213
PTPRH	0.00127058
DCT	-0.00255545
SLC35C2	0.0272306
CRYBG3	0.0133351
EPHA6	-0.00451511
SCTR	0.00257042
RFX3	-0.00794539
RIF1	0.062171
RAB21	0.0106475
SLC4A4	-0.0107187
SMARCA2	0.100611
RDH8	0
SESN1	0.0261462
MID2	0.00155803
PIH1D3	-0.00145225
COL5A3	-0.0190071
SRCAP	0.0227085
PUM3	0.0199844
CPB2	-0.00144673
CHRNA3	-0.00989792
KCNN2	0.000128539
CNOT4	-0.0101563
PSEN1	-0.0147221
CPOX	0.0214761
CLDND1	-0.0127588
MOK	0.00425894
HSP90AA1	0.176865
RBL1	0.00813779
DLGAP4	0.015621
IGSF9B	-0.00263614
NDC80	0.00512444
AP4E1	0.015768
RSBN1	-0.0104045
MAGI3	0.041137
CXCL2	-0.239815
AFP	-0.00263463
COL4A4	-0.00708386
TCF7	0.000318532
OSTM1	-0.0400478
CDH7	-0.000174447
IMPG2	0.00316478
PCNP	-0.0118715
EXD2	0.00219701
ARG2	0.121886
MEF2C	-0.179315
PTPRC	-0.254614
CACNA1S	0
PKP1	0.00101648
UBA5	0.0273831
STK17B	-0.139068
CDC14B	0.0298903
ZNF510	-0.00168572
LRP2	0.209354
ZNF506	0.0167639
JMJD4	-0.00673976
DUSP12	-0.0175191
AACS	-6.57281e-05
KIAA0141	-0.025352
SLC13A1	0
CADPS2	0.0105591
PCDHB4	-0.00798145
PCDHA6	-0.00637418
PCDHGA2	-0.00294731
HSPB11	0.00436402
PHLPP1	0.0368509
ATP8B1	0.0395577
IL12RB2	-0.00475801
SMARCD3	-0.0520663
WDR70	0.0107701
FYB	-0.143547
MPP4	0.00417394
STRADB	-0.000484409
BZW1	0.0389369
PGR	0.00399662
C1QTNF3	-0.00199991
ME2	-0.115745
C5orf22	-0.00869571
CCNT2	-0.00390997
FAM135A	-0.0340882
COL19A1	-0.00465588
EPB41L3	-0.0106814
COBLL1	0.231847
DLG3	0.0323043
KCNK2	0.000846058
SERTAD4	0.0700987
TRAF5	-0.0380031
MRPL22	0.00990198
GEMIN5	0.000822638
OPRK1	0.0154625
NFE2L1	0.0438417
SEMA5B	-0.0038645
GSK3B	0.00768071
ITGB5	0.0725588
ERC1	0.0743058
XPO1	0.00543258
RNF13	-0.0228038
TRPM3	-0.00728727
PALB2	-0.0125742
DOPEY1	-0.0179284
LYRM2	0.0512257
BCKDHB	-0.00284819
KAT6A	-0.0151105
ZCCHC6	-0.0285209
ULK2	-0.0116653
GRHL2	0.0622874
TNPO1	0.0673224
PLOD1	0.0124037
P2RX5	-0.0192403
ITGAE	-0.038576
DIS3	0.028953
PIBF1	0.00849965
TDRD3	-0.010492
AC000111.6	0
NUFIP1	0.0146925
PDS5B	-0.00939301
OXCT1	-0.019269
RRAGB	0.00192769
EPYC	0.0175943
CYLD	-0.0851256
SLC27A5	-0.0168157
ZNF324	0.00939785
ZNF671	-0.011128
ZNF416	-0.00859832
ZNF586	-0.0135212
ZNF446	0.00041846
ZNF264	-0.0181879
RPS5	0.0467636
FAT1	0.0616706
YTHDC1	0.0695324
CHMP2B	0.0791032
SMAP2	-0.131626
PPIE	-0.0132585
ZMPSTE24	-0.00942218
STARD7	-0.0665223
NOA1	-0.0130779
REST	0.025327
HAL	0.00458727
SSH1	-0.0459787
GSTP1	0.132778
APLP2	0.120582
FAM234B	0.00233718
SLCO1A2	-0.000652356
WBP11	0.000796307
EIF3I	0.00422913
NKAIN1	-0.000198331
COL16A1	-0.00726882
TXLNA	-0.0107734
APOB	-0.000606792
NCOA1	0.0505459
AGBL5	0.0140553
EFR3B	-0.00244524
KIF3C	0.0206059
RAB10	-0.0202289
GCKR	-0.00613352
HADHA	-0.00464853
MAPRE3	0.00859854
CAD	-0.0172577
CD59	0.127595
CD82	-0.0257414
BCORL1	0.0546183
ATRX	-0.00294001
AK6	-0.0134949
FCN1	-0.207413
MYNN	0.00539137
MECOM	-0.0102814
SCAMP1	-0.00313218
PREP	-0.0130231
HACE1	0.0208475
SEH1L	-0.0245081
WDR47	-0.0223545
WDFY1	-0.0252752
OVGP1	0.033801
SLC25A24	-0.0531476
MAP3K4	0.0324849
PILRA	-0.158244
IGSF9	0.00383297
ABCB1	0.0112302
ZNF213	-0.0166365
AKR1B1	0.156094
CPNE3	0.0173405
RRN3	-0.0253281
CTTN	0.0927427
WNT11	0.029812
MTIF2	0.0027899
DDHD2	-0.0173424
TTC39A	0.000836095
EPS15	-0.0492075
ORC1	0.00877252
MGST2	-0.0813519
CHERP	0.0077456
ATG16L1	-0.0139719
USP40	0.0336446
POMGNT1	0.00180166
RAD54L	0.00325301
MAST2	0.00349922
DNAJA1	0.191435
B4GALT1	0.0490466
CHMP5	0.0302558
NFX1	-0.012666
AQP6	-0.00233663
DIMT1	-0.00396868
IPO11	-0.0161394
FOLH1	-0.0176167
EIF2AK1	0.141356
NME8	-0.0372165
EPDR1	0.0017713
SNX10	-0.185249
SEPHS1	0.0019007
MRPL28	-0.0382676
HBQ1	0.000491455
ITPKC	0.0334728
CEACAM6	0.00036559
FAT2	0.0316111
RBM22	-0.0152623
TMED2	0.00564081
ERO1B	-0.0253513
ZFAND6	-0.00282172
HSD17B2	0.00897187
TXLNG	-0.0031489
PPEF1	-0.00751219
LAT2	-0.141077
HUWE1	0.0496957
ZW10	-0.000397517
ALG9	0.0141634
MYBPC2	-0.00592121
NOX4	0.00311258
ACOX3	0.0138309
MTMR2	0.000355014
PPP1R15A	-0.0900537
HSD17B14	-0.0375274
TRIP6	0.0286637
ACHE	-0.00122598
FTL	-0.241583
SRRT	0.000904223
BAX	-0.134726
NLK	-0.0144568
PIGS	0.00392731
ADAMTS2	-0.00568549
TMPRSS11E	-0.000888276
ATXN7L3	0.00771882
PGS1	-3.20092e-05
PSMC5	0.048344
UIMC1	-0.0148879
CETP	0.011784
MMP2	-0.024342
MT3	-0.00959854
LPCAT2	-0.0776861
GNAO1	-0.00178653
OGFOD1	0.00101376
SH3BP2	-0.0994263
NOP14	0.00508424
ADD1	0.00543872
L2HGDH	0.00805912
TXNDC16	-0.0201716
C14orf166	-0.0889144
NID2	-0.00441102
GMCL1	0.0600771
SF3B2	0.028437
KLHL42	0.0525113
GNAS	0.200086
DNM1L	0.0124701
PTHLH	0.00136419
PHACTR3	-0.000819501
ERGIC2	0.0656798
TFAP2C	0.167036
AURKA	0.00945339
CASS4	-0.0373724
PIR	0.0689316
AAMDC	0.00776827
RFX2	-0.0115785
METTL2A	0.00829074
SULT2B1	0.0193153
ALG6	0.00977425
CNOT3	0.00469006
GP6	-0.000712738
PTPN4	-0.0473962
DDX18	0.00148417
KHSRP	0.0234033
GNA11	0.074344
ASAP3	0.0748893
EDEM2	0.0386418
DNMT3B	0.0173913
REM1	-0.0131896
TPX2	0.0158647
PDRG1	0.0147252
EPB41L1	-0.00383316
SLC15A1	0.0134382
DOCK9	0.131543
ANKRD10	-0.0539935
TGDS	-0.00772686
DOCK3	0.0019414
C3orf18	-0.0115041
COQ9	0.0253119
TMEM40	0.192224
KIF9	0.00827514
ARHGAP28	0.00126188
CRLS1	-0.00993689
DEFB127	0
PPP1R13B	0.0147945
ATRN	-0.00134362
SMOX	0.00361527
SIGLEC1	-0.124
FKBP1A	-0.127657
NSFL1C	0.0798198
SLC4A11	0.00570612
C20orf194	-0.0399874
ZNF343	0.00537489
EBF4	-0.00409217
CPXM1	-0.0532747
MAVS	0.0278269
RP5-1187M17.10	-0.00642886
F11	0
XRN2	0.00498908
KIZ	-0.00671091
DYNLL1	0.0530569
TESC	-0.0828815
SNX5	0.00616927
RPL6	-0.0202875
SIRPG	-0.0295633
MAPKAPK5	-0.0183741
P2RX7	-0.124344
ESF1	0.00895243
RBBP9	-0.0150843
ANAPC5	-0.00557119
SLC23A2	0.0375189
SLC8B1	-0.0330435
TMEM230	-0.0333895
DZANK1	-0.0153688
KDM2B	-0.0491633
CFAP61	0.00403656
LHX5	0.00527342
TASP1	0.0087003
OAS1	-0.10823
GCN1	0.037949
RPLP0	0.126577
PXN	0.0581
SIRT4	0.00238273
RPH3A	-0.0282405
KIF16B	0.0157599
TRMT6	-0.00987588
CHGB	0.00288759
PEBP1	0.219619
TBX5	-0.00701791
BRAP	-0.00769312
ERP29	0.120596
NOS1	0
FUS	0.0783776
IGBP1	-0.0033785
FXYD5	-0.199528
ZNF302	-0.0113408
GRAMD1A	-0.0859548
FXYD3	0.26207
HEPH	-0.00917578
CDIP1	-0.0406194
CMTM1	-0.0121247
KCNH4	0
GANAB	0.0411383
GMIP	-0.0522476
RBM41	0.00405659
BIRC5	0.00375119
LAG3	-0.0181298
MLF2	0.0875847
OTUB2	0.0378884
DDX24	-0.0165174
ZBTB25	-0.0294695
NECAP1	-0.0203401
ARHGAP4	-0.106351
ANKRD24	0.0312062
DHX32	0.0419336
RCOR1	0.111076
GPATCH2L	-0.0407536
LTBP4	-0.0643705
BLVRB	-0.104216
SLC9A1	0.08606
SPTLC1	0.0322895
PAPOLA	0.104422
CCNK	0.00377272
PCBP4	-0.0194477
RGS1	-0.297452
YPEL3	0.20995
MRPS33	0.014061
NDUFB2	-0.013054
NUDC	0.0255777
MAEA	0.0093415
ICAM1	-0.194418
STRN4	-0.0188351
IRAK3	-0.0835154
LYZ	-0.327032
SI	0
MUL1	0.0155512
TFAP4	-0.0127513
PDCD7	0.0591661
SPG21	-0.0722918
FETUB	0.000437988
DNAJB11	-0.0266316
P3H2	0.0328952
THPO	-0.00270797
CHRD	-0.000539812
FLT3LG	-0.0530701
RAB11FIP3	-0.000248023
GNPTG	-0.0146145
ZNF268	0.0201728
GOLGA3	0.0125683
PABPC4	0.0011292
CD209	-0.0445997
CERS4	-0.0390442
MCOLN1	-0.0473338
USP48	0.0266639
EFNB1	0.0640592
PDPR	-0.0141469
AARS	0.0265399
GLG1	0.0386404
KIF4A	0.00766074
TNRC6A	0.00914899
PLEKHG2	-0.075432
DLL3	0.00542146
NAT14	0.023625
PITPNM2	-0.00563722
EXOC1	0.0375067
RBM27	-0.000685093
OSBPL8	-0.0685153
DTX2	-0.0200266
NLRC4	-0.0335242
PUS7	0.0049485
LAMB4	0.107414
NRCAM	0.0317848
LAMB1	0.181842
SLC26A4	-0.00301455
SLC26A3	0
DLD	0.00755782
WDR7	-0.029401
TXNL1	0.106544
IL5RA	-0.0010976
ABCC6	-0.00872565
CMTM6	0.0074439
ITGA6	0.247699
RAPGEF4	-0.013731
AC013461.1	-0.0585493
SMPX	0.000846642
FH	0.0381486
SEL1L3	0.0379127
TF	0.00181983
CDV3	0.0429363
MYO15A	0.00277305
ALKBH5	-0.0322372
APOH	0.000313846
NLRP1	-0.0560871
PITPNM3	-0.0166373
SPAG7	0.0245539
ORC6	0.0429941
ZFHX4	-2.39754e-05
SLC17A6	0
CPA1	-0.00173521
ZC3HC1	0.0039072
ESR1	-0.0337921
RGS17	-0.0167534
ANGPT2	-0.0155114
TMEM101	0.0303505
CD200	0.021369
CCDC80	0.0942854
CMA1	-0.00307563
PSME1	-0.0974004
PPP2R3C	-0.0541233
HAUS4	-0.0105413
JPH4	-0.0144447
MYH7	0
CEBPE	0.00153984
SLC7A8	0.0205494
OSGEP	-0.0109312
SLC22A17	-0.00186495
RNF31	-0.00929251
SCFD1	0.0128384
G2E3	0.0222053
HECTD1	0.0409508
HNRNPC	-0.00200635
RPGRIP1	0.0152051
SUPT16H	0.0509058
TOX4	0.0352915
GEMIN2	-0.0176006
TGM1	0.00577588
TINF2	-0.0330807
DAZL	0.00270104
TBL1Y	0
SEMA6A	0.216684
TRPM7	0.000914024
TYRO3	0.00337749
WDR76	-0.000789111
CAPN3	-0.011936
SNAP23	0.0604966
TBX15	0
PHGDH	0.0403883
COL9A3	-0.0224515
EZR	0.262633
MYL6	-0.0918045
AGO1	-0.0380341
TEKT2	0.0043601
CLSPN	0.0244435
RFFL	-0.0305608
UNC13D	-0.00195246
MFSD11	0.0163434
DPYSL2	-0.10084
TGFB2	0.0287797
GPATCH2	0.0146077
NUP50	-0.00112766
CDC45	0.0131118
COMT	0.126088
CECR1	-0.114732
VNN3	0.0111629
ECHDC1	0.0222611
LRRFIP2	-0.0258957
SEC22C	-0.0191739
XYLB	-0.00208685
HDAC6	0.00202864
OR1I1	0
GABRP	0.00200301
KRT31	0
CDC6	0.0291852
UPRT	-0.015149
CDC23	0.0274613
AAAS	0.00248737
CBX5	0.0390862
FMO2	-0.00603325
SUCO	0.117697
MSH2	0.0107659
MAP3K1	-0.0277061
DHPS	-0.0172696
[truncated: 36,335 more rows]

## Sheet: Fig7D
Fig7E
qPCR analysis was performed to detect TGIF1 mRNA expression in hTSCs cells and shTGIF1-treated hTSCs cells, N = 3
	Ctrl	shTGIF1
Ⅰ	1	0.15
Ⅱ	1	0.12
Ⅲ	0.99	0.16
Graphs plotted and statistical calculations in Prism 8 version 8.0.2
Western blot analysis was performed to detect TGIF1 protein expression in hTSCs cells and shTGIF1-treated hTSCs cells.
The protein loading volume was 15 μg.

## Sheet: Fig7F
Fig7G
Quantification of cell numbers in Transwell migration assays, N = 3
	Ctrl	shTGIF1
Ⅰ	208	63
Ⅱ	189	55
Ⅲ	175	40
Graphs plotted and statistical calculations in Prism 8 version 8.0.2

## Sheet: Fig7G
Fig7I
Quantitative analysis of cell migration rates in wound healing assays, N = 5
	Ctrl	shTGIF1
Ⅰ	0.43	0.1
Ⅱ	0.55	0.03
Ⅲ	0.76	0.01
Ⅳ	0.66	0.16
Ⅴ	0.6	0.06
Graphs plotted and statistical calculations in Prism 8 version 8.0.2

## Sheet: Fig S13E
Fig S13E
Western blot analysis was performed to detect TGIF1 protein expression in HTR-8/SVneo cells and shTGIF1-treated HTR-8/SVneo cells.
The protein loading volume was 15 μg.
